# Supplementary material for: Dynamic analysis of growth characteristics, secondary metabolites accumulation, and an in-depth understanding of anthraquinones biosynthesis in Rubia cordifolia Linn
Source: Front Plant Sci. 2025 Jan 7;15:1504863. doi: 10.3389/fpls.2024.1504863 (PMC11747278; doi:10.3389/fpls.2024.1504863)
Supplement: Supplementary file 1 [file Table1.xlsx]

## Sheet: Sheet1
Supplementary Table 1 RT-qPCR primers in this paper
	Forward primer	Reverse primer	Product length (bp)	Amplification efficiency (E)	Correlation coefficients (r2)
HMGR	ACGCTGCGAATATCGTGTCT	CCTTGCCATTGTTCACAGCC	111	1.0889	0.9944
MVK	AGACGGAGCTGGATTTGGTG	ACCAGATGGCCTCCCATGTA	71	1.0209	0.9889
PMK	CGTGGATTGCCTTTGACACC	CTCGGGTCTCTGTCCACTTG	96	1.0286	0.9957
DXS	AACAGCAGCAACAATCGACG	TTTCAGCATTTCCGCAGCAC	202	1.0289	0.9945
DXR	GGTCGGAAGACTTGGGATGG	ATCTGCGAGAAGCGTGACAT	153	1.0521	0.991
MCT	TGGTTGAGGACGTTGGGAAG	TGCCTCTTTGATCGTTGCCT	92	1.0482	0.9938
ACO	AAGTGGCAGTTCCCGTGATT	CTGTCAGTCCAAGCGTGTCT	167	1.0091	0.9949
IDH1	GCCGGATATGGTGCTACCTC	CCAACCGTGAGTGTCGAGAA	115	1.0237	0.9811
OGDH	GCAGAGTGGAGGCAGACATT	GGGCTGAGTAAACGATGGCT	102	0.9982	0.9776
menC	AGCCAGCTCCCTTGTTTCTC	CAGATCTTCCCACAGCGGTT	199	1.0329	0.9914
menE	ATGTTGTGGGAGACTGCGTT	GCTGGAAATTGAAGGCCAGG	126	0.9942	0.9881
menB	AGTCCAACTGCAATCCGTGT	AGGAAGCCTTGGGAACTTGG	183	1.0041	0.983
18s rRNA	GGAGAGGGAGCCTGAGAAAC	GATTTAGATTGTACTCATTCC	146	0.9694	0.9985
