# Supplementary material for: Dynamic analysis of growth characteristics, secondary metabolites accumulation, and an in-depth understanding of anthraquinones biosynthesis in Rubia cordifolia Linn
Source: Front Plant Sci. 2025 Jan 7;15:1504863. doi: 10.3389/fpls.2024.1504863 (PMC11747278; doi:10.3389/fpls.2024.1504863)
Supplement: Supplementary file 2 [file Table2.xlsx]

## Sheet: Integrated_Function.anno
Supplementary Table 2 The full-length transcript annotations of R. cordifolia
#GeneID	COG_class	COG_class_annotation	GO_annotation	KEGG_annotation	KEGG_pathway_annotation	KOG_class	KOG_class_annotation	Pfam_annotation	Swissprot_annotation	TrEMBL_annotation	eggNOG_class	eggNOG_class_annotation	nr_annotation
tissues_transcript_26034	--	--	Cellular Component: integral component of membrane (GO:0016021);; Biological Process: transmembrane transport (GO:0055085);;	--	--	[T]	Signal transduction mechanisms	OPT oligopeptide transporter protein;; OPT oligopeptide transporter protein;; OPT oligopeptide transporter protein	Oligopeptide transporter 4 OS=Arabidopsis thaliana OX=3702 GN=OPT4 PE=1 SV=1	Oligopeptide transporter 4 OS=Capsicum baccatum OX=33114 GN=CQW23_20572 PE=4 SV=1	T	Signal transduction mechanisms	hypothetical protein FNV43_RR22960 [Rhamnella rubrinervis]
tissues_transcript_37256	[G]	Carbohydrate transport and metabolism	Cellular Component: nucleus (GO:0005634);; Cellular Component: cytoplasm (GO:0005737);;	--	--	[G]	Carbohydrate transport and metabolism	pfkB family carbohydrate kinase	--	PfkB domain-containing protein OS=Coffea canephora OX=49390 GN=GSCOC_T00016173001 PE=4 SV=1	G	Carbohydrate transport and metabolism	fructokinase-1 [Coffea eugenioides]
tissues_transcript_31040	[IQR]	--	--	K19329|1.1e-81|pavi:110762503|K19329 WW domain-containing oxidoreductase | (RefSeq) short-chain dehydrogenase TIC 32, chloroplastic-like	--	[Q]	Secondary metabolites biosynthesis, transport and catabolism	short chain dehydrogenase;; Enoyl-(Acyl carrier protein) reductase;; KR domain;; Protein kinase domain	Short-chain dehydrogenase TIC 32, chloroplastic OS=Arabidopsis thaliana OX=3702 GN=TIC32 PE=2 SV=1	Short-chain dehydrogenase/reductase OS=Trema orientale OX=63057 GN=TorRG33x02_331470 PE=3 SV=1	Q	Secondary metabolites biosynthesis, transport and catabolism	short-chain dehydrogenase TIC 32, chloroplastic-like [Vitis riparia]
tissues_transcript_48995	--	--	--	--	--	--	--	--	--	Uncharacterized protein OS=Coffea canephora OX=49390 GN=GSCOC_T00035583001 PE=4 SV=1	--	--	uncharacterized protein LOC113703005 [Coffea arabica]
tissues_transcript_35428	--	--	--	K14400|6.5e-22|qsu:111982967|K14400 pre-mRNA cleavage complex 2 protein Pcf11 | (RefSeq) LOW QUALITY PROTEIN: uncharacterized protein LOC111982967	mRNA surveillance pathway (ko03015)	--	--	Plant mobile domain	Protein MAIN-LIKE 1 OS=Arabidopsis thaliana OX=3702 GN=MAIL1 PE=1 SV=1	PMD domain-containing protein OS=Papaver somniferum OX=3469 GN=C5167_025862 PE=4 SV=1	S	Function unknown	PREDICTED: serine/threonine-protein phosphatase 7 long form homolog [Beta vulgaris subsp. vulgaris]
tissues_transcript_61897	--	--	Cellular Component: protein phosphatase type 2A complex (GO:0000159);; Biological Process: signal transduction (GO:0007165);; Molecular Function: protein phosphatase regulator activity (GO:0019888);;	K11584|2.4e-90|oeu:111389138|K11584 serine/threonine-protein phosphatase 2A regulatory subunit B' | (RefSeq) serine/threonine protein phosphatase 2A 57 kDa regulatory subunit B' theta isoform-like isoform X1	mRNA surveillance pathway (ko03015)	[T]	Signal transduction mechanisms	Protein phosphatase 2A regulatory B subunit (B56 family)	Serine/threonine protein phosphatase 2A 59 kDa regulatory subunit B' eta isoform OS=Arabidopsis thaliana OX=3702 GN=B'ETA PE=1 SV=1	Serine/threonine protein phosphatase 2A regulatory subunit OS=Vitis vinifera OX=29760 GN=B'THETA_1 PE=3 SV=1	T	Signal transduction mechanisms	Serine/threonine protein phosphatase 2A 57 kDa regulatory subunit B' theta isoform [Vitis vinifera]
tissues_transcript_2583	[U]	Intracellular trafficking, secretion, and vesicular transport	--	--	--	--	--	WD40-like Beta Propeller Repeat;; Dipeptidyl peptidase IV (DPP IV) N-terminal region	--	Uncharacterized protein OS=Coffea canephora OX=49390 GN=GSCOC_T00031961001 PE=4 SV=1	U	Intracellular trafficking, secretion, and vesicular transport	uncharacterized protein LOC113749415 [Coffea eugenioides]
tissues_transcript_66758	[C]	Energy production and conversion	Molecular Function: inorganic diphosphatase activity (GO:0004427);; Molecular Function: pyrophosphate hydrolysis-driven proton transmembrane transporter activity (GO:0009678);; Cellular Component: integral component of membrane (GO:0016021);;	K23025|4.0e-184|oeu:111402268|K23025 H+-translocating diphosphatase [EC:7.1.3.1] | (RefSeq) pyrophosphate-energized vacuolar membrane proton pump-like	--	--	--	Inorganic H+ pyrophosphatase	Pyrophosphate-energized vacuolar membrane proton pump 1 OS=Arabidopsis thaliana OX=3702 GN=AVP1 PE=1 SV=1	H(+)-exporting diphosphatase OS=Gossypium mustelinum OX=34275 GN=E1A91_D13G242900v1 PE=3 SV=1	C	Energy production and conversion	pyrophosphate-energized vacuolar membrane proton pump-like [Olea europaea var. sylvestris]
tissues_transcript_13131	--	--	Cellular Component: nucleus (GO:0005634);; Cellular Component: endoplasmic reticulum (GO:0005783);; Cellular Component: chloroplast thylakoid membrane (GO:0009535);; Cellular Component: integral component of membrane (GO:0016021);; Molecular Function: protein domain specific binding (GO:0019904);;	K17278|3.2e-80|cpap:110810352|K17278 membrane-associated progesterone receptor component | (RefSeq) membrane steroid-binding protein 2	--	[R]	General function prediction only	Cytochrome b5-like Heme/Steroid binding domain	Membrane steroid-binding protein 2 OS=Arabidopsis thaliana OX=3702 GN=MSBP2 PE=1 SV=1	Cytochrome b5 heme-binding domain-containing protein OS=Coffea canephora OX=49390 GN=GSCOC_T00020185001 PE=4 SV=1	J	Translation, ribosomal structure and biogenesis	unnamed protein product [Coffea canephora]
tissues_transcript_53868	[H]	Coenzyme transport and metabolism	Cellular Component: mitochondrion (GO:0005739);; Molecular Function: alternative oxidase activity (GO:0009916);; Biological Process: alternative respiration (GO:0010230);; Cellular Component: integral component of membrane (GO:0016021);; Molecular Function: metal ion binding (GO:0046872);; Cellular Component: respirasome (GO:0070469);; Molecular Function: ubiquinol:oxygen oxidoreductase activity …	K17893|4.9e-77|tcc:18608293|K17893 ubiquinol oxidase [EC:1.10.3.11] | (RefSeq) ubiquinol oxidase, mitochondrial	--	--	--	Alternative oxidase	Ubiquinol oxidase 2, mitochondrial OS=Glycine max OX=3847 GN=AOX2 PE=1 SV=2	Ubiquinol oxidase OS=Theobroma cacao OX=3641 GN=TCM_007483 PE=3 SV=1	C	Energy production and conversion	Alternative oxidase 2 [Theobroma cacao]
tissues_transcript_47988	--	--	Molecular Function: molecular_function (GO:0003674);; Molecular Function: catalytic activity (GO:0003824);; Molecular Function: protein kinase activity (GO:0004672);; Molecular Function: protein serine/threonine kinase activity (GO:0004674);; Molecular Function: ATP binding (GO:0005524);; Cellular Component: cellular_component (GO:0005575);; Cellular Component: obsolete cell (GO:0005623);; Cellul…	--	--	--	--	Salt stress response/antifungal	Cysteine-rich receptor-like protein kinase 25 OS=Arabidopsis thaliana OX=3702 GN=CRK25 PE=3 SV=1	Uncharacterized protein OS=Camellia sinensis var. sinensis OX=542762 GN=TEA_012962 PE=4 SV=1	T	Signal transduction mechanisms	cysteine-rich receptor-like protein kinase 10 [Camellia sinensis]
tissues_transcript_64977	[P]	Inorganic ion transport and metabolism	Cellular Component: plant-type vacuole (GO:0000325);; Molecular Function: cation transmembrane transporter activity (GO:0008324);; Cellular Component: integral component of membrane (GO:0016021);;	K14689|7.3e-144|vvi:100241107|K14689 solute carrier family 30 (zinc transporter), member 2 | (RefSeq) metal tolerance protein 1	--	[P]	Inorganic ion transport and metabolism	Cation efflux family	Metal tolerance protein 1 OS=Arabidopsis thaliana OX=3702 GN=MTP1 PE=1 SV=2	Uncharacterized protein OS=Coffea canephora OX=49390 GN=GSCOC_T00035901001 PE=4 SV=1	P	Inorganic ion transport and metabolism	unnamed protein product [Coffea canephora]
tissues_transcript_27790	--	--	Cellular Component: apoplast (GO:0048046);;	K01870|6.5e-27|csat:104723377|K01870 isoleucyl-tRNA synthetase [EC:6.1.1.5] | (RefSeq) isoleucine--tRNA ligase, chloroplastic/mitochondrial-like	Aminoacyl-tRNA biosynthesis (ko00970)	--	--	Dirigent-like protein	Dirigent protein 21 OS=Arabidopsis thaliana OX=3702 GN=DIR21 PE=3 SV=1	Dirigent protein OS=Coffea canephora OX=49390 GN=GSCOC_T00014131001 PE=3 SV=1	S	Function unknown	unnamed protein product [Coffea canephora]
tissues_transcript_28090	--	--	Molecular Function: metal ion binding (GO:0046872);;	K03260|1.5e-06|dosa:Os06t0520600-01|K03260 translation initiation factor 4G | (RefSeq) Os06g0520600, ZINC_FINGER_CCCH_DOMAIN-CONTAINING_PROTEIN_43, C3H43; Similar to Zinc finger CCCH type domain containing protein ZFN-like 1.	RNA transport (ko03013)	[R]	General function prediction only	Zinc finger C-x8-C-x5-C-x3-H type (and similar);; Zinc finger domain;; CCCH-type zinc finger;; RNA-binding, Nab2-type zinc finger	Zinc finger CCCH domain-containing protein 67 OS=Arabidopsis thaliana OX=3702 GN=At5g63260 PE=2 SV=2	Uncharacterized protein OS=Coffea canephora OX=49390 GN=GSCOC_T00019094001 PE=4 SV=1	K	Transcription	unnamed protein product [Coffea canephora]
tissues_transcript_55102	[C]	Energy production and conversion	Molecular Function: ATPase-coupled transmembrane transporter activity (GO:0042626);;	K02149|6.3e-115|nau:109244428|K02149 V-type H+-transporting ATPase subunit D | (RefSeq) V-type proton ATPase subunit D-like	Oxidative phosphorylation (ko00190);; Phagosome (ko04145)	[C]	Energy production and conversion	ATP synthase subunit D	V-type proton ATPase subunit D OS=Arabidopsis thaliana OX=3702 GN=VHA-D PE=1 SV=2	Uncharacterized protein OS=Coffea canephora OX=49390 GN=GSCOC_T00002666001 PE=3 SV=1	C	Energy production and conversion	unnamed protein product [Coffea canephora]
tissues_transcript_8340	[KT]	--	--	K03969|1.7e-125|sind:105166866|K03969 phage shock protein A | (RefSeq) membrane-associated 30 kDa protein, chloroplastic	--	--	--	PspA/IM30 family	Membrane-associated protein VIPP1, chloroplastic OS=Arabidopsis thaliana OX=3702 GN=VIPP1 PE=1 SV=1	Uncharacterized protein OS=Coffea canephora OX=49390 GN=GSCOC_T00017493001 PE=3 SV=1	--	--	membrane-associated 30 kDa protein, chloroplastic-like [Coffea arabica]
tissues_transcript_34801	[Q]	Secondary metabolites biosynthesis, transport and catabolism	Molecular Function: oxidoreductase activity (GO:0016491);; Molecular Function: metal ion binding (GO:0046872);;	K24028|4.8e-21|zju:107423822|K24028 salicylic acid 3-hydroxylase [EC:1.14.11.-] | (RefSeq) protein DMR6-LIKE OXYGENASE 2-like	--	[QR]	--	2OG-Fe(II) oxygenase superfamily	Probable 2-oxoglutarate-dependent dioxygenase At5g05600 OS=Arabidopsis thaliana OX=3702 GN=At5g05600 PE=2 SV=1	Fe2OG dioxygenase domain-containing protein OS=Coffea canephora OX=49390 GN=GSCOC_T00026604001 PE=3 SV=1	Q	Secondary metabolites biosynthesis, transport and catabolism	PREDICTED: protein DMR6-LIKE OXYGENASE 2-like [Ipomoea nil]
tissues_transcript_37940	--	--	Biological Process: positive gravitropism (GO:0009958);;	--	--	--	--	NPH3 family;; BTB/POZ domain	BTB/POZ domain-containing protein NPY2 OS=Arabidopsis thaliana OX=3702 GN=NPY2 PE=2 SV=1	Uncharacterized protein OS=Coffea canephora OX=49390 GN=GSCOC_T00014547001 PE=3 SV=1	S	Function unknown	BTB/POZ domain-containing protein NPY2 [Coffea arabica]
tissues_transcript_29169	--	--	Molecular Function: RNA binding (GO:0003723);; Biological Process: tRNA modification (GO:0006400);;	K06963|1.3e-71|dzi:111301162|K06963 tRNA acetyltransferase TAN1 | (RefSeq) THUMP domain-containing protein 1	--	--	--	THUMP domain	--	THUMP domain-containing protein OS=Coffea canephora OX=49390 GN=GSCOC_T00027444001 PE=4 SV=1	S	Function unknown	THUMP domain-containing protein 1 homolog [Coffea eugenioides]
tissues_transcript_30300	--	--	--	--	--	--	--	--	--	PREDICTED: nucleolar 58 OS=Prunus dulcis OX=3755 GN=ALMOND_2B004251 PE=4 SV=1	S	Function unknown	golgin subfamily A member 6-like protein 22 [Coffea eugenioides]
tissues_transcript_38975	--	--	Molecular Function: protein dimerization activity (GO:0046983);;	--	--	--	--	--	Transcription factor bHLH113 OS=Arabidopsis thaliana OX=3702 GN=BHLH113 PE=2 SV=1	transcription factor bHLH113 OS=Juglans regia OX=51240 GN=LOC108982467 PE=4 SV=1	--	--	transcription factor bHLH113 [Juglans regia]
tissues_transcript_51053	[R]	General function prediction only	Molecular Function: protein binding (GO:0005515);; Cellular Component: cellular_component (GO:0005575);; Cellular Component: intracellular (GO:0005622);; Cellular Component: obsolete cell (GO:0005623);; Cellular Component: cytoplasm (GO:0005737);; Cellular Component: cytosol (GO:0005829);; Biological Process: sulfur compound metabolic process (GO:0006790);; Biological Process: biological_process …	K22382|4.3e-11|bna:106419384|K22382 WD repeat-containing protein 26 | (RefSeq) WD repeat-containing protein 26	--	[R]	General function prediction only	WD domain, G-beta repeat;; Anaphase-promoting complex subunit 4 WD40 domain	Protein CIA1 OS=Arabidopsis thaliana OX=3702 GN=CIA1 PE=1 SV=2	Probable cytosolic iron-sulfur protein assembly protein CIAO1 homolog OS=Hibiscus syriacus OX=106335 GN=F3Y22_tig00111817pilonHSYRG00021 PE=3 SV=1	E	Amino acid transport and metabolism	protein CIA1 isoform X1 [Morus notabilis]
tissues_transcript_1136	--	--	Molecular Function: ATP binding (GO:0005524);; Molecular Function: 1-phosphatidylinositol-4-phosphate 5-kinase activity (GO:0016308);;	K00889|2.0e-212|sind:105159494|K00889 1-phosphatidylinositol-4-phosphate 5-kinase [EC:2.7.1.68] | (RefSeq) phosphatidylinositol 4-phosphate 5-kinase 1 isoform X1	Inositol phosphate metabolism (ko00562);; Phosphatidylinositol signaling system (ko04070);; Endocytosis (ko04144)	[T]	Signal transduction mechanisms	Phosphatidylinositol-4-phosphate 5-Kinase;; MORN repeat;; MORN repeat	Phosphatidylinositol 4-phosphate 5-kinase 1 OS=Arabidopsis thaliana OX=3702 GN=PIP5K1 PE=1 SV=1	1-phosphatidylinositol-4-phosphate 5-kinase (Fragment) OS=Davidia involucrata OX=16924 GN=Din_008876 PE=4 SV=1	T	Signal transduction mechanisms	phosphatidylinositol 4-phosphate 5-kinase 1 isoform X1 [Sesamum indicum]
tissues_transcript_55063	--	--	Cellular Component: Golgi apparatus (GO:0005794);; Cellular Component: integral component of membrane (GO:0016021);;	--	--	--	--	--	--	Uncharacterized protein OS=Coffea canephora OX=49390 GN=GSCOC_T00034950001 PE=4 SV=1	--	--	uncharacterized protein LOC113750218 [Coffea eugenioides]
tissues_transcript_16746	--	--	Biological Process: response to oxidative stress (GO:0006979);;	--	--	--	--	Tetratricopeptide repeat;; Tetratricopeptide repeat	--	TPR_REGION domain-containing protein OS=Coffea canephora OX=49390 GN=GSCOC_T00022156001 PE=4 SV=1	S	Function unknown	uncharacterized protein LOC113742960 [Coffea arabica]
tissues_transcript_60468	[G]	Carbohydrate transport and metabolism	Molecular Function: polygalacturonase activity (GO:0004650);; Cellular Component: extracellular region (GO:0005576);; Biological Process: carbohydrate metabolic process (GO:0005975);; Biological Process: cell wall organization (GO:0071555);;	K01184|1.9e-101|sind:105162093|K01184 polygalacturonase [EC:3.2.1.15] | (RefSeq) polygalacturonase QRT2-like isoform X1	Pentose and glucuronate interconversions (ko00040)	--	--	Glycosyl hydrolases family 28	Polygalacturonase QRT2 OS=Arabidopsis thaliana OX=3702 GN=QRT2 PE=1 SV=2	polygalacturonase QRT2-like OS=Nicotiana sylvestris OX=4096 GN=LOC104218865 PE=3 SV=1	G	Carbohydrate transport and metabolism	polygalacturonase QRT2-like isoform X1 [Sesamum indicum]
tissues_transcript_37762	--	--	Molecular Function: protein kinase activity (GO:0004672);; Molecular Function: ATP binding (GO:0005524);; Cellular Component: integral component of membrane (GO:0016021);;	--	--	--	--	--	Nodulation receptor kinase OS=Pisum sativum OX=3888 GN=NORK PE=1 SV=1	Protein kinase domain-containing protein OS=Coffea canephora OX=49390 GN=GSCOC_T00040152001 PE=4 SV=1	T	Signal transduction mechanisms	nodulation receptor kinase-like [Coffea arabica]
tissues_transcript_60598	[O]	Posttranslational modification, protein turnover, chaperones	Biological Process: nitrogen compound metabolic process (GO:0006807);; Biological Process: biological_process (GO:0008150);; Biological Process: metabolic process (GO:0008152);; Molecular Function: nickel cation binding (GO:0016151);; Biological Process: positive regulation of catalytic activity (GO:0043085);; Biological Process: positive regulation of molecular function (GO:0044093);; Biological…	K03190|5.8e-78|nau:109238492|K03190 urease accessory protein | (RefSeq) urease accessory protein D isoform X1	--	--	--	UreD urease accessory protein	Urease accessory protein D OS=Arabidopsis thaliana OX=3702 GN=URED PE=2 SV=1	Uncharacterized protein OS=Coffea canephora OX=49390 GN=GSCOC_T00033424001 PE=3 SV=1	F	Nucleotide transport and metabolism	unnamed protein product [Coffea canephora]
tissues_transcript_59046	[QV]	--	Molecular Function: monooxygenase activity (GO:0004497);; Molecular Function: iron ion binding (GO:0005506);; Cellular Component: integral component of membrane (GO:0016021);; Molecular Function: oxidoreductase activity, acting on paired donors, with incorporation or reduction of molecular oxygen (GO:0016705);; Molecular Function: heme binding (GO:0020037);;	K04123|3.8e-185|nto:104087090|K04123 ent-kaurenoic acid monooxygenase [EC:1.14.14.107] | (RefSeq) ent-kaurenoic acid oxidase 1-like isoform X1	Diterpenoid biosynthesis (ko00904)	[QI]	--	Cytochrome P450	Ent-kaurenoic acid oxidase 1 OS=Arabidopsis thaliana OX=3702 GN=KAO1 PE=1 SV=1	Uncharacterized protein OS=Coffea canephora OX=49390 GN=GSCOC_T00028664001 PE=3 SV=1	Q	Secondary metabolites biosynthesis, transport and catabolism	unnamed protein product [Coffea canephora]
tissues_transcript_71880	--	--	Molecular Function: peroxidase activity (GO:0004601);; Biological Process: defense response (GO:0006952);; Biological Process: response to oxidative stress (GO:0006979);; Molecular Function: heme binding (GO:0020037);; Molecular Function: ADP binding (GO:0043531);; Biological Process: oxidation-reduction process (GO:0055114);;	K13457|4.4e-11|qsu:112004707|K13457 disease resistance protein RPM1 | (RefSeq) disease resistance protein RPM1-like	Plant-pathogen interaction (ko04626)	--	--	--	Late blight resistance protein R1-A OS=Solanum demissum OX=50514 GN=R1A PE=3 SV=1	NB-ARC domain-containing protein OS=Coffea canephora OX=49390 GN=GSCOC_T00033225001 PE=4 SV=1	T	Signal transduction mechanisms	putative late blight resistance protein homolog R1A-4 [Coffea arabica]
tissues_transcript_70170	--	--	Molecular Function: molecular_function (GO:0003674);; Molecular Function: nucleic acid binding (GO:0003676);; Molecular Function: RNA binding (GO:0003723);; Molecular Function: catalytic activity (GO:0003824);; Molecular Function: nuclease activity (GO:0004518);; Molecular Function: endonuclease activity (GO:0004519);; Molecular Function: binding (GO:0005488);; Cellular Component: cellular_compon…	--	--	--	--	--	--	Uncharacterized protein OS=Coffea canephora OX=49390 GN=GSCOC_T00025518001 PE=4 SV=1	S	Function unknown	pentatricopeptide repeat-containing protein At5g13770, chloroplastic-like [Coffea arabica]
tissues_transcript_74529	[I]	Lipid transport and metabolism	Molecular Function: acyl-CoA dehydrogenase activity (GO:0003995);; Molecular Function: flavin adenine dinucleotide binding (GO:0050660);;	K00253|4.3e-200|vvi:100265639|K00253 isovaleryl-CoA dehydrogenase [EC:1.3.8.4] | (RefSeq) isovaleryl-CoA dehydrogenase, mitochondrial	Valine, leucine and isoleucine degradation (ko00280)	[EI]	--	Acyl-CoA dehydrogenase, C-terminal domain;; Acyl-CoA dehydrogenase, middle domain;; Acyl-CoA dehydrogenase, N-terminal domain;; Acyl-CoA dehydrogenase, C-terminal domain	Isovaleryl-CoA dehydrogenase, mitochondrial OS=Arabidopsis thaliana OX=3702 GN=IVD PE=1 SV=2	Uncharacterized protein OS=Coffea canephora OX=49390 GN=GSCOC_T00024271001 PE=3 SV=1	--	--	2-methylacyl-CoA dehydrogenase, mitochondrial-like [Coffea arabica]
tissues_transcript_52269	--	--	Cellular Component: integral component of membrane (GO:0016021);;	--	--	[S]	Function unknown	SNARE associated Golgi protein	--	Uncharacterized protein OS=Chlamydomonas eustigma OX=1157962 GN=CEUSTIGMA_g2566.t1 PE=4 SV=1	S	Function unknown	hypothetical protein SARC_01546 [Sphaeroforma arctica JP610]
tissues_transcript_24623	--	--	Molecular Function: protein-macromolecule adaptor activity (GO:0030674);; Cellular Component: cytoplasmic vesicle (GO:0031410);; Biological Process: regulation of exocyst localization (GO:0060178);;	--	--	--	--	Filament-like plant protein, long coiled-coil	Filament-like plant protein (Fragment) OS=Solanum lycopersicum OX=4081 GN=FPP PE=1 SV=1	Uncharacterized protein OS=Coffea canephora OX=49390 GN=GSCOC_T00018561001 PE=3 SV=1	S	Function unknown	unnamed protein product [Coffea canephora]
tissues_transcript_60895	--	--	--	--	--	--	--	--	--	Uncharacterized protein OS=Coffea canephora OX=49390 GN=GSCOC_T00029755001 PE=4 SV=1	--	--	uncharacterized protein LOC113730588 isoform X1 [Coffea arabica]
tissues_transcript_74431	[G]	Carbohydrate transport and metabolism	Biological Process: carbohydrate metabolic process (GO:0005975);; Molecular Function: raffinose alpha-galactosidase activity (GO:0052692);;	K07407|1.1e-132|zju:107421976|K07407 alpha-galactosidase [EC:3.2.1.22] | (RefSeq) alpha-galactosidase 1-like isoform X1	Galactose metabolism (ko00052);; Glycerolipid metabolism (ko00561);; Sphingolipid metabolism (ko00600);; Glycosphingolipid biosynthesis - globo and isoglobo series (ko00603)	[G]	Carbohydrate transport and metabolism	Alpha galactosidase A;; Melibiase;; Alpha galactosidase A;; Alpha galactosidase C-terminal beta sandwich domain	Alpha-galactosidase 1 OS=Arabidopsis thaliana OX=3702 GN=AGAL1 PE=2 SV=1	Alpha-galactosidase OS=Salix brachista OX=2182728 GN=DKX38_016735 PE=3 SV=1	G	Carbohydrate transport and metabolism	hypothetical protein DKX38_016735 [Salix brachista]
tissues_transcript_1871	--	--	--	--	--	--	--	--	--	Uncharacterized protein OS=Coffea canephora OX=49390 GN=GSCOC_T00021385001 PE=4 SV=1	--	--	uncharacterized protein LOC113688501 [Coffea arabica]
tissues_transcript_48715	--	--	Cellular Component: mediator complex (GO:0016592);;	K15152|2.8e-12|oeu:111366356|K15152 mediator of RNA polymerase II transcription subunit 21 | (RefSeq) mediator of RNA polymerase II transcription subunit 21 isoform X1	--	[K]	Transcription	Protein of unknown function (DUF3763)	Mediator of RNA polymerase II transcription subunit 21 OS=Arabidopsis thaliana OX=3702 GN=MED21 PE=1 SV=1	Mediator of RNA polymerase II transcription subunit 21 OS=Manihot esculenta OX=3983 GN=MANES_03G210700 PE=3 SV=1	K	Transcription	mediator of RNA polymerase II transcription subunit 21 isoform X1 [Olea europaea var. sylvestris]
tissues_transcript_64883	--	--	Molecular Function: UDP-glycosyltransferase activity (GO:0008194);;	K23260|2.1e-46|mcha:111022760|K23260 scopoletin glucosyltransferase [EC:2.4.1.128] | (RefSeq) scopoletin glucosyltransferase-like isoform X1	Phenylpropanoid biosynthesis (ko00940)	[GC]	--	UDP-glucoronosyl and UDP-glucosyl transferase	UDP-glycosyltransferase 92A1 OS=Arabidopsis thaliana OX=3702 GN=UGT92A1 PE=2 SV=1	Glycosyltransferase OS=Coffea canephora OX=49390 GN=GSCOC_T00034257001 PE=3 SV=1	--	--	UDP-glycosyltransferase 92A1-like [Coffea arabica]
tissues_transcript_41462	[J]	Translation, ribosomal structure and biogenesis	Molecular Function: structural constituent of ribosome (GO:0003735);; Cellular Component: ribosome (GO:0005840);; Biological Process: translation (GO:0006412);;	K02868|1.1e-77|lang:109355032|K02868 large subunit ribosomal protein L11e | (RefSeq) 60S ribosomal protein L11-like	Ribosome (ko03010)	[J]	Translation, ribosomal structure and biogenesis	ribosomal L5P family C-terminus;; Ribosomal protein L5	60S ribosomal protein L11-1 OS=Arabidopsis thaliana OX=3702 GN=RPL11A PE=2 SV=2	Uncharacterized protein OS=Cuscuta campestris OX=132261 GN=CCAM_LOCUS38156 PE=3 SV=1	J	Translation, ribosomal structure and biogenesis	Ribosomal protein [Trema orientale]
tissues_transcript_57810	--	--	Molecular Function: nutrient reservoir activity (GO:0045735);;	--	--	--	--	Cupin	11S globulin seed storage protein Jug r 4 OS=Juglans regia OX=51240 PE=1 SV=1	Uncharacterized protein OS=Coffea canephora OX=49390 GN=GSCOC_T00026316001 PE=3 SV=1	O	Posttranslational modification, protein turnover, chaperones	unnamed protein product [Coffea canephora]
tissues_transcript_55580	--	--	Molecular Function: chaperone binding (GO:0051087);;	--	--	--	--	BAG domain;; IQ calmodulin-binding motif	BAG family molecular chaperone regulator 5, mitochondrial OS=Arabidopsis thaliana OX=3702 GN=BAG5 PE=1 SV=1	IQ motif OS=Macleaya cordata OX=56857 GN=BVC80_1837g262 PE=4 SV=1	S	Function unknown	uncharacterized protein LOC117911058 [Vitis riparia]
tissues_transcript_7735	--	--	Biological Process: defense response (GO:0006952);; Molecular Function: ADP binding (GO:0043531);;	K13457|5.2e-13|pavi:110771474|K13457 disease resistance protein RPM1 | (RefSeq) disease resistance protein RPM1-like	Plant-pathogen interaction (ko04626)	--	--	--	--	Uncharacterized protein OS=Coffea canephora OX=49390 GN=GSCOC_T00032579001 PE=4 SV=1	T	Signal transduction mechanisms	putative late blight resistance protein homolog R1A-10 [Coffea arabica]
tissues_transcript_38709	--	--	Molecular Function: protein kinase activity (GO:0004672);; Molecular Function: ATP binding (GO:0005524);; Biological Process: protein phosphorylation (GO:0006468);;	K23541|1.9e-85|cqi:110701580|K23541 Ca2+/H+ antiporter, TMEM165/GDT1 family | (RefSeq) pentatricopeptide repeat-containing protein At4g21065-like	--	[R]	General function prediction only	PPR repeat family;; PPR repeat;; PPR repeat;; Pentatricopeptide repeat domain;; Pentacotripeptide-repeat region of PRORP;; Tetratricopeptide repeat;; Protein kinase domain;; Protein tyrosine and serine/threonine kinase;; Protein kinase domain;; Protein tyrosine and serine/threonine kinase	Pentatricopeptide repeat-containing protein At3g53360, mitochondrial OS=Arabidopsis thaliana OX=3702 GN=PCMP-E86 PE=2 SV=1	Uncharacterized protein OS=Coffea canephora OX=49390 GN=GSCOC_T00029595001 PE=4 SV=1	S	Function unknown	pentatricopeptide repeat-containing protein At3g49170, chloroplastic-like [Coffea arabica]
tissues_transcript_58882	--	--	Molecular Function: UDP-glycosyltransferase activity (GO:0008194);; Cellular Component: intracellular membrane-bounded organelle (GO:0043231);;	K13496|3.1e-145|nta:107770228|K13496 UDP-glucosyltransferase 73C [EC:2.4.1.-] | (RefSeq) UDP-glycosyltransferase 73C1-like	Zeatin biosynthesis (ko00908)	[GC]	--	UDP-glucoronosyl and UDP-glucosyl transferase	UDP-glycosyltransferase 73C5 OS=Arabidopsis thaliana OX=3702 GN=UGT73C5 PE=2 SV=1	Glycosyltransferase OS=Nicotiana tabacum OX=4097 GN=LOC107770228 PE=3 SV=1	--	--	UDP-glycosyltransferase 73C4-like [Coffea eugenioides]
tissues_transcript_45868	--	--	Cellular Component: mitochondrion (GO:0005739);; Biological Process: protein transport (GO:0015031);; Molecular Function: metal ion binding (GO:0046872);;	K17778|1.5e-20|csat:104700541|K17778 mitochondrial import inner membrane translocase subunit TIM10 | (RefSeq) mitochondrial import inner membrane translocase subunit TIM10	--	[U]	Intracellular trafficking, secretion, and vesicular transport	Tim10/DDP family zinc finger	Mitochondrial import inner membrane translocase subunit TIM10 OS=Arabidopsis thaliana OX=3702 GN=TIM10 PE=1 SV=1	zf-Tim10_DDP domain-containing protein OS=Eutrema salsugineum OX=72664 GN=EUTSA_v10017490mg PE=4 SV=1	U	Intracellular trafficking, secretion, and vesicular transport	PREDICTED: mitochondrial import inner membrane translocase subunit TIM10 [Camelina sativa]
tissues_transcript_11838	--	--	Cellular Component: nucleus (GO:0005634);; Cellular Component: cytosol (GO:0005829);; Cellular Component: phragmoplast (GO:0009524);; Biological Process: embryo development ending in seed dormancy (GO:0009793);; Biological Process: cell division (GO:0051301);;	K17262|5.4e-116|mesc:110623566|K17262 tubulin-specific chaperone B | (RefSeq) tubulin-folding cofactor B	--	[O]	Posttranslational modification, protein turnover, chaperones	Ubiquitin-like domain;; CAP-Gly domain	Tubulin-folding cofactor B OS=Arabidopsis thaliana OX=3702 GN=TFCB PE=1 SV=1	CAP-Gly domain-containing protein OS=Coffea canephora OX=49390 GN=GSCOC_T00014489001 PE=4 SV=1	O	Posttranslational modification, protein turnover, chaperones	tubulin-folding cofactor B-like [Coffea arabica]
tissues_transcript_54233	--	--	Cellular Component: integral component of membrane (GO:0016021);;	--	--	[S]	Function unknown	Lung seven transmembrane receptor	--	Uncharacterized protein OS=Coffea canephora OX=49390 GN=GSCOC_T00014899001 PE=4 SV=1	S	Function unknown	unnamed protein product [Coffea canephora]
tissues_transcript_4313	[M]	Cell wall/membrane/envelope biogenesis	Molecular Function: protein serine/threonine kinase activity (GO:0004674);; Molecular Function: ATP binding (GO:0005524);;	K02202|1.2e-203|sind:105166737|K02202 cyclin-dependent kinase 7 [EC:2.7.11.22 2.7.11.23] | (RefSeq) cyclin-dependent kinase D-3 isoform X1	Basal transcription factors (ko03022);; Nucleotide excision repair (ko03420)	[DKL]	--	Protein kinase domain;; Protein tyrosine and serine/threonine kinase	Cyclin-dependent kinase D-1 OS=Oryza sativa subsp. japonica OX=39947 GN=CDKD-1 PE=1 SV=1	Protein kinase domain-containing protein OS=Coffea canephora OX=49390 GN=GSCOC_T00022465001 PE=3 SV=1	--	--	cyclin-dependent kinase D-3 [Coffea eugenioides]
tissues_transcript_42865	[E]	Amino acid transport and metabolism	--	--	--	--	--	Glycosyl transferase family, helical bundle domain	--	Uncharacterized protein OS=Coffea canephora OX=49390 GN=GSCOC_T00037279001 PE=4 SV=1	E	Amino acid transport and metabolism	uncharacterized protein LOC113740211 [Coffea arabica]
tissues_transcript_53654	[J]	Translation, ribosomal structure and biogenesis	Biological Process: RNA methylation (GO:0001510);; Molecular Function: molecular_function (GO:0003674);; Molecular Function: catalytic activity (GO:0003824);; Cellular Component: cellular_component (GO:0005575);; Cellular Component: intracellular (GO:0005622);; Cellular Component: obsolete cell (GO:0005623);; Cellular Component: nucleus (GO:0005634);; Cellular Component: nucleoplasm (GO:0005654);…	K05925|3.1e-133|nsy:104210563|K05925 mRNA m6A methyltransferase catalytic subunit [EC:2.1.1.348] | (RefSeq) N6-adenosine-methyltransferase MT-A70-like	--	[A]	RNA processing and modification	MT-A70	N6-adenosine-methyltransferase MT-A70-like OS=Arabidopsis thaliana OX=3702 GN=MTA PE=1 SV=2	Uncharacterized protein OS=Coffea canephora OX=49390 GN=GSCOC_T00035630001 PE=3 SV=1	A	RNA processing and modification	LOW QUALITY PROTEIN: N6-adenosine-methyltransferase MT-A70-like [Coffea arabica]
tissues_transcript_33497	--	--	Molecular Function: iron ion binding (GO:0005506);; Biological Process: glutamate biosynthetic process (GO:0006537);; Molecular Function: FMN binding (GO:0010181);; Molecular Function: glutamate synthase (NADH) activity (GO:0016040);; Molecular Function: flavin adenine dinucleotide binding (GO:0050660);; Molecular Function: 3 iron, 4 sulfur cluster binding (GO:0051538);;	K00264|9.0e-29|vvi:100246868|K00264 glutamate synthase (NADH) [EC:1.4.1.14] | (RefSeq) glutamate synthase 1 [NADH], chloroplastic	Alanine, aspartate and glutamate metabolism (ko00250);; Nitrogen metabolism (ko00910);; Biosynthesis of amino acids (ko01230)	[E]	Amino acid transport and metabolism	--	Glutamate synthase [NADH], amyloplastic OS=Medicago sativa OX=3879 PE=1 SV=1	Glutamine amidotransferase type-2 domain-containing protein OS=Coffea canephora OX=49390 GN=GSCOC_T00019999001 PE=3 SV=1	E	Amino acid transport and metabolism	glutamate synthase 1 [Tripterygium wilfordii]
tissues_transcript_66983	--	--	Molecular Function: endopeptidase inhibitor activity (GO:0004866);;	--	--	--	--	Trypsin and protease inhibitor	Miraculin OS=Synsepalum dulcificum OX=3743 PE=1 SV=3	Uncharacterized protein OS=Gossypium tomentosum OX=34277 GN=ES332_A05G440100v1 PE=3 SV=1	S	Function unknown	kunitz trypsin inhibitor 2-like [Coffea eugenioides]
tissues_transcript_10661	--	--	--	K03549|2.2e-54|csat:104769726|K03549 KUP system potassium uptake protein | (RefSeq) potassium transporter 8-like isoform X1	--	--	--	--	--	Uncharacterized protein OS=Coffea canephora OX=49390 GN=GSCOC_T00039427001 PE=4 SV=1	S	Function unknown	uncharacterized protein LOC113723061 [Coffea arabica]
tissues_transcript_63230	--	--	Biological Process: defense response (GO:0006952);; Cellular Component: integral component of membrane (GO:0016021);; Molecular Function: ADP binding (GO:0043531);;	K13453|1.2e-60|nta:107795985|K13453 disease resistance protein | (RefSeq) putative late blight resistance protein homolog R1B-16	Plant-pathogen interaction (ko04626)	[T]	Signal transduction mechanisms	NB-ARC domain;; Leucine Rich repeats (2 copies)	Putative late blight resistance protein homolog R1B-17 OS=Solanum demissum OX=50514 GN=R1B-17 PE=3 SV=1	NB-ARC domain-containing protein OS=Coffea canephora OX=49390 GN=GSCOC_T00034051001 PE=4 SV=1	T	Signal transduction mechanisms	unnamed protein product [Coffea canephora]
tissues_transcript_27220	--	--	Biological Process: response to water (GO:0009415);;	--	--	--	--	--	--	--	--	--	--
tissues_transcript_4379	[M]	Cell wall/membrane/envelope biogenesis	Molecular Function: protein kinase activity (GO:0004672);; Molecular Function: ATP binding (GO:0005524);; Cellular Component: integral component of membrane (GO:0016021);;	K01180|1.4e-74|cmax:111487562|K01180 endo-1,3(4)-beta-glucanase [EC:3.2.1.6] | (RefSeq) uncharacterized protein LOC111487562	--	[T]	Signal transduction mechanisms	Protein kinase domain;; Protein tyrosine and serine/threonine kinase	Probable serine/threonine-protein kinase At1g01540 OS=Arabidopsis thaliana OX=3702 GN=At1g01540 PE=1 SV=2	Protein kinase domain-containing protein OS=Coffea canephora OX=49390 GN=GSCOC_T00027865001 PE=4 SV=1	T	Signal transduction mechanisms	probable serine/threonine-protein kinase At1g01540 [Coffea arabica]
tissues_transcript_3636	[O]	Posttranslational modification, protein turnover, chaperones	Molecular Function: ATP binding (GO:0005524);; Cellular Component: chaperonin-containing T-complex (GO:0005832);; Biological Process: protein folding (GO:0006457);; Molecular Function: unfolded protein binding (GO:0051082);;	K09494|1.3e-277|qsu:112018290|K09494 T-complex protein 1 subunit beta | (RefSeq) T-complex protein 1 subunit beta	--	[O]	Posttranslational modification, protein turnover, chaperones	TCP-1/cpn60 chaperonin family	T-complex protein 1 subunit beta OS=Arabidopsis thaliana OX=3702 GN=CCT2 PE=1 SV=1	CCT-beta OS=Coffea canephora OX=49390 GN=GSCOC_T00015455001 PE=3 SV=1	O	Posttranslational modification, protein turnover, chaperones	unnamed protein product [Coffea canephora]
tissues_transcript_46004	--	--	--	--	--	[S]	Function unknown	Uncharacterized conserved protein (DUF2045);; Uncharacterized conserved protein (DUF2045)	--	Uncharacterized protein OS=Coffea canephora OX=49390 GN=GSCOC_T00034504001 PE=4 SV=1	S	Function unknown	uncharacterized protein KIAA0930 homolog [Coffea arabica]
tissues_transcript_9836	--	--	Cellular Component: integral component of membrane (GO:0016021);;	--	--	--	--	--	--	Uncharacterized protein OS=Davidia involucrata OX=16924 GN=Din_033530 PE=4 SV=1	--	--	uncharacterized protein LOC113705332 isoform X1 [Coffea arabica]
tissues_transcript_14495	[E]	Amino acid transport and metabolism	Molecular Function: serine-type carboxypeptidase activity (GO:0004185);;	K16297|2.6e-108|dcr:108197162|K16297 serine carboxypeptidase-like clade II [EC:3.4.16.-] | (RefSeq) serine carboxypeptidase II-3-like	--	[OE]	--	Serine carboxypeptidase	Serine carboxypeptidase 1 OS=Medicago truncatula OX=3880 GN=SCP1 PE=1 SV=3	Carboxypeptidase OS=Coffea canephora OX=49390 GN=GSCOC_T00027441001 PE=3 SV=1	O	Posttranslational modification, protein turnover, chaperones	serine carboxypeptidase-like 40 [Coffea eugenioides]
tissues_transcript_66914	--	--	Molecular Function: UDP-glycosyltransferase activity (GO:0008194);;	K22845|1.5e-42|han:110903930|K22845 phlorizin synthase [EC:2.4.1.357] | (RefSeq) UDP-glycosyltransferase 88B1-like	Flavonoid biosynthesis (ko00941)	[GC]	--	UDP-glucoronosyl and UDP-glucosyl transferase	UDP-glycosyltransferase 13 OS=Pueraria montana var. lobata OX=3893 GN=UGT13 PE=1 SV=1	UDPGT domain-containing protein OS=Coffea canephora OX=49390 GN=GSCOC_T00003171001 PE=3 SV=1	--	--	UDP-glycosyltransferase 88B1-like [Coffea eugenioides]
tissues_transcript_69648	--	--	Cellular Component: chloroplast thylakoid membrane (GO:0009535);; Cellular Component: integral component of membrane (GO:0016021);;	--	--	--	--	--	--	Uncharacterized protein OS=Ricinus communis OX=3988 GN=RCOM_0451880 PE=4 SV=1	--	--	uncharacterized protein LOC8258379 [Ricinus communis]
tissues_transcript_62636	[C]	Energy production and conversion	Molecular Function: electron transfer activity (GO:0009055);; Cellular Component: photosystem II (GO:0009523);; Biological Process: photosynthesis (GO:0015979);; Cellular Component: integral component of membrane (GO:0016021);; Biological Process: respiratory electron transport chain (GO:0022904);; Cellular Component: intrinsic component of membrane (GO:0031224);; Molecular Function: phosphate io…	K02635|6.0e-126|nta:107769160|K02635 cytochrome b6 | (RefSeq) cytochrome b6	Photosynthesis (ko00195)	[C]	Energy production and conversion	Cytochrome b/b6/petB;; Cytochrome b(N-terminal)/b6/petB;; Cytochrome b(C-terminal)/b6/petD;; Bacterial RNA polymerase, alpha chain C terminal domain	Cytochrome b6 OS=Gossypium barbadense OX=3634 GN=petB PE=3 SV=1	cytochrome b6 OS=Nicotiana tabacum OX=4097 GN=LOC107769160 PE=3 SV=1	C	Energy production and conversion	PetB [Paederia scandens]
tissues_transcript_38334	[T]	Signal transduction mechanisms	Molecular Function: GTP binding (GO:0005525);;	K06207|7.2e-90|mdm:103444429|K06207 GTP-binding protein | (RefSeq) uncharacterized protein LOC103444429	--	[J]	Translation, ribosomal structure and biogenesis	Elongation factor G C-terminus	Putative elongation factor TypA-like SVR3, chloroplastic OS=Arabidopsis thaliana OX=3702 GN=SVR3 PE=1 SV=1	EFG_C domain-containing protein OS=Coffea canephora OX=49390 GN=GSCOC_T00016800001 PE=4 SV=1	J	Translation, ribosomal structure and biogenesis	uncharacterized protein LOC113689018 [Coffea arabica]
tissues_transcript_74550	[J]	Translation, ribosomal structure and biogenesis	Biological Process: pseudouridine synthesis (GO:0001522);; Molecular Function: RNA binding (GO:0003723);; Biological Process: RNA processing (GO:0006396);; Molecular Function: pseudouridine synthase activity (GO:0009982);;	K03177|3.0e-186|sind:105179858|K03177 tRNA pseudouridine55 synthase [EC:5.4.99.25] | (RefSeq) uncharacterized protein LOC105179858	--	[J]	Translation, ribosomal structure and biogenesis	TruB family pseudouridylate synthase (N terminal domain);; tRNA pseudouridylate synthase B C-terminal domain	--	Uncharacterized protein OS=Capsicum baccatum OX=33114 GN=CQW23_05587 PE=3 SV=1	J	Translation, ribosomal structure and biogenesis	uncharacterized protein LOC105179858 [Sesamum indicum]
tissues_transcript_3841	[G]	Carbohydrate transport and metabolism	Molecular Function: structural constituent of ribosome (GO:0003735);; Cellular Component: ribosome (GO:0005840);; Biological Process: translation (GO:0006412);; Molecular Function: uridylyltransferase activity (GO:0070569);;	K00963|1.7e-226|nau:109239843|K00963 UTP--glucose-1-phosphate uridylyltransferase [EC:2.7.7.9] | (RefSeq) UTP--glucose-1-phosphate uridylyltransferase-like	Pentose and glucuronate interconversions (ko00040);; Galactose metabolism (ko00052);; Starch and sucrose metabolism (ko00500);; Amino sugar and nucleotide sugar metabolism (ko00520)	[G]	Carbohydrate transport and metabolism	UTP--glucose-1-phosphate uridylyltransferase;; Ribosomal protein S2	UTP--glucose-1-phosphate uridylyltransferase OS=Solanum tuberosum OX=4113 PE=1 SV=3	Utp--glucose-1-phosphate uridylyltransferase OS=Nicotiana attenuata OX=49451 GN=UGPA_1 PE=3 SV=1	--	--	UTP--glucose-1-phosphate uridylyltransferase-like isoform X1 [Coffea arabica]
tissues_transcript_27226	--	--	Cellular Component: integral component of membrane (GO:0016021);;	--	--	--	--	--	--	Uncharacterized protein OS=Coffea canephora OX=49390 GN=GSCOC_T00032882001 PE=3 SV=1	--	--	uncharacterized protein LOC113717411 [Coffea arabica]
tissues_transcript_54908	--	--	Molecular Function: calmodulin binding (GO:0005516);; Biological Process: defense response (GO:0006952);; Biological Process: response to biotic stimulus (GO:0009607);; Cellular Component: integral component of membrane (GO:0016021);;	K08472|7.2e-39|oeu:111397189|K08472 mlo protein | (RefSeq) MLO-like protein 10	--	--	--	Mlo family;; Mlo family	MLO-like protein 10 OS=Arabidopsis thaliana OX=3702 GN=MLO10 PE=2 SV=1	MLO-like protein OS=Coffea canephora OX=49390 GN=MLO PE=3 SV=1	G	Carbohydrate transport and metabolism	LOW QUALITY PROTEIN: MLO-like protein 8 [Coffea arabica]
tissues_transcript_46419	--	--	Biological Process: defense response to fungus (GO:0050832);;	K14011|1.5e-69|ini:109161172|K14011 UBX domain-containing protein 6 | (RefSeq) plant UBX domain-containing protein 2	Protein processing in endoplasmic reticulum (ko04141)	[O]	Posttranslational modification, protein turnover, chaperones	PUB domain	Plant UBX domain-containing protein 2 OS=Arabidopsis thaliana OX=3702 GN=PUX2 PE=1 SV=2	UBX domain-containing protein OS=Coffea canephora OX=49390 GN=GSCOC_T00032933001 PE=4 SV=1	O	Posttranslational modification, protein turnover, chaperones	plant UBX domain-containing protein 2-like [Coffea arabica]
tissues_transcript_20848	--	--	--	--	--	--	--	--	--	Uncharacterized protein OS=Coffea canephora OX=49390 GN=GSCOC_T00012605001 PE=4 SV=1	S	Function unknown	uncharacterized protein LOC113735527 [Coffea arabica]
tissues_transcript_51676	--	--	Molecular Function: aspartic-type endopeptidase activity (GO:0004190);;	--	--	[O]	Posttranslational modification, protein turnover, chaperones	Xylanase inhibitor C-terminal	Probable aspartic proteinase GIP2 OS=Nicotiana benthamiana OX=4100 GN=GIP2 PE=1 SV=1	Aspartyl protease OS=Handroanthus impetiginosus OX=429701 GN=CDL12_05091 PE=3 SV=1	O	Posttranslational modification, protein turnover, chaperones	Aspartyl protease [Handroanthus impetiginosus]
tissues_transcript_52880	--	--	Molecular Function: GTPase activity (GO:0003924);; Molecular Function: GTP binding (GO:0005525);;	K01528|4.1e-239|nta:107785713|K01528 dynamin 1/3 [EC:3.6.5.5] | (RefSeq) dynamin-2A-like	Endocytosis (ko04144)	[UR]	--	Dynamin central region;; Dynamin GTPase effector domain	Dynamin-2A OS=Arabidopsis thaliana OX=3702 GN=DRP2A PE=1 SV=2	Dynamin GTPase OS=Coffea canephora OX=49390 GN=GSCOC_T00034278001 PE=3 SV=1	U	Intracellular trafficking, secretion, and vesicular transport	dynamin-2A-like [Coffea eugenioides]
tissues_transcript_69290	--	--	--	--	--	[TZ]	--	Uncharacterized conserved protein (DUF2358)	--	Uncharacterized protein OS=Coffea canephora OX=49390 GN=GSCOC_T00027820001 PE=4 SV=1	--	--	unnamed protein product [Coffea canephora]
tissues_transcript_51964	--	--	Molecular Function: serine-type endopeptidase inhibitor activity (GO:0004867);; Biological Process: response to wounding (GO:0009611);;	--	--	--	--	Potato inhibitor I family	Subtilisin inhibitor CLSI-I OS=Canavalia lineata OX=28957 PE=1 SV=1	Subtilisin-chymotrypsin inhibitor-2B OS=Capsicum baccatum OX=33114 GN=CQW23_15340 PE=3 SV=1	S	Function unknown	Subtilisin-chymotrypsin inhibitor-2B [Capsicum baccatum]
tissues_transcript_50865	--	--	Cellular Component: integral component of membrane (GO:0016021);;	--	--	--	--	Anaphase-promoting complex subunit 4 WD40 domain;; WD domain, G-beta repeat;; WD40-like Beta Propeller Repeat	--	WD_REPEATS_REGION domain-containing protein OS=Coffea canephora OX=49390 GN=GSCOC_T00034517001 PE=4 SV=1	S	Function unknown	uncharacterized WD repeat-containing protein C2A9.03-like isoform X1 [Coffea arabica]
tissues_transcript_62965	--	--	Molecular Function: zinc ion binding (GO:0008270);;	K06180|9.8e-35|sind:105165964|K06180 23S rRNA pseudouridine1911/1915/1917 synthase [EC:5.4.99.23] | (RefSeq) pentatricopeptide repeat-containing protein At1g20230 isoform X1	--	[R]	General function prediction only	PPR repeat family;; PPR repeat;; PPR repeat;; Pentatricopeptide repeat domain;; Pentacotripeptide-repeat region of PRORP;; PPR repeat;; DYW family of nucleic acid deaminases;; PPR repeat family;; PPR repeat	Pentatricopeptide repeat-containing protein At4g01030, mitochondrial OS=Arabidopsis thaliana OX=3702 GN=PCMP-H65 PE=3 SV=2	DYW_deaminase domain-containing protein OS=Camellia sinensis var. sinensis OX=542762 GN=TEA_028361 PE=3 SV=1	S	Function unknown	hypothetical protein HYC85_011138 [Camellia sinensis]
tissues_transcript_62901	--	--	--	--	--	--	--	--	--	uncharacterized protein LOC108990231 OS=Juglans regia OX=51240 GN=LOC108990231 PE=4 SV=1	L	Replication, recombination and repair	uncharacterized protein LOC116017489 [Ipomoea triloba]
tissues_transcript_53409	[O]	Posttranslational modification, protein turnover, chaperones	Molecular Function: ATP binding (GO:0005524);;	K22530|1.0e-109|cmo:103482976|K22530 ATPase family AAA domain-containing protein 1 [EC:3.6.1.-] | (RefSeq) ATPase family AAA domain-containing protein 1-like	--	[O]	Posttranslational modification, protein turnover, chaperones	ATPase family associated with various cellular activities (AAA)	ATPase family AAA domain-containing protein FIGL1 OS=Arabidopsis thaliana OX=3702 GN=FIGL1 PE=2 SV=2	ATPase family AAA domain-containing protein 1 OS=Capsicum baccatum OX=33114 GN=CQW23_14226 PE=3 SV=1	O	Posttranslational modification, protein turnover, chaperones	ATPase family AAA domain-containing protein 1 [Capsicum baccatum]
tissues_transcript_45568	[IQ]	--	Molecular Function: transferase activity (GO:0016740);;	K09458|3.8e-123|sind:105173713|K09458 3-oxoacyl-[acyl-carrier-protein] synthase II [EC:2.3.1.179] | (RefSeq) 3-oxoacyl-[acyl-carrier-protein] synthase II, chloroplastic	Fatty acid biosynthesis (ko00061);; Biotin metabolism (ko00780);; Fatty acid metabolism (ko01212)	[IQ]	--	Beta-ketoacyl synthase, C-terminal domain;; Beta-ketoacyl synthase, N-terminal domain	3-oxoacyl-[acyl-carrier-protein] synthase II, chloroplastic OS=Arabidopsis thaliana OX=3702 GN=KAS2 PE=1 SV=1	PKS_KS domain-containing protein OS=Nyssa sinensis OX=561372 GN=F0562_029813 PE=3 SV=1	--	--	3-oxoacyl-of acyl-carrier-protein synthase II [Spatholobus suberectus]
tissues_transcript_60145	--	--	Molecular Function: galactoside 2-alpha-L-fucosyltransferase activity (GO:0008107);; Cellular Component: integral component of membrane (GO:0016021);; Cellular Component: Golgi cisterna membrane (GO:0032580);; Biological Process: cell wall biogenesis (GO:0042546);; Biological Process: cell wall organization (GO:0071555);;	K13681|3.4e-145|ghi:107926693|K13681 xyloglucan fucosyltransferase [EC:2.4.1.-] | (RefSeq) galactoside 2-alpha-L-fucosyltransferase-like isoform X1	--	--	--	Xyloglucan fucosyltransferase	Galactoside 2-alpha-L-fucosyltransferase OS=Pisum sativum OX=3888 GN=FT1 PE=2 SV=1	Fucosyltransferase OS=Camellia sinensis var. sinensis OX=542762 GN=TEA_007357 PE=3 SV=1	S	Function unknown	hypothetical protein TEA_007357 [Camellia sinensis var. sinensis]
tissues_transcript_20075	--	--	Molecular Function: protein kinase activity (GO:0004672);; Molecular Function: ATP binding (GO:0005524);; Biological Process: signal transduction (GO:0007165);;	--	--	[T]	Signal transduction mechanisms	--	CBL-interacting serine/threonine-protein kinase 24 OS=Arabidopsis thaliana OX=3702 GN=CIPK24 PE=1 SV=1	Uncharacterized protein OS=Coffea canephora OX=49390 GN=GSCOC_T00031141001 PE=4 SV=1	T	Signal transduction mechanisms	CBL-interacting protein kinase 24-like isoform X2 [Coffea arabica]
tissues_transcript_29092	--	--	Molecular Function: ADP binding (GO:0043531);;	K13453|3.9e-78|sly:101263413|K13453 disease resistance protein | (RefSeq) putative late blight resistance protein homolog R1A-4	Plant-pathogen interaction (ko04626)	[T]	Signal transduction mechanisms	NB-ARC domain	Putative late blight resistance protein homolog R1A-10 OS=Solanum demissum OX=50514 GN=R1A-10 PE=3 SV=1	NB-ARC domain-containing protein OS=Coffea canephora OX=49390 GN=GSCOC_T00004805001 PE=4 SV=1	T	Signal transduction mechanisms	putative late blight resistance protein homolog R1A-3 [Coffea arabica]
tissues_transcript_31768	--	--	Molecular Function: oxidoreductase activity (GO:0016491);; Molecular Function: metal ion binding (GO:0046872);; Biological Process: oxidation-reduction process (GO:0055114);;	K05278|8.5e-27|egr:104450482|K05278 flavonol synthase [EC:1.14.20.6] | (RefSeq) flavonol synthase/flavanone 3-hydroxylase	Flavonoid biosynthesis (ko00941)	[QR]	--	2OG-Fe(II) oxygenase superfamily	Codeine O-demethylase OS=Papaver somniferum OX=3469 GN=CODM PE=1 SV=1	Fe2OG dioxygenase domain-containing protein OS=Coffea canephora OX=49390 GN=GSCOC_T00031221001 PE=3 SV=1	Q	Secondary metabolites biosynthesis, transport and catabolism	protein SRG1-like [Coffea arabica]
tissues_transcript_39363	[H]	Coenzyme transport and metabolism	Molecular Function: ubiquitin-like modifier activating enzyme activity (GO:0008641);;	K12164|8.9e-183|egr:104426161|K12164 ubiquitin-like modifier-activating enzyme 5 | (RefSeq) ubiquitin-like modifier-activating enzyme 5	--	[H]	Coenzyme transport and metabolism	ThiF family	Ubiquitin-like modifier-activating enzyme 5 OS=Arabidopsis thaliana OX=3702 GN=At1g05350 PE=3 SV=2	Ubiquitin-like modifier-activating enzyme 5 OS=Coffea canephora OX=49390 GN=GSCOC_T00026775001 PE=4 SV=1	H	Coenzyme transport and metabolism	ubiquitin-like modifier-activating enzyme 5 [Coffea eugenioides]
tissues_transcript_17966	--	--	--	--	--	[R]	General function prediction only	--	--	Uncharacterized protein OS=Coffea canephora OX=49390 GN=GSCOC_T00031235001 PE=4 SV=1	S	Function unknown	F-box/LRR-repeat protein 14-like isoform X1 [Coffea arabica]
tissues_transcript_45483	--	--	Molecular Function: translation initiation factor activity (GO:0003743);; Molecular Function: metal ion binding (GO:0046872);;	K13098|7.9e-84|nta:107775077|K13098 RNA-binding protein FUS | (RefSeq) transcription initiation factor TFIID subunit 15b-like	RNA transport (ko03013);; mRNA surveillance pathway (ko03015);; Spliceosome (ko03040)	[R]	General function prediction only	RNA recognition motif. (a.k.a. RRM, RBD, or RNP domain)	Transcription initiation factor TFIID subunit 15b OS=Arabidopsis thaliana OX=3702 GN=TAF15B PE=1 SV=1	transcription initiation factor TFIID subunit 15b-like OS=Nicotiana tabacum OX=4097 GN=LOC107775077 PE=4 SV=1	A	RNA processing and modification	transcription initiation factor TFIID subunit 15b [Nicotiana tomentosiformis]
tissues_transcript_6185	[E]	Amino acid transport and metabolism	Molecular Function: hydrolase activity (GO:0016787);;	K01438|5.4e-229|ini:109185407|K01438 acetylornithine deacetylase [EC:3.5.1.16] | (RefSeq) acetylornithine deacetylase	Arginine biosynthesis (ko00220);; 2-Oxocarboxylic acid metabolism (ko01210);; Biosynthesis of amino acids (ko01230)	[E]	Amino acid transport and metabolism	Peptidase family M20/M25/M40;; Peptidase dimerisation domain	Acetylornithine deacetylase OS=Arabidopsis thaliana OX=3702 GN=At4g17830 PE=2 SV=1	M20_dimer domain-containing protein OS=Solanum lycopersicum OX=4081 GN=101267549 PE=4 SV=1	E	Amino acid transport and metabolism	acetylornithine deacetylase-like [Coffea arabica]
tissues_transcript_63976	--	--	Molecular Function: molecular_function (GO:0003674);; Molecular Function: binding (GO:0005488);; Molecular Function: protein binding (GO:0005515);; Cellular Component: cellular_component (GO:0005575);; Cellular Component: obsolete cell (GO:0005623);; Cellular Component: plasma membrane (GO:0005886);; Biological Process: response to stress (GO:0006950);; Biological Process: defense response (GO:00…	--	--	[OC]	--	--	Thioredoxin domain-containing protein PLP3B OS=Arabidopsis thaliana OX=3702 GN=PLP3B PE=2 SV=1	Thioredoxin domain-containing protein 9 like OS=Apostasia shenzhenica OX=1088818 GN=AXF42_Ash016512 PE=4 SV=1	T	Signal transduction mechanisms	Thioredoxin domain-containing protein 9 like [Apostasia shenzhenica]
tissues_transcript_48952	--	--	Cellular Component: nucleus (GO:0005634);; Biological Process: intracellular protein transport (GO:0006886);; Molecular Function: Ran GTPase binding (GO:0008536);;	--	--	--	--	--	--	Importin N-terminal domain-containing protein OS=Nyssa sinensis OX=561372 GN=F0562_015238 PE=4 SV=1	--	--	hypothetical protein F0562_015238 [Nyssa sinensis]
tissues_transcript_29406	[G]	Carbohydrate transport and metabolism	Biological Process: carbohydrate metabolic process (GO:0005975);; Cellular Component: integral component of membrane (GO:0016021);; Molecular Function: raffinose alpha-galactosidase activity (GO:0052692);;	K07407|3.1e-12|vvi:100267960|K07407 alpha-galactosidase [EC:3.2.1.22] | (RefSeq) alpha-galactosidase	Galactose metabolism (ko00052);; Glycerolipid metabolism (ko00561);; Sphingolipid metabolism (ko00600);; Glycosphingolipid biosynthesis - globo and isoglobo series (ko00603)	[G]	Carbohydrate transport and metabolism	Alpha galactosidase A;; Alpha galactosidase C-terminal beta sandwich domain	--	Alpha-galactosidase (Fragment) OS=Davidia involucrata OX=16924 GN=Din_041625 PE=3 SV=1	G	Carbohydrate transport and metabolism	uncharacterized protein LOC113719244 isoform X1 [Coffea arabica]
tissues_transcript_37144	--	--	Cellular Component: endoplasmic reticulum membrane (GO:0005789);; Cellular Component: integral component of membrane (GO:0016021);;	K20720|1.4e-40|ini:109166397|K20720 reticulon-4 | (RefSeq) reticulon-like protein B21	--	--	--	--	Reticulon-like protein B21 OS=Arabidopsis thaliana OX=3702 GN=RTNLB21 PE=2 SV=2	Reticulon-like protein OS=Coffea canephora OX=49390 GN=GSCOC_T00030875001 PE=4 SV=1	S	Function unknown	unnamed protein product [Coffea canephora]
tissues_transcript_67075	--	--	Molecular Function: nucleic acid binding (GO:0003676);; Biological Process: DNA integration (GO:0015074);;	--	--	[R]	General function prediction only	--	--	Putative retroelement pol polyprotein OS=Arabidopsis thaliana OX=3702 GN=At2g24660 PE=4 SV=1	L	Replication, recombination and repair	putative retroelement pol polyprotein [Arabidopsis thaliana]
tissues_transcript_36101	[O]	Posttranslational modification, protein turnover, chaperones	Cellular Component: cellular_component (GO:0005575);; Cellular Component: intracellular (GO:0005622);; Cellular Component: obsolete cell (GO:0005623);; Cellular Component: cytoplasm (GO:0005737);; Cellular Component: vacuole (GO:0005773);; Cellular Component: vacuolar membrane (GO:0005774);; Cellular Component: Golgi apparatus (GO:0005794);; Cellular Component: plasma membrane (GO:0005886);; Cell…	--	--	[C]	Energy production and conversion	SPFH domain / Band 7 family	Hypersensitive-induced response protein 4 OS=Arabidopsis thaliana OX=3702 GN=HIR4 PE=1 SV=1	PHB domain-containing protein OS=Camellia sinensis var. sinensis OX=542762 GN=TEA_029440 PE=4 SV=1	C	Energy production and conversion	hypersensitive-induced response protein 4 [Camellia sinensis]
tissues_transcript_69450	--	--	Biological Process: protein glycosylation (GO:0006486);; Cellular Component: integral component of membrane (GO:0016021);; Molecular Function: transferase activity, transferring glycosyl groups (GO:0016757);;	K19033|1.8e-84|mus:103968956|K19033 30S ribosomal protein S31 | (RefSeq) glycosyltransferase family 64 protein C4-like isoform X1	--	[GMW]	--	Glycosyl transferase family 64 domain	Glycosyltransferase family 64 protein C4 OS=Arabidopsis thaliana OX=3702 GN=EPC1 PE=2 SV=1	Glyco_transf_64 domain-containing protein OS=Coffea canephora OX=49390 GN=GSCOC_T00039231001 PE=3 SV=1	--	--	glycosyltransferase family 64 protein C4-like [Coffea arabica]
tissues_transcript_53785	--	--	Molecular Function: molecular_function (GO:0003674);; Molecular Function: nucleic acid binding (GO:0003676);; Molecular Function: RNA binding (GO:0003723);; Molecular Function: catalytic activity (GO:0003824);; Molecular Function: nuclease activity (GO:0004518);; Molecular Function: endonuclease activity (GO:0004519);; Molecular Function: binding (GO:0005488);; Cellular Component: cellular_compon…	K06180|3.9e-31|sind:105165964|K06180 23S rRNA pseudouridine1911/1915/1917 synthase [EC:5.4.99.23] | (RefSeq) pentatricopeptide repeat-containing protein At1g20230 isoform X1	--	[R]	General function prediction only	PPR repeat;; PPR repeat family;; PPR repeat;; PPR repeat	Pentatricopeptide repeat-containing protein At1g09190 OS=Arabidopsis thaliana OX=3702 GN=PCMP-E70 PE=2 SV=1	Uncharacterized protein (Fragment) OS=Davidia involucrata OX=16924 GN=Din_040560 PE=4 SV=1	S	Function unknown	pentatricopeptide repeat-containing protein At1g09190-like [Coffea arabica]
tissues_transcript_5762	--	--	Molecular Function: molecular_function (GO:0003674);; Molecular Function: catalytic activity (GO:0003824);; Molecular Function: protein kinase activity (GO:0004672);; Molecular Function: protein serine/threonine kinase activity (GO:0004674);; Molecular Function: ATP binding (GO:0005524);; Cellular Component: cellular_component (GO:0005575);; Cellular Component: obsolete cell (GO:0005623);; Cellul…	--	--	--	--	--	--	Protein kinase domain-containing protein OS=Coffea canephora OX=49390 GN=GSCOC_T00029948001 PE=4 SV=1	T	Signal transduction mechanisms	unnamed protein product [Coffea canephora]
tissues_transcript_74620	[G]	Carbohydrate transport and metabolism	Molecular Function: sucrose alpha-glucosidase activity (GO:0004575);; Biological Process: carbohydrate metabolic process (GO:0005975);;	K01193|4.3e-258|han:110907861|K01193 beta-fructofuranosidase [EC:3.2.1.26] | (RefSeq) beta-fructofuranosidase, soluble isoenzyme I-like	Galactose metabolism (ko00052);; Starch and sucrose metabolism (ko00500)	[G]	Carbohydrate transport and metabolism	Glycosyl hydrolases family 32 N-terminal domain;; Glycosyl hydrolases family 32 C terminal	Acid beta-fructofuranosidase OS=Solanum lycopersicum OX=4081 GN=TIV1 PE=2 SV=1	Beta-fructofuranosidase OS=Coffea canephora OX=49390 GN=Inv2 PE=2 SV=1	G	Carbohydrate transport and metabolism	vacuolar invertase [Coffea canephora]
tissues_transcript_22761	--	--	Molecular Function: ATP binding (GO:0005524);; Biological Process: Mo-molybdopterin cofactor biosynthetic process (GO:0006777);; Biological Process: molybdopterin cofactor biosynthetic process (GO:0032324);; Molecular Function: metal ion binding (GO:0046872);; Molecular Function: molybdopterin adenylyltransferase activity (GO:0061598);; Molecular Function: molybdopterin molybdotransferase activit…	K15376|2.3e-13|oeu:111406679|K15376 gephyrin [EC:2.10.1.1 2.7.7.75] | (RefSeq) molybdopterin biosynthesis protein CNX1	Folate biosynthesis (ko00790)	[H]	Coenzyme transport and metabolism	--	Molybdopterin biosynthesis protein CNX1 OS=Arabidopsis thaliana OX=3702 GN=CNX1 PE=1 SV=2	Molybdopterin molybdenumtransferase OS=Striga asiatica OX=4170 GN=STAS_07742 PE=3 SV=1	H	Coenzyme transport and metabolism	molybdopterin biosynthesis protein [Striga asiatica]
tissues_transcript_65002	--	--	Molecular Function: monooxygenase activity (GO:0004497);; Molecular Function: iron ion binding (GO:0005506);; Molecular Function: oxidoreductase activity, acting on paired donors, with incorporation or reduction of molecular oxygen (GO:0016705);; Molecular Function: heme binding (GO:0020037);;	K20617|7.7e-12|psom:113358960|K20617 cytochrome P450 family 71 subfamily A | (RefSeq) cytochrome P450 71A9-like	--	--	--	--	Cytochrome P450 71AU50 OS=Prunus mume OX=102107 GN=CYP71AU50 PE=2 SV=1	Uncharacterized protein OS=Coffea canephora OX=49390 GN=GSCOC_T00017142001 PE=3 SV=1	Q	Secondary metabolites biosynthesis, transport and catabolism	unnamed protein product [Coffea canephora]
tissues_transcript_11208	--	--	Cellular Component: cytoplasm (GO:0005737);; Biological Process: trichome morphogenesis (GO:0010090);; Biological Process: cutin biosynthetic process (GO:0010143);; Molecular Function: transferase activity, transferring acyl groups other than amino-acyl groups (GO:0016747);; Biological Process: localization (GO:0051179);;	K19747|8.2e-133|ini:109146540|K19747 BAHD acyltransferase [EC:2.3.1.-] | (RefSeq) BAHD acyltransferase DCR	--	--	--	Transferase family	BAHD acyltransferase DCR OS=Arabidopsis thaliana OX=3702 GN=DCR PE=2 SV=1	Bahd acyltransferase dcr OS=Nicotiana attenuata OX=49451 GN=DCR_0 PE=3 SV=1	S	Function unknown	PREDICTED: BAHD acyltransferase DCR [Ipomoea nil]
tissues_transcript_16501	[O]	Posttranslational modification, protein turnover, chaperones	Biological Process: glycerol ether metabolic process (GO:0006662);; Molecular Function: protein disulfide oxidoreductase activity (GO:0015035);; Biological Process: cell redox homeostasis (GO:0045454);;	K03671|9.0e-43|nsy:104213281|K03671 thioredoxin 1 | (RefSeq) thioredoxin H-type 1	--	[O]	Posttranslational modification, protein turnover, chaperones	Thioredoxin;; Thioredoxin-like domain;; Thioredoxin-like;; Thioredoxin-like;; Thioredoxin	Thioredoxin H-type 1 OS=Nicotiana tabacum OX=4097 PE=2 SV=1	Thioredoxin domain-containing protein OS=Coffea canephora OX=49390 GN=GSCOC_T00024733001 PE=4 SV=1	O	Posttranslational modification, protein turnover, chaperones	thioredoxin H-type-like [Coffea eugenioides]
tissues_transcript_20763	--	--	--	--	--	--	--	--	--	DCD domain-containing protein OS=Handroanthus impetiginosus OX=429701 GN=CDL12_04308 PE=4 SV=1	S	Function unknown	hypothetical protein CDL12_04308 [Handroanthus impetiginosus]
tissues_transcript_5846	--	--	Cellular Component: integral component of membrane (GO:0016021);;	K22809|5.8e-21|bna:106386825|K22809 inositol phosphorylceramide glucuronosyltransferase 1 [EC:2.4.1.-] | (RefSeq) inositol phosphorylceramide glucuronosyltransferase 1	--	[G]	Carbohydrate transport and metabolism	--	Putative glucuronosyltransferase PGSIP8 OS=Arabidopsis thaliana OX=3702 GN=PGSIP8 PE=2 SV=1	Uncharacterized protein OS=Coffea canephora OX=49390 GN=GSCOC_T00030483001 PE=4 SV=1	G	Carbohydrate transport and metabolism	putative glucuronosyltransferase PGSIP8 [Coffea arabica]
tissues_transcript_7420	[O]	Posttranslational modification, protein turnover, chaperones	--	K03686|4.6e-17|pop:7480098|K03686 molecular chaperone DnaJ | (RefSeq) chaperone protein dnaJ GFA2, mitochondrial isoform X2	--	[O]	Posttranslational modification, protein turnover, chaperones	X-domain of DnaJ-containing;; DnaJ domain	Chaperone protein dnaJ 10 OS=Arabidopsis thaliana OX=3702 GN=ATJ10 PE=2 SV=2	J domain-containing protein OS=Coffea canephora OX=49390 GN=GSCOC_T00008522001 PE=4 SV=1	O	Posttranslational modification, protein turnover, chaperones	chaperone protein dnaJ 10-like [Coffea eugenioides]
tissues_transcript_46635	--	--	Molecular Function: DNA binding (GO:0003677);; Cellular Component: nucleus (GO:0005634);; Biological Process: regulation of transcription, DNA-templated (GO:0006355);; Biological Process: auxin-activated signaling pathway (GO:0009734);;	K14486|1.2e-91|sind:105175642|K14486 auxin response factor | (RefSeq) auxin response factor 3 isoform X1	Plant hormone signal transduction (ko04075)	--	--	AUX/IAA family;; B3 DNA binding domain	Auxin response factor 4 OS=Arabidopsis thaliana OX=3702 GN=ARF4 PE=1 SV=1	Auxin response factor OS=Coffea canephora OX=49390 GN=GSCOC_T00024270001 PE=3 SV=1	K	Transcription	unnamed protein product [Coffea canephora]
tissues_transcript_26566	--	--	Biological Process: ubiquitin-dependent protein catabolic process (GO:0006511);; Biological Process: protein deubiquitination (GO:0016579);; Molecular Function: thiol-dependent ubiquitinyl hydrolase activity (GO:0036459);;	K11843|2.2e-225|hbr:110647013|K11843 ubiquitin carboxyl-terminal hydrolase 14 [EC:3.4.19.12] | (RefSeq) ubiquitin carboxyl-terminal hydrolase 7-like	--	[O]	Posttranslational modification, protein turnover, chaperones	Ubiquitin carboxyl-terminal hydrolase;; Ubiquitin carboxyl-terminal hydrolase;; Ubiquitin family	Ubiquitin carboxyl-terminal hydrolase 6 OS=Arabidopsis thaliana OX=3702 GN=UBP6 PE=1 SV=1	Ubiquitin carboxyl-terminal hydrolase OS=Coffea canephora OX=49390 GN=GSCOC_T00021885001 PE=3 SV=1	O	Posttranslational modification, protein turnover, chaperones	ubiquitin carboxyl-terminal hydrolase 6-like isoform X1 [Coffea arabica]
tissues_transcript_72125	--	--	Cellular Component: mitochondrial inner membrane (GO:0005743);; Molecular Function: NADH dehydrogenase (ubiquinone) activity (GO:0008137);; Molecular Function: electron transfer activity (GO:0009055);; Cellular Component: respirasome (GO:0070469);;	K18160|2.9e-16|mdm:103448400|K18160 NADH dehydrogenase [ubiquinone] 1 alpha subcomplex assembly factor 2 | (RefSeq) NADH dehydrogenase [ubiquinone] 1 alpha subcomplex assembly factor 2	--	--	--	--	--	NADH dehydrogenase [ubiquinone] 1 alpha subcomplex subunit 12 OS=Pyrus ussuriensis x Pyrus communis OX=2448454 GN=D8674_038764 PE=3 SV=1	U	Intracellular trafficking, secretion, and vesicular transport	hypothetical protein D8674_005696 [Pyrus ussuriensis x Pyrus communis]
tissues_transcript_59966	[G]	Carbohydrate transport and metabolism	Cellular Component: integral component of membrane (GO:0016021);; Molecular Function: transmembrane transporter activity (GO:0022857);;	--	--	[R]	General function prediction only	Major Facilitator Superfamily	--	Uncharacterized protein OS=Aquilegia coerulea OX=218851 GN=AQUCO_07200162v1 PE=4 SV=1	S	Function unknown	hypothetical protein AQUCO_07200162v1 [Aquilegia coerulea]
tissues_transcript_41599	[P]	Inorganic ion transport and metabolism	Cellular Component: plasma membrane (GO:0005886);; Biological Process: potassium ion transport (GO:0006813);; Molecular Function: potassium ion transmembrane transporter activity (GO:0015079);; Cellular Component: membrane (GO:0016020);; Cellular Component: integral component of membrane (GO:0016021);;	K03549|3.1e-126|pop:7471487|K03549 KUP system potassium uptake protein | (RefSeq) potassium transporter 6	--	--	--	K+ potassium transporter;; K+ potassium transporter;; K+ potassium transporter;; K+ potassium transporter;; K+ potassium transporter	Potassium transporter 6 OS=Arabidopsis thaliana OX=3702 GN=POT6 PE=2 SV=1	Potassium transporter OS=Populus trichocarpa OX=3694 GN=POPTR_008G147400 PE=3 SV=1	P	Inorganic ion transport and metabolism	potassium transporter 6-like [Coffea arabica]
tissues_transcript_35978	[I]	Lipid transport and metabolism	Molecular Function: acyl-CoA oxidase activity (GO:0003997);; Cellular Component: peroxisome (GO:0005777);; Biological Process: fatty acid beta-oxidation (GO:0006635);; Molecular Function: FAD binding (GO:0071949);;	K00232|3.1e-144|cann:107850447|K00232 acyl-CoA oxidase [EC:1.3.3.6] | (RefSeq) acyl-coenzyme A oxidase 2, peroxisomal	Fatty acid degradation (ko00071);; beta-Alanine metabolism (ko00410);; alpha-Linolenic acid metabolism (ko00592);; Propanoate metabolism (ko00640);; Biosynthesis of unsaturated fatty acids (ko01040);; Carbon metabolism (ko01200);; Fatty acid metabolism (ko01212);; Peroxisome (ko04146)	[IQ]	--	Acyl-CoA oxidase	Acyl-coenzyme A oxidase 2, peroxisomal OS=Arabidopsis thaliana OX=3702 GN=ACX2 PE=1 SV=2	Acyl-coenzyme A oxidase OS=Coffea canephora OX=49390 GN=GSCOC_T00036479001 PE=3 SV=1	--	--	acyl-coenzyme A oxidase 2, peroxisomal [Coffea eugenioides]
tissues_transcript_44324	--	--	--	--	--	--	--	--	--	Uncharacterized protein OS=Coffea canephora OX=49390 GN=GSCOC_T00029896001 PE=4 SV=1	S	Function unknown	uncharacterized protein LOC113762102 isoform X2 [Coffea eugenioides]
tissues_transcript_70362	--	--	Molecular Function: DNA binding (GO:0003677);;	K09422|5.6e-56|jcu:105638443|K09422 transcription factor MYB, plant | (RefSeq) myb-related protein 340	--	[K]	Transcription	Myb-like DNA-binding domain;; Myb-like DNA-binding domain;; Myb-like DNA-binding domain;; Myb-like DNA-binding domain	Transcription factor MYB48 OS=Arabidopsis thaliana OX=3702 GN=MYB48 PE=2 SV=1	MYB family protein OS=Jatropha curcas OX=180498 GN=JCGZ_12894 PE=4 SV=1	--	--	myb-related protein 340 [Jatropha curcas]
tissues_transcript_37303	[R]	General function prediction only	Molecular Function: hydrolase activity (GO:0016787);;	K14664|6.3e-148|ini:109175028|K14664 IAA-amino acid hydrolase [EC:3.5.1.-] | (RefSeq) IAA-amino acid hydrolase ILR1-like 5	--	--	--	Peptidase family M20/M25/M40;; Peptidase family M20/M25/M40	IAA-amino acid hydrolase ILR1-like 3 OS=Arabidopsis thaliana OX=3702 GN=ILL3 PE=2 SV=1	IAA-amino acid hydrolase ILR1-like OS=Actinidia chinensis var. chinensis OX=1590841 GN=CEY00_Acc03231 PE=3 SV=1	S	Function unknown	IAA-amino acid hydrolase ILR1-like [Actinidia chinensis var. chinensis]
tissues_transcript_24858	--	--	Molecular Function: DNA binding (GO:0003677);;	--	--	--	--	--	--	Myb-like domain-containing protein OS=Davidia involucrata OX=16924 GN=Din_001729 PE=4 SV=1	--	--	uncharacterized protein LOC113753990 isoform X2 [Coffea eugenioides]
tissues_transcript_73391	[G]	Carbohydrate transport and metabolism	Molecular Function: ATP binding (GO:0005524);; Cellular Component: chloroplast (GO:0009507);; Molecular Function: D-ribulokinase activity (GO:0019150);;	K22935|2.4e-68|hbr:110636800|K22935 D-ribulokinase [EC:2.7.1.47] | (RefSeq) uncharacterized protein LOC110636800	Pentose and glucuronate interconversions (ko00040)	--	--	--	D-ribulose kinase OS=Arabidopsis thaliana OX=3702 GN=XK1 PE=1 SV=1	Uncharacterized protein OS=Coffea canephora OX=49390 GN=GSCOC_T00014209001 PE=4 SV=1	G	Carbohydrate transport and metabolism	unnamed protein product [Coffea canephora]
tissues_transcript_17874	--	--	--	--	--	--	--	--	--	Uncharacterized protein OS=Coffea canephora OX=49390 GN=GSCOC_T00023570001 PE=4 SV=1	--	--	uncharacterized protein LOC114731990 [Prosopis alba]
tissues_transcript_24997	--	--	--	--	--	--	--	Domain of unknown function (DUF4477)	--	DUF4477 domain-containing protein OS=Coffea canephora OX=49390 GN=GSCOC_T00028851001 PE=4 SV=1	--	--	uncharacterized protein LOC113731742 [Coffea arabica]
tissues_transcript_73406	[G]	Carbohydrate transport and metabolism	Molecular Function: hydrolase activity, hydrolyzing O-glycosyl compounds (GO:0004553);; Biological Process: carbohydrate metabolic process (GO:0005975);;	K05350|2.7e-128|nta:107811992|K05350 beta-glucosidase [EC:3.2.1.21] | (RefSeq) beta-glucosidase 44-like	Cyanoamino acid metabolism (ko00460);; Starch and sucrose metabolism (ko00500);; Phenylpropanoid biosynthesis (ko00940)	[G]	Carbohydrate transport and metabolism	Glycosyl hydrolase family 1;; Glycosyl hydrolase family 1;; Glycosyl hydrolase family 1	Beta-glucosidase 44 OS=Arabidopsis thaliana OX=3702 GN=BGLU44 PE=2 SV=1	Uncharacterized protein OS=Coffea canephora OX=49390 GN=GSCOC_T00022450001 PE=3 SV=1	G	Carbohydrate transport and metabolism	beta-glucosidase 44-like isoform X2 [Coffea arabica]
tissues_transcript_70873	[GEPR]	--	Cellular Component: integral component of membrane (GO:0016021);; Molecular Function: transmembrane transporter activity (GO:0022857);;	K08150|4.9e-36|aof:109849728|K08150 MFS transporter, SP family, solute carrier family 2 (myo-inositol transporter), member 13 | (RefSeq) LOW QUALITY PROTEIN: probable inositol transporter 2	--	[R]	General function prediction only	Sugar (and other) transporter;; Major Facilitator Superfamily;; Sugar (and other) transporter	Probable plastidic glucose transporter 2 OS=Arabidopsis thaliana OX=3702 GN=At1g67300 PE=2 SV=1	MFS domain-containing protein OS=Coffea canephora OX=49390 GN=GSCOC_T00041848001 PE=3 SV=1	U	Intracellular trafficking, secretion, and vesicular transport	probable plastidic glucose transporter 2 isoform X1 [Coffea arabica]
tissues_transcript_21392	--	--	Cellular Component: integral component of membrane (GO:0016021);;	--	--	--	--	--	--	Uncharacterized protein OS=Camellia sinensis var. sinensis OX=542762 GN=TEA_001979 PE=4 SV=1	--	--	hypothetical protein HYC85_018502 [Camellia sinensis]
tissues_transcript_6798	--	--	Molecular Function: nutrient reservoir activity (GO:0045735);;	--	--	--	--	--	11S globulin subunit beta OS=Cucurbita maxima OX=3661 PE=1 SV=1	11s globulin subunit beta OS=Nicotiana attenuata OX=49451 GN=11SB_0 PE=3 SV=1	O	Posttranslational modification, protein turnover, chaperones	PREDICTED: 11S globulin subunit beta-like [Nicotiana attenuata]
tissues_transcript_25794	--	--	Molecular Function: ATP binding (GO:0005524);; Molecular Function: transferase activity, transferring phosphorus-containing groups (GO:0016772);;	K05305|9.6e-08|cic:CICLE_v10018702mg|K05305 fucokinase [EC:2.7.1.52] | (RefSeq) hypothetical protein	Fructose and mannose metabolism (ko00051);; Amino sugar and nucleotide sugar metabolism (ko00520)	--	--	--	--	Uncharacterized protein OS=Citrus sinensis OX=2711 GN=CISIN_1g001402mg PE=4 SV=1	--	--	hypothetical protein CISIN_1g001402mg [Citrus sinensis]
tissues_transcript_69469	[GHR]	--	Molecular Function: magnesium ion binding (GO:0000287);; Molecular Function: carboxy-lyase activity (GO:0016831);; Molecular Function: thiamine pyrophosphate binding (GO:0030976);;	K01568|0.0e+00|nta:107766552|K01568 pyruvate decarboxylase [EC:4.1.1.1] | (RefSeq) pyruvate decarboxylase 1-like	Glycolysis / Gluconeogenesis (ko00010)	[EH]	--	Thiamine pyrophosphate enzyme, N-terminal TPP binding domain;; Thiamine pyrophosphate enzyme, central domain;; Thiamine pyrophosphate enzyme, C-terminal TPP binding domain	Pyruvate decarboxylase 4 OS=Arabidopsis thaliana OX=3702 GN=PDC4 PE=2 SV=1	Pyruvate decarboxylase OS=Coffea canephora OX=49390 GN=GSCOC_T00023316001 PE=3 SV=1	--	--	unnamed protein product [Coffea canephora]
tissues_transcript_57529	--	--	Molecular Function: RNA binding (GO:0003723);; Molecular Function: structural constituent of ribosome (GO:0003735);; Biological Process: translation (GO:0006412);; Cellular Component: cytosolic large ribosomal subunit (GO:0022625);;	K02885|8.4e-47|pvu:PHAVU_001G204100g|K02885 large subunit ribosomal protein L19e | (RefSeq) hypothetical protein	Ribosome (ko03010)	[J]	Translation, ribosomal structure and biogenesis	Ribosomal protein L19e	60S ribosomal protein L19-1 OS=Arabidopsis thaliana OX=3702 GN=RPL19A PE=2 SV=1	Ribosomal protein L19 OS=Phaseolus vulgaris OX=3885 GN=PHAVU_001G204100g PE=3 SV=1	J	Translation, ribosomal structure and biogenesis	hypothetical protein PHAVU_001G204100g [Phaseolus vulgaris]
tissues_transcript_37355	--	--	Biological Process: alternative mRNA splicing, via spliceosome (GO:0000380);;	--	--	--	--	--	--	Uncharacterized protein OS=Jatropha curcas OX=180498 GN=JCGZ_11536 PE=4 SV=1	--	--	serine/threonine-protein kinase fray2 [Jatropha curcas]
tissues_transcript_69770	[DPM]	--	Molecular Function: copper ion binding (GO:0005507);; Molecular Function: oxidoreductase activity (GO:0016491);;	K06324|4.0e-48|zju:107409543|K06324 spore coat protein A, manganese oxidase [EC:1.16.3.3] | (RefSeq) uncharacterized protein LOC107409543	--	--	--	Multicopper oxidase;; Multicopper oxidase;; Multicopper oxidase	Multicopper oxidase LPR1 OS=Arabidopsis thaliana OX=3702 GN=LPR1 PE=2 SV=1	Uncharacterized protein OS=Coffea canephora OX=49390 GN=GSCOC_T00032819001 PE=3 SV=1	Q	Secondary metabolites biosynthesis, transport and catabolism	unnamed protein product [Coffea canephora]
tissues_transcript_68223	--	--	--	--	--	--	--	--	--	Uncharacterized protein OS=Coffea canephora OX=49390 GN=GSCOC_T00025749001 PE=4 SV=1	--	--	uncharacterized protein LOC113734643 [Coffea arabica]
tissues_transcript_57834	--	--	--	--	--	--	--	Conserved region of unknown function on GLTSCR protein	--	GLTSCR1 domain-containing protein OS=Coffea canephora OX=49390 GN=GSCOC_T00019779001 PE=4 SV=1	S	Function unknown	unnamed protein product [Coffea canephora]
tissues_transcript_66644	[M]	Cell wall/membrane/envelope biogenesis	Biological Process: GPI anchor biosynthetic process (GO:0006506);; Molecular Function: phosphatidylinositol N-acetylglucosaminyltransferase activity (GO:0017176);;	K03857|2.3e-188|sind:105155762|K03857 phosphatidylinositol N-acetylglucosaminyltransferase subunit A [EC:2.4.1.198] | (RefSeq) phosphatidylinositol N-acetylglucosaminyltransferase subunit A	Glycosylphosphatidylinositol (GPI)-anchor biosynthesis (ko00563)	[MOI]	--	Glycosyl transferases group 1;; PIGA (GPI anchor biosynthesis);; Glycosyl transferases group 1;; Glycosyltransferase Family 4;; Glycosyltransferase Family 4	Phosphatidylinositol N-acetylglucosaminyltransferase subunit A OS=Arabidopsis thaliana OX=3702 GN=PIGA PE=2 SV=1	GlcNAc-PI synthesis protein OS=Handroanthus impetiginosus OX=429701 GN=CDL12_06402 PE=4 SV=1	--	--	phosphatidylinositol N-acetylglucosaminyltransferase subunit A-like isoform X2 [Coffea arabica]
tissues_transcript_3204	[J]	Translation, ribosomal structure and biogenesis	Molecular Function: tRNA binding (GO:0000049);; Molecular Function: glutamate-tRNA ligase activity (GO:0004818);; Molecular Function: ATP binding (GO:0005524);; Biological Process: glutamyl-tRNA aminoacylation (GO:0006424);; Molecular Function: zinc ion binding (GO:0008270);;	K01885|2.2e-243|mdm:114824734|K01885 glutamyl-tRNA synthetase [EC:6.1.1.17] | (RefSeq) glutamate--tRNA ligase, chloroplastic/mitochondrial-like	Porphyrin and chlorophyll metabolism (ko00860);; Aminoacyl-tRNA biosynthesis (ko00970)	[J]	Translation, ribosomal structure and biogenesis	tRNA synthetases class I (E and Q), catalytic domain	Glutamate--tRNA ligase, chloroplastic/mitochondrial OS=Nicotiana tabacum OX=4097 PE=2 SV=1	Glutamyl-tRNA synthetase OS=Coffea canephora OX=49390 GN=GSCOC_T00040989001 PE=3 SV=1	J	Translation, ribosomal structure and biogenesis	glutamate--tRNA ligase, chloroplastic/mitochondrial-like [Coffea arabica]
tissues_transcript_49832	--	--	Biological Process: oligopeptide transport (GO:0006857);; Cellular Component: integral component of membrane (GO:0016021);; Molecular Function: transmembrane transporter activity (GO:0022857);;	K14638|3.7e-24|aof:109835602|K14638 solute carrier family 15 (peptide/histidine transporter), member 3/4 | (RefSeq) protein NRT1/ PTR FAMILY 6.4	--	[E]	Amino acid transport and metabolism	POT family	Protein NRT1/ PTR FAMILY 6.3 OS=Arabidopsis thaliana OX=3702 GN=NPF6.3 PE=1 SV=1	Uncharacterized protein OS=Fagus sylvatica OX=28930 GN=FSB_LOCUS26513 PE=3 SV=1	E	Amino acid transport and metabolism	protein NRT1/ PTR FAMILY 6.3 [Coffea arabica]
tissues_transcript_62378	[R]	General function prediction only	Molecular Function: oxidoreductase activity (GO:0016491);;	--	--	[R]	General function prediction only	Oxidoreductase family, C-terminal alpha/beta domain;; Oxidoreductase family, NAD-binding Rossmann fold	--	Uncharacterized protein OS=Coffea canephora OX=49390 GN=GSCOC_T00039284001 PE=4 SV=1	S	Function unknown	uncharacterized protein LOC113701248 [Coffea arabica]
tissues_transcript_24099	[F]	Nucleotide transport and metabolism	Molecular Function: amidophosphoribosyltransferase activity (GO:0004044);; Biological Process: purine nucleobase biosynthetic process (GO:0009113);; Biological Process: nucleoside metabolic process (GO:0009116);;	K00764|4.9e-156|vvi:100250446|K00764 amidophosphoribosyltransferase [EC:2.4.2.14] | (RefSeq) amidophosphoribosyltransferase, chloroplastic	Purine metabolism (ko00230);; Alanine, aspartate and glutamate metabolism (ko00250)	[F]	Nucleotide transport and metabolism	Glutamine amidotransferase domain;; Glutamine amidotransferase domain;; Glutamine amidotransferases class-II	Amidophosphoribosyltransferase 1, chloroplastic OS=Arabidopsis thaliana OX=3702 GN=ASE1 PE=2 SV=1	Amidophosphoribosyltransferase OS=Nyssa sinensis OX=561372 GN=F0562_028512 PE=3 SV=1	F	Nucleotide transport and metabolism	hypothetical protein F0562_028512 [Nyssa sinensis]
tissues_transcript_44388	[P]	Inorganic ion transport and metabolism	Biological Process: response to acid chemical (GO:0001101);; Molecular Function: molecular_function (GO:0003674);; Molecular Function: catalytic activity (GO:0003824);; Molecular Function: transporter activity (GO:0005215);; Molecular Function: calcium transmembrane transporter activity, phosphorylative mechanism (GO:0005388);; Molecular Function: calmodulin binding (GO:0005516);; Molecular Funct…	K01537|2.1e-204|ccav:112506667|K01537 P-type Ca2+ transporter type 2C [EC:7.2.2.10] | (RefSeq) calcium-transporting ATPase 8, plasma membrane-type-like	--	[P]	Inorganic ion transport and metabolism	Cation transporting ATPase, C-terminus;; haloacid dehalogenase-like hydrolase;; haloacid dehalogenase-like hydrolase;; E1-E2 ATPase	Calcium-transporting ATPase 5, plasma membrane-type OS=Oryza sativa subsp. japonica OX=39947 GN=ACA5 PE=1 SV=2	Calcium-transporting ATPase OS=Davidia involucrata OX=16924 GN=Din_014059 PE=3 SV=1	P	Inorganic ion transport and metabolism	calcium-transporting ATPase 10, plasma membrane-type-like isoform X2 [Coffea arabica]
tissues_transcript_55903	--	--	Molecular Function: zinc ion binding (GO:0008270);;	--	--	--	--	ELM2 domain	--	Uncharacterized protein OS=Coffea canephora OX=49390 GN=GSCOC_T00015861001 PE=4 SV=1	S	Function unknown	uncharacterized protein LOC113691728 isoform X2 [Coffea arabica]
tissues_transcript_72649	[O]	Posttranslational modification, protein turnover, chaperones	Molecular Function: cysteine-type endopeptidase activity (GO:0004197);; Cellular Component: integral component of membrane (GO:0016021);; Biological Process: CAAX-box protein processing (GO:0071586);;	K07052|7.8e-52|vvi:100252714|K07052 uncharacterized protein | (RefSeq) uncharacterized LOC100252714	--	--	--	CPBP intramembrane metalloprotease	--	Uncharacterized protein OS=Davidia involucrata OX=16924 GN=Din_016229 PE=4 SV=1	S	Function unknown	PREDICTED: uncharacterized protein LOC100252714 isoform X1 [Vitis vinifera]
tissues_transcript_46100	[D]	Cell cycle control, cell division, chromosome partitioning	Molecular Function: chromatin binding (GO:0003682);; Molecular Function: ATP binding (GO:0005524);; Biological Process: mitotic sister chromatid cohesion (GO:0007064);; Cellular Component: cohesin complex (GO:0008278);; Molecular Function: protein heterodimerization activity (GO:0046982);;	K06636|1.3e-148|dcr:108209097|K06636 structural maintenance of chromosome 1 | (RefSeq) structural maintenance of chromosomes protein 1	--	[D]	Cell cycle control, cell division, chromosome partitioning	RecF/RecN/SMC N terminal domain	Structural maintenance of chromosomes protein 1 OS=Arabidopsis thaliana OX=3702 GN=SMC1 PE=2 SV=2	SMC_N domain-containing protein OS=Coffea canephora OX=49390 GN=GSCOC_T00016221001 PE=4 SV=1	D	Cell cycle control, cell division, chromosome partitioning	structural maintenance of chromosomes protein 1-like [Coffea arabica]
tissues_transcript_48437	[T]	Signal transduction mechanisms	Molecular Function: calcium ion binding (GO:0005509);;	K13448|5.8e-61|oeu:111396559|K13448 calcium-binding protein CML | (RefSeq) probable calcium-binding protein CML25	Plant-pathogen interaction (ko04626)	[T]	Signal transduction mechanisms	EF hand;; EF-hand domain pair;; EF hand;; EF-hand domain;; EF-hand domain pair;; Secreted protein acidic and rich in cysteine Ca binding region;; EF-hand domain;; Dockerin type I domain;; Cytoskeletal-regulatory complex EF hand	Probable calcium-binding protein CML25 OS=Arabidopsis thaliana OX=3702 GN=CML25 PE=2 SV=1	Uncharacterized protein OS=Coffea canephora OX=49390 GN=GSCOC_T00018098001 PE=4 SV=1	T	Signal transduction mechanisms	probable calcium-binding protein CML25 [Coffea arabica]
tissues_transcript_55932	[T]	Signal transduction mechanisms	Biological Process: transition metal ion transport (GO:0000041);; Biological Process: response to acid chemical (GO:0001101);; Biological Process: immune system process (GO:0002376);; Molecular Function: molecular_function (GO:0003674);; Molecular Function: catalytic activity (GO:0003824);; Molecular Function: transporter activity (GO:0005215);; Molecular Function: ATP binding (GO:0005524);; Cell…	K08712|2.5e-37|gsl:Gasu_29800|K08712 ATP-binding cassette, subfamily G (WHITE), member 2, SNQ2 | (RefSeq) ABC transporter, ATP-binding protein	ABC transporters (ko02010)	[Q]	Secondary metabolites biosynthesis, transport and catabolism	ABC-2 type transporter;; Plant PDR ABC transporter associated;; ABC-2 type transporter;; ABC-transporter N-terminal;; ABC transporter;; ABC-2 type transporter	ABC transporter G family member 35 OS=Arabidopsis thaliana OX=3702 GN=ABCG35 PE=2 SV=1	Putative Pleiotropic drug resistance protein 12 OS=Davidia involucrata OX=16924 GN=Din_004543 PE=3 SV=1	Q	Secondary metabolites biosynthesis, transport and catabolism	ABC transporter G family member 29-like [Coffea eugenioides]
tissues_transcript_57390	--	--	Molecular Function: metal ion binding (GO:0046872);;	--	--	--	--	--	Zinc finger CCCH domain-containing protein 6 OS=Arabidopsis thaliana OX=3702 GN=At1g19860 PE=1 SV=1	C3H1-type domain-containing protein OS=Coffea canephora OX=49390 GN=GSCOC_T00024687001 PE=4 SV=1	S	Function unknown	unnamed protein product [Coffea canephora]
tissues_transcript_8057	[Q]	Secondary metabolites biosynthesis, transport and catabolism	Molecular Function: metal ion binding (GO:0046872);; Molecular Function: dioxygenase activity (GO:0051213);;	K13229|1.8e-87|sbi:8070754|K13229 2,4-dihydroxy-1,4-benzoxazin-3-one-glucoside dioxygenase [EC:1.14.11.59] | (RefSeq) DIBOA-glucoside dioxygenase BX6	Benzoxazinoid biosynthesis (ko00402)	[QR]	--	2OG-Fe(II) oxygenase superfamily;; non-haem dioxygenase in morphine synthesis N-terminal	1-aminocyclopropane-1-carboxylate oxidase homolog 1 OS=Arabidopsis thaliana OX=3702 GN=At1g06620 PE=2 SV=1	Fe2OG dioxygenase domain-containing protein OS=Vitis vinifera OX=29760 GN=VIT_05s0049g00310 PE=3 SV=1	Q	Secondary metabolites biosynthesis, transport and catabolism	1-aminocyclopropane-1-carboxylate oxidase homolog [Coffea arabica]
tissues_transcript_7757	--	--	Molecular Function: cysteine-type endopeptidase activity (GO:0004197);; Biological Process: regulation of catalytic activity (GO:0050790);;	K01363|1.4e-159|cic:CICLE_v10020859mg|K01363 cathepsin B [EC:3.4.22.1] | (RefSeq) hypothetical protein	--	[O]	Posttranslational modification, protein turnover, chaperones	Papain family cysteine protease;; Peptidase family C1 propeptide	Cathepsin B-like protease 3 OS=Arabidopsis thaliana OX=3702 GN=CATHB3 PE=1 SV=1	Papain-family protein OS=Oldenlandia affinis OX=60225 PE=2 SV=1	O	Posttranslational modification, protein turnover, chaperones	papain-family protein [Oldenlandia affinis]
tissues_transcript_67974	[GHR]	--	Molecular Function: magnesium ion binding (GO:0000287);; Molecular Function: carboxy-lyase activity (GO:0016831);; Molecular Function: thiamine pyrophosphate binding (GO:0030976);;	K01568|1.4e-138|oeu:111392544|K01568 pyruvate decarboxylase [EC:4.1.1.1] | (RefSeq) pyruvate decarboxylase 1	Glycolysis / Gluconeogenesis (ko00010)	[EH]	--	Thiamine pyrophosphate enzyme, central domain;; Thiamine pyrophosphate enzyme, C-terminal TPP binding domain	Pyruvate decarboxylase 2 (Fragment) OS=Pisum sativum OX=3888 GN=PDC2 PE=2 SV=1	Pyruvate decarboxylase OS=Coffea canephora OX=49390 GN=GSCOC_T00023316001 PE=3 SV=1	--	--	pyruvate decarboxylase 1 [Coffea arabica]
tissues_transcript_74154	--	--	Molecular Function: nucleic acid binding (GO:0003676);; Molecular Function: RNA-DNA hybrid ribonuclease activity (GO:0004523);;	--	--	--	--	--	--	--	--	--	--
tissues_transcript_52757	--	--	Molecular Function: molecular_function (GO:0003674);; Molecular Function: protein disulfide isomerase activity (GO:0003756);; Molecular Function: catalytic activity (GO:0003824);; Cellular Component: cellular_component (GO:0005575);; Cellular Component: intracellular (GO:0005622);; Cellular Component: obsolete cell (GO:0005623);; Cellular Component: cytoplasm (GO:0005737);; Cellular Component: en…	K09580|1.2e-22|ini:109188105|K09580 protein disulfide-isomerase A1 [EC:5.3.4.1] | (RefSeq) protein disulfide isomerase-like 1-6	Protein processing in endoplasmic reticulum (ko04141)	[O]	Posttranslational modification, protein turnover, chaperones	--	Protein disulfide isomerase-like 1-6 OS=Arabidopsis thaliana OX=3702 GN=PDIL1-6 PE=2 SV=1	Thioredoxin domain-containing protein OS=Coffea canephora OX=49390 GN=GSCOC_T00022001001 PE=4 SV=1	O	Posttranslational modification, protein turnover, chaperones	protein disulfide isomerase-like 1-6 isoform X2 [Coffea eugenioides]
tissues_transcript_12189	--	--	Cellular Component: integral component of membrane (GO:0016021);;	--	--	--	--	Protein of unknown function (DUF3611)	Protein TIC 21, chloroplastic OS=Arabidopsis thaliana OX=3702 GN=TIC21 PE=1 SV=1	Uncharacterized protein OS=Coffea canephora OX=49390 GN=GSCOC_T00014487001 PE=4 SV=1	S	Function unknown	protein TIC 21, chloroplastic-like [Coffea arabica]
tissues_transcript_25046	--	--	--	--	--	--	--	--	--	DUF4283 domain-containing protein OS=Cuscuta campestris OX=132261 GN=CCAM_LOCUS26268 PE=4 SV=1	S	Function unknown	uncharacterized protein LOC105628933 [Jatropha curcas]
tissues_transcript_18313	[O]	Posttranslational modification, protein turnover, chaperones	Cellular Component: cellular_component (GO:0005575);; Cellular Component: intracellular (GO:0005622);; Cellular Component: obsolete cell (GO:0005623);; Cellular Component: nucleus (GO:0005634);; Cellular Component: cytoplasm (GO:0005737);; Cellular Component: chloroplast (GO:0009507);; Cellular Component: plastid (GO:0009536);; Cellular Component: organelle (GO:0043226);; Cellular Component: memb…	K03686|3.2e-09|bvg:104900630|K03686 molecular chaperone DnaJ | (RefSeq) chaperone protein dnaJ A6, chloroplastic	--	[O]	Posttranslational modification, protein turnover, chaperones	DnaJ domain	Chaperone protein dnaJ 11, chloroplastic OS=Arabidopsis thaliana OX=3702 GN=ATJ11 PE=1 SV=2	J domain-containing protein OS=Coffea canephora OX=49390 GN=GSCOC_T00037074001 PE=4 SV=1	O	Posttranslational modification, protein turnover, chaperones	chaperone protein dnaJ 11, chloroplastic-like [Coffea arabica]
tissues_transcript_41594	--	--	--	--	--	--	--	--	--	Rhodanese domain-containing protein OS=Coffea canephora OX=49390 GN=GSCOC_T00026663001 PE=4 SV=1	S	Function unknown	uncharacterized protein LOC113764605 [Coffea eugenioides]
tissues_transcript_39534	--	--	Molecular Function: DNA binding (GO:0003677);; Molecular Function: DNA-directed DNA polymerase activity (GO:0003887);; Molecular Function: ATP binding (GO:0005524);; Biological Process: DNA replication (GO:0006260);; Cellular Component: DNA polymerase III complex (GO:0009360);;	--	--	[L]	Replication, recombination and repair	--	Protein STICHEL OS=Arabidopsis thaliana OX=3702 GN=STI PE=1 SV=2	DNA_pol3_gamma3 domain-containing protein OS=Coffea canephora OX=49390 GN=GSCOC_T00015079001 PE=3 SV=1	L	Replication, recombination and repair	unnamed protein product [Coffea canephora]
tissues_transcript_65766	--	--	--	--	--	--	--	--	--	Uncharacterized protein OS=Beta vulgaris OX=161934 PE=4 SV=1	--	--	uncharacterized protein LOC110721349 isoform X1 [Chenopodium quinoa]
tissues_transcript_8999	--	--	Cellular Component: plasma membrane (GO:0005886);; Biological Process: protein transport (GO:0015031);; Cellular Component: integral component of membrane (GO:0016021);; Cellular Component: transport vesicle membrane (GO:0030658);;	K19995|5.2e-137|nau:109215976|K19995 secretory carrier-associated membrane protein | (RefSeq) secretory carrier-associated membrane protein 2-like	--	[U]	Intracellular trafficking, secretion, and vesicular transport	SCAMP family	Putative secretory carrier-associated membrane protein 1 OS=Oryza sativa subsp. indica OX=39946 GN=SCAMP1 PE=3 SV=1	Secretory carrier-associated membrane protein OS=Coffea canephora OX=49390 GN=GSCOC_T00029251001 PE=3 SV=1	U	Intracellular trafficking, secretion, and vesicular transport	secretory carrier-associated membrane protein 2-like [Coffea arabica]
tissues_transcript_60094	--	--	--	K09529|1.6e-61|pvu:PHAVU_001G137200g|K09529 DnaJ homolog subfamily C member 9 | (RefSeq) hypothetical protein	--	[O]	Posttranslational modification, protein turnover, chaperones	--	Chaperone protein dnaJ 6 OS=Arabidopsis thaliana OX=3702 GN=ATJ6 PE=2 SV=1	J domain-containing protein OS=Phaseolus vulgaris OX=3885 GN=PHAVU_001G137200g PE=4 SV=1	O	Posttranslational modification, protein turnover, chaperones	hypothetical protein PHAVU_001G137200g [Phaseolus vulgaris]
tissues_transcript_45197	--	--	Biological Process: RNA processing (GO:0006396);;	--	--	[S]	Function unknown	WW domain binding protein 11	Protein EARLY FLOWERING 5 OS=Poncirus trifoliata OX=37690 GN=ELF5 PE=2 SV=1	WW domain-binding protein 11 isoform X1 OS=Cucumis melo var. makuwa OX=1194695 GN=E5676_scaffold248G003210 PE=4 SV=1	S	Function unknown	PREDICTED: WW domain-binding protein 11-like isoform X3 [Pyrus x bretschneideri]
tissues_transcript_7345	--	--	Cellular Component: endoplasmic reticulum (GO:0005783);; Cellular Component: integral component of membrane (GO:0016021);;	K20367|1.3e-170|nto:104088231|K20367 endoplasmic reticulum-Golgi intermediate compartment protein 3 | (RefSeq) endoplasmic reticulum-Golgi intermediate compartment protein 3	--	[U]	Intracellular trafficking, secretion, and vesicular transport	Endoplasmic reticulum vesicle transporter;; Endoplasmic Reticulum-Golgi Intermediate Compartment (ERGIC)	Protein disulfide-isomerase 5-3 OS=Arabidopsis thaliana OX=3702 GN=PDIL5-3 PE=2 SV=1	Uncharacterized protein OS=Coffea canephora OX=49390 GN=GSCOC_T00017101001 PE=4 SV=1	U	Intracellular trafficking, secretion, and vesicular transport	unnamed protein product [Coffea canephora]
tissues_transcript_33286	--	--	Molecular Function: molecular_function (GO:0003674);; Molecular Function: catalytic activity (GO:0003824);; Cellular Component: cellular_component (GO:0005575);; Cellular Component: intracellular (GO:0005622);; Cellular Component: obsolete cell (GO:0005623);; Cellular Component: cytoplasm (GO:0005737);; Cellular Component: cytosol (GO:0005829);; Biological Process: biological_process (GO:0008150)…	K13264|2.2e-21|mtr:MTR_6g015315|K13264 isoflavone 7-O-glucoside-6''-O-malonyltransferase [EC:2.3.1.115] | (RefSeq) malonyl-CoA:isoflavone 7-O-glucoside malonyltransferase	Isoflavonoid biosynthesis (ko00943);; Flavone and flavonol biosynthesis (ko00944)	--	--	Transferase family	Malonyl-coenzyme:anthocyanin 5-O-glucoside-6'''-O-malonyltransferase OS=Salvia splendens OX=180675 GN=5MAT1 PE=1 SV=1	Uncharacterized protein OS=Coffea canephora OX=49390 GN=GSCOC_T00035195001 PE=3 SV=1	S	Function unknown	malonyl-coenzyme A:anthocyanin 3-O-glucoside-6''-O-malonyltransferase-like [Coffea arabica]
tissues_transcript_26013	--	--	Biological Process: lipid metabolic process (GO:0006629);; Biological Process: isoprenoid metabolic process (GO:0006720);; Biological Process: terpenoid metabolic process (GO:0006721);; Biological Process: biological_process (GO:0008150);; Biological Process: metabolic process (GO:0008152);; Biological Process: isoprenoid biosynthetic process (GO:0008299);; Biological Process: lipid biosynthetic …	--	--	--	--	--	Protein NEOXANTHIN-DEFICIENT 1 OS=Solanum lycopersicum OX=4081 GN=NXD1 PE=4 SV=1	Uncharacterized protein OS=Coffea canephora OX=49390 GN=GSCOC_T00001012001 PE=4 SV=1	S	Function unknown	unnamed protein product [Coffea canephora]
tissues_transcript_72430	[IQR]	--	--	K15095|2.1e-103|cann:107839157|K15095 (+)-neomenthol dehydrogenase [EC:1.1.1.208] | (RefSeq) (+)-neomenthol dehydrogenase-like	Monoterpenoid biosynthesis (ko00902)	[Q]	Secondary metabolites biosynthesis, transport and catabolism	short chain dehydrogenase;; Enoyl-(Acyl carrier protein) reductase;; KR domain;; NAD dependent epimerase/dehydratase family	(+)-neomenthol dehydrogenase OS=Capsicum annuum OX=4072 GN=MNR1 PE=1 SV=1	Uncharacterized protein OS=Coffea canephora OX=49390 GN=GSCOC_T00027973001 PE=3 SV=1	Q	Secondary metabolites biosynthesis, transport and catabolism	(+)-neomenthol dehydrogenase-like [Coffea arabica]
tissues_transcript_69050	--	--	Molecular Function: GTPase activity (GO:0003924);; Molecular Function: GTP binding (GO:0005525);;	K17065|1.1e-89|gsl:Gasu_23230|K17065 dynamin 1-like protein [EC:3.6.5.5] | (RefSeq) dynamin GTPase	--	[UR]	--	Dynamin central region;; Dynamin family;; Dynamin GTPase effector domain	Dynamin-related protein 1E OS=Arabidopsis thaliana OX=3702 GN=DRP1E PE=1 SV=1	Uncharacterized protein OS=Coffea canephora OX=49390 GN=GSCOC_T00038331001 PE=3 SV=1	U	Intracellular trafficking, secretion, and vesicular transport	dynamin-related protein 1E-like isoform X1 [Coffea arabica]
tissues_transcript_21760	--	--	Biological Process: defense response to bacterium (GO:0042742);; Biological Process: defense response to fungus (GO:0050832);;	--	--	--	--	--	--	--	--	--	--
tissues_transcript_39822	--	--	Cellular Component: THO complex (GO:0000347);; Biological Process: mRNA processing (GO:0006397);; Biological Process: mRNA export from nucleus (GO:0006406);;	K12879|2.0e-12|oeu:111396428|K12879 THO complex subunit 2 | (RefSeq) THO complex subunit 2	RNA transport (ko03013);; Spliceosome (ko03040)	--	--	--	--	THO complex subunit 2 OS=Cinnamomum micranthum f. kanehirae OX=337451 GN=CKAN_00467100 PE=3 SV=1	K	Transcription	THO complex subunit 2 isoform X1 [Cinnamomum micranthum f. kanehirae]
tissues_transcript_71725	--	--	Molecular Function: DNA-binding transcription factor activity (GO:0003700);; Biological Process: transcription, DNA-templated (GO:0006351);; Molecular Function: sequence-specific DNA binding (GO:0043565);;	K14431|9.8e-40|nnu:104590490|K14431 transcription factor TGA | (RefSeq) transcription factor TGA2.2-like	Plant hormone signal transduction (ko04075)	--	--	Seed dormancy control	TGACG-sequence-specific DNA-binding protein TGA-2.1 OS=Nicotiana tabacum OX=4097 GN=TGA21 PE=1 SV=1	Uncharacterized protein OS=Coffea canephora OX=49390 GN=GSCOC_T00028996001 PE=3 SV=1	K	Transcription	unnamed protein product [Ananas comosus var. bracteatus]
tissues_transcript_44602	--	--	Biological Process: defense response (GO:0006952);; Molecular Function: ADP binding (GO:0043531);;	--	--	--	--	--	--	Uncharacterized protein OS=Fagus sylvatica OX=28930 GN=FSB_LOCUS36892 PE=4 SV=1	T	Signal transduction mechanisms	putative disease resistance protein RGA3 [Coffea eugenioides]
tissues_transcript_56827	[H]	Coenzyme transport and metabolism	Molecular Function: methionine adenosyltransferase activity (GO:0004478);; Molecular Function: ATP binding (GO:0005524);; Biological Process: S-adenosylmethionine biosynthetic process (GO:0006556);; Biological Process: one-carbon metabolic process (GO:0006730);; Molecular Function: metal ion binding (GO:0046872);;	K00789|1.2e-209|nau:109229653|K00789 S-adenosylmethionine synthetase [EC:2.5.1.6] | (RefSeq) S-adenosylmethionine synthase 3	Cysteine and methionine metabolism (ko00270);; Biosynthesis of amino acids (ko01230)	[H]	Coenzyme transport and metabolism	S-adenosylmethionine synthetase, C-terminal domain;; S-adenosylmethionine synthetase, central domain;; S-adenosylmethionine synthetase, N-terminal domain	S-adenosylmethionine synthase 3 OS=Solanum lycopersicum OX=4081 GN=SAM3 PE=2 SV=1	S-adenosylmethionine synthase OS=Nicotiana attenuata OX=49451 GN=SAM3 PE=3 SV=1	H	Coenzyme transport and metabolism	PREDICTED: S-adenosylmethionine synthase 3 [Nicotiana attenuata]
tissues_transcript_24780	[A]	RNA processing and modification	Molecular Function: 3'-5'-exoribonuclease activity (GO:0000175);; Molecular Function: nucleic acid binding (GO:0003676);;	K13288|1.5e-73|sind:105163807|K13288 oligoribonuclease [EC:3.1.-.-] | (RefSeq) oligoribonuclease	Ribosome biogenesis in eukaryotes (ko03008)	[A]	RNA processing and modification	Exonuclease	Oligoribonuclease OS=Arabidopsis thaliana OX=3702 GN=At2g26970 PE=2 SV=2	Exonuclease domain-containing protein OS=Nyssa sinensis OX=561372 GN=F0562_021646 PE=3 SV=1	A	RNA processing and modification	hypothetical protein F0562_021646 [Nyssa sinensis]
tissues_transcript_32502	--	--	Biological Process: defense response (GO:0006952);; Molecular Function: ADP binding (GO:0043531);;	--	--	[OC]	--	Thioredoxin	Thioredoxin domain-containing protein PLP3B OS=Arabidopsis thaliana OX=3702 GN=PLP3B PE=2 SV=1	Uncharacterized protein OS=Gossypium barbadense OX=3634 GN=ES319_A12G063900v1 PE=4 SV=1	T	Signal transduction mechanisms	hypothetical protein ES288_A12G068500v1 [Gossypium darwinii]
tissues_transcript_54809	--	--	Molecular Function: molecular_function (GO:0003674);; Molecular Function: catalytic activity (GO:0003824);; Molecular Function: endopeptidase activity (GO:0004175);; Molecular Function: aspartic-type endopeptidase activity (GO:0004190);; Biological Process: proteolysis (GO:0006508);; Biological Process: lipid metabolic process (GO:0006629);; Biological Process: nitrogen compound metabolic process…	K08245|6.9e-47|jre:108984647|K08245 phytepsin [EC:3.4.23.40] | (RefSeq) aspartic proteinase-like	--	[O]	Posttranslational modification, protein turnover, chaperones	Saposin-like type B, region 2;; Eukaryotic aspartyl protease	Aspartic proteinase OS=Cucurbita pepo OX=3663 PE=2 SV=1	Preprogaline A OS=Galium verum OX=462873 GN=gv1AP PE=2 SV=1	O	Posttranslational modification, protein turnover, chaperones	preprogaline A [Galium verum]
tissues_transcript_71260	[M]	Cell wall/membrane/envelope biogenesis	Molecular Function: protein tyrosine kinase activity (GO:0004713);; Molecular Function: ATP binding (GO:0005524);;	K13436|4.1e-159|aof:109837599|K13436 pto-interacting protein 1 [EC:2.7.11.1] | (RefSeq) PTI1-like tyrosine-protein kinase 3	Plant-pathogen interaction (ko04626)	[T]	Signal transduction mechanisms	Protein tyrosine and serine/threonine kinase;; Protein kinase domain	PTI1-like tyrosine-protein kinase 3 OS=Arabidopsis thaliana OX=3702 GN=PTI13 PE=1 SV=1	PTI1-like tyrosine-protein kinase 3 OS=Ananas comosus OX=4615 GN=ACMD2_01240 PE=4 SV=1	T	Signal transduction mechanisms	PTI1-like tyrosine-protein kinase 3 [Asparagus officinalis]
tissues_transcript_22468	--	--	Biological Process: response to acid chemical (GO:0001101);; Molecular Function: molecular_function (GO:0003674);; Molecular Function: catalytic activity (GO:0003824);; Molecular Function: ubiquitin-protein transferase activity (GO:0004842);; Cellular Component: cellular_component (GO:0005575);; Cellular Component: intracellular (GO:0005622);; Cellular Component: obsolete cell (GO:0005623);; Cell…	K19042|1.8e-19|nau:109208946|K19042 E3 ubiquitin-protein ligase BOI and related proteins [EC:2.3.2.27] | (RefSeq) probable BOI-related E3 ubiquitin-protein ligase 3	--	[O]	Posttranslational modification, protein turnover, chaperones	Zinc finger, C3HC4 type (RING finger)	Probable BOI-related E3 ubiquitin-protein ligase 2 OS=Arabidopsis thaliana OX=3702 GN=BRG2 PE=1 SV=1	RING-type domain-containing protein OS=Coffea canephora OX=49390 GN=GSCOC_T00005141001 PE=4 SV=1	O	Posttranslational modification, protein turnover, chaperones	probable BOI-related E3 ubiquitin-protein ligase 3 [Coffea arabica]
tissues_transcript_74747	--	--	--	K08489|5.1e-38|mdm:114824433|K08489 syntaxin 16 | (RefSeq) syntaxin-43-like	SNARE interactions in vesicular transport (ko04130)	[U]	Intracellular trafficking, secretion, and vesicular transport	--	Syntaxin-41 OS=Arabidopsis thaliana OX=3702 GN=SYP41 PE=1 SV=1	t-SNARE coiled-coil homology domain-containing protein (Fragment) OS=Rhododendron williamsianum OX=262921 GN=C3L33_19923 PE=3 SV=1	--	--	hypothetical protein C3L33_19923, partial [Rhododendron williamsianum]
tissues_transcript_40150	--	--	Molecular Function: glycolipid mannosyltransferase activity (GO:0004376);; Cellular Component: endoplasmic reticulum membrane (GO:0005789);; Biological Process: GPI anchor biosynthetic process (GO:0006506);; Biological Process: embryo development ending in seed dormancy (GO:0009793);; Biological Process: plant-type cell wall biogenesis (GO:0009832);; Cellular Component: integral component of memb…	K05284|4.0e-95|oeu:111401181|K05284 GPI mannosyltransferase 1 subunit M [EC:2.4.1.-] | (RefSeq) GPI mannosyltransferase 1-like isoform X1	Glycosylphosphatidylinositol (GPI)-anchor biosynthesis (ko00563)	[G]	Carbohydrate transport and metabolism	Mannosyltransferase (PIG-M);; Mannosyltransferase (PIG-M)	GPI mannosyltransferase 1 OS=Arabidopsis thaliana OX=3702 GN=PIGM PE=2 SV=1	GPI mannosyltransferase 1 OS=Coffea canephora OX=49390 GN=GSCOC_T00037000001 PE=3 SV=1	G	Carbohydrate transport and metabolism	GPI mannosyltransferase 1-like isoform X1 [Coffea arabica]
tissues_transcript_31204	--	--	Biological Process: protein-containing complex disassembly (GO:0032984);; Biological Process: organ growth (GO:0035265);; Molecular Function: ATPase binding (GO:0051117);;	--	--	--	--	UBX domain	Plant UBX domain-containing protein 1 OS=Arabidopsis thaliana OX=3702 GN=PUX1 PE=1 SV=1	UBX domain-containing protein OS=Coffea canephora OX=49390 GN=GSCOC_T00019112001 PE=4 SV=1	O	Posttranslational modification, protein turnover, chaperones	plant UBX domain-containing protein 1 [Coffea eugenioides]
tissues_transcript_36669	--	--	Biological Process: gene silencing by RNA (GO:0031047);;	--	--	--	--	--	Factor of DNA methylation 1 OS=Arabidopsis thaliana OX=3702 GN=FDM1 PE=1 SV=1	Uncharacterized protein OS=Erythranthe guttata OX=4155 GN=MIMGU_mgv1a002818mg PE=4 SV=1	S	Function unknown	PREDICTED: factor of DNA methylation 1-like [Erythranthe guttata]
tissues_transcript_71480	--	--	Molecular Function: NAD+ ADP-ribosyltransferase activity (GO:0003950);; Biological Process: protein ADP-ribosylation (GO:0006471);;	K10798|6.4e-20|han:110898098|K10798 poly [ADP-ribose] polymerase 2/3/4 [EC:2.4.2.30] | (RefSeq) putative poly [ADP-ribose] polymerase 3 isoform X1	Base excision repair (ko03410)	[KLO]	--	Poly(ADP-ribose) polymerase catalytic domain;; Choline/ethanolamine kinase	Protein ADP-ribosyltransferase PARP3 OS=Arabidopsis thaliana OX=3702 GN=PARP3 PE=2 SV=2	Poly [ADP-ribose] polymerase OS=Artemisia annua OX=35608 GN=CTI12_AA282880 PE=4 SV=1	--	--	poly [Artemisia annua]
tissues_transcript_6884	--	--	--	--	--	--	--	Domain of unknown function (DUF4283)	--	Zinc finger CCCH domain-containing protein 66-like (Fragment) OS=Trifolium pratense OX=57577 GN=L195_g018874 PE=4 SV=1	E	Amino acid transport and metabolism	zinc finger CCCH domain-containing protein 66-like, partial [Trifolium pratense]
tissues_transcript_31735	--	--	Molecular Function: protein kinase activity (GO:0004672);; Molecular Function: ATP binding (GO:0005524);;	K08867|8.4e-83|nsy:104210709|K08867 WNK lysine deficient protein kinase [EC:2.7.11.1] | (RefSeq) probable serine/threonine-protein kinase WNK4 isoform X1	--	[R]	General function prediction only	--	Probable serine/threonine-protein kinase WNK4 OS=Arabidopsis thaliana OX=3702 GN=WNK4 PE=1 SV=1	Protein kinase domain-containing protein OS=Coffea canephora OX=49390 GN=GSCOC_T00016588001 PE=4 SV=1	T	Signal transduction mechanisms	probable serine/threonine-protein kinase WNK4 isoform X2 [Coffea eugenioides]
tissues_transcript_62165	--	--	Cellular Component: endoplasmic reticulum membrane (GO:0005789);; Cellular Component: integral component of membrane (GO:0016021);; Molecular Function: protein self-association (GO:0043621);; Biological Process: root hair elongation (GO:0048767);;	K22384|3.1e-08|mdm:103454631|K22384 tail-anchored protein insertion receptor | (RefSeq) uncharacterized protein LOC103454631	--	--	--	--	--	Uncharacterized protein OS=Malus domestica OX=3750 GN=DVH24_029630 PE=4 SV=1	S	Function unknown	hypothetical protein DVH24_029630 [Malus domestica]
tissues_transcript_53338	--	--	--	--	--	--	--	--	--	Uncharacterized protein OS=Coffea canephora OX=49390 GN=GSCOC_T00040826001 PE=4 SV=1	--	--	uncharacterized protein LOC113688530 isoform X2 [Coffea arabica]
tissues_transcript_71446	--	--	Biological Process: response to acid chemical (GO:0001101);; Cellular Component: cellular_component (GO:0005575);; Cellular Component: cell wall (GO:0005618);; Cellular Component: obsolete cell (GO:0005623);; Cellular Component: plasma membrane (GO:0005886);; Cellular Component: cell-cell junction (GO:0005911);; Biological Process: biological_process (GO:0008150);; Cellular Component: plant-type …	--	--	--	--	Pollen protein Ole e 1 like	--	Uncharacterized protein (Fragment) OS=Davidia involucrata OX=16924 GN=Din_021331 PE=4 SV=1	S	Function unknown	hypothetical protein F0562_018530 [Nyssa sinensis]
tissues_transcript_65479	[J]	Translation, ribosomal structure and biogenesis	Molecular Function: RNA binding (GO:0003723);; Molecular Function: structural constituent of ribosome (GO:0003735);; Cellular Component: mitochondrial small ribosomal subunit (GO:0005763);; Biological Process: translation (GO:0006412);; Cellular Component: small ribosomal subunit (GO:0015935);;	K02996|3.2e-118|nta:107790845|K02996 small subunit ribosomal protein S9 | (RefSeq) 28S ribosomal protein S9, mitochondrial-like	Ribosome (ko03010)	[J]	Translation, ribosomal structure and biogenesis	Ribosomal protein S9/S16	30S ribosomal protein S9, mitochondrial OS=Arabidopsis thaliana OX=3702 GN=RPS9M PE=1 SV=1	28S ribosomal protein S9, mitochondrial-like OS=Nicotiana tabacum OX=4097 GN=LOC107790845 PE=3 SV=1	J	Translation, ribosomal structure and biogenesis	30S ribosomal protein S9, mitochondrial-like [Coffea arabica]
tissues_transcript_69678	--	--	Cellular Component: vacuolar membrane (GO:0005774);; Cellular Component: endoplasmic reticulum (GO:0005783);;	K23570|1.9e-74|nnu:104598261|K23570 ER membrane protein complex subunit 10 | (RefSeq) ER membrane protein complex subunit 10	--	[S]	Function unknown	--	--	Uncharacterized protein OS=Coffea canephora OX=49390 GN=GSCOC_T00017489001 PE=4 SV=1	S	Function unknown	unnamed protein product [Coffea canephora]
tissues_transcript_46303	--	--	Molecular Function: structural constituent of cell wall (GO:0005199);; Biological Process: plant-type cell wall organization (GO:0009664);;	--	--	--	--	--	--	PREDICTED: extensin-2 OS=Prunus dulcis OX=3755 GN=ALMOND_2B015374 PE=4 SV=1	--	--	--
tissues_transcript_9545	--	--	Molecular Function: protein kinase activity (GO:0004672);; Molecular Function: ATP binding (GO:0005524);;	K04424|4.3e-125|mus:103975349|K04424 sterile alpha motif and leucine zipper containing kinase AZK [EC:2.7.11.25] | (RefSeq) serine/threonine-protein kinase EDR1 isoform X1	--	[T]	Signal transduction mechanisms	Protein tyrosine and serine/threonine kinase;; Protein kinase domain;; Phosphotransferase enzyme family	Probable serine/threonine-protein kinase SIS8 OS=Arabidopsis thaliana OX=3702 GN=SIS8 PE=1 SV=1	serine/threonine-protein kinase EDR1 isoform X1 OS=Capsicum annuum OX=4072 GN=LOC107855397 PE=4 SV=1	T	Signal transduction mechanisms	probable serine/threonine-protein kinase SIS8 isoform X1 [Coffea eugenioides]
tissues_transcript_63684	--	--	Biological Process: RNA splicing, via transesterification reactions (GO:0000375);; Biological Process: RNA splicing, via transesterification reactions with bulged adenosine as nucleophile (GO:0000377);; Biological Process: mRNA splicing, via spliceosome (GO:0000398);; Cellular Component: cellular_component (GO:0005575);; Cellular Component: intracellular (GO:0005622);; Cellular Component: obsolet…	K11092|5.7e-52|nta:107774413|K11092 U2 small nuclear ribonucleoprotein A' | (RefSeq) U2 small nuclear ribonucleoprotein A'-like	Spliceosome (ko03040)	[A]	RNA processing and modification	Leucine-rich repeat	U2 small nuclear ribonucleoprotein A' OS=Arabidopsis thaliana OX=3702 GN=At1g09760 PE=2 SV=2	Uncharacterized protein OS=Nyssa sinensis OX=561372 GN=F0562_023183 PE=4 SV=1	A	RNA processing and modification	hypothetical protein F0562_023183 [Nyssa sinensis]
tissues_transcript_70458	--	--	Molecular Function: nucleic acid binding (GO:0003676);; Biological Process: DNA integration (GO:0015074);;	K12447|6.1e-95|boe:106336398|K12447 UDP-sugar pyrophosphorylase [EC:2.7.7.64] | (RefSeq) uncharacterized protein LOC106336398	Pentose and glucuronate interconversions (ko00040);; Galactose metabolism (ko00052);; Ascorbate and aldarate metabolism (ko00053);; Amino sugar and nucleotide sugar metabolism (ko00520)	[R]	General function prediction only	Reverse transcriptase (RNA-dependent DNA polymerase)	Uncharacterized mitochondrial protein AtMg00810 OS=Arabidopsis thaliana OX=3702 GN=AtMg00810 PE=4 SV=1	Retrovirus-related Pol polyprotein from transposon TNT 1-94 OS=Trifolium pratense OX=57577 GN=L195_g016630 PE=4 SV=1	L	Replication, recombination and repair	retrovirus-related Pol polyprotein from transposon TNT 1-94 [Trifolium pratense]
tissues_transcript_70397	--	--	Cellular Component: Golgi membrane (GO:0000139);; Cellular Component: integral component of membrane (GO:0016021);; Biological Process: pectin biosynthetic process (GO:0045489);; Molecular Function: polygalacturonate 4-alpha-galacturonosyltransferase activity (GO:0047262);; Biological Process: cell wall organization (GO:0071555);;	K13648|2.6e-80|sind:105166110|K13648 alpha-1,4-galacturonosyltransferase [EC:2.4.1.43] | (RefSeq) polygalacturonate 4-alpha-galacturonosyltransferase	Amino sugar and nucleotide sugar metabolism (ko00520)	--	--	Glycosyl transferase family 8	Polygalacturonate 4-alpha-galacturonosyltransferase OS=Arabidopsis thaliana OX=3702 GN=GAUT1 PE=1 SV=1	Hexosyltransferase OS=Cuscuta campestris OX=132261 GN=CCAM_LOCUS17487 PE=3 SV=1	G	Carbohydrate transport and metabolism	polygalacturonate 4-alpha-galacturonosyltransferase-like [Coffea arabica]
tissues_transcript_56372	--	--	Molecular Function: molecular_function (GO:0003674);; Molecular Function: DNA-binding transcription factor activity (GO:0003700);; Cellular Component: nucleus (GO:0005634);; Biological Process: regulation of transcription, DNA-templated (GO:0006355);; Biological Process: biological_process (GO:0008150);; Biological Process: regulation of biosynthetic process (GO:0009889);; Biological Process: res…	K09419|1.1e-12|nsy:104249178|K09419 heat shock transcription factor, other eukaryote | (RefSeq) heat stress transcription factor B-2b-like	--	--	--	--	--	HSF_DOMAIN domain-containing protein OS=Coffea canephora OX=49390 GN=GSCOC_T00005593001 PE=3 SV=1	K	Transcription	unnamed protein product [Coffea canephora]
tissues_transcript_47976	[O]	Posttranslational modification, protein turnover, chaperones	Molecular Function: ATP binding (GO:0005524);; Biological Process: biological_process (GO:0008150);; Biological Process: response to endogenous stimulus (GO:0009719);; Biological Process: response to hormone (GO:0009725);; Biological Process: response to organic substance (GO:0010033);; Biological Process: response to organic cyclic compound (GO:0014070);; Biological Process: response to lipid (G…	K03695|9.8e-09|mtr:MTR_2g099075|K03695 ATP-dependent Clp protease ATP-binding subunit ClpB | (RefSeq) 101 kDa heat shock protein	--	[O]	Posttranslational modification, protein turnover, chaperones	AAA domain (Cdc48 subfamily)	Protein SMAX1-LIKE 6 OS=Arabidopsis thaliana OX=3702 GN=SMXL6 PE=1 SV=1	Uncharacterized protein OS=Coffea canephora OX=49390 GN=GSCOC_T00028427001 PE=4 SV=1	O	Posttranslational modification, protein turnover, chaperones	protein SMAX1-LIKE 6-like [Coffea arabica]
tissues_transcript_62288	[QV]	--	Molecular Function: monooxygenase activity (GO:0004497);; Molecular Function: iron ion binding (GO:0005506);; Cellular Component: integral component of membrane (GO:0016021);; Molecular Function: oxidoreductase activity, acting on paired donors, with incorporation or reduction of molecular oxygen (GO:0016705);; Molecular Function: heme binding (GO:0020037);; Biological Process: oxidation-reductio…	K22983|2.3e-115|oeu:111382618|K22983 cytochrome P450 family 76 subfamily A | (RefSeq) cytochrome P450 76A2-like	--	[Q]	Secondary metabolites biosynthesis, transport and catabolism	Cytochrome P450;; Cytochrome P450;; Cytochrome P450;; Cytochrome P450	Cytochrome P450 76A2 OS=Solanum melongena OX=4111 GN=CYP76A2 PE=2 SV=1	Uncharacterized protein OS=Nyssa sinensis OX=561372 GN=F0562_016110 PE=3 SV=1	Q	Secondary metabolites biosynthesis, transport and catabolism	cytochrome P450 76A1-like [Coffea arabica]
tissues_transcript_10205	--	--	--	--	--	--	--	Domain of unknown function (DUF569);; Fascin domain	--	Uncharacterized protein OS=Coffea canephora OX=49390 GN=GSCOC_T00039502001 PE=4 SV=1	S	Function unknown	uncharacterized protein LOC113751136 [Coffea eugenioides]
tissues_transcript_74110	[C]	Energy production and conversion	Molecular Function: NADH dehydrogenase (ubiquinone) activity (GO:0008137);; Cellular Component: integral component of membrane (GO:0016021);; Biological Process: ATP synthesis coupled electron transport (GO:0042773);;	K03881|9.7e-47|bvg:809503|K03881 NADH-ubiquinone oxidoreductase chain 4 [EC:7.1.1.2] | (RefSeq) nad4, BevupMp106; NADH dehydrogenase subunit 4	Oxidative phosphorylation (ko00190)	[C]	Energy production and conversion	Proton-conducting membrane transporter	NADH-ubiquinone oxidoreductase chain 4 OS=Arabidopsis thaliana OX=3702 GN=ND4 PE=2 SV=2	NADH dehydrogenase OS=Rhizophora mucronata OX=61149 PE=4 SV=1	C	Energy production and conversion	hypothetical protein LSAT_4X39621 [Lactuca sativa]
tissues_transcript_5044	--	--	Molecular Function: transmembrane receptor protein serine/threonine kinase activity (GO:0004675);; Molecular Function: ATP binding (GO:0005524);; Cellular Component: plasma membrane (GO:0005886);; Biological Process: protein phosphorylation (GO:0006468);;	K13430|1.2e-122|hbr:110639117|K13430 serine/threonine-protein kinase PBS1 [EC:2.7.11.1] | (RefSeq) serine/threonine-protein kinase PBS1-like	Plant-pathogen interaction (ko04626)	[T]	Signal transduction mechanisms	Protein kinase domain;; Protein tyrosine and serine/threonine kinase	Probable serine/threonine-protein kinase PBL21 OS=Arabidopsis thaliana OX=3702 GN=PBL21 PE=1 SV=1	serine/threonine-protein kinase CDL1-like OS=Nicotiana tabacum OX=4097 GN=LOC107830855 PE=3 SV=1	T	Signal transduction mechanisms	probable serine/threonine-protein kinase PBL21 isoform X2 [Coffea arabica]
tissues_transcript_51702	--	--	Cellular Component: integral component of membrane (GO:0016021);;	--	--	--	--	--	--	Uncharacterized protein OS=Coffea canephora OX=49390 GN=GSCOC_T00025989001 PE=4 SV=1	--	--	uncharacterized protein LOC113734072 [Coffea arabica]
tissues_transcript_33959	--	--	Molecular Function: protein tyrosine phosphatase activity (GO:0004725);;	K18045|4.5e-81|ini:109188223|K18045 tyrosine-protein phosphatase SIW14 [EC:3.1.3.48] | (RefSeq) probable tyrosine-protein phosphatase At1g05000	--	[V]	Defense mechanisms	Tyrosine phosphatase family;; Tyrosine phosphatase family	Tyrosine-protein phosphatase DSP3 OS=Arabidopsis thaliana OX=3702 GN=DSP3 PE=1 SV=1	Uncharacterized protein OS=Coffea canephora OX=49390 GN=GSCOC_T00017524001 PE=3 SV=1	V	Defense mechanisms	tyrosine-protein phosphatase DSP3-like [Coffea arabica]
tissues_transcript_25117	--	--	Biological Process: defense response (GO:0006952);;	--	--	--	--	Gamma-thionin family	Defensin-like protein 1 OS=Vigna unguiculata OX=3917 PE=1 SV=1	Knot1 domain-containing protein OS=Gossypium tomentosum OX=34277 GN=ES332_A05G422000v1 PE=3 SV=1	O	Posttranslational modification, protein turnover, chaperones	PREDICTED: defensin-like protein 1 [Gossypium arboreum]
tissues_transcript_72988	--	--	Molecular Function: mRNA binding (GO:0003729);; Cellular Component: mRNA cleavage factor complex (GO:0005849);; Biological Process: mRNA polyadenylation (GO:0006378);;	K14397|1.1e-27|aly:9305480|K14397 cleavage and polyadenylation specificity factor subunit 5 | (RefSeq) pre-mRNA cleavage factor Im 25 kDa subunit 1	mRNA surveillance pathway (ko03015)	[A]	RNA processing and modification	Nucleotide hydrolase	Pre-mRNA cleavage factor Im 25 kDa subunit 1 OS=Arabidopsis thaliana OX=3702 GN=CFIS1 PE=1 SV=1	Cleavage and polyadenylation specificity factor subunit 5 (Fragment) OS=Rhododendron williamsianum OX=262921 GN=C3L33_19284 PE=3 SV=1	A	RNA processing and modification	hypothetical protein C3L33_19284, partial [Rhododendron williamsianum]
tissues_transcript_60268	--	--	--	--	--	--	--	Protein of unknown function (DUF1005)	--	Uncharacterized protein OS=Coffea canephora OX=49390 GN=GSCOC_T00041748001 PE=4 SV=1	S	Function unknown	uncharacterized protein LOC113695016 [Coffea arabica]
tissues_transcript_55992	--	--	Molecular Function: ADP binding (GO:0043531);;	K03456|5.1e-18|pda:103702393|K03456 serine/threonine-protein phosphatase 2A regulatory subunit A | (RefSeq) serine/threonine-protein phosphatase 2A 65 kDa regulatory subunit A beta isoform-like	mRNA surveillance pathway (ko03015)	--	--	HEAT repeat;; HEAT repeats;; Oleosin	Oleosin L OS=Sesamum indicum OX=4182 PE=1 SV=1	NBS-LRR type resistance protein OS=Beta vulgaris OX=161934 PE=2 SV=1	T	Signal transduction mechanisms	NBS-LRR type resistance protein [Beta vulgaris]
tissues_transcript_52334	--	--	Biological Process: response to acid chemical (GO:0001101);; Biological Process: regulation of transcription, DNA-templated (GO:0006355);; Biological Process: biological_process (GO:0008150);; Biological Process: response to endogenous stimulus (GO:0009719);; Biological Process: response to hormone (GO:0009725);; Biological Process: response to gibberellin (GO:0009739);; Biological Process: regul…	--	--	--	--	Lateral organ boundaries (LOB) domain	LOB domain-containing protein 41 OS=Arabidopsis thaliana OX=3702 GN=LBD41 PE=2 SV=1	LOB domain-containing protein OS=Actinidia chinensis var. chinensis OX=1590841 GN=CEY00_Acc02240 PE=3 SV=1	S	Function unknown	LOB domain-containing protein 41-like [Coffea arabica]
tissues_transcript_21165	--	--	--	--	--	[MOT]	--	--	--	Uncharacterized protein LOC8265966 isoform X1 OS=Rhizophora mucronata OX=61149 PE=4 SV=1	--	--	uncharacterized protein LOC115977049 [Quercus lobata]
tissues_transcript_51176	--	--	Molecular Function: structural constituent of ribosome (GO:0003735);; Biological Process: translation (GO:0006412);; Cellular Component: large ribosomal subunit (GO:0015934);;	K02911|4.6e-29|sly:101248964|K02911 large subunit ribosomal protein L32 | (RefSeq) uncharacterized protein LOC101248964	Ribosome (ko03010)	--	--	Ribosomal L32p protein family	--	50S ribosomal protein L32, chloroplastic OS=Solanum lycopersicum OX=4081 PE=3 SV=1	J	Translation, ribosomal structure and biogenesis	uncharacterized protein LOC113753208 [Coffea eugenioides]
tissues_transcript_66595	[M]	Cell wall/membrane/envelope biogenesis	Molecular Function: protein kinase activity (GO:0004672);; Molecular Function: ATP binding (GO:0005524);;	K08287|1.3e-226|sind:105174405|K08287 dual-specificity kinase [EC:2.7.12.1] | (RefSeq) serine/threonine-protein kinase AFC1 isoform X1	--	[T]	Signal transduction mechanisms	Protein kinase domain;; Protein tyrosine and serine/threonine kinase	Serine/threonine-protein kinase AFC1 OS=Arabidopsis thaliana OX=3702 GN=AFC1 PE=2 SV=2	Protein kinase domain-containing protein OS=Nyssa sinensis OX=561372 GN=F0562_016370 PE=4 SV=1	T	Signal transduction mechanisms	hypothetical protein F0562_016370 [Nyssa sinensis]
tissues_transcript_72022	[HT]	--	Cellular Component: cellular_component (GO:0005575);; Cellular Component: intracellular (GO:0005622);; Cellular Component: obsolete cell (GO:0005623);; Cellular Component: cytoplasm (GO:0005737);; Cellular Component: chloroplast (GO:0009507);; Cellular Component: plastid stroma (GO:0009532);; Cellular Component: plastid (GO:0009536);; Cellular Component: chloroplast stroma (GO:0009570);; Cellular…	K08869|6.3e-107|oeu:111406030|K08869 aarF domain-containing kinase | (RefSeq) uncharacterized aarF domain-containing protein kinase At5g05200, chloroplastic	--	[R]	General function prediction only	ABC1 family	Uncharacterized aarF domain-containing protein kinase At5g05200, chloroplastic OS=Arabidopsis thaliana OX=3702 GN=At5g05200 PE=1 SV=1	ABC1 domain-containing protein OS=Coffea canephora OX=49390 GN=GSCOC_T00039022001 PE=4 SV=1	S	Function unknown	uncharacterized aarF domain-containing protein kinase At5g05200, chloroplastic [Olea europaea var. sylvestris]
tissues_transcript_30773	--	--	Cellular Component: anchored component of plasma membrane (GO:0046658);;	--	--	--	--	--	Fasciclin-like arabinogalactan protein 2 OS=Arabidopsis thaliana OX=3702 GN=FLA2 PE=2 SV=1	Uncharacterized protein OS=Erythranthe guttata OX=4155 GN=MIMGU_mgv1a007557mg PE=3 SV=1	S	Function unknown	PREDICTED: fasciclin-like arabinogalactan protein 2 [Erythranthe guttata]
tissues_transcript_60262	--	--	Molecular Function: nutrient reservoir activity (GO:0045735);;	--	--	--	--	--	--	Putative globulin-1 S allele (Fragment) OS=Davidia involucrata OX=16924 GN=Din_002330 PE=4 SV=1	S	Function unknown	vicilin-like seed storage protein At2g18540 [Coffea eugenioides]
tissues_transcript_43822	--	--	Molecular Function: translation elongation factor activity (GO:0003746);; Molecular Function: guanyl-nucleotide exchange factor activity (GO:0005085);; Cellular Component: cytosol (GO:0005829);; Cellular Component: eukaryotic translation elongation factor 1 complex (GO:0005853);; Biological Process: translational elongation (GO:0006414);;	K03232|7.8e-83|pavi:110763208|K03232 elongation factor 1-beta | (RefSeq) elongation factor 1-delta 2-like	--	[K]	Transcription	EF-1 guanine nucleotide exchange domain	Elongation factor 1-delta 2 OS=Arabidopsis thaliana OX=3702 GN=At2g18110 PE=1 SV=1	EF1_GNE domain-containing protein OS=Erythranthe guttata OX=4155 GN=MIMGU_mgv1a013050mg PE=3 SV=1	K	Transcription	PREDICTED: elongation factor 1-delta-like [Erythranthe guttata]
tissues_transcript_45803	[Q]	Secondary metabolites biosynthesis, transport and catabolism	Molecular Function: diacylglycerol O-acyltransferase activity (GO:0004144);; Biological Process: glycerolipid biosynthetic process (GO:0045017);;	K15406|3.1e-51|bna:106451554|K15406 wax-ester synthase / diacylglycerol O-acyltransferase [EC:2.3.1.75 2.3.1.20] | (RefSeq) O-acyltransferase WSD1	Cutin, suberine and wax biosynthesis (ko00073)	--	--	WS/DGAT C-terminal domain;; Wax ester synthase-like Acyl-CoA acyltransferase domain	O-acyltransferase WSD1 OS=Arabidopsis thaliana OX=3702 GN=WSD1 PE=2 SV=1	Diacylglycerol O-acyltransferase OS=Nyssa sinensis OX=561372 GN=F0562_028690 PE=4 SV=1	S	Function unknown	O-acyltransferase WSD1-like [Coffea arabica]
tissues_transcript_34897	[L]	Replication, recombination and repair	--	--	--	--	--	Predicted 3'-5' exonuclease related to the exonuclease domain of PolB;; RNase_H superfamily;; DNA polymerase family B, exonuclease domain;; TRAM domain	--	TRAM domain-containing protein OS=Lupinus albus OX=3870 GN=Lal_00037161 PE=3 SV=1	J	Translation, ribosomal structure and biogenesis	hypothetical protein Lal_00037161 [Lupinus albus]
tissues_transcript_63519	--	--	Biological Process: reproduction (GO:0000003);; Biological Process: response to hypoxia (GO:0001666);; Biological Process: developmental process involved in reproduction (GO:0003006);; Molecular Function: molecular_function (GO:0003674);; Molecular Function: nucleic acid binding (GO:0003676);; Molecular Function: DNA binding (GO:0003677);; Molecular Function: binding (GO:0005488);; Molecular Func…	--	--	--	--	--	Transcriptional corepressor SEUSS OS=Arabidopsis thaliana OX=3702 GN=SEU PE=1 SV=1	Uncharacterized protein OS=Coffea canephora OX=49390 GN=GSCOC_T00035338001 PE=4 SV=1	S	Function unknown	transcriptional corepressor SEUSS-like [Coffea arabica]
tissues_transcript_49595	[G]	Carbohydrate transport and metabolism	Cellular Component: integral component of membrane (GO:0016021);; Molecular Function: transmembrane transporter activity (GO:0022857);;	K08150|1.8e-31|pvu:PHAVU_007G003700g|K08150 MFS transporter, SP family, solute carrier family 2 (myo-inositol transporter), member 13 | (RefSeq) hypothetical protein	--	[R]	General function prediction only	Sugar (and other) transporter;; Major Facilitator Superfamily;; Sugar (and other) transporter	Probable polyol transporter 4 OS=Arabidopsis thaliana OX=3702 GN=PLT4 PE=2 SV=1	Putative polyol transporter 4 OS=Nicotiana attenuata OX=49451 GN=PLT4_0 PE=3 SV=1	U	Intracellular trafficking, secretion, and vesicular transport	PREDICTED: probable polyol transporter 4 [Nicotiana attenuata]
tissues_transcript_4594	[E]	Amino acid transport and metabolism	Molecular Function: argininosuccinate synthase activity (GO:0004055);; Molecular Function: ATP binding (GO:0005524);; Biological Process: arginine biosynthetic process (GO:0006526);;	K01940|8.7e-230|nau:109226895|K01940 argininosuccinate synthase [EC:6.3.4.5] | (RefSeq) argininosuccinate synthase, chloroplastic	Arginine biosynthesis (ko00220);; Alanine, aspartate and glutamate metabolism (ko00250);; Biosynthesis of amino acids (ko01230)	[E]	Amino acid transport and metabolism	Arginosuccinate synthase	Argininosuccinate synthase, chloroplastic OS=Arabidopsis thaliana OX=3702 GN=At4g24830 PE=1 SV=3	Citrulline--aspartate ligase OS=Nicotiana attenuata OX=49451 GN=A4A49_17888 PE=3 SV=1	E	Amino acid transport and metabolism	PREDICTED: argininosuccinate synthase, chloroplastic [Nicotiana attenuata]
tissues_transcript_36845	--	--	Molecular Function: protein dimerization activity (GO:0046983);;	--	--	--	--	--	Transcription factor bHLH35 OS=Arabidopsis thaliana OX=3702 GN=BHLH35 PE=2 SV=1	BHLH domain-containing protein OS=Coffea canephora OX=49390 GN=GSCOC_T00009359001 PE=4 SV=1	K	Transcription	transcription factor bHLH35-like [Coffea arabica]
tissues_transcript_2632	[I]	Lipid transport and metabolism	Molecular Function: phosphatidylserine decarboxylase activity (GO:0004609);; Molecular Function: calcium ion binding (GO:0005509);; Biological Process: phospholipid biosynthetic process (GO:0008654);;	K01613|2.9e-145|sind:105169187|K01613 phosphatidylserine decarboxylase [EC:4.1.1.65] | (RefSeq) phosphatidylserine decarboxylase proenzyme 2-like isoform X1	Glycerophospholipid metabolism (ko00564)	[I]	Lipid transport and metabolism	EF hand;; EF hand;; EF-hand domain pair;; EF-hand domain;; C2 domain;; Phosphatidylserine decarboxylase	Phosphatidylserine decarboxylase proenzyme 2 OS=Arabidopsis thaliana OX=3702 GN=PSD2 PE=2 SV=1	Uncharacterized protein OS=Coffea canephora OX=49390 GN=GSCOC_T00014843001 PE=4 SV=1	I	Lipid transport and metabolism	phosphatidylserine decarboxylase proenzyme 2-like [Coffea eugenioides]
tissues_transcript_74050	--	--	Cellular Component: endoplasmic reticulum membrane (GO:0005789);; Biological Process: intracellular protein transport (GO:0006886);; Biological Process: endoplasmic reticulum to Golgi vesicle-mediated transport (GO:0006888);; Molecular Function: zinc ion binding (GO:0008270);; Cellular Component: COPII vesicle coat (GO:0030127);;	K01881|6.1e-84|dzi:111287180|K01881 prolyl-tRNA synthetase [EC:6.1.1.15] | (RefSeq) proline--tRNA ligase, cytoplasmic-like isoform X1	Aminoacyl-tRNA biosynthesis (ko00970)	[U]	Intracellular trafficking, secretion, and vesicular transport	Sec23/Sec24 helical domain;; Sec23/Sec24 beta-sandwich domain;; Sec23/Sec24 trunk domain	--	Protein transport protein SEC23 OS=Davidia involucrata OX=16924 GN=Din_020368 PE=3 SV=1	U	Intracellular trafficking, secretion, and vesicular transport	protein transport protein Sec23A-like [Coffea arabica]
tissues_transcript_26098	[R]	General function prediction only	Cellular Component: integral component of membrane (GO:0016021);;	K03453|7.3e-30|ppp:112276070|K03453 bile acid:Na+ symporter, BASS family | (RefSeq) probable sodium/metabolite cotransporter BASS3, chloroplastic	--	[P]	Inorganic ion transport and metabolism	Sodium Bile acid symporter family;; Sodium Bile acid symporter family	Probable sodium/metabolite cotransporter BASS5, chloroplastic OS=Oryza sativa subsp. indica OX=39946 GN=BASS5 PE=3 SV=1	Uncharacterized protein OS=Coffea canephora OX=49390 GN=GSCOC_T00030336001 PE=3 SV=1	P	Inorganic ion transport and metabolism	probable sodium/metabolite cotransporter BASS5, chloroplastic [Coffea eugenioides]
tissues_transcript_38812	[J]	Translation, ribosomal structure and biogenesis	Biological Process: translation (GO:0006412);; Cellular Component: chloroplast (GO:0009507);; Molecular Function: peptide deformylase activity (GO:0042586);; Molecular Function: metal ion binding (GO:0046872);;	K01462|1.1e-28|sind:105176356|K01462 peptide deformylase [EC:3.5.1.88] | (RefSeq) peptide deformylase 1B, chloroplastic	--	[J]	Translation, ribosomal structure and biogenesis	Polypeptide deformylase	Peptide deformylase 1B, chloroplastic OS=Solanum lycopersicum OX=4081 GN=PDF1B PE=2 SV=1	Peptide deformylase OS=Citrus sinensis OX=2711 GN=CISIN_1g031280mg PE=3 SV=1	J	Translation, ribosomal structure and biogenesis	hypothetical protein CISIN_1g031280mg [Citrus sinensis]
tissues_transcript_65990	--	--	Molecular Function: protein serine/threonine phosphatase activity (GO:0004722);; Cellular Component: nucleolus (GO:0005730);; Cellular Component: chloroplast stroma (GO:0009570);; Cellular Component: thylakoid (GO:0009579);; Biological Process: photosynthetic electron transport chain (GO:0009767);; Molecular Function: metal ion binding (GO:0046872);; Biological Process: photosystem stoichiometry …	K04457|4.8e-70|nsy:104232627|K04457 protein phosphatase 1A [EC:3.1.3.16] | (RefSeq) protein phosphatase 2C 57	--	[T]	Signal transduction mechanisms	Protein phosphatase 2C;; Protein phosphatase 2C	Protein phosphatase 2C 57 OS=Arabidopsis thaliana OX=3702 GN=PPH1 PE=1 SV=2	Protein-serine/threonine phosphatase OS=Coffea canephora OX=49390 GN=GSCOC_T00019954001 PE=3 SV=1	T	Signal transduction mechanisms	unnamed protein product [Coffea canephora]
tissues_transcript_74902	--	--	Molecular Function: actin binding (GO:0003779);; Molecular Function: ATP binding (GO:0005524);; Cellular Component: cytoplasm (GO:0005737);; Cellular Component: Arp2/3 protein complex (GO:0005885);; Biological Process: Arp2/3 complex-mediated actin nucleation (GO:0034314);;	K17260|1.3e-218|cann:107860787|K17260 actin-related protein 2 | (RefSeq) actin-related protein 2	--	[Z]	Cytoskeleton	Actin	Actin-related protein 2 OS=Arabidopsis thaliana OX=3702 GN=ARP2 PE=1 SV=1	Actin-related protein 2 OS=Coffea canephora OX=49390 GN=GSCOC_T00031826001 PE=3 SV=1	Z	Cytoskeleton	actin-related protein 2 [Coffea arabica]
tissues_transcript_29460	--	--	Molecular Function: structural constituent of ribosome (GO:0003735);; Cellular Component: ribosome (GO:0005840);; Biological Process: translation (GO:0006412);;	K02923|2.5e-29|soe:110783421|K02923 large subunit ribosomal protein L38e | (RefSeq) 60S ribosomal protein L38	Ribosome (ko03010)	[J]	Translation, ribosomal structure and biogenesis	Ribosomal L38e protein family	60S ribosomal protein L38 OS=Arabidopsis thaliana OX=3702 GN=RPL38A PE=3 SV=1	Uncharacterized protein OS=Acer yangbiense OX=1000413 GN=EZV62_024739 PE=3 SV=1	J	Translation, ribosomal structure and biogenesis	hypothetical protein EZV62_024739 [Acer yangbiense]
tissues_transcript_71112	--	--	Molecular Function: magnesium ion binding (GO:0000287);; Molecular Function: glutathione synthase activity (GO:0004363);; Molecular Function: ATP binding (GO:0005524);; Cellular Component: cytosol (GO:0005829);; Cellular Component: chloroplast (GO:0009507);; Biological Process: response to jasmonic acid (GO:0009753);; Molecular Function: protein homodimerization activity (GO:0042803);; Molecular …	K21456|2.8e-214|pop:18104039|K21456 glutathione synthase [EC:6.3.2.3] | (RefSeq) glutathione synthetase, chloroplastic	Cysteine and methionine metabolism (ko00270);; Glutathione metabolism (ko00480)	[Q]	Secondary metabolites biosynthesis, transport and catabolism	Eukaryotic glutathione synthase, ATP binding domain;; Eukaryotic glutathione synthase	Glutathione synthetase, chloroplastic OS=Solanum lycopersicum OX=4081 GN=GSH2 PE=2 SV=1	Glutathione synthetase OS=Coffea canephora OX=49390 GN=GSCOC_T00001220001 PE=3 SV=1	Q	Secondary metabolites biosynthesis, transport and catabolism	glutathione synthetase, chloroplastic-like [Coffea arabica]
tissues_transcript_32890	--	--	Molecular Function: ATPase activator activity (GO:0001671);; Biological Process: regulation of protein phosphorylation (GO:0001932);; Biological Process: negative regulation of protein phosphorylation (GO:0001933);; Molecular Function: molecular_function (GO:0003674);; Molecular Function: catalytic activity (GO:0003824);; Molecular Function: binding (GO:0005488);; Molecular Function: protein bind…	--	--	--	--	--	--	Uncharacterized protein OS=Coffea canephora OX=49390 GN=GSCOC_T00009635001 PE=4 SV=1	O	Posttranslational modification, protein turnover, chaperones	uncharacterized protein LOC113757121 [Coffea eugenioides]
tissues_transcript_42232	[TK]	--	Biological Process: phosphorelay signal transduction system (GO:0000160);; Molecular Function: DNA binding (GO:0003677);; Molecular Function: DNA-binding transcription factor activity (GO:0003700);; Cellular Component: nucleus (GO:0005634);; Biological Process: circadian rhythm (GO:0007623);; Biological Process: circumnutation (GO:0010031);; Biological Process: negative regulation of gene express…	K12127|2.1e-183|sind:105157946|K12127 pseudo-response regulator 1 | (RefSeq) two-component response regulator-like APRR1 isoform X1	Circadian rhythm - plant (ko04712)	[K]	Transcription	Response regulator receiver domain;; CCT motif	Two-component response regulator-like APRR1 OS=Arabidopsis thaliana OX=3702 GN=APRR1 PE=1 SV=1	Uncharacterized protein OS=Coffea canephora OX=49390 GN=GSCOC_T00010526001 PE=3 SV=1	K	Transcription	unnamed protein product [Coffea canephora]
tissues_transcript_27003	--	--	Biological Process: mitochondrial RNA metabolic process (GO:0000959);; Biological Process: mitochondrial RNA processing (GO:0000963);; Biological Process: RNA 5'-end processing (GO:0000966);; Molecular Function: molecular_function (GO:0003674);; Molecular Function: nucleic acid binding (GO:0003676);; Molecular Function: RNA binding (GO:0003723);; Molecular Function: catalytic activity (GO:0003824…	--	--	--	--	PPR repeat family;; Pentatricopeptide repeat domain;; PPR repeat;; PPR repeat;; Pentacotripeptide-repeat region of PRORP	--	Predicted protein OS=Hordeum vulgare subsp. vulgare OX=112509 PE=2 SV=1	S	Function unknown	Pentatricopeptide repeat-containing protein 5, mitochondrial [Cercospora beticola]
tissues_transcript_30456	--	--	Molecular Function: zinc ion binding (GO:0008270);; Cellular Component: integral component of membrane (GO:0016021);;	--	--	[A]	RNA processing and modification	RING-variant domain;; Protein of unknown function (DUF3675)	--	RING-CH-type domain-containing protein OS=Coffea canephora OX=49390 GN=GSCOC_T00032239001 PE=4 SV=1	A	RNA processing and modification	uncharacterized protein LOC113717283 isoform X2 [Coffea arabica]
tissues_transcript_32004	--	--	--	K15382|3.7e-17|spen:107015960|K15382 solute carrier family 50 (sugar transporter) | (RefSeq) bidirectional sugar transporter SWEET1-like isoform X1	--	[R]	General function prediction only	PPR repeat	Pentatricopeptide repeat-containing protein At3g26782, mitochondrial OS=Arabidopsis thaliana OX=3702 GN=PCMP-H34 PE=2 SV=1	Uncharacterized protein OS=Capsicum chinense OX=80379 GN=BC332_21453 PE=4 SV=1	S	Function unknown	pentatricopeptide repeat-containing protein At4g33990-like [Ipomoea triloba]
tissues_transcript_41175	--	--	Molecular Function: RNA binding (GO:0003723);;	K20102|2.8e-141|nta:107817391|K20102 YTH domain-containing family protein | (RefSeq) uncharacterized LOC107817391	--	[R]	General function prediction only	YT521-B-like domain	YTH domain-containing protein ECT4 OS=Arabidopsis thaliana OX=3702 GN=ECT4 PE=2 SV=1	YTH domain-containing protein OS=Coffea canephora OX=49390 GN=GSCOC_T00015003001 PE=4 SV=1	S	Function unknown	YTH domain-containing protein ECT4 isoform X2 [Coffea eugenioides]
tissues_transcript_19162	--	--	Molecular Function: manganese ion transmembrane transporter activity (GO:0005384);; Cellular Component: integral component of membrane (GO:0016021);; Biological Process: cellular manganese ion homeostasis (GO:0030026);;	--	--	--	--	--	Membrane protein of ER body-like protein OS=Arabidopsis thaliana OX=3702 GN=MEBL PE=2 SV=1	Uncharacterized protein OS=Coffea canephora OX=49390 GN=GSCOC_T00019838001 PE=3 SV=1	S	Function unknown	membrane protein of ER body-like protein isoform X4 [Coffea arabica]
tissues_transcript_64094	[J]	Translation, ribosomal structure and biogenesis	Molecular Function: RNA binding (GO:0003723);; Cellular Component: nucleus (GO:0005634);; Biological Process: mRNA processing (GO:0006397);;	K13091|8.9e-188|oeu:111390407|K13091 RNA-binding protein 23/39 | (RefSeq) RNA-binding protein 39-like	--	[K]	Transcription	RNA recognition motif. (a.k.a. RRM, RBD, or RNP domain);; linker between RRM2 and RRM3 domains in RBM39 protein	Polyadenylate-binding protein 2 OS=Arabidopsis thaliana OX=3702 GN=PAB2 PE=1 SV=1	Uncharacterized protein OS=Coffea canephora OX=49390 GN=GSCOC_T00037517001 PE=4 SV=1	A	RNA processing and modification	RNA-binding protein 39-like isoform X1 [Coffea arabica]
tissues_transcript_68234	--	--	Molecular Function: aspartic-type endopeptidase activity (GO:0004190);;	K00924|3.0e-13|pmum:103326453|K00924 kinase [EC:2.7.1.-] | (RefSeq) aspartic proteinase-like protein 2	--	[O]	Posttranslational modification, protein turnover, chaperones	Xylanase inhibitor C-terminal;; Eukaryotic aspartyl protease;; Xylanase inhibitor N-terminal	Aspartyl protease family protein 1 OS=Arabidopsis thaliana OX=3702 GN=APF1 PE=2 SV=1	Peptidase A1 domain-containing protein OS=Coffea canephora OX=49390 GN=GSCOC_T00037025001 PE=3 SV=1	O	Posttranslational modification, protein turnover, chaperones	aspartyl protease family protein 1-like isoform X1 [Coffea arabica]
tissues_transcript_47966	--	--	Cellular Component: cytoplasm (GO:0005737);; Biological Process: cell death (GO:0008219);; Biological Process: response to salicylic acid (GO:0009751);; Biological Process: defense response to bacterium, incompatible interaction (GO:0009816);; Molecular Function: lipid transfer activity (GO:0120013);;	--	--	[S]	Function unknown	Glycolipid transfer protein (GLTP);; Glycolipid transfer protein (GLTP)	Accelerated cell death 11 OS=Arabidopsis thaliana OX=3702 GN=ACD11 PE=1 SV=1	GLTP domain-containing protein OS=Coffea canephora OX=49390 GN=GSCOC_T00003808001 PE=4 SV=1	S	Function unknown	accelerated cell death 11-like [Coffea arabica]
tissues_transcript_25513	--	--	Cellular Component: integral component of membrane (GO:0016021);;	--	--	--	--	--	--	TRAM/LAG1/CLN8 domain containing protein OS=Parasponia andersonii OX=3476 GN=PanWU01x14_122600 PE=4 SV=1	--	--	TRAM/LAG1/CLN8 domain containing protein [Parasponia andersonii]
tissues_transcript_53214	--	--	--	--	--	--	--	Tetratricopeptide repeat;; Tetratricopeptide repeat;; Tetratricopeptide repeat;; Tetratricopeptide repeat;; Tetratricopeptide repeat;; Tetratricopeptide repeat	--	Uncharacterized protein OS=Coffea canephora OX=49390 GN=GSCOC_T00026431001 PE=4 SV=1	--	--	unnamed protein product [Coffea canephora]
tissues_transcript_52335	--	--	--	--	--	--	--	Domain of unknown function (DUF569);; Fascin domain	--	Uncharacterized protein OS=Coffea canephora OX=49390 GN=GSCOC_T00032154001 PE=4 SV=1	S	Function unknown	uncharacterized protein LOC113717010 isoform X1 [Coffea arabica]
tissues_transcript_57007	--	--	Molecular Function: DNA binding (GO:0003677);; Cellular Component: nucleus (GO:0005634);;	--	--	[K]	Transcription	--	AT-rich interactive domain-containing protein 3 OS=Arabidopsis thaliana OX=3702 GN=ARID3 PE=1 SV=1	Uncharacterized protein OS=Coffea canephora OX=49390 GN=GSCOC_T00040986001 PE=3 SV=1	K	Transcription	AT-rich interactive domain-containing protein 5-like [Coffea arabica]
tissues_transcript_32738	--	--	Cellular Component: chloroplast (GO:0009507);; Cellular Component: integral component of membrane (GO:0016021);;	--	--	--	--	Uncharacterized conserved protein (DUF2358)	--	Uncharacterized protein OS=Coffea canephora OX=49390 GN=GSCOC_T00017503001 PE=4 SV=1	S	Function unknown	uncharacterized protein LOC110639140 isoform X1 [Hevea brasiliensis]
tissues_transcript_70741	--	--	Biological Process: biological_process (GO:0008150);; Biological Process: tissue development (GO:0009888);; Biological Process: meristem maintenance (GO:0010073);; Biological Process: multicellular organismal process (GO:0032501);; Biological Process: developmental process (GO:0032502);; Biological Process: meristem development (GO:0048507);; Biological Process: anatomical structure development (…	K14397|4.9e-06|ghi:107922941|K14397 cleavage and polyadenylation specificity factor subunit 5 | (RefSeq) uncharacterized protein LOC107922941	mRNA surveillance pathway (ko03015)	--	--	--	--	Uncharacterized protein (Fragment) OS=Trema orientale OX=63057 GN=TorRG33x02_043770 PE=4 SV=1	T	Signal transduction mechanisms	uncharacterized protein LOC112090762 [Morus notabilis]
tissues_transcript_38936	[O]	Posttranslational modification, protein turnover, chaperones	Biological Process: protein folding (GO:0006457);; Molecular Function: unfolded protein binding (GO:0051082);;	K09510|6.0e-64|spen:107021390|K09510 DnaJ homolog subfamily B member 4 | (RefSeq) dnaJ homolog subfamily B member 1 isoform X1	--	[O]	Posttranslational modification, protein turnover, chaperones	DnaJ domain;; DnaJ C terminal domain	DnaJ protein homolog OS=Cucumis sativus OX=3659 GN=DNAJ1 PE=2 SV=1	Chaperone protein dnaJ OS=Solanum tuberosum OX=4113 GN=102592362 PE=4 SV=1	O	Posttranslational modification, protein turnover, chaperones	hypothetical protein EJD97_002410 [Solanum chilense]
tissues_transcript_37798	[J]	Translation, ribosomal structure and biogenesis	Molecular Function: nucleotide binding (GO:0000166);; Molecular Function: molecular_function (GO:0003674);; Molecular Function: nucleic acid binding (GO:0003676);; Molecular Function: catalytic activity (GO:0003824);; Molecular Function: aminoacyl-tRNA ligase activity (GO:0004812);; Molecular Function: aspartate-tRNA ligase activity (GO:0004815);; Molecular Function: ATP binding (GO:0005524);; Ce…	K22503|3.7e-77|cann:107871445|K22503 aspartyl-tRNA synthetase [EC:6.1.1.12] | (RefSeq) aspartate--tRNA ligase 2, cytoplasmic-like	Aminoacyl-tRNA biosynthesis (ko00970)	[J]	Translation, ribosomal structure and biogenesis	tRNA synthetases class II (D, K and N);; tRNA synthetases class II (D, K and N);; tRNA synthetases class II (D, K and N)	Aspartate--tRNA ligase 1, cytoplasmic OS=Arabidopsis thaliana OX=3702 GN=At4g26870 PE=2 SV=1	Aspartyl-tRNA synthetase OS=Capsicum baccatum OX=33114 GN=CQW23_31926 PE=3 SV=1	J	Translation, ribosomal structure and biogenesis	Aspartate--tRNA ligase, cytoplasmic [Capsicum baccatum]
tissues_transcript_58454	--	--	Molecular Function: protein kinase activity (GO:0004672);; Molecular Function: ATP binding (GO:0005524);; Biological Process: pollen development (GO:0009555);; Biological Process: pollen germination (GO:0009846);; Cellular Component: endosome membrane (GO:0010008);; Biological Process: phosphatidylinositol-mediated signaling (GO:0048015);;	K08333|6.3e-262|ini:109186301|K08333 phosphoinositide-3-kinase, regulatory subunit 4 [EC:2.7.11.1] | (RefSeq) phosphoinositide 3-kinase regulatory subunit 4-like	Autophagy - other (ko04136)	[T]	Signal transduction mechanisms	WD domain, G-beta repeat	Serine/threonine-protein kinase VPS15 OS=Arabidopsis thaliana OX=3702 GN=VPS15 PE=1 SV=1	Non-specific serine/threonine protein kinase OS=Coffea canephora OX=49390 GN=GSCOC_T00041759001 PE=4 SV=1	T	Signal transduction mechanisms	serine/threonine-protein kinase VPS15-like [Coffea arabica]
tissues_transcript_41365	[T]	Signal transduction mechanisms	Cellular Component: plasma membrane (GO:0005886);; Cellular Component: integral component of membrane (GO:0016021);; Molecular Function: cellulose synthase (UDP-forming) activity (GO:0016760);; Biological Process: cellulose biosynthetic process (GO:0030244);; Molecular Function: metal ion binding (GO:0046872);; Biological Process: cell wall organization (GO:0071555);;	K10999|0.0e+00|vvi:100254408|K10999 cellulose synthase A [EC:2.4.1.12] | (RefSeq) cellulose synthase A catalytic subunit 1 [UDP-forming]	--	--	--	Cellulose synthase;; Zinc-binding RING-finger;; RING/Ubox like zinc-binding domain;; Cellulose synthase;; Glycosyl transferase family group 2	Cellulose synthase A catalytic subunit 1 [UDP-forming] OS=Arabidopsis thaliana OX=3702 GN=CESA1 PE=1 SV=1	Cellulose synthase OS=Morus notabilis OX=981085 GN=L484_005626 PE=3 SV=1	O	Posttranslational modification, protein turnover, chaperones	cellulose synthase A catalytic subunit 1 [UDP-forming]-like [Coffea arabica]
tissues_transcript_47995	--	--	Molecular Function: AT DNA binding (GO:0003680);; Cellular Component: nucleus (GO:0005634);;	--	--	--	--	Plants and Prokaryotes Conserved (PCC) domain	AT-hook motif nuclear-localized protein 5 OS=Arabidopsis thaliana OX=3702 GN=AHL5 PE=1 SV=1	AT-hook motif nuclear-localized protein OS=Coffea canephora OX=49390 GN=GSCOC_T00030198001 PE=4 SV=1	K	Transcription	AT-hook motif nuclear-localized protein 5-like [Coffea arabica]
tissues_transcript_69855	--	--	Molecular Function: DNA binding (GO:0003677);; Cellular Component: nucleus (GO:0005634);;	K14491|5.8e-10|thj:104813542|K14491 two-component response regulator ARR-B family | (RefSeq) two-component response regulator ARR18-like	Plant hormone signal transduction (ko04075)	--	--	MYB-CC type transfactor, LHEQLE motif;; Myb-like DNA-binding domain	Myb family transcription factor PHL11 OS=Arabidopsis thaliana OX=3702 GN=PHL11 PE=1 SV=1	HTH myb-type domain-containing protein OS=Coffea canephora OX=49390 GN=GSCOC_T00034249001 PE=3 SV=1	K	Transcription	myb family transcription factor PHL11-like [Coffea arabica]
tissues_transcript_33920	[T]	Signal transduction mechanisms	Molecular Function: protein serine/threonine kinase activity (GO:0004674);; Molecular Function: ATP binding (GO:0005524);;	K00924|9.6e-67|boe:106307512|K00924 kinase [EC:2.7.1.-] | (RefSeq) probable receptor-like protein kinase At3g55450 isoform X1	--	[T]	Signal transduction mechanisms	Protein tyrosine and serine/threonine kinase;; Protein kinase domain;; Protein tyrosine and serine/threonine kinase	Probable serine/threonine-protein kinase PBL8 OS=Arabidopsis thaliana OX=3702 GN=PBL8 PE=1 SV=1	serine/threonine-protein kinase At5g01020-like OS=Nicotiana tabacum OX=4097 GN=LOC107807656 PE=3 SV=1	T	Signal transduction mechanisms	PREDICTED: serine/threonine-protein kinase At5g01020 [Nicotiana sylvestris]
tissues_transcript_4111	[V]	Defense mechanisms	Molecular Function: antiporter activity (GO:0015297);; Cellular Component: integral component of membrane (GO:0016021);; Molecular Function: xenobiotic transmembrane transporter activity (GO:0042910);;	K03327|9.6e-198|nta:107759565|K03327 multidrug resistance protein, MATE family | (RefSeq) protein DETOXIFICATION 40-like	--	[R]	General function prediction only	MatE	Protein DETOXIFICATION 40 OS=Arabidopsis thaliana OX=3702 GN=DTX40 PE=1 SV=1	Protein DETOXIFICATION OS=Coffea canephora OX=49390 GN=GSCOC_T00035013001 PE=3 SV=1	L	Replication, recombination and repair	unnamed protein product [Coffea canephora]
tissues_transcript_49709	--	--	Biological Process: lipid transport (GO:0006869);; Molecular Function: lipid binding (GO:0008289);;	--	--	--	--	Probable lipid transfer;; Protease inhibitor/seed storage/LTP family	Non-specific lipid-transfer protein 1 OS=Actinidia chinensis var. chinensis OX=1590841 GN=NLTP1 PE=1 SV=2	Non-specific lipid-transfer protein OS=Nyssa sinensis OX=561372 GN=F0562_019031 PE=3 SV=1	T	Signal transduction mechanisms	hypothetical protein F0562_019031 [Nyssa sinensis]
tissues_transcript_14179	[V]	Defense mechanisms	Cellular Component: plant-type vacuole (GO:0000325);; Molecular Function: ATP binding (GO:0005524);; Cellular Component: vacuolar membrane (GO:0005774);; Biological Process: response to aluminum ion (GO:0010044);; Cellular Component: integral component of membrane (GO:0016021);; Molecular Function: ATPase activity (GO:0016887);; Molecular Function: ATPase-coupled transmembrane transporter activit…	K05658|2.8e-62|ini:109184618|K05658 ATP-binding cassette, subfamily B (MDR/TAP), member 1 [EC:7.6.2.2] | (RefSeq) ABC transporter B family member 9-like	ABC transporters (ko02010)	[U]	Intracellular trafficking, secretion, and vesicular transport	ABC transporter	ABC transporter B family member 25 OS=Oryza sativa subsp. japonica OX=39947 GN=ABCB25 PE=2 SV=1	Uncharacterized protein OS=Coffea canephora OX=49390 GN=GSCOC_T00039694001 PE=4 SV=1	Q	Secondary metabolites biosynthesis, transport and catabolism	ABC transporter B family member 27-like isoform X2 [Coffea arabica]
tissues_transcript_44723	--	--	Cellular Component: plasmodesma (GO:0009506);; Biological Process: detection of gravity (GO:0009590);; Biological Process: amyloplast organization (GO:0009660);; Cellular Component: plant-type vacuole membrane (GO:0009705);; Biological Process: negative gravitropism (GO:0009959);; Molecular Function: metal ion binding (GO:0046872);;	K08486|1.1e-06|vra:106767757|K08486 syntaxin 1B/2/3 | (RefSeq) putative syntaxin-131 isoform X1	SNARE interactions in vesicular transport (ko04130)	[IU]	--	SRF-type transcription factor (DNA-binding and dimerisation domain);; DDHD domain;; DDHD domain	Phospholipase SGR2 OS=Arabidopsis thaliana OX=3702 GN=SGR2 PE=1 SV=1	DDHD domain-containing protein OS=Coffea canephora OX=49390 GN=GSCOC_T00034351001 PE=4 SV=1	--	--	phospholipase SGR2-like isoform X1 [Coffea arabica]
tissues_transcript_35563	[QV]	--	Molecular Function: monooxygenase activity (GO:0004497);; Molecular Function: iron ion binding (GO:0005506);; Molecular Function: oxidoreductase activity, acting on paired donors, with incorporation or reduction of molecular oxygen (GO:0016705);; Molecular Function: heme binding (GO:0020037);;	K09831|1.0e-62|qsu:112037010|K09831 sterol 22-desaturase [EC:1.14.19.41] | (RefSeq) cytochrome P450 61-like	Steroid biosynthesis (ko00100)	[QI]	--	Cytochrome P450	Cytochrome P450 710A1 OS=Arabidopsis thaliana OX=3702 GN=CYP710A1 PE=1 SV=1	Uncharacterized protein OS=Carpinus fangiana OX=176857 GN=FH972_021466 PE=3 SV=1	Q	Secondary metabolites biosynthesis, transport and catabolism	cytochrome P450 [Moesziomyces antarcticus]
tissues_transcript_69476	--	--	--	K22755|8.5e-214|vvi:100253557|K22755 E3 UFM1-protein ligase 1 [EC:2.3.2.-] | (RefSeq) E3 UFM1-protein ligase 1 homolog	--	[S]	Function unknown	E3 UFM1-protein ligase 1;; E3 UFM1-protein ligase 1	E3 UFM1-protein ligase 1 homolog OS=Arabidopsis thaliana OX=3702 GN=At3g46220 PE=1 SV=1	Uncharacterized protein OS=Coffea canephora OX=49390 GN=GSCOC_T00028133001 PE=3 SV=1	L	Replication, recombination and repair	unnamed protein product [Coffea canephora]
tissues_transcript_66018	--	--	Molecular Function: molecular_function (GO:0003674);; Molecular Function: binding (GO:0005488);; Molecular Function: protein binding (GO:0005515);; Cellular Component: cellular_component (GO:0005575);; Cellular Component: intracellular (GO:0005622);; Cellular Component: obsolete cell (GO:0005623);; Cellular Component: cytoplasm (GO:0005737);; Biological Process: movement of cell or subcellular co…	K23538|2.9e-96|sind:105155758|K23538 ELMO domain-containing protein | (RefSeq) ELMO domain-containing protein C	--	[S]	Function unknown	ELMO/CED-12 family	--	ELMO domain-containing protein OS=Coffea canephora OX=49390 GN=GSCOC_T00033452001 PE=4 SV=1	S	Function unknown	unnamed protein product [Coffea canephora]
tissues_transcript_52659	--	--	Molecular Function: protein kinase activity (GO:0004672);; Molecular Function: ATP binding (GO:0005524);;	K04424|1.4e-46|zju:107420099|K04424 sterile alpha motif and leucine zipper containing kinase AZK [EC:2.7.11.25] | (RefSeq) probable serine/threonine-protein kinase SIS8	--	[T]	Signal transduction mechanisms	Protein tyrosine and serine/threonine kinase;; Protein kinase domain;; Protein tyrosine and serine/threonine kinase;; Protein kinase domain	Serine/threonine-protein kinase STY46 OS=Arabidopsis thaliana OX=3702 GN=STY46 PE=1 SV=1	Uncharacterized protein OS=Coffea canephora OX=49390 GN=GSCOC_T00024570001 PE=4 SV=1	T	Signal transduction mechanisms	serine/threonine-protein kinase STY46-like [Coffea eugenioides]
tissues_transcript_48717	--	--	Cellular Component: integral component of membrane (GO:0016021);;	--	--	--	--	--	--	Uncharacterized protein OS=Coffea canephora OX=49390 GN=GSCOC_T00014916001 PE=4 SV=1	S	Function unknown	uncharacterized protein LOC113763933 isoform X1 [Coffea eugenioides]
tissues_transcript_9766	--	--	Cellular Component: nucleus (GO:0005634);; Biological Process: regulation of transcription, DNA-templated (GO:0006355);; Biological Process: auxin-activated signaling pathway (GO:0009734);;	K14484|3.8e-70|ini:109190665|K14484 auxin-responsive protein IAA | (RefSeq) auxin-responsive protein IAA16-like	Plant hormone signal transduction (ko04075)	--	--	AUX/IAA family	Auxin-responsive protein IAA26 OS=Arabidopsis thaliana OX=3702 GN=IAA26 PE=1 SV=2	Auxin-responsive protein OS=Coffea canephora OX=49390 GN=GSCOC_T00021924001 PE=3 SV=1	K	Transcription	auxin-responsive protein IAA26-like [Coffea eugenioides]
tissues_transcript_71662	--	--	Cellular Component: integral component of membrane (GO:0016021);; Molecular Function: metal ion binding (GO:0046872);;	K10636|2.9e-29|tcc:18605361|K10636 autocrine motility factor receptor [EC:2.3.2.27] | (RefSeq) E3 ubiquitin protein ligase RIN2	Protein processing in endoplasmic reticulum (ko04141)	[O]	Posttranslational modification, protein turnover, chaperones	--	E3 ubiquitin protein ligase RIN2 OS=Arabidopsis thaliana OX=3702 GN=RIN2 PE=1 SV=1	E3 ubiquitin protein like OS=Actinidia chinensis var. chinensis OX=1590841 GN=CEY00_Acc27950 PE=4 SV=1	O	Posttranslational modification, protein turnover, chaperones	E3 ubiquitin protein like [Actinidia chinensis var. chinensis]
tissues_transcript_65640	--	--	--	--	--	--	--	--	--	Uncharacterized protein OS=Coffea canephora OX=49390 GN=GSCOC_T00031182001 PE=4 SV=1	S	Function unknown	uncharacterized protein LOC113694631 [Coffea arabica]
tissues_transcript_30185	[R]	General function prediction only	Molecular Function: peptide-N4-(N-acetyl-beta-glucosaminyl)asparagine amidase activity (GO:0000224);; Biological Process: response to reactive oxygen species (GO:0000302);; Biological Process: response to acid chemical (GO:0001101);; Molecular Function: molecular_function (GO:0003674);; Molecular Function: catalytic activity (GO:0003824);; Cellular Component: cellular_component (GO:0005575);; Cel…	K01456|5.2e-233|sind:105172275|K01456 peptide-N4-(N-acetyl-beta-glucosaminyl)asparagine amidase [EC:3.5.1.52] | (RefSeq) peptide-N(4)-(N-acetyl-beta- glucosaminyl)asparagine amidase isoform X1	Protein processing in endoplasmic reticulum (ko04141)	[O]	Posttranslational modification, protein turnover, chaperones	Transglutaminase-like superfamily	Peptide-N(4)-(N-acetyl-beta-glucosaminyl)asparagine amidase OS=Arabidopsis thaliana OX=3702 GN=PNG1 PE=2 SV=1	Peptide-N(4)-(N-acetyl-beta-glucosaminyl)asparagine amidase OS=Coffea canephora OX=49390 GN=GSCOC_T00027461001 PE=4 SV=1	O	Posttranslational modification, protein turnover, chaperones	peptide-N(4)-(N-acetyl-beta-glucosaminyl)asparagine amidase-like [Coffea arabica]
tissues_transcript_39313	--	--	--	--	--	--	--	--	--	C2H2-type domain-containing protein OS=Coffea canephora OX=49390 GN=GSCOC_T00020133001 PE=4 SV=1	S	Function unknown	unnamed protein product [Coffea canephora]
tissues_transcript_31381	[J]	Translation, ribosomal structure and biogenesis	Molecular Function: RNA binding (GO:0003723);;	K11294|4.3e-52|oeu:111366045|K11294 nucleolin | (RefSeq) 33 kDa ribonucleoprotein, chloroplastic	--	[R]	General function prediction only	RNA recognition motif. (a.k.a. RRM, RBD, or RNP domain)	33 kDa ribonucleoprotein, chloroplastic OS=Nicotiana sylvestris OX=4096 PE=1 SV=1	Uncharacterized protein OS=Coffea canephora OX=49390 GN=GSCOC_T00031350001 PE=4 SV=1	A	RNA processing and modification	unnamed protein product [Coffea canephora]
tissues_transcript_74703	--	--	Molecular Function: transferase activity, transferring hexosyl groups (GO:0016758);;	K07432|3.3e-34|ini:109160968|K07432 beta-1,4-N-acetylglucosaminyltransferase [EC:2.4.1.141] | (RefSeq) UDP-N-acetylglucosamine transferase subunit ALG13 homolog	N-Glycan biosynthesis (ko00510);; Various types of N-glycan biosynthesis (ko00513)	[R]	General function prediction only	Glycosyltransferase family 28 C-terminal domain	--	Glyco_tran_28_C domain-containing protein OS=Coffea canephora OX=49390 GN=GSCOC_T00015418001 PE=3 SV=1	S	Function unknown	unnamed protein product [Coffea canephora]
tissues_transcript_56495	--	--	Molecular Function: RNA binding (GO:0003723);;	K14411|3.5e-15|oeu:111391659|K14411 RNA-binding protein Musashi | (RefSeq) heterogeneous nuclear ribonucleoprotein 1-like	mRNA surveillance pathway (ko03015)	--	--	--	--	Uncharacterized protein OS=Nyssa sinensis OX=561372 GN=F0562_035332 PE=4 SV=1	--	--	hypothetical protein F0562_035332 [Nyssa sinensis]
tissues_transcript_70451	[P]	Inorganic ion transport and metabolism	Molecular Function: secondary active sulfate transmembrane transporter activity (GO:0008271);; Cellular Component: integral component of membrane (GO:0016021);;	K17470|7.6e-207|lsv:111908227|K17470 sulfate transporter 1, high-affinity | (RefSeq) sulfate transporter 1.3-like	--	[P]	Inorganic ion transport and metabolism	Sulfate permease family;; STAS domain	Sulfate transporter 1.2 OS=Arabidopsis thaliana OX=3702 GN=SULTR1;2 PE=1 SV=1	STAS domain-containing protein OS=Coffea canephora OX=49390 GN=GSCOC_T00014822001 PE=3 SV=1	P	Inorganic ion transport and metabolism	sulfate transporter 1.3-like [Coffea arabica]
tissues_transcript_53044	--	--	--	--	--	[O]	Posttranslational modification, protein turnover, chaperones	--	--	Uncharacterized protein OS=Coffea canephora OX=49390 GN=GSCOC_T00028620001 PE=4 SV=1	O	Posttranslational modification, protein turnover, chaperones	uncharacterized protein LOC113728463 [Coffea arabica]
tissues_transcript_10908	--	--	Cellular Component: chloroplast (GO:0009507);; Cellular Component: integral component of membrane (GO:0016021);;	--	--	--	--	Uncharacterized conserved protein (DUF2358)	--	Uncharacterized protein OS=Coffea canephora OX=49390 GN=GSCOC_T00017503001 PE=4 SV=1	S	Function unknown	unnamed protein product [Coffea canephora]
tissues_transcript_15383	--	--	Cellular Component: mitochondrial respiratory chain complex II, succinate dehydrogenase complex (ubiquinone) (GO:0005749);; Cellular Component: vacuolar membrane (GO:0005774);; Cellular Component: plastid (GO:0009536);; Molecular Function: protein-membrane adaptor activity (GO:0043495);;	--	--	--	--	--	Succinate dehydrogenase subunit 6, mitochondrial OS=Arabidopsis thaliana OX=3702 GN=SDH6 PE=1 SV=1	Uncharacterized protein OS=Coffea canephora OX=49390 GN=GSCOC_T00015469001 PE=4 SV=1	S	Function unknown	succinate dehydrogenase subunit 6, mitochondrial [Coffea eugenioides]
tissues_transcript_16765	[T]	Signal transduction mechanisms	Molecular Function: protein serine/threonine kinase activity (GO:0004674);; Molecular Function: ATP binding (GO:0005524);; Cellular Component: integral component of membrane (GO:0016021);;	K00924|2.1e-49|oeu:111407838|K00924 kinase [EC:2.7.1.-] | (RefSeq) receptor-like protein kinase 5	--	--	--	Protein kinase domain;; Protein tyrosine and serine/threonine kinase	Receptor-like protein kinase 7 OS=Arabidopsis thaliana OX=3702 GN=RLK7 PE=1 SV=1	Protein kinase domain-containing protein OS=Coffea canephora OX=49390 GN=GSCOC_T00041767001 PE=3 SV=1	T	Signal transduction mechanisms	unnamed protein product [Coffea canephora]
tissues_transcript_56206	--	--	Cellular Component: nucleus (GO:0005634);;	K14848|7.8e-55|ini:109186090|K14848 ribosome assembly protein RRB1 | (RefSeq) glutamate-rich WD repeat-containing protein 1	--	[R]	General function prediction only	WD domain, G-beta repeat	--	Transducin family protein / WD-40 repeat family protein OS=Artemisia annua OX=35608 GN=CTI12_AA267920 PE=3 SV=1	K	Transcription	PREDICTED: glutamate-rich WD repeat-containing protein 1 [Ipomoea nil]
tissues_transcript_7185	[T]	Signal transduction mechanisms	Cellular Component: chloroplast (GO:0009507);;	--	--	--	--	Protein of unknown function (DUF1350)	--	Uncharacterized protein OS=Coffea canephora OX=49390 GN=GSCOC_T00001055001 PE=4 SV=1	S	Function unknown	unnamed protein product [Coffea canephora]
tissues_transcript_70810	--	--	Molecular Function: molecular_function (GO:0003674);; Molecular Function: catalytic activity (GO:0003824);; Cellular Component: cellular_component (GO:0005575);; Cellular Component: intracellular (GO:0005622);; Cellular Component: obsolete cell (GO:0005623);; Cellular Component: cytoplasm (GO:0005737);; Cellular Component: chloroplast (GO:0009507);; Cellular Component: plastid stroma (GO:0009532)…	K18447|1.6e-32|sind:105164172|K18447 ADP-sugar diphosphatase [EC:3.6.1.21] | (RefSeq) nudix hydrolase 14, chloroplastic	Fructose and mannose metabolism (ko00051);; Purine metabolism (ko00230);; Starch and sucrose metabolism (ko00500)	[L]	Replication, recombination and repair	--	Nudix hydrolase 14, chloroplastic OS=Arabidopsis thaliana OX=3702 GN=NUDT14 PE=1 SV=2	Nudix hydrolase domain-containing protein OS=Coffea canephora OX=49390 GN=GSCOC_T00030322001 PE=4 SV=1	L	Replication, recombination and repair	unnamed protein product [Coffea canephora]
tissues_transcript_11327	--	--	Cellular Component: integral component of membrane (GO:0016021);;	--	--	--	--	--	--	Longin domain-containing protein OS=Coffea canephora OX=49390 GN=GSCOC_T00019970001 PE=3 SV=1	S	Function unknown	phytolongin Phyl2.2-like [Coffea arabica]
tissues_transcript_20566	--	--	Molecular Function: aspartic-type endopeptidase activity (GO:0004190);; Cellular Component: nucleus (GO:0005634);; Cellular Component: cytosol (GO:0005829);; Molecular Function: polyubiquitin modification-dependent protein binding (GO:0031593);; Biological Process: response to cadmium ion (GO:0046686);;	K11885|2.2e-16|nto:104119521|K11885 DNA damage-inducible protein 1 | (RefSeq) DNA damage-inducible protein 1	--	--	--	UBA/TS-N domain	Protein DNA-DAMAGE INDUCIBLE 1 OS=Arabidopsis thaliana OX=3702 GN=DDI1 PE=1 SV=1	Uncharacterized protein OS=Coffea canephora OX=49390 GN=GSCOC_T00038687001 PE=3 SV=1	L	Replication, recombination and repair	unnamed protein product [Coffea canephora]
tissues_transcript_6094	--	--	Cellular Component: integral component of membrane (GO:0016021);;	K23877|9.5e-48|oeu:111400864|K23877 xyloglucan O-acetyltransferase | (RefSeq) protein ALTERED XYLOGLUCAN 4-like	--	--	--	GDSL/SGNH-like Acyl-Esterase family found in Pmr5 and Cas1p;; PMR5 N terminal Domain	Protein trichome birefringence-like 10 OS=Arabidopsis thaliana OX=3702 GN=TBL10 PE=2 SV=1	PMR5N domain-containing protein OS=Coffea canephora OX=49390 GN=GSCOC_T00026007001 PE=3 SV=1	S	Function unknown	protein trichome birefringence-like 11 [Coffea arabica]
tissues_transcript_9656	[E]	Amino acid transport and metabolism	Molecular Function: pyrroline-5-carboxylate reductase activity (GO:0004735);; Biological Process: L-proline biosynthetic process (GO:0055129);;	K00286|8.4e-118|oeu:111407743|K00286 pyrroline-5-carboxylate reductase [EC:1.5.1.2] | (RefSeq) pyrroline-5-carboxylate reductase isoform X1	Arginine and proline metabolism (ko00330);; Biosynthesis of amino acids (ko01230)	[E]	Amino acid transport and metabolism	Pyrroline-5-carboxylate reductase dimerisation;; NADP oxidoreductase coenzyme F420-dependent;; NAD binding domain of 6-phosphogluconate dehydrogenase	Pyrroline-5-carboxylate reductase OS=Actinidia chinensis var. chinensis OX=1590841 GN=CEY00_Acc23110 PE=2 SV=2	Pyrroline-5-carboxylate reductase OS=Dorcoceras hygrometricum OX=472368 GN=F511_39010 PE=3 SV=1	E	Amino acid transport and metabolism	pyrroline-5-carboxylate reductase isoform X2 [Olea europaea var. sylvestris]
tissues_transcript_12068	[J]	Translation, ribosomal structure and biogenesis	Molecular Function: RNA binding (GO:0003723);; Molecular Function: ribonuclease T2 activity (GO:0033897);;	K01166|9.3e-100|mdm:103436032|K01166 ribonuclease T2 [EC:4.6.1.19] | (RefSeq) ribonuclease 2-like	--	[A]	RNA processing and modification	Ribonuclease T2 family	Ribonuclease 2 OS=Arabidopsis thaliana OX=3702 GN=RNS2 PE=2 SV=1	Uncharacterized protein OS=Nyssa sinensis OX=561372 GN=F0562_021660 PE=3 SV=1	A	RNA processing and modification	ribonuclease 2-like isoform X2 [Coffea arabica]
tissues_transcript_31963	[E]	Amino acid transport and metabolism	Molecular Function: glutamate decarboxylase activity (GO:0004351);; Biological Process: glutamate metabolic process (GO:0006536);; Molecular Function: pyridoxal phosphate binding (GO:0030170);;	K01580|8.0e-34|jcu:105634194|K01580 glutamate decarboxylase [EC:4.1.1.15] | (RefSeq) glutamate decarboxylase 4	Alanine, aspartate and glutamate metabolism (ko00250);; beta-Alanine metabolism (ko00410);; Taurine and hypotaurine metabolism (ko00430);; Butanoate metabolism (ko00650)	[E]	Amino acid transport and metabolism	--	Glutamate decarboxylase 3 OS=Arabidopsis thaliana OX=3702 GN=GAD3 PE=2 SV=1	Glutamate decarboxylase OS=Camellia sinensis OX=4442 GN=GAD2 PE=2 SV=1	E	Amino acid transport and metabolism	glutamate decarboxylase 4 [Camellia sinensis]
tissues_transcript_55211	[C]	Energy production and conversion	Molecular Function: FMN binding (GO:0010181);; Molecular Function: oxidoreductase activity (GO:0016491);;	K05894|1.1e-23|pavi:110750752|K05894 12-oxophytodienoic acid reductase [EC:1.3.1.42] | (RefSeq) 12-oxophytodienoate reductase 2-like isoform X1	alpha-Linolenic acid metabolism (ko00592)	[CR]	--	--	Putative 12-oxophytodienoate reductase 8 OS=Oryza sativa subsp. japonica OX=39947 GN=OPR8 PE=2 SV=1	Oxidored_FMN domain-containing protein OS=Prunus dulcis OX=3755 GN=Prudu_004640 PE=3 SV=1	C	Energy production and conversion	unnamed protein product [Prunus armeniaca]
tissues_transcript_36269	--	--	Molecular Function: nutrient reservoir activity (GO:0045735);;	--	--	--	--	Cupin;; Cupin domain	11S globulin subunit beta OS=Cucurbita maxima OX=3661 PE=1 SV=1	Uncharacterized protein OS=Coffea canephora OX=49390 GN=GSCOC_T00026316001 PE=3 SV=1	O	Posttranslational modification, protein turnover, chaperones	unnamed protein product [Coffea canephora]
tissues_transcript_44839	--	--	--	K22909|1.0e-188|aof:109840745|K22909 zinc finger CCCH domain-containing protein 13 | (RefSeq) zinc finger CCCH domain-containing protein 13-like	--	--	--	--	--	Uncharacterized protein OS=Asparagus officinalis OX=4686 GN=A4U43_C05F28310 PE=4 SV=1	--	--	zinc finger CCCH domain-containing protein 13-like [Asparagus officinalis]
tissues_transcript_33569	--	--	Molecular Function: ATP binding (GO:0005524);; Molecular Function: D-alanine-D-alanine ligase activity (GO:0008716);; Molecular Function: metal ion binding (GO:0046872);;	--	--	--	--	C2H2-type zinc finger	Zinc finger protein ZAT9 OS=Arabidopsis thaliana OX=3702 GN=ZAT9 PE=2 SV=1	Uncharacterized protein OS=Coffea canephora OX=49390 GN=GSCOC_T00023252001 PE=4 SV=1	F	Nucleotide transport and metabolism	unnamed protein product [Coffea canephora]
tissues_transcript_4406	--	--	Molecular Function: DNA binding (GO:0003677);; Cellular Component: nucleus (GO:0005634);;	K14491|2.9e-08|ath:AT1G49190|K14491 two-component response regulator ARR-B family | (RefSeq) RR19; response regulator 19	Plant hormone signal transduction (ko04075)	--	--	MYB-CC type transfactor, LHEQLE motif;; Myb-like DNA-binding domain	Myb family transcription factor PHL13 OS=Arabidopsis thaliana OX=3702 GN=PHL13 PE=2 SV=1	HTH myb-type domain-containing protein OS=Coffea canephora OX=49390 GN=GSCOC_T00016264001 PE=3 SV=1	K	Transcription	protein PHOSPHATE STARVATION RESPONSE 1-like isoform X1 [Coffea arabica]
tissues_transcript_37284	--	--	Molecular Function: RNA binding (GO:0003723);; Cellular Component: mRNA cleavage and polyadenylation specificity factor complex (GO:0005847);; Biological Process: mRNA polyadenylation (GO:0006378);; Biological Process: mRNA cleavage (GO:0006379);;	K14402|3.5e-141|cann:107863270|K14402 cleavage and polyadenylation specificity factor subunit 2 | (RefSeq) cleavage and polyadenylation specificity factor subunit 2	mRNA surveillance pathway (ko03015)	[A]	RNA processing and modification	Cleavage and polyadenylation factor 2 C-terminal;; Zn-dependent metallo-hydrolase RNA specificity domain	Cleavage and polyadenylation specificity factor subunit 2 OS=Arabidopsis thaliana OX=3702 GN=CPSF100 PE=1 SV=2	Cleavage and polyadenylation specificity factor subunit 2 OS=Coffea canephora OX=49390 GN=GSCOC_T00020147001 PE=3 SV=1	A	RNA processing and modification	cleavage and polyadenylation specificity factor subunit 2-like isoform X2 [Coffea arabica]
tissues_transcript_32611	--	--	Molecular Function: lipid transporter activity (GO:0005319);; Cellular Component: integral component of membrane (GO:0016021);;	K12385|1.0e-34|zju:107427228|K12385 Niemann-Pick C1 protein | (RefSeq) NPC intracellular cholesterol transporter 1-like	--	[I]	Lipid transport and metabolism	--	--	Niemann-Pick C1 protein OS=Actinidia chinensis var. chinensis OX=1590841 GN=CEY00_Acc10866 PE=3 SV=1	I	Lipid transport and metabolism	Niemann-Pick C1 protein [Actinidia chinensis var. chinensis]
tissues_transcript_514	--	--	--	--	--	--	--	Protein of unknown function (DUF1296)	GBF-interacting protein 1 OS=Arabidopsis thaliana OX=3702 GN=GIP1 PE=1 SV=1	Uncharacterized protein OS=Coffea canephora OX=49390 GN=GSCOC_T00004080001 PE=4 SV=1	S	Function unknown	uncharacterized protein LOC113709547 isoform X2 [Coffea arabica]
tissues_transcript_5916	[J]	Translation, ribosomal structure and biogenesis	Molecular Function: molecular_function (GO:0003674);; Molecular Function: catalytic activity (GO:0003824);; Molecular Function: hydrolase activity (GO:0016787);; Molecular Function: hydrolase activity, acting on carbon-nitrogen (but not peptide) bonds (GO:0016810);; Molecular Function: hydrolase activity, acting on carbon-nitrogen (but not peptide) bonds, in linear amides (GO:0016811);;	K01426|8.6e-161|nau:109213168|K01426 amidase [EC:3.5.1.4] | (RefSeq) putative amidase C869.01	Arginine and proline metabolism (ko00330);; Phenylalanine metabolism (ko00360);; Tryptophan metabolism (ko00380)	[J]	Translation, ribosomal structure and biogenesis	Amidase;; Amidase	Probable amidase At4g34880 OS=Arabidopsis thaliana OX=3702 GN=At4g34880 PE=2 SV=1	Amidase domain-containing protein OS=Coffea canephora OX=49390 GN=GSCOC_T00013894001 PE=4 SV=1	J	Translation, ribosomal structure and biogenesis	probable amidase At4g34880 isoform X1 [Coffea arabica]
tissues_transcript_11095	--	--	Cellular Component: integral component of membrane (GO:0016021);;	K10666|5.8e-65|nsy:104214109|K10666 E3 ubiquitin-protein ligase RNF5 [EC:2.3.2.27] | (RefSeq) E3 ubiquitin-protein ligase RNF185-like	Protein processing in endoplasmic reticulum (ko04141)	[O]	Posttranslational modification, protein turnover, chaperones	Zinc finger, C3HC4 type (RING finger);; Zinc finger, C3HC4 type (RING finger);; Zinc finger, C3HC4 type (RING finger);; RING-type zinc-finger;; Ring finger domain;; zinc-RING finger domain	E3 ubiquitin-protein ligase RMA1H1 OS=Capsicum annuum OX=4072 GN=RMA1H1 PE=1 SV=1	RING-type domain-containing protein OS=Coffea canephora OX=49390 GN=GSCOC_T00039780001 PE=4 SV=1	O	Posttranslational modification, protein turnover, chaperones	E3 ubiquitin-protein ligase RNF185-like [Coffea arabica]
tissues_transcript_55025	--	--	--	--	--	--	--	--	--	Uncharacterized protein OS=Daucus carota subsp. sativus OX=79200 GN=DCAR_008987 PE=4 SV=1	--	--	PREDICTED: uncharacterized protein LOC108210832 isoform X3 [Daucus carota subsp. sativus]
tissues_transcript_3567	[P]	Inorganic ion transport and metabolism	Biological Process: cellular calcium ion homeostasis (GO:0006874);; Cellular Component: plant-type vacuole membrane (GO:0009705);; Molecular Function: calcium:proton antiporter activity (GO:0015369);; Cellular Component: integral component of membrane (GO:0016021);; Biological Process: calcium ion transmembrane transport (GO:0070588);;	K07300|7.3e-180|nta:107798427|K07300 Ca2+:H+ antiporter | (RefSeq) vacuolar cation/proton exchanger 3-like	--	[P]	Inorganic ion transport and metabolism	Sodium/calcium exchanger protein	Vacuolar cation/proton exchanger 3 OS=Arabidopsis thaliana OX=3702 GN=CAX3 PE=1 SV=1	Vacuolar cation/proton exchanger OS=Nicotiana tabacum OX=4097 GN=LOC107798427 PE=3 SV=1	P	Inorganic ion transport and metabolism	vacuolar cation/proton exchanger 3-like [Coffea arabica]
tissues_transcript_73191	--	--	Molecular Function: protein binding (GO:0005515);;	--	--	[TR]	--	Kelch motif;; Kelch motif;; Kelch motif;; Galactose oxidase, central domain;; Galactose oxidase, central domain;; Kelch motif;; Galactose oxidase, central domain;; Kelch motif;; Galactose oxidase, central domain;; Kelch motif	--	F-box domain-containing protein OS=Punica granatum OX=22663 GN=CDL15_Pgr001195 PE=4 SV=1	S	Function unknown	PREDICTED: putative F-box/kelch-repeat protein At1g27420 [Raphanus sativus]
tissues_transcript_74275	--	--	Cellular Component: integral component of membrane (GO:0016021);; Biological Process: vacuolar proton-transporting V-type ATPase complex assembly (GO:0070072);;	--	--	--	--	--	--	Uncharacterized protein OS=Coffea canephora OX=49390 GN=GSCOC_T00037805001 PE=4 SV=1	--	--	uncharacterized protein LOC113781215 [Coffea eugenioides]
tissues_transcript_53061	[K]	Transcription	Molecular Function: protein tyrosine kinase activity (GO:0004713);; Molecular Function: ATP binding (GO:0005524);;	K01180|1.3e-59|cmax:111487562|K01180 endo-1,3(4)-beta-glucanase [EC:3.2.1.6] | (RefSeq) uncharacterized protein LOC111487562	--	[T]	Signal transduction mechanisms	Protein tyrosine and serine/threonine kinase;; Protein kinase domain	Inactive protein kinase SELMODRAFT_444075 OS=Selaginella moellendorffii OX=88036 GN=SELMODRAFT_444075 PE=2 SV=1	Protein kinase domain-containing protein OS=Coffea canephora OX=49390 GN=GSCOC_T00024893001 PE=4 SV=1	T	Signal transduction mechanisms	inactive protein kinase SELMODRAFT_444075-like isoform X2 [Coffea arabica]
tissues_transcript_25225	--	--	--	--	--	--	--	Transcriptional activator	--	RAB6-interacting golgin OS=Lactuca sativa OX=4236 GN=LSAT_1X48540 PE=3 SV=1	S	Function unknown	uncharacterized protein LOC111404155 isoform X2 [Olea europaea var. sylvestris]
tissues_transcript_24833	[P]	Inorganic ion transport and metabolism	Cellular Component: plasma membrane (GO:0005886);; Molecular Function: ammonium transmembrane transporter activity (GO:0008519);; Biological Process: methylammonium transport (GO:0015843);; Cellular Component: integral component of membrane (GO:0016021);;	K07573|6.6e-186|sind:105161213|K07573 exosome complex component CSL4 | (RefSeq) LOW QUALITY PROTEIN: uncharacterized protein LOC105161213	RNA degradation (ko03018)	[P]	Inorganic ion transport and metabolism	Ammonium Transporter Family;; Ammonium Transporter Family	Ammonium transporter 1 member 2 OS=Solanum lycopersicum OX=4081 GN=AMT1-2 PE=2 SV=1	Ammonium transporter OS=Coffea canephora OX=49390 GN=GSCOC_T00017599001 PE=3 SV=1	P	Inorganic ion transport and metabolism	ammonium transporter 1 member 2-like [Coffea eugenioides]
tissues_transcript_44987	--	--	Molecular Function: RNA binding (GO:0003723);;	K21444|2.1e-164|oeu:111387995|K21444 poly(rC)-binding protein 3/4 | (RefSeq) KH domain-containing protein HEN4-like	--	[AR]	--	KH domain;; KH domain;; KH domain	KH domain-containing protein At4g18375 OS=Arabidopsis thaliana OX=3702 GN=At4g18375 PE=2 SV=1	Uncharacterized protein OS=Coffea canephora OX=49390 GN=GSCOC_T00006892001 PE=4 SV=1	A	RNA processing and modification	RNA-binding KH domain-containing protein RCF3-like [Coffea arabica]
tissues_transcript_14855	[G]	Carbohydrate transport and metabolism	Molecular Function: channel activity (GO:0015267);; Cellular Component: membrane (GO:0016020);; Biological Process: transmembrane transport (GO:0055085);;	K09872|1.7e-109|nnu:104586364|K09872 aquaporin PIP | (RefSeq) aquaporin PIP1-2	--	[G]	Carbohydrate transport and metabolism	Major intrinsic protein	Aquaporin PIP1-3 OS=Arabidopsis thaliana OX=3702 GN=PIP1-3 PE=1 SV=1	Uncharacterized protein (Fragment) OS=Rhododendron williamsianum OX=262921 GN=C3L33_08547 PE=3 SV=1	G	Carbohydrate transport and metabolism	hypothetical protein C3L33_08547, partial [Rhododendron williamsianum]
tissues_transcript_43958	--	--	Biological Process: proteasome assembly (GO:0043248);;	K11599|2.2e-27|nnu:104601123|K11599 proteasome maturation protein | (RefSeq) cyclin-B1-2	Proteasome (ko03050)	[O]	Posttranslational modification, protein turnover, chaperones	--	Cyclin-B1-2 OS=Oryza sativa subsp. japonica OX=39947 GN=CYCB1-2 PE=3 SV=1	Uncharacterized protein OS=Coffea canephora OX=49390 GN=GSCOC_T00039768001 PE=4 SV=1	O	Posttranslational modification, protein turnover, chaperones	cyclin-B1-2-like [Coffea arabica]
tissues_transcript_72534	--	--	Cellular Component: Golgi apparatus (GO:0005794);; Biological Process: protein glycosylation (GO:0006486);; Cellular Component: integral component of membrane (GO:0016021);; Molecular Function: transferase activity, transferring glycosyl groups (GO:0016757);; Molecular Function: carbohydrate binding (GO:0030246);;	K20843|2.7e-66|cit:102626136|K20843 hydroxyproline O-galactosyltransferase 2/3/4/5/6 [EC:2.4.1.-] | (RefSeq) hydroxyproline O-galactosyltransferase GALT3 isoform X1	--	[G]	Carbohydrate transport and metabolism	Galactoside-binding lectin;; Galactosyltransferase	Hydroxyproline O-galactosyltransferase GALT3 OS=Arabidopsis thaliana OX=3702 GN=GALT3 PE=2 SV=1	Galectin domain-containing protein OS=Citrus clementina OX=85681 GN=CICLE_v10004515mg PE=3 SV=1	G	Carbohydrate transport and metabolism	hydroxyproline O-galactosyltransferase GALT3 isoform X2 [Citrus clementina]
tissues_transcript_29303	--	--	Cellular Component: nucleus (GO:0005634);; Biological Process: protein import into nucleus (GO:0006606);; Molecular Function: Ran GTPase binding (GO:0008536);; Cellular Component: integral component of membrane (GO:0016021);;	K14293|0.0e+00|vvi:100265913|K14293 importin subunit beta-1 | (RefSeq) importin subunit beta-1	RNA transport (ko03013)	[YU]	--	HEAT repeat;; HEAT-like repeat;; Importin-beta N-terminal domain;; HEAT repeats;; Vacuolar 14 Fab1-binding region	Importin subunit beta-1 OS=Arabidopsis thaliana OX=3702 GN=KPNB1 PE=1 SV=1	Importin N-terminal domain-containing protein OS=Coffea canephora OX=49390 GN=GSCOC_T00019953001 PE=4 SV=1	U	Intracellular trafficking, secretion, and vesicular transport	unnamed protein product [Coffea canephora]
tissues_transcript_9488	[Z]	Cytoskeleton	Molecular Function: ATP binding (GO:0005524);; Cellular Component: cytoplasm (GO:0005737);; Cellular Component: cytoskeleton (GO:0005856);;	K10355|1.0e-177|nau:109242640|K10355 actin, other eukaryote | (RefSeq) actin	--	[Z]	Cytoskeleton	Actin	Actin OS=Gossypium hirsutum OX=3635 PE=3 SV=1	Uncharacterized protein OS=Coffea canephora OX=49390 GN=GSCOC_T00023529001 PE=3 SV=1	Z	Cytoskeleton	actin-1 [Coffea arabica]
tissues_transcript_55237	--	--	--	--	--	--	--	--	Protein HEAT INTOLERANT 4 OS=Arabidopsis thaliana OX=3702 GN=HIT4 PE=1 SV=1	Protein CPR-5-like isoform X1 OS=Hibiscus syriacus OX=106335 GN=F3Y22_tig00110548pilonHSYRG00254 PE=4 SV=1	--	--	protein CPR-5-like isoform X1 [Hibiscus syriacus]
tissues_transcript_62010	--	--	Molecular Function: DNA binding (GO:0003677);; Cellular Component: nucleus (GO:0005634);; Biological Process: vegetative to reproductive phase transition of meristem (GO:0010228);;	K02206|5.3e-06|hbr:110673846|K02206 cyclin-dependent kinase 2 [EC:2.7.11.22] | (RefSeq) cell division control protein 2 homolog isoform X1	--	[R]	General function prediction only	--	Cell division control protein 2 homolog A OS=Antirrhinum majus OX=4151 GN=CDC2A PE=2 SV=2	Homeobox domain-containing protein OS=Coffea canephora OX=49390 GN=GSCOC_T00015924001 PE=4 SV=1	--	--	hypothetical protein GOBAR_DD07456 [Gossypium barbadense]
tissues_transcript_27743	--	--	--	--	--	--	--	--	--	Uncharacterized protein (Fragment) OS=Nicotiana attenuata OX=49451 GN=A4A49_60914 PE=4 SV=1	M	Cell wall/membrane/envelope biogenesis	uncharacterized protein LOC107006173 [Solanum pennellii]
tissues_transcript_66057	--	--	--	K12606|2.7e-152|ini:109178184|K12606 CCR4-NOT transcription complex subunit 9 | (RefSeq) cell differentiation protein RCD1 homolog	RNA degradation (ko03018)	[R]	General function prediction only	Cell differentiation family, Rcd1-like	--	Uncharacterized protein OS=Coffea canephora OX=49390 GN=GSCOC_T00038863001 PE=4 SV=1	S	Function unknown	CCR4-NOT transcription complex subunit 9-like [Coffea arabica]
tissues_transcript_50514	--	--	Molecular Function: zinc ion binding (GO:0008270);;	K10144|1.0e-46|ini:109174626|K10144 RING finger and CHY zinc finger domain-containing protein 1 [EC:2.3.2.27] | (RefSeq) E3 ubiquitin-protein ligase MIEL1	Ubiquitin mediated proteolysis (ko04120)	[R]	General function prediction only	Zinc-ribbon;; Zinc finger, C3HC4 type (RING finger)	E3 ubiquitin-protein ligase RZFP34 OS=Arabidopsis thaliana OX=3702 GN=RZPF34 PE=1 SV=1	Uncharacterized protein OS=Coffea canephora OX=49390 GN=GSCOC_T00007253001 PE=4 SV=1	O	Posttranslational modification, protein turnover, chaperones	probable E3 ubiquitin-protein ligase RZFP34 [Coffea eugenioides]
tissues_transcript_37852	--	--	Cellular Component: early endosome (GO:0005769);; Cellular Component: plasma membrane (GO:0005886);; Molecular Function: magnesium ion transmembrane transporter activity (GO:0015095);; Cellular Component: integral component of membrane (GO:0016021);;	K22733|1.1e-89|oeu:111368090|K22733 magnesium transporter | (RefSeq) probable magnesium transporter NIPA8 isoform X1	--	[S]	Function unknown	Magnesium transporter NIPA;; Magnesium transporter NIPA	Probable magnesium transporter NIPA8 OS=Arabidopsis thaliana OX=3702 GN=At3g26670 PE=2 SV=1	Probable magnesium transporter OS=Coffea canephora OX=49390 GN=GSCOC_T00019238001 PE=3 SV=1	P	Inorganic ion transport and metabolism	unnamed protein product [Coffea canephora]
tissues_transcript_8087	[F]	Nucleotide transport and metabolism	Cellular Component: cytosol (GO:0005829);; Biological Process: purine nucleoside catabolic process (GO:0006152);; Molecular Function: purine nucleosidase activity (GO:0008477);;	K01240|3.8e-154|tcc:18598203|K01240 uridine nucleosidase [EC:3.2.2.3] | (RefSeq) uridine nucleosidase 1	Pyrimidine metabolism (ko00240);; Nicotinate and nicotinamide metabolism (ko00760)	[F]	Nucleotide transport and metabolism	Inosine-uridine preferring nucleoside hydrolase	Uridine nucleosidase 1 OS=Arabidopsis thaliana OX=3702 GN=URH1 PE=1 SV=2	Uridine-ribohydrolase 1 isoform 1 OS=Theobroma cacao OX=3641 GN=TCM_022528 PE=3 SV=1	F	Nucleotide transport and metabolism	PREDICTED: uridine nucleosidase 1 [Theobroma cacao]
tissues_transcript_42826	--	--	Biological Process: gravitropism (GO:0009630);;	K12309|3.5e-60|lja:Lj3g3v0323160.1|K12309 beta-galactosidase [EC:3.2.1.23] | (RefSeq) Lj3g3v0323160.1; -	Galactose metabolism (ko00052);; Other glycan degradation (ko00511);; Glycosaminoglycan degradation (ko00531);; Sphingolipid metabolism (ko00600);; Glycosphingolipid biosynthesis - ganglio series (ko00604)	[R]	General function prediction only	Zinc finger, C2H2 type	Protein indeterminate-domain 14 OS=Arabidopsis thaliana OX=3702 GN=IDD14 PE=1 SV=1	C2H2-type domain-containing protein OS=Coffea canephora OX=49390 GN=GSCOC_T00022792001 PE=4 SV=1	S	Function unknown	zinc finger protein SHOOT GRAVITROPISM 5-like isoform X1 [Coffea arabica]
tissues_transcript_4189	[G]	Carbohydrate transport and metabolism	Cellular Component: integral component of membrane (GO:0016021);; Molecular Function: transmembrane transporter activity (GO:0022857);;	K08202|7.9e-22|nau:109215003|K08202 MFS transporter, OCT family, solute carrier family 22 (organic cation transporter), member 4/5 | (RefSeq) organic cation/carnitine transporter 4-like	--	[R]	General function prediction only	Sugar (and other) transporter;; Major Facilitator Superfamily	Organic cation/carnitine transporter 7 OS=Arabidopsis thaliana OX=3702 GN=OCT7 PE=2 SV=1	MFS domain-containing protein OS=Coffea canephora OX=49390 GN=GSCOC_T00040552001 PE=3 SV=1	C	Energy production and conversion	unnamed protein product [Coffea canephora]
tissues_transcript_67359	--	--	Molecular Function: RNA binding (GO:0003723);; Biological Process: RNA processing (GO:0006396);; Molecular Function: RNA methyltransferase activity (GO:0008173);; Molecular Function: metal ion binding (GO:0046872);;	K15332|1.2e-74|oeu:111403545|K15332 tRNA (uracil-5-)-methyltransferase [EC:2.1.1.-] | (RefSeq) zinc finger CCCH domain-containing protein 24 isoform X1	--	[J]	Translation, ribosomal structure and biogenesis	tRNA (Uracil-5-)-methyltransferase	Zinc finger CCCH domain-containing protein 24 OS=Arabidopsis thaliana OX=3702 GN=At2g28450 PE=1 SV=1	Uncharacterized protein OS=Vitis vinifera OX=29760 GN=VIT_06s0004g02940 PE=3 SV=1	J	Translation, ribosomal structure and biogenesis	zinc finger CCCH domain-containing protein 24 isoform X1 [Coffea eugenioides]
tissues_transcript_8410	[Q]	Secondary metabolites biosynthesis, transport and catabolism	Molecular Function: urate oxidase activity (GO:0004846);; Cellular Component: peroxisome (GO:0005777);; Biological Process: purine nucleobase metabolic process (GO:0006144);; Biological Process: urate catabolic process (GO:0019628);;	K00365|2.5e-128|ini:109147930|K00365 urate oxidase [EC:1.7.3.3] | (RefSeq) uricase	Purine metabolism (ko00230);; Caffeine metabolism (ko00232)	[Q]	Secondary metabolites biosynthesis, transport and catabolism	Uricase	Uricase OS=Arabidopsis thaliana OX=3702 GN=At2g26230 PE=1 SV=2	Uricase OS=Coffea canephora OX=49390 GN=GSCOC_T00029660001 PE=3 SV=1	Q	Secondary metabolites biosynthesis, transport and catabolism	unnamed protein product [Coffea canephora]
tissues_transcript_33918	--	--	--	K16241|8.2e-11|zma:100383828|K16241 transcription factor HY5 | (RefSeq) uncharacterized protein LOC100383828	Circadian rhythm - plant (ko04712)	--	--	Occludin homology domain	--	Occludin_ELL domain-containing protein OS=Coffea canephora OX=49390 GN=GSCOC_T00021886001 PE=4 SV=1	S	Function unknown	dentin sialophosphoprotein [Coffea arabica]
tissues_transcript_39929	--	--	Cellular Component: integral component of membrane (GO:0016021);;	--	--	--	--	Domain of unknown function (DUF4220);; Protein of unknown function, DUF594	--	DUF4220 domain-containing protein (Fragment) OS=Capsicum baccatum OX=33114 GN=CQW23_29051 PE=4 SV=1	S	Function unknown	hypothetical protein CQW23_29051, partial [Capsicum baccatum]
tissues_transcript_14556	[S]	Function unknown	--	K07556|5.9e-25|gsl:Gasu_39180|K07556 ATP synthase mitochondrial F1 complex assembly factor 2 | (RefSeq) ATP synthase mitochondrial F1 complex assembly factor 2	--	--	--	Protein of unknown function (DUF1517)	--	Uncharacterized protein OS=Coffea canephora OX=49390 GN=GSCOC_T00027522001 PE=4 SV=1	S	Function unknown	uncharacterized protein LOC113732674 [Coffea arabica]
tissues_transcript_46999	--	--	Molecular Function: protein binding (GO:0005515);;	--	--	--	--	PB1 domain	--	PB1 domain-containing protein OS=Coffea canephora OX=49390 GN=GSCOC_T00040229001 PE=4 SV=1	S	Function unknown	unnamed protein product [Coffea canephora]
tissues_transcript_44744	--	--	Molecular Function: microfilament motor activity (GO:0000146);; Molecular Function: nucleotide binding (GO:0000166);; Biological Process: mitotic cell cycle (GO:0000278);; Biological Process: mitotic cytokinesis (GO:0000281);; Biological Process: response to reactive oxygen species (GO:0000302);; Biological Process: cytokinesis (GO:0000910);; Cellular Component: phagocytic cup (GO:0001891);; Cell…	K10357|9.1e-233|jcu:105634565|K10357 myosin V | (RefSeq) myosin-1 isoform X1	--	[Z]	Cytoskeleton	Myosin head (motor domain);; Myosin head (motor domain);; IQ calmodulin-binding motif;; Myosin head (motor domain)	Myosin-1 OS=Arabidopsis thaliana OX=3702 GN=VIII-1 PE=1 SV=1	Uncharacterized protein OS=Coffea canephora OX=49390 GN=GSCOC_T00004210001 PE=3 SV=1	Z	Cytoskeleton	myosin-1-like [Coffea eugenioides]
tissues_transcript_19774	[O]	Posttranslational modification, protein turnover, chaperones	Cellular Component: integral component of membrane (GO:0016021);; Biological Process: sterol biosynthetic process (GO:0016126);; Molecular Function: 7-dehydrocholesterol reductase activity (GO:0047598);;	K00213|1.8e-29|cam:101512763|K00213 7-dehydrocholesterol reductase [EC:1.3.1.21] | (RefSeq) 7-dehydrocholesterol reductase	Steroid biosynthesis (ko00100)	[IT]	--	Ergosterol biosynthesis ERG4/ERG24 family	7-dehydrocholesterol reductase OS=Arabidopsis thaliana OX=3702 GN=DWF5 PE=1 SV=1	Putative 7-dehydrocholesterol reductase OS=Davidia involucrata OX=16924 GN=Din_026773 PE=3 SV=1	--	--	hypothetical protein CMV_008748 [Castanea mollissima]
tissues_transcript_57298	--	--	Biological Process: response to reactive oxygen species (GO:0000302);; Biological Process: protein folding (GO:0006457);; Biological Process: response to heat (GO:0009408);; Biological Process: response to salt stress (GO:0009651);; Biological Process: response to hydrogen peroxide (GO:0042542);; Molecular Function: protein self-association (GO:0043621);; Molecular Function: unfolded protein bind…	K13993|4.7e-20|vvi:100245734|K13993 HSP20 family protein | (RefSeq) 17.3 kDa class II heat shock protein	Protein processing in endoplasmic reticulum (ko04141)	[O]	Posttranslational modification, protein turnover, chaperones	--	17.1 kDa class II heat shock protein OS=Pisum sativum OX=3888 GN=HSP17.7 PE=1 SV=1	SHSP domain-containing protein OS=Vitis vinifera OX=29760 GN=VIT_04s0008g01580 PE=3 SV=1	O	Posttranslational modification, protein turnover, chaperones	17.3 kDa class II heat shock protein-like [Vitis riparia]
tissues_transcript_57255	--	--	Cellular Component: chloroplast (GO:0009507);; Cellular Component: integral component of membrane (GO:0016021);;	--	--	--	--	Protein of unknown function (DUF3054)	--	Uncharacterized protein OS=Coffea canephora OX=49390 GN=GSCOC_T00034493001 PE=4 SV=1	S	Function unknown	uncharacterized protein LOC113711068 [Coffea arabica]
tissues_transcript_60053	[T]	Signal transduction mechanisms	Molecular Function: protein serine/threonine phosphatase activity (GO:0004722);;	K17506|4.7e-81|cpap:110811361|K17506 protein phosphatase 1L [EC:3.1.3.16] | (RefSeq) probable protein phosphatase 2C 44	--	[T]	Signal transduction mechanisms	Protein phosphatase 2C	Probable protein phosphatase 2C 44 OS=Oryza sativa subsp. japonica OX=39947 GN=Os04g0609600 PE=2 SV=1	PPM-type phosphatase domain-containing protein OS=Coffea canephora OX=49390 GN=GSCOC_T00040563001 PE=4 SV=1	T	Signal transduction mechanisms	probable protein phosphatase 2C 44 isoform X2 [Coffea arabica]
tissues_transcript_21552	--	--	Cellular Component: integral component of membrane (GO:0016021);;	--	--	--	--	NADH-ubiquinone reductase complex 1 MLRQ subunit	--	Uncharacterized protein OS=Salvia splendens OX=180675 GN=Saspl_053850 PE=4 SV=1	S	Function unknown	hypothetical protein Saspl_053850 [Salvia splendens]
tissues_transcript_56686	--	--	Molecular Function: molecular_function (GO:0003674);; Molecular Function: nucleic acid binding (GO:0003676);; Molecular Function: RNA binding (GO:0003723);; Molecular Function: catalytic activity (GO:0003824);; Molecular Function: nuclease activity (GO:0004518);; Molecular Function: endonuclease activity (GO:0004519);; Molecular Function: binding (GO:0005488);; Cellular Component: cellular_compon…	K01183|7.3e-25|pavi:110763217|K01183 chitinase [EC:3.2.1.14] | (RefSeq) pentatricopeptide repeat-containing protein At1g62350-like	Amino sugar and nucleotide sugar metabolism (ko00520)	--	--	PPR repeat family;; PPR repeat	Pentatricopeptide repeat-containing protein At1g62350 OS=Arabidopsis thaliana OX=3702 GN=At1g62350 PE=2 SV=1	Uncharacterized protein OS=Coffea canephora OX=49390 GN=GSCOC_T00027475001 PE=4 SV=1	S	Function unknown	pentatricopeptide repeat-containing protein At1g62350-like [Coffea arabica]
tissues_transcript_6561	[R]	General function prediction only	Molecular Function: hydrolase activity (GO:0016787);;	K14664|4.4e-151|ini:109175028|K14664 IAA-amino acid hydrolase [EC:3.5.1.-] | (RefSeq) IAA-amino acid hydrolase ILR1-like 5	--	--	--	Peptidase family M20/M25/M40;; Peptidase dimerisation domain	IAA-amino acid hydrolase ILR1-like 3 OS=Arabidopsis thaliana OX=3702 GN=ILL3 PE=2 SV=1	IAA-amino acid hydrolase ILR1-like OS=Actinidia chinensis var. chinensis OX=1590841 GN=CEY00_Acc03231 PE=3 SV=1	S	Function unknown	IAA-amino acid hydrolase ILR1-like [Actinidia chinensis var. chinensis]
tissues_transcript_12239	[QR]	--	Molecular Function: oxidoreductase activity (GO:0016491);;	K19825|3.5e-136|nsy:104231555|K19825 2-alkenal reductase (NADP+) [EC:1.3.1.102] | (RefSeq) 2-alkenal reductase (NADP(+)-dependent)	--	[R]	General function prediction only	N-terminal domain of oxidoreductase;; Zinc-binding dehydrogenase;; Zinc-binding dehydrogenase	2-alkenal reductase (NADP(+)-dependent) OS=Nicotiana tabacum OX=4097 GN=DBR PE=1 SV=1	2-alkenal reductase OS=Artemisia annua OX=35608 GN=Dbr1 PE=2 SV=1	S	Function unknown	2-alkenal reductase [Artemisia annua]
tissues_transcript_31555	--	--	--	--	--	--	--	--	--	Uncharacterized protein OS=Hevea brasiliensis OX=3981 GN=GH714_039172 PE=3 SV=1	--	--	hypothetical protein GH714_039172 [Hevea brasiliensis]
tissues_transcript_20016	--	--	Molecular Function: nutrient reservoir activity (GO:0045735);;	--	--	--	--	--	--	Uncharacterized protein OS=Salvia splendens OX=180675 GN=Saspl_012457 PE=4 SV=1	--	--	hypothetical protein Saspl_012457 [Salvia splendens]
tissues_transcript_59417	--	--	Molecular Function: nucleic acid binding (GO:0003676);; Molecular Function: zinc ion binding (GO:0008270);; Biological Process: DNA integration (GO:0015074);;	K15601|8.5e-28|psom:113331285|K15601 [histone H3]-dimethyl-L-lysine9 demethylase [EC:1.14.11.65] | (RefSeq) lysine-specific demethylase JMJ25-like	--	[R]	General function prediction only	Integrase core domain	Retrovirus-related Pol polyprotein from transposon RE1 OS=Arabidopsis thaliana OX=3702 GN=RE1 PE=2 SV=1	Retrovirus-related Pol polyprotein from transposon TNT 1-94 OS=Vitis vinifera OX=29760 GN=POLX_2065 PE=4 SV=1	L	Replication, recombination and repair	Retrovirus-related Pol polyprotein from transposon TNT 1-94 [Vitis vinifera]
tissues_transcript_43252	[R]	General function prediction only	Molecular Function: glutamate-ammonia ligase activity (GO:0004356);; Biological Process: glutamine biosynthetic process (GO:0006542);; Molecular Function: hydrolase activity (GO:0016787);;	K09680|8.1e-33|nau:109218518|K09680 type II pantothenate kinase [EC:2.7.1.33] | (RefSeq) pantothenate kinase 2-like	Pantothenate and CoA biosynthesis (ko00770)	[E]	Amino acid transport and metabolism	--	--	Gln-synt_C domain-containing protein OS=Coffea canephora OX=49390 GN=GSCOC_T00042972001 PE=3 SV=1	E	Amino acid transport and metabolism	protein fluG [Coffea arabica]
tissues_transcript_58575	--	--	Molecular Function: protein binding (GO:0005515);;	K21596|9.7e-21|nta:107794376|K21596 calmodulin-binding transcription activator | (RefSeq) uncharacterized LOC107794376	--	--	--	F-box domain	F-box/kelch-repeat protein At3g23880 OS=Arabidopsis thaliana OX=3702 GN=At3g23880 PE=2 SV=1	F-boxkelch-repeat protein OS=Nicotiana attenuata OX=49451 GN=A4A49_37226 PE=4 SV=1	S	Function unknown	F-box/kelch-repeat protein At3g23880-like [Coffea arabica]
tissues_transcript_61415	--	--	Cellular Component: integral component of membrane (GO:0016021);;	K07393|9.5e-08|zma:103645645|K07393 glutathionyl-hydroquinone reductase [EC:1.8.5.7] | (RefSeq) uncharacterized protein LOC103645645	--	--	--	--	--	lipase-like OS=Nicotiana tabacum OX=4097 GN=LOC107829567 PE=4 SV=1	S	Function unknown	PREDICTED: uncharacterized protein LOC104224702 isoform X1 [Nicotiana sylvestris]
tissues_transcript_60106	--	--	Cellular Component: cytoplasm (GO:0005737);; Biological Process: autophagy (GO:0006914);; Biological Process: leaf senescence (GO:0010150);; Biological Process: response to starvation (GO:0042594);; Biological Process: defense response to fungus (GO:0050832);;	K08339|1.8e-150|sot:102601732|K08339 autophagy-related protein 5 | (RefSeq) autophagy protein 5	Autophagy - other (ko04136)	[O]	Posttranslational modification, protein turnover, chaperones	Autophagy protein Apg5	Autophagy protein 5 OS=Arabidopsis thaliana OX=3702 GN=ATG5 PE=2 SV=1	Autophagy protein 5 OS=Coffea canephora OX=49390 GN=GSCOC_T00036832001 PE=3 SV=1	O	Posttranslational modification, protein turnover, chaperones	autophagy protein 5-like [Coffea arabica]
tissues_transcript_72338	[G]	Carbohydrate transport and metabolism	Molecular Function: structural constituent of ribosome (GO:0003735);; Cellular Component: ribosome (GO:0005840);; Biological Process: translation (GO:0006412);; Molecular Function: uridylyltransferase activity (GO:0070569);;	K00963|1.4e-78|nau:109239843|K00963 UTP--glucose-1-phosphate uridylyltransferase [EC:2.7.7.9] | (RefSeq) UTP--glucose-1-phosphate uridylyltransferase-like	Pentose and glucuronate interconversions (ko00040);; Galactose metabolism (ko00052);; Starch and sucrose metabolism (ko00500);; Amino sugar and nucleotide sugar metabolism (ko00520)	[G]	Carbohydrate transport and metabolism	UTP--glucose-1-phosphate uridylyltransferase;; UTP--glucose-1-phosphate uridylyltransferase	UTP--glucose-1-phosphate uridylyltransferase OS=Solanum tuberosum OX=4113 PE=1 SV=3	Utp--glucose-1-phosphate uridylyltransferase OS=Nicotiana attenuata OX=49451 GN=UGPA_1 PE=3 SV=1	--	--	UTP--glucose-1-phosphate uridylyltransferase-like isoform X1 [Coffea arabica]
tissues_transcript_45594	--	--	Molecular Function: antiporter activity (GO:0015297);; Cellular Component: integral component of membrane (GO:0016021);; Molecular Function: xenobiotic transmembrane transporter activity (GO:0042910);;	K03327|9.2e-09|oeu:111396792|K03327 multidrug resistance protein, MATE family | (RefSeq) protein DETOXIFICATION 49-like isoform X1	--	--	--	--	--	Protein DETOXIFICATION OS=Gossypium tomentosum OX=34277 GN=ES332_D09G049400v1 PE=3 SV=1	V	Defense mechanisms	hypothetical protein ES332_D09G049400v1 [Gossypium tomentosum]
tissues_transcript_43362	[VI]	--	Molecular Function: glutathione peroxidase activity (GO:0004602);; Biological Process: response to oxidative stress (GO:0006979);;	K00432|3.0e-96|sind:105164488|K00432 glutathione peroxidase [EC:1.11.1.9] | (RefSeq) phospholipid hydroperoxide glutathione peroxidase 1, chloroplastic	Glutathione metabolism (ko00480);; Arachidonic acid metabolism (ko00590)	[O]	Posttranslational modification, protein turnover, chaperones	Glutathione peroxidase;; AhpC/TSA family;; Redoxin	Phospholipid hydroperoxide glutathione peroxidase 1, chloroplastic OS=Arabidopsis thaliana OX=3702 GN=GPX1 PE=2 SV=2	Glutathione peroxidase OS=Coffea canephora OX=49390 GN=GSCOC_T00025339001 PE=3 SV=1	O	Posttranslational modification, protein turnover, chaperones	probable phospholipid hydroperoxide glutathione peroxidase [Coffea arabica]
tissues_transcript_34109	[L]	Replication, recombination and repair	Molecular Function: RNA binding (GO:0003723);; Molecular Function: RNA helicase activity (GO:0003724);; Molecular Function: ATP binding (GO:0005524);; Biological Process: RNA catabolic process (GO:0006401);;	K12599|0.0e+00|spen:107023455|K12599 antiviral helicase SKI2 [EC:3.6.4.-] | (RefSeq) DExH-box ATP-dependent RNA helicase DExH11	RNA degradation (ko03018)	[A]	RNA processing and modification	DSHCT (NUC185) domain;; rRNA-processing arch domain;; Ski2 N-terminal region;; DEAD/DEAH box helicase	DExH-box ATP-dependent RNA helicase DExH11 OS=Arabidopsis thaliana OX=3702 GN=SKI2 PE=1 SV=1	Uncharacterized protein OS=Coffea canephora OX=49390 GN=GSCOC_T00028351001 PE=4 SV=1	A	RNA processing and modification	DExH-box ATP-dependent RNA helicase DExH11 [Coffea eugenioides]
tissues_transcript_41472	[QV]	--	Molecular Function: iron ion binding (GO:0005506);; Cellular Component: integral component of membrane (GO:0016021);; Molecular Function: oxidoreductase activity, acting on paired donors, with incorporation or reduction of molecular oxygen (GO:0016705);; Molecular Function: heme binding (GO:0020037);;	K09588|2.8e-106|sot:102604556|K09588 cytochrome P450 family 90 subfamily A polypeptide 1 [EC:1.14.-.-] | (RefSeq) cytochrome P450 90A1	Brassinosteroid biosynthesis (ko00905)	[QI]	--	Cytochrome P450;; Cytochrome P450	Cytochrome P450 90A1 OS=Arabidopsis thaliana OX=3702 GN=CYP90A1 PE=1 SV=1	Uncharacterized protein (Fragment) OS=Davidia involucrata OX=16924 GN=Din_035547 PE=4 SV=1	Q	Secondary metabolites biosynthesis, transport and catabolism	cytochrome P450 90A1-like [Coffea arabica]
tissues_transcript_45406	--	--	Biological Process: response to light stimulus (GO:0009416);; Cellular Component: photosystem I (GO:0009522);; Cellular Component: photosystem II (GO:0009523);; Cellular Component: chloroplast thylakoid membrane (GO:0009535);; Biological Process: photosynthesis, light harvesting in photosystem I (GO:0009768);; Cellular Component: chloroplast envelope (GO:0009941);; Cellular Component: plastoglobu…	K08912|4.6e-140|csv:101213845|K08912 light-harvesting complex II chlorophyll a/b binding protein 1 | (RefSeq) chlorophyll a-b binding protein of LHCII type 1-like	Photosynthesis - antenna proteins (ko00196)	--	--	Chlorophyll A-B binding protein	Chlorophyll a-b binding protein 21, chloroplastic OS=Nicotiana tabacum OX=4097 GN=CAB21 PE=2 SV=1	Chlorophyll a-b binding protein, chloroplastic OS=Cucumis sativus OX=3659 GN=Csa_6G139750 PE=3 SV=1	C	Energy production and conversion	chlorophyll a-b binding protein of LHCII type 1-like [Cucumis sativus]
tissues_transcript_65427	--	--	Cellular Component: endoplasmic reticulum membrane (GO:0005789);; Cellular Component: integral component of membrane (GO:0016021);;	K20721|6.6e-49|lang:109354617|K20721 reticulon-1 | (RefSeq) reticulon-like protein B1	--	[U]	Intracellular trafficking, secretion, and vesicular transport	Reticulon	Reticulon-like protein B5 OS=Arabidopsis thaliana OX=3702 GN=RTNLB5 PE=1 SV=1	Reticulon-like protein OS=Coffea canephora OX=49390 GN=GSCOC_T00020065001 PE=4 SV=1	U	Intracellular trafficking, secretion, and vesicular transport	reticulon-like protein B2 [Coffea eugenioides]
tissues_transcript_63887	[E]	Amino acid transport and metabolism	Molecular Function: serine-type endopeptidase activity (GO:0004252);; Molecular Function: serine-type exopeptidase activity (GO:0070008);;	K01354|0.0e+00|nsy:104223747|K01354 oligopeptidase B [EC:3.4.21.83] | (RefSeq) prolyl endopeptidase-like isoform X1	--	[O]	Posttranslational modification, protein turnover, chaperones	Prolyl oligopeptidase, N-terminal beta-propeller domain;; Prolyl oligopeptidase family	--	Uncharacterized protein OS=Nyssa sinensis OX=561372 GN=F0562_025412 PE=3 SV=1	O	Posttranslational modification, protein turnover, chaperones	hypothetical protein F0562_025412 [Nyssa sinensis]
tissues_transcript_45380	[L]	Replication, recombination and repair	Molecular Function: DNA binding (GO:0003677);; Molecular Function: ATP binding (GO:0005524);; Biological Process: DNA replication (GO:0006260);;	K10756|8.4e-104|nsy:104246944|K10756 replication factor C subunit 3/5 | (RefSeq) replication factor C subunit 3	DNA replication (ko03030);; Nucleotide excision repair (ko03420);; Mismatch repair (ko03430)	[L]	Replication, recombination and repair	DNA polymerase III, delta subunit;; ATPase family associated with various cellular activities (AAA);; Replication factor C C-terminal domain	Replication factor C subunit 3 OS=Oryza sativa subsp. japonica OX=39947 GN=RFC3 PE=2 SV=1	Replication factor C, subunit RFC5 OS=Handroanthus impetiginosus OX=429701 GN=CDL12_10281 PE=3 SV=1	L	Replication, recombination and repair	replication factor C subunit 3 [Coffea arabica]
tissues_transcript_60709	--	--	Cellular Component: integral component of membrane (GO:0016021);; Biological Process: vesicle-mediated transport (GO:0016192);;	K08518|1.7e-10|ini:109147950|K08518 syntaxin-binding protein 5 | (RefSeq) uncharacterized LOC109147950	--	[U]	Intracellular trafficking, secretion, and vesicular transport	--	--	V-SNARE coiled-coil homology domain-containing protein OS=Cuscuta campestris OX=132261 GN=CCAM_LOCUS19246 PE=4 SV=1	U	Intracellular trafficking, secretion, and vesicular transport	hypothetical protein DM860_010800 [Cuscuta australis]
tissues_transcript_14962	--	--	Molecular Function: protein serine/threonine kinase activity (GO:0004674);; Molecular Function: ATP binding (GO:0005524);; Molecular Function: protein-containing complex binding (GO:0044877);;	K07203|7.5e-73|sind:105169347|K07203 serine/threonine-protein kinase mTOR [EC:2.7.11.1] | (RefSeq) serine/threonine-protein kinase TOR	Autophagy - other (ko04136)	[L]	Replication, recombination and repair	FATC domain	Serine/threonine-protein kinase TOR OS=Oryza sativa subsp. japonica OX=39947 GN=TOR PE=1 SV=3	Serine/threonine-protein kinase TOR OS=Coffea canephora OX=49390 GN=GSCOC_T00014620001 PE=3 SV=1	L	Replication, recombination and repair	unnamed protein product [Coffea canephora]
tissues_transcript_33830	--	--	--	K11844|3.7e-13|cmo:103483482|K11844 ubiquitin carboxyl-terminal hydrolase 16/45 [EC:3.4.19.12] | (RefSeq) ubiquitin carboxyl-terminal hydrolase 2	--	--	--	Zein-binding	Myosin-binding protein 7 OS=Arabidopsis thaliana OX=3702 GN=MYOB7 PE=1 SV=1	GTD-binding domain-containing protein OS=Coffea canephora OX=49390 GN=GSCOC_T00041238001 PE=4 SV=1	S	Function unknown	uncharacterized protein LOC113773660 [Coffea eugenioides]
tissues_transcript_71820	--	--	Molecular Function: DNA binding (GO:0003677);; Cellular Component: nucleus (GO:0005634);; Cellular Component: chromosome (GO:0005694);; Biological Process: DNA replication (GO:0006260);; Biological Process: DNA repair (GO:0006281);;	K09272|2.0e-26|oeu:111385563|K09272 structure-specific recognition protein 1 | (RefSeq) FACT complex subunit SSRP1 isoform X1	--	[KLB]	--	HMG (high mobility group) box;; HMG-box domain	FACT complex subunit SSRP1 OS=Vicia faba OX=3906 GN=SSRP1 PE=2 SV=1	FACT complex subunit SSRP1 OS=Coffea canephora OX=49390 GN=GSCOC_T00039519001 PE=3 SV=1	--	--	FACT complex subunit SSRP1 isoform X2 [Olea europaea var. sylvestris]
tissues_transcript_35341	--	--	Cellular Component: mitochondrion (GO:0005739);; Cellular Component: plastid (GO:0009536);; Molecular Function: phospholipid scramblase activity (GO:0017128);;	--	--	[M]	Cell wall/membrane/envelope biogenesis	Scramblase	--	Phospholipid scramblase OS=Coffea canephora OX=49390 GN=GSCOC_T00026765001 PE=3 SV=1	M	Cell wall/membrane/envelope biogenesis	altered inheritance rate of mitochondria protein 25-like isoform X1 [Coffea arabica]
tissues_transcript_45571|tissues_transcript_45571	--	--	Biological Process: response to water (GO:0009415);;	--	--	--	--	--	--	--	--	--	--
tissues_transcript_42797	--	--	Cellular Component: cytoplasm (GO:0005737);; Molecular Function: rRNA methyltransferase activity (GO:0008649);;	K03501|1.1e-08|dct:110092429|K03501 16S rRNA (guanine527-N7)-methyltransferase [EC:2.1.1.170] | (RefSeq) uncharacterized protein LOC110092429 isoform X4	--	--	--	--	--	zf-RVT domain-containing protein OS=Vitis vinifera OX=29760 GN=CK203_076624 PE=4 SV=1	M	Cell wall/membrane/envelope biogenesis	hypothetical protein CK203_076624 [Vitis vinifera]
tissues_transcript_59674	--	--	--	--	--	[R]	General function prediction only	Protease inhibitor/seed storage/LTP family	--	Uncharacterized protein OS=Lupinus albus OX=3870 GN=Lal_00045043 PE=4 SV=1	S	Function unknown	hypothetical protein Lal_00045043 [Lupinus albus]
tissues_transcript_48006	--	--	Biological Process: reproduction (GO:0000003);; Biological Process: protein polyubiquitination (GO:0000209);; Biological Process: cell morphogenesis (GO:0000902);; Biological Process: cell morphogenesis involved in differentiation (GO:0000904);; Biological Process: developmental process involved in reproduction (GO:0003006);; Molecular Function: molecular_function (GO:0003674);; Molecular Functio…	K11982|7.5e-25|spen:107020650|K11982 E3 ubiquitin-protein ligase RNF115/126 [EC:2.3.2.27] | (RefSeq) E3 ubiquitin-protein ligase MPSR1	--	[O]	Posttranslational modification, protein turnover, chaperones	Ring finger domain;; RING-like zinc finger;; Zinc finger, C3HC4 type (RING finger);; Zinc finger, C3HC4 type (RING finger)	E3 ubiquitin-protein ligase MPSR1 OS=Arabidopsis thaliana OX=3702 GN=MPSR1 PE=1 SV=1	RING-type domain-containing protein OS=Coffea canephora OX=49390 GN=GSCOC_T00008663001 PE=4 SV=1	O	Posttranslational modification, protein turnover, chaperones	E3 ubiquitin-protein ligase MPSR1 [Coffea eugenioides]
tissues_transcript_68953	[Q]	Secondary metabolites biosynthesis, transport and catabolism	Molecular Function: oxidoreductase activity (GO:0016491);; Molecular Function: metal ion binding (GO:0046872);;	K23145|3.4e-117|ini:109160293|K23145 scopoletin 8-hydroxylase [EC:1.14.11.60] | (RefSeq) feruloyl CoA ortho-hydroxylase 1	--	[QR]	--	2OG-Fe(II) oxygenase superfamily;; non-haem dioxygenase in morphine synthesis N-terminal	Scopoletin 8-hydroxylase OS=Arabidopsis thaliana OX=3702 GN=S8H PE=1 SV=1	Fe2OG dioxygenase domain-containing protein OS=Coffea canephora OX=49390 GN=GSCOC_T00010003001 PE=3 SV=1	Q	Secondary metabolites biosynthesis, transport and catabolism	feruloyl CoA ortho-hydroxylase 1-like [Coffea eugenioides]
tissues_transcript_62222	--	--	Cellular Component: integral component of membrane (GO:0016021);;	K13466|4.1e-18|tcc:18605675|K13466 EIX receptor 1/2 | (RefSeq) probable LRR receptor-like serine/threonine-protein kinase At4g36180	Plant-pathogen interaction (ko04626)	[R]	General function prediction only	Leucine rich repeat;; Leucine Rich repeats (2 copies);; Leucine Rich Repeat;; Leucine rich repeat N-terminal domain;; Leucine Rich repeat	Receptor-like protein 7 OS=Arabidopsis thaliana OX=3702 GN=RLP7 PE=3 SV=2	LRRNT_2 domain-containing protein OS=Coffea canephora OX=49390 GN=GSCOC_T00031847001 PE=4 SV=1	S	Function unknown	unnamed protein product [Coffea canephora]
tissues_transcript_67654	--	--	Molecular Function: structural constituent of cell wall (GO:0005199);; Biological Process: plant-type cell wall organization (GO:0009664);;	--	--	--	--	--	--	--	--	--	--
tissues_transcript_43520	--	--	Molecular Function: nucleic acid binding (GO:0003676);; Molecular Function: RNA-DNA hybrid ribonuclease activity (GO:0004523);;	--	--	--	--	zinc-binding in reverse transcriptase	--	Ribonuclease H protein OS=Dendrobium catenatum OX=906689 GN=MA16_Dca017699 PE=4 SV=1	L	Replication, recombination and repair	uncharacterized protein LOC113700826 [Coffea arabica]
tissues_transcript_4320	[C]	Energy production and conversion	Molecular Function: oxidoreductase activity (GO:0016491);; Molecular Function: FAD binding (GO:0071949);;	K22395|1.8e-127|han:110930985|K22395 cinnamyl-alcohol dehydrogenase [EC:1.1.1.195] | (RefSeq) berberine bridge enzyme-like 25	Phenylpropanoid biosynthesis (ko00940)	--	--	FAD binding domain;; Berberine and berberine like	Berberine bridge enzyme-like 25 OS=Arabidopsis thaliana OX=3702 GN=At5g44390 PE=2 SV=1	FAD-binding PCMH-type domain-containing protein OS=Coffea canephora OX=49390 GN=GSCOC_T00042119001 PE=3 SV=1	C	Energy production and conversion	berberine bridge enzyme-like 8 [Coffea eugenioides]
tissues_transcript_34184	--	--	--	K20924|4.8e-06|cann:107869454|K20924 cellulose synthase-like protein [EC:2.4.1.-] | (RefSeq) cellulose synthase-like protein D3	--	--	--	--	--	--	--	--	--
tissues_transcript_62304	--	--	Molecular Function: nitronate monooxygenase activity (GO:0018580);;	--	--	--	--	Nitronate monooxygenase	--	Uncharacterized protein OS=Punica granatum OX=22663 GN=CRG98_016235 PE=4 SV=1	S	Function unknown	uncharacterized protein LOC116204645 [Punica granatum]
tissues_transcript_59016	--	--	Molecular Function: zinc ion binding (GO:0008270);;	K10144|3.4e-116|rcu:8283973|K10144 RING finger and CHY zinc finger domain-containing protein 1 [EC:2.3.2.27] | (RefSeq) E3 ubiquitin-protein ligase RZFP34	Ubiquitin mediated proteolysis (ko04120)	[R]	General function prediction only	Zinc-ribbon;; CHY zinc finger;; RING-type zinc-finger;; Ring finger domain;; Zinc finger, C3HC4 type (RING finger)	E3 ubiquitin-protein ligase RZFP34 OS=Arabidopsis thaliana OX=3702 GN=RZPF34 PE=1 SV=1	Uncharacterized protein OS=Nyssa sinensis OX=561372 GN=F0562_016535 PE=4 SV=1	O	Posttranslational modification, protein turnover, chaperones	hypothetical protein F0562_016535 [Nyssa sinensis]
tissues_transcript_27264	--	--	Biological Process: rRNA processing (GO:0006364);;	K07447|8.4e-34|qsu:112036451|K07447 putative holliday junction resolvase [EC:3.1.-.-] | (RefSeq) uncharacterized protein LOC112036451 isoform X1	--	--	--	--	--	YqgFc domain-containing protein OS=Coffea canephora OX=49390 GN=GSCOC_T00030197001 PE=3 SV=1	L	Replication, recombination and repair	unnamed protein product [Coffea canephora]
tissues_transcript_39683	--	--	--	--	--	[K]	Transcription	Pyridoxamine 5'-phosphate oxidase	--	Uncharacterized protein OS=Daucus carota subsp. sativus OX=79200 GN=DCAR_011192 PE=4 SV=1	K	Transcription	hypothetical protein DCAR_011192 [Daucus carota subsp. sativus]
tissues_transcript_73305	--	--	Molecular Function: nutrient reservoir activity (GO:0045735);;	--	--	--	--	Cupin;; Cupin domain	11S globulin seed storage protein 2 OS=Sesamum indicum OX=4182 PE=1 SV=1	Uncharacterized protein (Fragment) OS=Rhododendron williamsianum OX=262921 GN=C3L33_04244 PE=3 SV=1	O	Posttranslational modification, protein turnover, chaperones	11S globulin seed storage protein 2 precursor [Sesamum indicum]
tissues_transcript_72555	--	--	Molecular Function: calmodulin binding (GO:0005516);; Cellular Component: cellular_component (GO:0005575);; Cellular Component: obsolete cell (GO:0005623);; Cellular Component: plasma membrane (GO:0005886);; Cellular Component: membrane (GO:0016020);; Cellular Component: obsolete cell part (GO:0044464);; Cellular Component: cell periphery (GO:0071944);;	--	--	--	--	Plant calmodulin-binding domain	Calmodulin binding protein PICBP OS=Arabidopsis thaliana OX=3702 GN=PICBP PE=2 SV=1	Uncharacterized protein OS=Coffea canephora OX=49390 GN=GSCOC_T00040469001 PE=4 SV=1	S	Function unknown	calmodulin binding protein PICBP-like [Coffea arabica]
tissues_transcript_34744	--	--	Biological Process: SRP-dependent cotranslational protein targeting to membrane (GO:0006614);; Molecular Function: 7S RNA binding (GO:0008312);; Cellular Component: signal recognition particle (GO:0048500);;	K03105|2.1e-59|sind:105164178|K03105 signal recognition particle subunit SRP19 | (RefSeq) signal recognition particle 19 kDa protein	Protein export (ko03060)	[U]	Intracellular trafficking, secretion, and vesicular transport	SRP19 protein	Signal recognition particle 19 kDa protein OS=Oryza sativa subsp. japonica OX=39947 GN=SRP19 PE=1 SV=1	Uncharacterized protein OS=Carpinus fangiana OX=176857 GN=FH972_006455 PE=4 SV=1	U	Intracellular trafficking, secretion, and vesicular transport	signal recognition particle 19 kDa protein [Sesamum indicum]
tissues_transcript_62177	--	--	Molecular Function: structural constituent of ribosome (GO:0003735);; Cellular Component: ribosome (GO:0005840);; Biological Process: translation (GO:0006412);;	K02904|8.3e-42|nau:109237876|K02904 large subunit ribosomal protein L29 | (RefSeq) 50S ribosomal protein L29, chloroplastic-like	Ribosome (ko03010)	[J]	Translation, ribosomal structure and biogenesis	Ribosomal L29 protein	50S ribosomal protein L29, chloroplastic OS=Arabidopsis thaliana OX=3702 GN=RPL29 PE=1 SV=1	50s ribosomal protein l29, chloroplastic OS=Nicotiana attenuata OX=49451 GN=RPL29_1 PE=3 SV=1	J	Translation, ribosomal structure and biogenesis	PREDICTED: 50S ribosomal protein L29, chloroplastic-like [Nicotiana attenuata]
tissues_transcript_68665	--	--	Cellular Component: early endosome (GO:0005769);; Cellular Component: plasma membrane (GO:0005886);; Molecular Function: magnesium ion transmembrane transporter activity (GO:0015095);; Cellular Component: integral component of membrane (GO:0016021);;	--	--	--	--	--	Probable magnesium transporter NIPA9 OS=Arabidopsis thaliana OX=3702 GN=At5g11960 PE=2 SV=1	Probable magnesium transporter OS=Coffea canephora OX=49390 GN=GSCOC_T00027071001 PE=3 SV=1	P	Inorganic ion transport and metabolism	probable magnesium transporter NIPA9 [Coffea eugenioides]
tissues_transcript_10147	--	--	--	--	--	--	--	Extensin-like region	--	--	--	--	--
tissues_transcript_53422	--	--	Molecular Function: peroxidase activity (GO:0004601);; Biological Process: response to oxidative stress (GO:0006979);; Molecular Function: heme binding (GO:0020037);;	K10529|3.7e-176|jre:108997157|K10529 alpha-dioxygenase [EC:1.14.99.-] | (RefSeq) alpha-dioxygenase 1-like	alpha-Linolenic acid metabolism (ko00592)	[R]	General function prediction only	Animal haem peroxidase	Alpha-dioxygenase 1 OS=Arabidopsis thaliana OX=3702 GN=DOX1 PE=1 SV=1	Uncharacterized protein OS=Coffea canephora OX=49390 GN=GSCOC_T00039446001 PE=4 SV=1	S	Function unknown	LOW QUALITY PROTEIN: alpha-dioxygenase 1-like [Coffea arabica]
tissues_transcript_45177	--	--	Molecular Function: GTPase activity (GO:0003924);; Molecular Function: GTP binding (GO:0005525);; Cellular Component: mitochondrion (GO:0005739);; Cellular Component: vacuolar membrane (GO:0005774);; Cellular Component: plasma membrane (GO:0005886);; Cellular Component: plasmodesma (GO:0009506);; Biological Process: response to cadmium ion (GO:0046686);; Biological Process: defense response to fu…	--	--	[UR]	--	Dynamin GTPase effector domain	Dynamin-related protein 1E OS=Arabidopsis thaliana OX=3702 GN=DRP1E PE=1 SV=1	Uncharacterized protein OS=Coffea canephora OX=49390 GN=GSCOC_T00028708001 PE=3 SV=1	U	Intracellular trafficking, secretion, and vesicular transport	dynamin-related protein 1E-like [Coffea arabica]
tissues_transcript_65366	--	--	--	--	--	--	--	LURP-one-related	Protein LURP-one-related 15 OS=Arabidopsis thaliana OX=3702 GN=At5g01750 PE=1 SV=1	Uncharacterized protein OS=Coffea canephora OX=49390 GN=GSCOC_T00023247001 PE=3 SV=1	S	Function unknown	protein LURP-one-related 10-like [Coffea arabica]
tissues_transcript_22074	--	--	--	--	--	[R]	General function prediction only	--	--	--	--	--	--
tissues_transcript_38631	--	--	Molecular Function: GTPase activator activity (GO:0005096);;	K18270|2.2e-130|nsy:104230903|K18270 Rab3 GTPase-activating protein catalytic subunit | (RefSeq) rab3 GTPase-activating protein catalytic subunit	--	[S]	Function unknown	Rab3 GTPase-activating protein catalytic subunit;; Rab3 GTPase-activating protein catalytic subunit	--	Rab3 GTPase-activating protein catalytic subunit OS=Coffea canephora OX=49390 GN=GSCOC_T00038875001 PE=3 SV=1	S	Function unknown	unnamed protein product [Coffea canephora]
tissues_transcript_38777	--	--	--	K14775|2.9e-18|jre:108988344|K14775 ribosome biogenesis protein UTP30 | (RefSeq) ribosomal L1 domain-containing protein 1-like	--	[S]	Function unknown	Ribosomal protein L1p/L10e family	--	Uncharacterized protein OS=Coffea canephora OX=49390 GN=GSCOC_T00034012001 PE=4 SV=1	S	Function unknown	unnamed protein product [Coffea canephora]
tissues_transcript_58689	[O]	Posttranslational modification, protein turnover, chaperones	Molecular Function: molecular_function (GO:0003674);; Molecular Function: catalytic activity (GO:0003824);; Molecular Function: ATP-dependent peptidase activity (GO:0004176);; Molecular Function: metalloendopeptidase activity (GO:0004222);; Molecular Function: ATP binding (GO:0005524);; Cellular Component: cellular_component (GO:0005575);; Cellular Component: intracellular (GO:0005622);; Cellular…	K03798|2.0e-35|var:108321896|K03798 cell division protease FtsH [EC:3.4.24.-] | (RefSeq) ATP-dependent zinc metalloprotease FTSH 2, chloroplastic-like	--	[O]	Posttranslational modification, protein turnover, chaperones	ATPase family associated with various cellular activities (AAA);; AAA+ lid domain	Probable inactive ATP-dependent zinc metalloprotease FTSHI 2, chloroplastic OS=Arabidopsis thaliana OX=3702 GN=FTSHI2 PE=1 SV=1	Putative inactive atp-dependent zinc metalloprotease ftshi 2, chloroplastic OS=Nicotiana attenuata OX=49451 GN=FTSHI2 PE=3 SV=1	O	Posttranslational modification, protein turnover, chaperones	LOW QUALITY PROTEIN: probable inactive ATP-dependent zinc metalloprotease FTSHI 2, chloroplastic [Coffea eugenioides]
tissues_transcript_29260	[G]	Carbohydrate transport and metabolism	Molecular Function: hydrolase activity, hydrolyzing O-glycosyl compounds (GO:0004553);; Biological Process: carbohydrate metabolic process (GO:0005975);;	K21362|3.5e-282|oeu:111371565|K21362 galactolipid galactosyltransferase [EC:2.4.1.184] | (RefSeq) beta-glucosidase-like SFR2, chloroplastic isoform X1	Glycerolipid metabolism (ko00561)	[G]	Carbohydrate transport and metabolism	Glycosyl hydrolase family 1	Beta-glucosidase-like SFR2, chloroplastic OS=Oryza sativa subsp. japonica OX=39947 GN=SFR2 PE=2 SV=1	Uncharacterized protein OS=Coffea canephora OX=49390 GN=GSCOC_T00025632001 PE=3 SV=1	G	Carbohydrate transport and metabolism	beta-glucosidase-like SFR2, chloroplastic [Coffea arabica]
tissues_transcript_52701	--	--	Cellular Component: nucleosome (GO:0000786);; Molecular Function: DNA binding (GO:0003677);; Biological Process: nucleosome assembly (GO:0006334);; Cellular Component: host cell nucleus (GO:0042025);;	K09422|6.4e-14|han:110893729|K09422 transcription factor MYB, plant | (RefSeq) telomere repeat-binding factor 5-like isoform X1	--	--	--	--	--	MYB transcription factor OS=Coffea canephora OX=49390 GN=GSCOC_T00041630001 PE=4 SV=1	B	Chromatin structure and dynamics	single myb histone 4-like [Coffea eugenioides]
tissues_transcript_74277	--	--	Molecular Function: DNA-binding transcription factor activity (GO:0003700);; Cellular Component: cellular_component (GO:0005575);; Cellular Component: intracellular (GO:0005622);; Cellular Component: obsolete cell (GO:0005623);; Cellular Component: nucleus (GO:0005634);; Biological Process: regulation of transcription, DNA-templated (GO:0006355);; Cellular Component: organelle (GO:0043226);; Cell…	--	--	--	--	bZIP transcription factor	--	BZIP domain-containing protein OS=Coffea canephora OX=49390 GN=GSCOC_T00037731001 PE=4 SV=1	K	Transcription	uncharacterized protein LOC116030125 isoform X4 [Ipomoea triloba]
tissues_transcript_13172	--	--	--	--	--	--	--	DNA repair REX1-B	--	uncharacterized protein LOC107780940 OS=Nicotiana tabacum OX=4097 GN=LOC107780940 PE=4 SV=1	S	Function unknown	uncharacterized protein LOC113732593 isoform X1 [Coffea arabica]
tissues_transcript_73288	[M]	Cell wall/membrane/envelope biogenesis	Molecular Function: protein kinase activity (GO:0004672);; Molecular Function: calcium ion binding (GO:0005509);; Molecular Function: ATP binding (GO:0005524);;	K13412|1.9e-245|pvu:PHAVU_002G294500g|K13412 calcium-dependent protein kinase [EC:2.7.11.1] | (RefSeq) hypothetical protein	Plant-pathogen interaction (ko04626)	[T]	Signal transduction mechanisms	Protein kinase domain;; EF hand;; Protein tyrosine and serine/threonine kinase;; EF-hand domain pair;; EF-hand domain;; EF-hand domain pair;; EF hand;; Cytoskeletal-regulatory complex EF hand;; Secreted protein acidic and rich in cysteine Ca binding region;; Ca2+ insensitive EF hand	Calcium-dependent protein kinase 3 OS=Arabidopsis thaliana OX=3702 GN=CPK3 PE=1 SV=1	Uncharacterized protein OS=Phaseolus vulgaris OX=3885 GN=PHAVU_002G294500g PE=4 SV=1	T	Signal transduction mechanisms	calcium-dependent protein kinase 1-like isoform X1 [Coffea arabica]
tissues_transcript_31725	--	--	Molecular Function: DNA binding (GO:0003677);; Cellular Component: nucleus (GO:0005634);;	K09422|6.8e-19|gmx:100815765|K09422 transcription factor MYB, plant | (RefSeq) transcription factor MYB4	--	[K]	Transcription	--	Transcription factor MYB14 OS=Arabidopsis thaliana OX=3702 GN=MYB14 PE=2 SV=1	Uncharacterized protein OS=Coffea canephora OX=49390 GN=GSCOC_T00029313001 PE=4 SV=1	--	--	unnamed protein product [Coffea canephora]
tissues_transcript_38780	--	--	Biological Process: reproduction (GO:0000003);; Biological Process: response to reactive oxygen species (GO:0000302);; Biological Process: immune system process (GO:0002376);; Biological Process: developmental process involved in reproduction (GO:0003006);; Molecular Function: molecular_function (GO:0003674);; Molecular Function: binding (GO:0005488);; Molecular Function: protein binding (GO:0005…	--	--	--	--	BAG domain	BAG family molecular chaperone regulator 6 OS=Arabidopsis thaliana OX=3702 GN=BAG6 PE=1 SV=1	BAG domain-containing protein OS=Coffea canephora OX=49390 GN=GSCOC_T00027812001 PE=4 SV=1	S	Function unknown	unnamed protein product [Coffea canephora]
tissues_transcript_27197	[K]	Transcription	Molecular Function: TBP-class protein binding (GO:0017025);; Molecular Function: metal ion binding (GO:0046872);; Biological Process: transcription preinitiation complex assembly (GO:0070897);;	K03124|4.3e-139|ini:109162023|K03124 transcription initiation factor TFIIB | (RefSeq) transcription initiation factor IIB-2-like	Basal transcription factors (ko03022)	[K]	Transcription	Transcription factor TFIIB repeat;; TFIIB zinc-binding;; Cyclin, N-terminal domain	Transcription initiation factor IIB-2 OS=Arabidopsis thaliana OX=3702 GN=TFIIB2 PE=2 SV=1	Uncharacterized protein OS=Papaver somniferum OX=3469 GN=C5167_008407 PE=3 SV=1	K	Transcription	hypothetical protein C5167_008407 [Papaver somniferum]
tissues_transcript_63198	--	--	Molecular Function: DNA binding (GO:0003677);; Molecular Function: metal ion binding (GO:0046872);;	K10398|5.6e-07|cam:101496413|K10398 kinesin family member 11 | (RefSeq) 125 kDa kinesin-related protein-like	--	[K]	Transcription	Plus-3 domain	Uncharacterized protein At5g08430 OS=Arabidopsis thaliana OX=3702 GN=At5g08430 PE=1 SV=2	Uncharacterized protein OS=Camellia sinensis var. sinensis OX=542762 GN=TEA_014426 PE=4 SV=1	K	Transcription	uncharacterized protein At5g08430-like [Camellia sinensis]
tissues_transcript_63517	--	--	--	--	--	--	--	X8 domain	Glucan endo-1,3-beta-glucosidase 7 OS=Arabidopsis thaliana OX=3702 GN=At4g34480 PE=1 SV=2	X8 domain-containing protein OS=Artemisia annua OX=35608 GN=CTI12_AA377610 PE=4 SV=1	--	--	X8 domain-containing protein [Artemisia annua]
tissues_transcript_42331	[E]	Amino acid transport and metabolism	Molecular Function: 3-phosphoshikimate 1-carboxyvinyltransferase activity (GO:0003866);; Biological Process: aromatic amino acid family biosynthetic process (GO:0009073);; Biological Process: chorismate biosynthetic process (GO:0009423);;	K00800|8.0e-231|sind:105171218|K00800 3-phosphoshikimate 1-carboxyvinyltransferase [EC:2.5.1.19] | (RefSeq) 3-phosphoshikimate 1-carboxyvinyltransferase 2	Phenylalanine, tyrosine and tryptophan biosynthesis (ko00400);; Biosynthesis of amino acids (ko01230)	[E]	Amino acid transport and metabolism	EPSP synthase (3-phosphoshikimate 1-carboxyvinyltransferase)	3-phosphoshikimate 1-carboxyvinyltransferase, chloroplastic OS=Petunia hybrida OX=4102 PE=1 SV=1	3-phosphoshikimate 1-carboxyvinyltransferase OS=Coffea canephora OX=49390 GN=GSCOC_T00015114001 PE=3 SV=1	E	Amino acid transport and metabolism	3-phosphoshikimate 1-carboxyvinyltransferase 2 [Coffea eugenioides]
tissues_transcript_291	[O]	Posttranslational modification, protein turnover, chaperones	Molecular Function: catalytic activity (GO:0003824);; Biological Process: proteolysis (GO:0006508);; Molecular Function: metal ion binding (GO:0046872);;	K06972|0.0e+00|ini:109161327|K06972 presequence protease [EC:3.4.24.-] | (RefSeq) presequence protease 1, chloroplastic/mitochondrial-like	--	[RO]	--	Peptidase M16C associated;; Peptidase M16 inactive domain;; Insulinase (Peptidase family M16)	Presequence protease 2, chloroplastic/mitochondrial OS=Arabidopsis thaliana OX=3702 GN=PREP2 PE=1 SV=1	M16C_associated domain-containing protein OS=Coffea canephora OX=49390 GN=GSCOC_T00014414001 PE=3 SV=1	O	Posttranslational modification, protein turnover, chaperones	presequence protease 2, chloroplastic/mitochondrial-like [Coffea eugenioides]
tissues_transcript_71812	--	--	Biological Process: transition metal ion transport (GO:0000041);; Molecular Function: molecular_function (GO:0003674);; Molecular Function: transporter activity (GO:0005215);; Molecular Function: manganese ion transmembrane transporter activity (GO:0005384);; Cellular Component: cellular_component (GO:0005575);; Cellular Component: intracellular (GO:0005622);; Cellular Component: obsolete cell (G…	K13754|3.3e-89|cann:107859015|K13754 solute carrier family 24 (sodium/potassium/calcium exchanger), member 6 | (RefSeq) cation/calcium exchanger 4-like	--	[P]	Inorganic ion transport and metabolism	Sodium/calcium exchanger protein;; Sodium/calcium exchanger protein	Cation/calcium exchanger 4 OS=Arabidopsis thaliana OX=3702 GN=CCX4 PE=2 SV=1	Uncharacterized protein OS=Coffea canephora OX=49390 GN=GSCOC_T00000780001 PE=4 SV=1	P	Inorganic ion transport and metabolism	cation/calcium exchanger 3-like [Coffea arabica]
tissues_transcript_21245	[L]	Replication, recombination and repair	Molecular Function: nucleic acid binding (GO:0003676);; Molecular Function: RNA helicase activity (GO:0003724);; Molecular Function: ATP binding (GO:0005524);; Biological Process: cellular defense response (GO:0006968);; Cellular Component: chloroplast (GO:0009507);; Biological Process: defense response to fungus, incompatible interaction (GO:0009817);; Biological Process: cellular response to et…	K13179|6.9e-35|oeu:111386992|K13179 ATP-dependent RNA helicase DDX18/HAS1 [EC:3.6.4.13] | (RefSeq) DEAD-box ATP-dependent RNA helicase 50	--	[A]	RNA processing and modification	Helicase conserved C-terminal domain	DEAD-box ATP-dependent RNA helicase 50 OS=Arabidopsis thaliana OX=3702 GN=RH50 PE=2 SV=2	Uncharacterized protein OS=Coffea canephora OX=49390 GN=GSCOC_T00005279001 PE=4 SV=1	A	RNA processing and modification	unnamed protein product [Coffea canephora]
tissues_transcript_27767	[Q]	Secondary metabolites biosynthesis, transport and catabolism	Molecular Function: oxidoreductase activity (GO:0016491);; Molecular Function: metal ion binding (GO:0046872);;	K04124|3.3e-34|qsu:111999863|K04124 gibberellin 3beta-dioxygenase [EC:1.14.11.15] | (RefSeq) gibberellin 3-beta-dioxygenase 1-like	Diterpenoid biosynthesis (ko00904)	[QR]	--	2OG-Fe(II) oxygenase superfamily	Gibberellin 20-oxidase-like protein OS=Arabidopsis thaliana OX=3702 GN=At5g51310 PE=2 SV=1	Fe2OG dioxygenase domain-containing protein OS=Coffea canephora OX=49390 GN=GSCOC_T00020138001 PE=3 SV=1	Q	Secondary metabolites biosynthesis, transport and catabolism	gibberellin 20-oxidase-like protein [Coffea eugenioides]
tissues_transcript_57077	--	--	Molecular Function: protein binding (GO:0005515);;	--	--	[R]	General function prediction only	F-box domain;; F-box-like	F-box protein SKIP19 OS=Arabidopsis thaliana OX=3702 GN=SKIP19 PE=1 SV=1	F-box domain-containing protein OS=Coffea canephora OX=49390 GN=GSCOC_T00033410001 PE=4 SV=1	S	Function unknown	F-box protein SKIP19-like [Coffea eugenioides]
tissues_transcript_38994	--	--	Molecular Function: second spliceosomal transesterification activity (GO:0000386);; Biological Process: mRNA splicing, via spliceosome (GO:0000398);; Molecular Function: pre-mRNA 3'-splice site binding (GO:0030628);;	K12819|2.0e-275|han:110879438|K12819 pre-mRNA-processing factor SLU7 | (RefSeq) pre-mRNA-splicing factor SLU7-like	Spliceosome (ko03040)	[A]	RNA processing and modification	Pre-mRNA splicing Prp18-interacting factor	Pre-mRNA-splicing factor SLU7 OS=Oryza sativa subsp. indica OX=39946 GN=OsI_27673 PE=3 SV=2	Pre-mRNA-splicing factor SLU7 OS=Coffea canephora OX=49390 GN=GSCOC_T00016215001 PE=3 SV=1	A	RNA processing and modification	pre-mRNA-splicing factor SLU7 [Coffea arabica]
tissues_transcript_26733	--	--	Molecular Function: DNA binding (GO:0003677);; Cellular Component: nucleus (GO:0005634);;	K09422|1.1e-34|dcr:108192278|K09422 transcription factor MYB, plant | (RefSeq) transcription factor MYB113-like	--	[K]	Transcription	Myb-like DNA-binding domain;; Myb-like DNA-binding domain	Transcription factor MYB1 OS=Actinidia chinensis var. chinensis OX=1590841 GN=MYB1 PE=2 SV=1	Uncharacterized protein OS=Daucus carota subsp. sativus OX=79200 GN=DCAR_000385 PE=4 SV=1	--	--	transcription factor MYB113-like [Coffea eugenioides]
tissues_transcript_1174	--	--	Cellular Component: exocyst (GO:0000145);; Cellular Component: cytosol (GO:0005829);; Cellular Component: plasma membrane (GO:0005886);; Biological Process: exocytosis (GO:0006887);; Cellular Component: plasmodesma (GO:0009506);; Biological Process: acceptance of pollen (GO:0060321);;	K06110|0.0e+00|oeu:111396807|K06110 exocyst complex component 3 | (RefSeq) exocyst complex component SEC6	--	[U]	Intracellular trafficking, secretion, and vesicular transport	Exocyst complex component Sec6	Exocyst complex component SEC6 OS=Arabidopsis thaliana OX=3702 GN=SEC6 PE=1 SV=1	Exocyst complex component Sec6 OS=Coffea canephora OX=49390 GN=GSCOC_T00034692001 PE=3 SV=1	U	Intracellular trafficking, secretion, and vesicular transport	exocyst complex component SEC6 [Coffea eugenioides]
tissues_transcript_51907	--	--	Molecular Function: protein kinase activity (GO:0004672);; Molecular Function: phosphoprotein phosphatase activity (GO:0004721);; Molecular Function: ATP binding (GO:0005524);; Molecular Function: metal ion binding (GO:0046872);;	K04345|1.9e-23|cre:CHLREDRAFT_114555|K04345 protein kinase A [EC:2.7.11.11] | (RefSeq) predicted protein	--	[T]	Signal transduction mechanisms	Protein kinase domain	Protein phosphatase 2C and cyclic nucleotide-binding/kinase domain-containing protein OS=Arabidopsis thaliana OX=3702 GN=At2g20050/At2g20040 PE=2 SV=2	Protein-serine/threonine phosphatase OS=Coffea canephora OX=49390 GN=GSCOC_T00041824001 PE=3 SV=1	T	Signal transduction mechanisms	unnamed protein product [Coffea canephora]
tissues_transcript_36385	--	--	--	--	--	[S]	Function unknown	--	--	Uncharacterized protein OS=Camellia sinensis var. sinensis OX=542762 GN=TEA_021135 PE=4 SV=1	S	Function unknown	uncharacterized protein LOC105160671 [Sesamum indicum]
tissues_transcript_24975	--	--	Molecular Function: molecular_function (GO:0003674);; Molecular Function: nucleic acid binding (GO:0003676);; Molecular Function: RNA binding (GO:0003723);; Molecular Function: catalytic activity (GO:0003824);; Molecular Function: nuclease activity (GO:0004518);; Molecular Function: endonuclease activity (GO:0004519);; Molecular Function: binding (GO:0005488);; Cellular Component: cellular_compon…	--	--	[R]	General function prediction only	Pentatricopeptide repeat domain;; PPR repeat family;; PPR repeat;; PPR repeat;; Pentacotripeptide-repeat region of PRORP;; PPR repeat	Pentatricopeptide repeat-containing protein At5g04810, chloroplastic OS=Arabidopsis thaliana OX=3702 GN=PPR4 PE=1 SV=1	Uncharacterized protein OS=Trifolium subterraneum OX=3900 GN=TSUD_19790 PE=4 SV=1	A	RNA processing and modification	pentatricopeptide repeat-containing protein At5g04810, chloroplastic-like [Carica papaya]
tissues_transcript_4404	--	--	Molecular Function: adenosylmethionine decarboxylase activity (GO:0004014);; Biological Process: S-adenosylmethioninamine biosynthetic process (GO:0006557);; Biological Process: spermine biosynthetic process (GO:0006597);; Biological Process: spermidine biosynthetic process (GO:0008295);;	K01611|7.4e-147|nau:109212838|K01611 S-adenosylmethionine decarboxylase [EC:4.1.1.50] | (RefSeq) S-adenosylmethionine decarboxylase proenzyme	Cysteine and methionine metabolism (ko00270);; Arginine and proline metabolism (ko00330)	[T]	Signal transduction mechanisms	Adenosylmethionine decarboxylase;; S-adenosyl-l-methionine decarboxylase leader peptide	S-adenosylmethionine decarboxylase proenzyme OS=Nicotiana sylvestris OX=4096 GN=SAMDC1 PE=2 SV=1	S-adenosylmethionine decarboxylase proenzyme OS=Coffea canephora OX=49390 GN=GSCOC_T00032482001 PE=3 SV=1	T	Signal transduction mechanisms	S-adenosylmethionine decarboxylase proenzyme isoform X2 [Coffea eugenioides]
tissues_transcript_6113	--	--	Cellular Component: nucleus (GO:0005634);;	--	--	--	--	B-box zinc finger;; CCT motif	Zinc finger protein CONSTANS-LIKE 15 OS=Arabidopsis thaliana OX=3702 GN=COL15 PE=1 SV=1	CCT domain-containing protein OS=Coffea canephora OX=49390 GN=GSCOC_T00038318001 PE=4 SV=1	K	Transcription	zinc finger protein CONSTANS-LIKE 15-like [Coffea arabica]
tissues_transcript_71788	--	--	Molecular Function: regulatory region nucleic acid binding (GO:0001067);; Molecular Function: molecular_function (GO:0003674);; Molecular Function: nucleic acid binding (GO:0003676);; Molecular Function: DNA binding (GO:0003677);; Molecular Function: DNA-binding transcription factor activity (GO:0003700);; Molecular Function: binding (GO:0005488);; Molecular Function: protein binding (GO:0005515)…	--	--	--	--	--	--	zinc finger protein 4-like OS=Nicotiana tabacum OX=4097 GN=LOC107808600 PE=4 SV=1	S	Function unknown	PREDICTED: zinc finger protein 4-like [Nicotiana sylvestris]
tissues_transcript_60201	--	--	Cellular Component: integral component of membrane (GO:0016021);;	K03686|5.7e-22|sbi:8085280|K03686 molecular chaperone DnaJ | (RefSeq) uncharacterized protein LOC8085280	--	--	--	Domain of unknown function (DUF4787)	--	Uncharacterized protein OS=Davidia involucrata OX=16924 GN=Din_040425 PE=4 SV=1	S	Function unknown	uncharacterized protein LOC111883648 [Lactuca sativa]
tissues_transcript_17092	--	--	Molecular Function: calcium ion binding (GO:0005509);;	K13448|5.5e-21|rcu:8269972|K13448 calcium-binding protein CML | (RefSeq) putative calcium-binding protein CML19	Plant-pathogen interaction (ko04626)	[T]	Signal transduction mechanisms	EF hand;; EF-hand domain;; EF hand;; EF hand;; EF-hand domain;; EF-hand domain pair	Probable calcium-binding protein CML40 OS=Arabidopsis thaliana OX=3702 GN=CML40 PE=2 SV=1	Calmodulin, putative OS=Ricinus communis OX=3988 GN=RCOM_1602570 PE=4 SV=1	T	Signal transduction mechanisms	Calmodulin, putative [Ricinus communis]
tissues_transcript_63425	--	--	Molecular Function: iron ion binding (GO:0005506);; Cellular Component: nucleus (GO:0005634);; Molecular Function: 2-oxoglutarate-dependent dioxygenase activity (GO:0016706);;	K21760|3.8e-27|qsu:111997654|K21760 bifunctional lysine-specific demethylase and histidyl-hydroxylase MINA [EC:1.14.11.-] | (RefSeq) uncharacterized protein LOC111997654 isoform X1	--	--	--	--	--	Bifunctional lysine-specific demethylase and histidyl-hydroxylase OS=Coffea canephora OX=49390 GN=GSCOC_T00041478001 PE=3 SV=1	S	Function unknown	unnamed protein product [Coffea canephora]
tissues_transcript_28141	--	--	--	--	--	--	--	--	--	Uncharacterized protein OS=Solanum lycopersicum OX=4081 PE=4 SV=1	L	Replication, recombination and repair	hypothetical protein B456_001G162600 [Gossypium raimondii]
tissues_transcript_6516	--	--	Cellular Component: plasma membrane (GO:0005886);; Cellular Component: plasmodesma (GO:0009506);;	--	--	--	--	SPARK	Uncharacterized GPI-anchored protein At1g61900 OS=Arabidopsis thaliana OX=3702 GN=At1g61900 PE=2 SV=1	Peroxidase OS=Coffea canephora OX=49390 GN=GSCOC_T00017767001 PE=4 SV=1	S	Function unknown	unnamed protein product [Coffea canephora]
tissues_transcript_56045	--	--	Molecular Function: UDP-glycosyltransferase activity (GO:0008194);;	K22950|3.2e-66|fve:101295404|K22950 acylphloroglucinol glucosyltransferase [EC:2.4.1.358] | (RefSeq) anthocyanidin 3-O-glucosyltransferase 2-like	--	[GC]	--	UDP-glucoronosyl and UDP-glucosyl transferase	UDP-glycosyltransferase 71A15 OS=Malus domestica OX=3750 GN=UGT71A15 PE=1 SV=1	Glycosyltransferase OS=Coffea canephora OX=49390 GN=GSCOC_T00012875001 PE=3 SV=1	--	--	anthocyanidin 3-O-glucosyltransferase 2-like [Coffea arabica]
tissues_transcript_29812	--	--	Molecular Function: oxidoreductase activity (GO:0016491);; Molecular Function: molybdenum ion binding (GO:0030151);;	K00387|5.6e-13|dzi:111299521|K00387 sulfite oxidase [EC:1.8.3.1] | (RefSeq) sulfite oxidase-like	Sulfur metabolism (ko00920)	[C]	Energy production and conversion	Oxidoreductase molybdopterin binding domain	Sulfite oxidase OS=Arabidopsis thaliana OX=3702 GN=SOX PE=1 SV=1	Uncharacterized protein OS=Aquilegia coerulea OX=218851 GN=AQUCO_01100179v1 PE=4 SV=1	C	Energy production and conversion	hypothetical protein AQUCO_01100179v1 [Aquilegia coerulea]
tissues_transcript_49068	[V]	Defense mechanisms	Molecular Function: ATP binding (GO:0005524);; Cellular Component: integral component of membrane (GO:0016021);; Molecular Function: ATPase activity (GO:0016887);;	K05681|3.1e-49|vcn:VOLCADRAFT_73319|K05681 ATP-binding cassette, subfamily G (WHITE), member 2 | (RefSeq) hypothetical protein	ABC transporters (ko02010)	[Q]	Secondary metabolites biosynthesis, transport and catabolism	ABC-2 type transporter;; ABC-2 type transporter;; ABC transporter	ABC transporter G family member 7 OS=Arabidopsis thaliana OX=3702 GN=ABCG7 PE=2 SV=1	ABC transporter domain-containing protein OS=Coffea canephora OX=49390 GN=GSCOC_T00032812001 PE=4 SV=1	Q	Secondary metabolites biosynthesis, transport and catabolism	ABC transporter G family member 7-like [Coffea arabica]
tissues_transcript_63340	[J]	Translation, ribosomal structure and biogenesis	Cellular Component: mitochondrion (GO:0005739);; Cellular Component: integral component of membrane (GO:0016021);; Biological Process: protein import into mitochondrial matrix (GO:0030150);;	K01426|1.8e-120|atr:18440530|K01426 amidase [EC:3.5.1.4] | (RefSeq) amidase 1 isoform X1	Arginine and proline metabolism (ko00330);; Phenylalanine metabolism (ko00360);; Tryptophan metabolism (ko00380)	[J]	Translation, ribosomal structure and biogenesis	Amidase;; Tetratricopeptide repeat;; Tetratricopeptide repeat;; TPR repeat	Outer envelope protein 64, mitochondrial OS=Arabidopsis thaliana OX=3702 GN=OM64 PE=1 SV=1	TPR_REGION domain-containing protein OS=Coffea canephora OX=49390 GN=GSCOC_T00014789001 PE=4 SV=1	J	Translation, ribosomal structure and biogenesis	unnamed protein product [Coffea canephora]
tissues_transcript_63641	--	--	--	--	--	--	--	--	--	Uncharacterized protein OS=Daucus carota subsp. sativus OX=79200 GN=DCAR_011998 PE=4 SV=1	--	--	PREDICTED: uncharacterized protein LOC109148046 [Ipomoea nil]
tissues_transcript_70898	--	--	Molecular Function: protein binding (GO:0005515);;	--	--	--	--	Protein of unknown function (DUF4005);; IQ calmodulin-binding motif	Protein IQ-DOMAIN 14 OS=Arabidopsis thaliana OX=3702 GN=IQD14 PE=1 SV=1	DUF4005 domain-containing protein OS=Coffea canephora OX=49390 GN=GSCOC_T00031811001 PE=4 SV=1	S	Function unknown	unnamed protein product [Coffea canephora]
tissues_transcript_44748	--	--	Molecular Function: DNA-binding transcription factor activity (GO:0003700);; Cellular Component: nucleus (GO:0005634);; Molecular Function: sequence-specific DNA binding (GO:0043565);;	K13424|3.1e-55|cann:107872867|K13424 WRKY transcription factor 33 | (RefSeq) WRKY2; probable WRKY transcription factor 25	MAPK signaling pathway - plant (ko04016);; Plant-pathogen interaction (ko04626)	--	--	WRKY DNA -binding domain	Probable WRKY transcription factor 33 OS=Arabidopsis thaliana OX=3702 GN=WRKY33 PE=1 SV=2	WRKY10 (Fragment) OS=Coffea canephora OX=49390 PE=2 SV=1	K	Transcription	WRKY transcription factor WRKY24-like [Coffea arabica]
tissues_transcript_57687	--	--	Cellular Component: lytic vacuole (GO:0000323);; Cellular Component: plant-type vacuole (GO:0000325);; Molecular Function: molecular_function (GO:0003674);; Molecular Function: actin binding (GO:0003779);; Molecular Function: binding (GO:0005488);; Molecular Function: protein binding (GO:0005515);; Cellular Component: cellular_component (GO:0005575);; Cellular Component: intracellular (GO:0005622…	--	--	[U]	Intracellular trafficking, secretion, and vesicular transport	Vps16, C-terminal region	--	Vacuolar protein sorting-associated protein 16 OS=Dorcoceras hygrometricum OX=472368 GN=F511_39275 PE=3 SV=1	U	Intracellular trafficking, secretion, and vesicular transport	hypothetical protein MVEG_07854 [Mortierella verticillata NRRL 6337]
tissues_transcript_47005	--	--	Cellular Component: integral component of membrane (GO:0016021);;	K17991|3.1e-103|dcr:108200047|K17991 peroxygenase [EC:1.11.2.3] | (RefSeq) peroxygenase-like	Cutin, suberine and wax biosynthesis (ko00073)	--	--	Caleosin related protein	Peroxygenase OS=Sesamum indicum OX=4182 GN=SOP1 PE=1 SV=1	Uncharacterized protein OS=Coffea canephora OX=49390 GN=GSCOC_T00026382001 PE=3 SV=1	S	Function unknown	peroxygenase-like [Coffea arabica]
tissues_transcript_54017	--	--	Molecular Function: molecular_function (GO:0003674);; Molecular Function: RNA binding (GO:0003723);; Molecular Function: catalytic activity (GO:0003824);; Molecular Function: polynucleotide adenylyltransferase activity (GO:0004652);; Cellular Component: cellular_component (GO:0005575);; Cellular Component: intracellular (GO:0005622);; Cellular Component: obsolete cell (GO:0005623);; Cellular Comp…	K14376|1.7e-73|oeu:111405084|K14376 poly(A) polymerase [EC:2.7.7.19] | (RefSeq) nuclear poly(A) polymerase 4-like isoform X1	mRNA surveillance pathway (ko03015)	[A]	RNA processing and modification	Poly(A) polymerase central domain;; Poly(A) polymerase central domain;; Poly(A) polymerase central domain	Nuclear poly(A) polymerase 4 OS=Arabidopsis thaliana OX=3702 GN=PAPS4 PE=1 SV=1	Polynucleotide adenylyltransferase OS=Davidia involucrata OX=16924 GN=Din_028794 PE=3 SV=1	A	RNA processing and modification	nuclear poly(A) polymerase 4-like isoform X1 [Coffea arabica]
tissues_transcript_39318	[G]	Carbohydrate transport and metabolism	Molecular Function: glucose-6-phosphate dehydrogenase activity (GO:0004345);; Biological Process: glucose metabolic process (GO:0006006);; Biological Process: pentose-phosphate shunt (GO:0006098);; Molecular Function: NADP binding (GO:0050661);;	K00036|7.6e-256|nta:107786177|K00036 glucose-6-phosphate 1-dehydrogenase [EC:1.1.1.49 1.1.1.363] | (RefSeq) G6PDHP2; glucose-6-phosphate 1-dehydrogenase, chloroplastic-like	Pentose phosphate pathway (ko00030);; Glutathione metabolism (ko00480);; Carbon metabolism (ko01200)	[G]	Carbohydrate transport and metabolism	Glucose-6-phosphate dehydrogenase, C-terminal domain;; Glucose-6-phosphate dehydrogenase, NAD binding domain	Glucose-6-phosphate 1-dehydrogenase, chloroplastic OS=Nicotiana tabacum OX=4097 PE=2 SV=1	Glucose-6-phosphate 1-dehydrogenase OS=Coffea canephora OX=49390 GN=GSCOC_T00038287001 PE=3 SV=1	G	Carbohydrate transport and metabolism	glucose-6-phosphate 1-dehydrogenase, chloroplastic-like [Coffea arabica]
tissues_transcript_21590	--	--	Molecular Function: metal ion binding (GO:0046872);;	--	--	[TZ]	--	Protein DA1	Protein DA1 OS=Arabidopsis thaliana OX=3702 GN=DA1 PE=1 SV=1	LIM domain containing protein OS=Solanum tuberosum OX=4113 PE=4 SV=1	--	--	protein DA1 isoform X2 [Solanum lycopersicum]
tissues_transcript_29394	--	--	Biological Process: intracellular protein transport (GO:0006886);; Cellular Component: plant-type vacuole membrane (GO:0009705);; Biological Process: root morphogenesis (GO:0010015);; Biological Process: vesicle-mediated transport (GO:0016192);; Cellular Component: HOPS complex (GO:0030897);; Cellular Component: CORVET complex (GO:0033263);;	K20181|0.0e+00|sind:105157239|K20181 vacuolar protein sorting-associated protein 18 | (RefSeq) vacuolar protein sorting-associated protein 18 homolog	--	[U]	Intracellular trafficking, secretion, and vesicular transport	Pep3/Vps18/deep orange family;; Region in Clathrin and VPS	Vacuolar sorting protein 18 OS=Arabidopsis thaliana OX=3702 GN=VPS18 PE=1 SV=1	Pep3_Vps18 domain-containing protein OS=Coffea canephora OX=49390 GN=GSCOC_T00005276001 PE=3 SV=1	U	Intracellular trafficking, secretion, and vesicular transport	vacuolar sorting protein 18 [Coffea eugenioides]
tissues_transcript_56396	[M]	Cell wall/membrane/envelope biogenesis	--	K03098|7.7e-90|egu:105050712|K03098 apolipoprotein D and lipocalin family protein | (RefSeq) temperature-induced lipocalin-1	--	[M]	Cell wall/membrane/envelope biogenesis	Lipocalin-like domain;; Lipocalin / cytosolic fatty-acid binding protein family	Temperature-induced lipocalin-1 OS=Arabidopsis thaliana OX=3702 GN=TIL PE=1 SV=1	Temperature-induced lipocalin OS=Elaeis guineensis var. tenera OX=51953 PE=2 SV=1	M	Cell wall/membrane/envelope biogenesis	temperature-induced lipocalin-1 [Elaeis guineensis]
tissues_transcript_7284	[T]	Signal transduction mechanisms	Molecular Function: protein serine/threonine kinase activity (GO:0004674);; Molecular Function: ATP binding (GO:0005524);; Biological Process: signal transduction (GO:0007165);;	K12761|5.4e-140|mdm:103418210|K12761 carbon catabolite-derepressing protein kinase [EC:2.7.11.1] | (RefSeq) CBL-interacting serine/threonine-protein kinase 11-like	--	[T]	Signal transduction mechanisms	Protein kinase domain;; Protein tyrosine and serine/threonine kinase;; NAF domain;; Kinase-like	CBL-interacting serine/threonine-protein kinase 11 OS=Arabidopsis thaliana OX=3702 GN=CIPK11 PE=1 SV=1	Non-specific serine/threonine protein kinase OS=Coffea canephora OX=49390 GN=GSCOC_T00016595001 PE=3 SV=1	T	Signal transduction mechanisms	CBL-interacting serine/threonine-protein kinase 11 [Coffea eugenioides]
tissues_transcript_48604	[P]	Inorganic ion transport and metabolism	--	--	--	--	--	--	--	Putative FMN-binding split barrel OS=Lupinus albus OX=3870 GN=Lal_00023670 PE=4 SV=1	P	Inorganic ion transport and metabolism	putative FMN-binding split barrel [Lupinus albus]
tissues_transcript_46120	--	--	Molecular Function: UDP-glycosyltransferase activity (GO:0008194);; Molecular Function: transferase activity, transferring hexosyl groups (GO:0016758);;	K13080|8.1e-31|vvi:100244875|K13080 flavanone 7-O-glucoside 2''-O-beta-L-rhamnosyltransferase [EC:2.4.1.236] | (RefSeq) flavanone 7-O-glucoside 2''-O-beta-L-rhamnosyltransferase	Flavonoid biosynthesis (ko00941);; Flavone and flavonol biosynthesis (ko00944)	[GC]	--	UDP-glucoronosyl and UDP-glucosyl transferase	UDP-glucosyltransferase 29 OS=Panax ginseng OX=4054 GN=UGT29 PE=1 SV=1	Glycosyltransferase OS=Coffea canephora OX=49390 GN=GSCOC_T00029573001 PE=3 SV=1	--	--	beta-D-glucosyl crocetin beta-1,6-glucosyltransferase-like [Coffea arabica]
tissues_transcript_7513	[T]	Signal transduction mechanisms	Molecular Function: protein serine/threonine phosphatase activity (GO:0004722);;	K17506|2.3e-125|vvi:100259151|K17506 protein phosphatase 1L [EC:3.1.3.16] | (RefSeq) probable protein phosphatase 2C 9	--	[T]	Signal transduction mechanisms	Protein phosphatase 2C;; Stage II sporulation protein E (SpoIIE)	Probable protein phosphatase 2C 10 OS=Arabidopsis thaliana OX=3702 GN=At1g34750 PE=2 SV=1	PPM-type phosphatase domain-containing protein OS=Coffea canephora OX=49390 GN=GSCOC_T00034561001 PE=4 SV=1	T	Signal transduction mechanisms	probable protein phosphatase 2C 9 isoform X1 [Coffea arabica]
tissues_transcript_36065	--	--	Molecular Function: enzyme inhibitor activity (GO:0004857);; Biological Process: negative regulation of catalytic activity (GO:0043086);;	--	--	--	--	Plant invertase/pectin methylesterase inhibitor;; Plant invertase/pectin methylesterase inhibitor	21 kDa protein OS=Daucus carota OX=4039 PE=2 SV=1	21 kDa protein-like OS=Nicotiana tabacum OX=4097 GN=LOC107765731 PE=4 SV=1	S	Function unknown	PREDICTED: 21 kDa protein-like [Nicotiana tabacum]
tissues_transcript_25647	--	--	Molecular Function: ATP binding (GO:0005524);; Molecular Function: transferase activity (GO:0016740);;	K06689|2.5e-65|cann:107863182|K06689 ubiquitin-conjugating enzyme E2 D [EC:2.3.2.23] | (RefSeq) SUMO-conjugating enzyme UBC9	Ubiquitin mediated proteolysis (ko04120);; Protein processing in endoplasmic reticulum (ko04141)	[O]	Posttranslational modification, protein turnover, chaperones	Ubiquitin-conjugating enzyme	Ubiquitin-conjugating enzyme E2 5A OS=Oryza sativa subsp. japonica OX=39947 GN=UBC5A PE=2 SV=1	SUMO-conjugating enzyme UBC9 OS=Capsicum annuum OX=4072 GN=LOC107863182 PE=3 SV=1	O	Posttranslational modification, protein turnover, chaperones	PREDICTED: SUMO-conjugating enzyme UBC9 [Capsicum annuum]
tissues_transcript_71930	--	--	Biological Process: lipid transport (GO:0006869);; Molecular Function: lipid binding (GO:0008289);; Cellular Component: integral component of membrane (GO:0016021);;	--	--	[R]	General function prediction only	--	C2 domain-containing protein At1g53590 OS=Arabidopsis thaliana OX=3702 GN=NTMC2T6.1 PE=1 SV=2	Uncharacterized protein OS=Coffea canephora OX=49390 GN=GSCOC_T00021439001 PE=4 SV=1	M	Cell wall/membrane/envelope biogenesis	C2 domain-containing protein At1g53590-like [Coffea eugenioides]
tissues_transcript_45675	--	--	Molecular Function: histidine-tRNA ligase activity (GO:0004821);; Molecular Function: ATP binding (GO:0005524);; Biological Process: histidyl-tRNA aminoacylation (GO:0006427);;	K01892|1.5e-15|nau:109211474|K01892 histidyl-tRNA synthetase [EC:6.1.1.21] | (RefSeq) histidine--tRNA ligase, cytoplasmic	Aminoacyl-tRNA biosynthesis (ko00970)	[J]	Translation, ribosomal structure and biogenesis	--	Histidine--tRNA ligase, cytoplasmic OS=Arabidopsis thaliana OX=3702 GN=At3g02760 PE=2 SV=1	Histidine--tRNA ligase OS=Coffea canephora OX=49390 GN=GSCOC_T00021611001 PE=3 SV=1	J	Translation, ribosomal structure and biogenesis	unnamed protein product [Coffea canephora]
tissues_transcript_10257	[R]	General function prediction only	Cellular Component: integral component of membrane (GO:0016021);;	K02717|1.4e-67|osa:4348816|K02717 photosystem II oxygen-evolving enhancer protein 2 | (RefSeq) uncharacterized protein LOC4348816 isoform X1	Photosynthesis (ko00195)	--	--	Tetratricopeptide repeat;; Tetratricopeptide repeat;; Tetratricopeptide repeat;; Tetratricopeptide repeat;; Tetratricopeptide repeat;; TPR repeat;; Tetratricopeptide repeat;; Tetratricopeptide repeat;; Tetratricopeptide repeat;; Tetratricopeptide repeat	Tetratricopeptide repeat domain-containing protein PYG7, chloroplastic OS=Arabidopsis thaliana OX=3702 GN=PYG7 PE=1 SV=1	TPR_REGION domain-containing protein OS=Coffea canephora OX=49390 GN=GSCOC_T00012822001 PE=4 SV=1	S	Function unknown	tetratricopeptide repeat domain-containing protein PYG7, chloroplastic-like [Coffea arabica]
tissues_transcript_50837	--	--	Molecular Function: DNA-binding transcription factor activity (GO:0003700);;	K08064|1.1e-32|nta:107815042|K08064 nuclear transcription factor Y, alpha | (RefSeq) nuclear transcription factor Y subunit A-10-like	--	[K]	Transcription	CCAAT-binding transcription factor (CBF-B/NF-YA) subunit B	Nuclear transcription factor Y subunit A-2 OS=Arabidopsis thaliana OX=3702 GN=NFYA2 PE=2 SV=1	Uncharacterized protein OS=Coffea canephora OX=49390 GN=GSCOC_T00031349001 PE=4 SV=1	K	Transcription	nuclear transcription factor Y subunit A-2-like [Coffea arabica]
tissues_transcript_62012	--	--	--	K13431|2.5e-16|pop:7489441|K13431 signal recognition particle receptor subunit alpha | (RefSeq) signal recognition particle receptor subunit alpha	Protein export (ko03060)	[U]	Intracellular trafficking, secretion, and vesicular transport	--	--	SRP54 domain-containing protein (Fragment) OS=Rhododendron williamsianum OX=262921 GN=C3L33_05520 PE=3 SV=1	U	Intracellular trafficking, secretion, and vesicular transport	hypothetical protein C3L33_05520, partial [Rhododendron williamsianum]
tissues_transcript_38914	--	--	Molecular Function: hydrolase activity (GO:0016787);;	--	--	--	--	HAD-hyrolase-like	Haloacid dehalogenase-like hydrolase domain-containing protein At2g33255 OS=Arabidopsis thaliana OX=3702 GN=At2g33255 PE=1 SV=1	Uncharacterized protein OS=Salvia splendens OX=180675 GN=Saspl_002491 PE=4 SV=1	S	Function unknown	PREDICTED: haloacid dehalogenase-like hydrolase domain-containing protein At2g33255 [Ipomoea nil]
tissues_transcript_24167	--	--	--	K13456|3.0e-62|sind:105180017|K13456 RPM1-interacting protein 4 | (RefSeq) RPM1-interacting protein 4	Plant-pathogen interaction (ko04626)	--	--	Cleavage site for pathogenic type III effector avirulence factor Avr	RPM1-interacting protein 4 OS=Arabidopsis thaliana OX=3702 GN=RIN4 PE=1 SV=1	AvrRpt-cleavage domain-containing protein OS=Coffea canephora OX=49390 GN=GSCOC_T00033204001 PE=4 SV=1	S	Function unknown	RPM1-interacting protein 4-like isoform X1 [Coffea arabica]
tissues_transcript_7676	[H]	Coenzyme transport and metabolism	Molecular Function: 4-hydroxybenzoate decaprenyltransferase activity (GO:0002083);; Biological Process: ubiquinone biosynthetic process (GO:0006744);; Biological Process: isoprenoid biosynthetic process (GO:0008299);; Cellular Component: integral component of mitochondrial inner membrane (GO:0031305);; Molecular Function: 4-hydroxybenzoate nonaprenyltransferase activity (GO:0047293);;	K06125|5.4e-103|qsu:111996295|K06125 4-hydroxybenzoate polyprenyltransferase [EC:2.5.1.39] | (RefSeq) 4-hydroxybenzoate polyprenyltransferase, mitochondrial-like	Ubiquinone and other terpenoid-quinone biosynthesis (ko00130)	[H]	Coenzyme transport and metabolism	UbiA prenyltransferase family	4-hydroxybenzoate polyprenyltransferase, mitochondrial OS=Arabidopsis thaliana OX=3702 GN=PPT1 PE=2 SV=1	4-hydroxybenzoate polyprenyltransferase, mitochondrial OS=Coffea canephora OX=49390 GN=GSCOC_T00035903001 PE=3 SV=1	H	Coenzyme transport and metabolism	4-hydroxybenzoate geranyltransferase 2-like [Coffea arabica]
tissues_transcript_8149	--	--	Biological Process: response to red or far red light (GO:0009639);; Biological Process: negative gravitropism (GO:0009959);;	--	--	--	--	--	--	Uncharacterized protein OS=Coffea canephora OX=49390 GN=GSCOC_T00004255001 PE=4 SV=1	S	Function unknown	filamin A-interacting protein 1-like [Coffea arabica]
tissues_transcript_47237	[I]	Lipid transport and metabolism	Molecular Function: hydroxymethylglutaryl-CoA reductase (NADPH) activity (GO:0004420);; Cellular Component: endoplasmic reticulum membrane (GO:0005789);; Biological Process: coenzyme A metabolic process (GO:0015936);; Cellular Component: integral component of membrane (GO:0016021);; Biological Process: sterol biosynthetic process (GO:0016126);; Biological Process: isopentenyl diphosphate biosynth…	K00021|2.9e-157|sind:105158861|K00021 hydroxymethylglutaryl-CoA reductase (NADPH) [EC:1.1.1.34] | (RefSeq) 3-hydroxy-3-methylglutaryl-coenzyme A reductase 1	Terpenoid backbone biosynthesis (ko00900)	[I]	Lipid transport and metabolism	Hydroxymethylglutaryl-coenzyme A reductase	3-hydroxy-3-methylglutaryl-coenzyme A reductase 1 OS=Hevea brasiliensis OX=3981 GN=HMGR1 PE=2 SV=1	3-hydroxy-3-methylglutaryl coenzyme A reductase OS=Coffea canephora OX=49390 GN=GSCOC_T00024470001 PE=3 SV=1	I	Lipid transport and metabolism	unnamed protein product [Coffea canephora]
tissues_transcript_33273	[E]	Amino acid transport and metabolism	Biological Process: methionine biosynthetic process (GO:0009086);; Molecular Function: S-methyl-5-thioribose kinase activity (GO:0046522);;	K00899|1.0e-198|ini:109163985|K00899 5-methylthioribose kinase [EC:2.7.1.100] | (RefSeq) methylthioribose kinase-like	Cysteine and methionine metabolism (ko00270)	--	--	Phosphotransferase enzyme family	Methylthioribose kinase OS=Arabidopsis thaliana OX=3702 GN=MTK PE=1 SV=1	S-methyl-5-thioribose kinase OS=Coffea canephora OX=49390 GN=GSCOC_T00014497001 PE=3 SV=1	S	Function unknown	unnamed protein product [Coffea canephora]
tissues_transcript_43637	[QV]	--	Molecular Function: iron ion binding (GO:0005506);; Cellular Component: integral component of membrane (GO:0016021);; Molecular Function: oxidoreductase activity, acting on paired donors, with incorporation or reduction of molecular oxygen (GO:0016705);; Molecular Function: heme binding (GO:0020037);;	K13407|1.4e-128|nau:109244630|K13407 fatty acid omega-hydroxylase [EC:1.14.-.-] | (RefSeq) cytochrome P450 94A2-like	Cutin, suberine and wax biosynthesis (ko00073)	[QI]	--	Cytochrome P450;; Cytochrome P450	Cytochrome P450 94A2 OS=Vicia sativa OX=3908 GN=CYP94A2 PE=2 SV=1	Uncharacterized protein OS=Coffea canephora OX=49390 GN=GSCOC_T00016181001 PE=3 SV=1	--	--	cytochrome P450 94A1-like [Coffea arabica]
tissues_transcript_48218	--	--	Molecular Function: RNA binding (GO:0003723);;	--	--	--	--	Heterogeneous nuclear ribonucleoprotein Q acidic domain	--	Uncharacterized protein OS=Coffea canephora OX=49390 GN=GSCOC_T00039660001 PE=4 SV=1	A	RNA processing and modification	polyadenylate-binding protein 1-A-like isoform X1 [Coffea eugenioides]
tissues_transcript_74773	--	--	--	K06927|2.3e-30|mcha:111018223|K06927 diphthine-ammonia ligase [EC:6.3.1.14] | (RefSeq) diphthine--ammonia ligase isoform X1	--	[J]	Translation, ribosomal structure and biogenesis	--	--	Diphthamide synthase OS=Coffea canephora OX=49390 GN=GSCOC_T00029752001 PE=4 SV=1	J	Translation, ribosomal structure and biogenesis	diphthine--ammonia ligase isoform X2 [Momordica charantia]
tissues_transcript_47334	[C]	Energy production and conversion	Molecular Function: glycerol kinase activity (GO:0004370);; Biological Process: carbohydrate metabolic process (GO:0005975);; Biological Process: glycerol-3-phosphate metabolic process (GO:0006072);;	K00864|1.3e-71|lsv:111910066|K00864 glycerol kinase [EC:2.7.1.30] | (RefSeq) glycerol kinase-like	Glycerolipid metabolism (ko00561);; Plant-pathogen interaction (ko04626)	[G]	Carbohydrate transport and metabolism	FGGY family of carbohydrate kinases, C-terminal domain	Glycerol kinase OS=Arabidopsis thaliana OX=3702 GN=GLPK PE=1 SV=1	Glycerol kinase OS=Coffea canephora OX=49390 GN=GSCOC_T00022189001 PE=3 SV=1	G	Carbohydrate transport and metabolism	glycerol kinase [Coffea eugenioides]
tissues_transcript_5208	--	--	Cellular Component: endosome (GO:0005768);; Cellular Component: trans-Golgi network (GO:0005802);; Biological Process: GPI anchor biosynthetic process (GO:0006506);; Cellular Component: integral component of membrane (GO:0016021);; Molecular Function: hydrolase activity (GO:0016787);;	K23362|1.5e-181|spen:107005379|K23362 ethanolamine phosphate phosphodiesterase [EC:3.1.-.-] | (RefSeq) uncharacterized protein C630.12	--	[L]	Replication, recombination and repair	Calcineurin-like phosphoesterase	--	Metallophos domain-containing protein OS=Coffea canephora OX=49390 GN=GSCOC_T00021670001 PE=4 SV=1	L	Replication, recombination and repair	uncharacterized protein C630.12 [Coffea eugenioides]
tissues_transcript_74984	--	--	Cellular Component: endosome (GO:0005768);; Cellular Component: trans-Golgi network (GO:0005802);; Biological Process: fucose metabolic process (GO:0006004);; Cellular Component: integral component of membrane (GO:0016021);; Molecular Function: transferase activity, transferring glycosyl groups (GO:0016757);;	K23280|7.2e-29|ats:109756938|K23280 rhamnogalacturonan I rhamnosyltransferase [EC:2.4.1.351] | (RefSeq) LOC109756938; uncharacterized protein At1g04910-like	--	--	--	GDP-fucose protein O-fucosyltransferase;; GDP-fucose protein O-fucosyltransferase	O-fucosyltransferase 27 OS=Arabidopsis thaliana OX=3702 GN=OFUT27 PE=2 SV=1	O-fucosyltransferase family protein OS=Coffea canephora OX=49390 GN=GSCOC_T00039712001 PE=3 SV=1	G	Carbohydrate transport and metabolism	O-fucosyltransferase 27-like isoform X2 [Coffea arabica]
tissues_transcript_7149	--	--	Biological Process: mitochondrial RNA metabolic process (GO:0000959);; Biological Process: mitochondrial RNA processing (GO:0000963);; Biological Process: RNA 5'-end processing (GO:0000966);; Molecular Function: molecular_function (GO:0003674);; Molecular Function: nucleic acid binding (GO:0003676);; Molecular Function: RNA binding (GO:0003723);; Molecular Function: catalytic activity (GO:0003824…	--	--	--	--	PPR repeat family;; PPR repeat;; PPR repeat;; Pentatricopeptide repeat domain	--	--	S	Function unknown	--
tissues_transcript_10683	--	--	--	K22422|8.5e-99|qsu:111991103|K22422 protein downstream neighbor of Son | (RefSeq) protein downstream neighbor of son homolog isoform X1	--	--	--	--	--	Uncharacterized protein OS=Coffea canephora OX=49390 GN=GSCOC_T00031318001 PE=4 SV=1	--	--	protein downstream neighbor of Son isoform X2 [Coffea eugenioides]
tissues_transcript_49184	--	--	Cellular Component: nucleus (GO:0005634);; Biological Process: embryo development ending in seed dormancy (GO:0009793);; Biological Process: seed maturation (GO:0010431);; Cellular Component: integral component of membrane (GO:0016021);;	--	--	--	--	--	--	Uncharacterized protein OS=Coffea canephora OX=49390 GN=GSCOC_T00030802001 PE=4 SV=1	--	--	unnamed protein product [Coffea canephora]
tissues_transcript_66192	--	--	Molecular Function: nucleic acid binding (GO:0003676);; Molecular Function: DNA-directed 5'-3' RNA polymerase activity (GO:0003899);; Cellular Component: nucleolus (GO:0005730);; Biological Process: transcription, DNA-templated (GO:0006351);; Molecular Function: zinc ion binding (GO:0008270);;	K03000|9.8e-48|nau:109220498|K03000 DNA-directed RNA polymerase I subunit RPA12 | (RefSeq) DNA-directed RNA polymerase I subunit RPA12-like	RNA polymerase (ko03020)	[K]	Transcription	Transcription factor S-II (TFIIS)	--	DNA-directed RNA polymerase subunit OS=Coffea canephora OX=49390 GN=GSCOC_T00024616001 PE=3 SV=1	K	Transcription	DNA-directed RNA polymerase I subunit RPA12-like [Coffea arabica]
tissues_transcript_36304	--	--	Molecular Function: metal ion binding (GO:0046872);;	K15687|1.1e-133|fve:101293814|K15687 E3 ubiquitin-protein ligase makorin [EC:2.3.2.27] | (RefSeq) zinc finger CCCH domain-containing protein 69	--	[O]	Posttranslational modification, protein turnover, chaperones	Torus domain;; Zinc finger domain;; CCCH-type zinc finger;; Zinc finger C-x8-C-x5-C-x3-H type (and similar);; Zinc finger, C3HC4 type (RING finger);; RNA-binding, Nab2-type zinc finger	Putative RING-type E3 ubiquitin transferase C3H69 OS=Arabidopsis thaliana OX=3702 GN=At3g63550 PE=3 SV=1	RING-type E3 ubiquitin transferase OS=Juglans regia OX=51240 GN=LOC108988036 PE=4 SV=1	O	Posttranslational modification, protein turnover, chaperones	putative RING-type E3 ubiquitin transferase C3H69 isoform X2 [Coffea arabica]
tissues_transcript_39118	--	--	Molecular Function: ubiquitin-protein transferase activity (GO:0004842);;	--	--	--	--	--	E3 ubiquitin-protein ligase PUB22 OS=Arabidopsis thaliana OX=3702 GN=PUB22 PE=1 SV=1	RING-type E3 ubiquitin transferase OS=Coffea canephora OX=49390 GN=GSCOC_T00031360001 PE=4 SV=1	H	Coenzyme transport and metabolism	unnamed protein product [Coffea canephora]
tissues_transcript_177	[R]	General function prediction only	Cellular Component: nucleus (GO:0005634);; Molecular Function: metal ion binding (GO:0046872);;	K11422|3.9e-33|qsu:112002491|K11422 [histone H3]-lysine4 N-trimethyltransferase SETD1 [EC:2.1.1.354] | (RefSeq) histone-lysine N-methyltransferase, H3 lysine-4 specific-like	Lysine degradation (ko00310)	[BK]	--	PHD-zinc-finger like domain;; SET domain;; PHD-like zinc-binding domain;; PHD-finger;; PHD-finger;; PWWP domain	Histone-lysine N-methyltransferase ATX4 OS=Arabidopsis thaliana OX=3702 GN=ATX4 PE=2 SV=3	Uncharacterized protein OS=Coffea canephora OX=49390 GN=GSCOC_T00019994001 PE=4 SV=1	--	--	histone-lysine N-methyltransferase ATX4-like [Coffea eugenioides]
tissues_transcript_58136	--	--	Molecular Function: translation release factor activity (GO:0003747);;	K15033|3.9e-17|cann:107866509|K15033 peptidyl-tRNA hydrolase ICT1 [EC:3.1.1.29] | (RefSeq) peptidyl-tRNA hydrolase ICT1, mitochondrial	--	[J]	Translation, ribosomal structure and biogenesis	--	--	RF_PROK_I domain-containing protein OS=Coffea canephora OX=49390 GN=GSCOC_T00030365001 PE=4 SV=1	J	Translation, ribosomal structure and biogenesis	peptidyl-tRNA hydrolase ICT1, mitochondrial isoform X2 [Coffea eugenioides]
tissues_transcript_10021	--	--	Cellular Component: nucleus (GO:0005634);; Molecular Function: zinc ion binding (GO:0008270);;	K12135|5.1e-70|thj:104802991|K12135 zinc finger protein CONSTANS | (RefSeq) zinc finger protein CONSTANS-LIKE 2-like	Circadian rhythm - plant (ko04712)	[K]	Transcription	CCT motif;; B-box zinc finger	Zinc finger protein CONSTANS-LIKE 2 OS=Arabidopsis thaliana OX=3702 GN=COL2 PE=1 SV=1	Constans-like protein OS=Coffea arabica OX=13443 GN=COL PE=2 SV=1	K	Transcription	zinc finger protein CONSTANS-LIKE 2-like [Coffea arabica]
tissues_transcript_45442	--	--	Molecular Function: double-stranded DNA binding (GO:0003690);; Cellular Component: DNA topoisomerase type II (double strand cut, ATP-hydrolyzing) complex (GO:0009330);; Biological Process: DNA endoreduplication (GO:0042023);;	--	--	--	--	--	DNA-binding protein BIN4 OS=Arabidopsis thaliana OX=3702 GN=BIN4 PE=1 SV=2	Uncharacterized protein OS=Coffea canephora OX=49390 GN=GSCOC_T00019845001 PE=4 SV=1	S	Function unknown	DNA-binding protein BIN4 isoform X1 [Coffea eugenioides]
tissues_transcript_14758	--	--	Cellular Component: vacuole (GO:0005773);;	--	--	--	--	Protein of unknown function, DUF538	--	Uncharacterized protein OS=Coffea canephora OX=49390 GN=GSCOC_T00009710001 PE=4 SV=1	S	Function unknown	uncharacterized protein LOC113698187 [Coffea arabica]
tissues_transcript_59270	[IR]	--	Molecular Function: oxidoreductase activity, acting on CH-OH group of donors (GO:0016614);; Molecular Function: flavin adenine dinucleotide binding (GO:0050660);;	K00108|2.9e-154|pvu:PHAVU_003G213000g|K00108 choline dehydrogenase [EC:1.1.99.1] | (RefSeq) hypothetical protein	Glycine, serine and threonine metabolism (ko00260)	[R]	General function prediction only	GMC oxidoreductase;; GMC oxidoreductase	Protein HOTHEAD OS=Arabidopsis thaliana OX=3702 GN=HTH PE=1 SV=1	GMC_OxRdtase_N domain-containing protein OS=Davidia involucrata OX=16924 GN=Din_000071 PE=3 SV=1	E	Amino acid transport and metabolism	protein HOTHEAD-like isoform X2 [Citrus sinensis]
tissues_transcript_60060	--	--	Molecular Function: ubiquitin-protein transferase activity (GO:0004842);;	--	--	[S]	Function unknown	Armadillo/beta-catenin-like repeat	U-box domain-containing protein 16 OS=Arabidopsis thaliana OX=3702 GN=PUB16 PE=2 SV=1	RING-type E3 ubiquitin transferase OS=Coffea canephora OX=49390 GN=GSCOC_T00023230001 PE=4 SV=1	S	Function unknown	U-box domain-containing protein 16-like [Coffea arabica]
tissues_transcript_29224	--	--	Biological Process: N-terminal peptidyl-methionine acetylation (GO:0017196);; Cellular Component: NatC complex (GO:0031417);;	K20823|8.3e-124|sind:105162146|K20823 N-alpha-acetyltransferase 35, NatC auxiliary subunit | (RefSeq) N-alpha-acetyltransferase 35, NatC auxiliary subunit isoform X1	--	[R]	General function prediction only	Mak10 subunit, NatC N(alpha)-terminal acetyltransferase	--	Uncharacterized protein OS=Coffea canephora OX=49390 GN=GSCOC_T00031185001 PE=3 SV=1	S	Function unknown	N-alpha-acetyltransferase 35, NatC auxiliary subunit-like isoform X1 [Coffea arabica]
tissues_transcript_48202	--	--	Cellular Component: integral component of membrane (GO:0016021);;	K19041|5.3e-14|nau:109226804|K19041 E3 ubiquitin-protein ligase RNF38/44 [EC:2.3.2.27] | (RefSeq) RING-H2 finger protein ATL20-like	--	[O]	Posttranslational modification, protein turnover, chaperones	Ring finger domain;; RING-like zinc finger;; RING-H2 zinc finger domain;; Zinc finger, C3HC4 type (RING finger);; Zinc finger, C3HC4 type (RING finger);; zinc-RING finger domain;; RING-type zinc-finger;; Anaphase-promoting complex subunit 11 RING-H2 finger	RING-H2 finger protein ATL67 OS=Arabidopsis thaliana OX=3702 GN=ATL67 PE=2 SV=1	Putative RING-H2 finger protein ATL67-like (Fragment) OS=Solanum chacoense OX=4108 PE=4 SV=1	O	Posttranslational modification, protein turnover, chaperones	RING-H2 finger protein ATL67-like [Ipomoea triloba]
tissues_transcript_74856	[F]	Nucleotide transport and metabolism	Molecular Function: molecular_function (GO:0003674);; Molecular Function: catalytic activity (GO:0003824);; Molecular Function: guanylate kinase activity (GO:0004385);; Cellular Component: cellular_component (GO:0005575);; Cellular Component: intracellular (GO:0005622);; Cellular Component: obsolete cell (GO:0005623);; Cellular Component: cytoplasm (GO:0005737);; Cellular Component: cytosol (GO:0…	K00942|1.8e-90|zju:107432391|K00942 guanylate kinase [EC:2.7.4.8] | (RefSeq) guanylate kinase 2	Purine metabolism (ko00230)	[F]	Nucleotide transport and metabolism	Guanylate kinase;; Kelch motif	Guanylate kinase 2 OS=Arabidopsis thaliana OX=3702 GN=GK-2 PE=2 SV=1	Guanylate kinase OS=Coffea canephora OX=49390 GN=GSCOC_T00004148001 PE=3 SV=1	F	Nucleotide transport and metabolism	guanylate kinase 2-like isoform X3 [Coffea arabica]
tissues_transcript_34412	[G]	Carbohydrate transport and metabolism	Molecular Function: hydrolase activity, hydrolyzing O-glycosyl compounds (GO:0004553);; Biological Process: carbohydrate metabolic process (GO:0005975);;	K15920|5.8e-102|egr:104452752|K15920 xylan 1,4-beta-xylosidase [EC:3.2.1.37] | (RefSeq) beta-xylosidase/alpha-L-arabinofuranosidase 2	Amino sugar and nucleotide sugar metabolism (ko00520)	--	--	Glycosyl hydrolase family 3 C-terminal domain;; Glycosyl hydrolase family 3 N terminal domain;; Fibronectin type III-like domain	Probable beta-D-xylosidase 7 OS=Arabidopsis thaliana OX=3702 GN=BXL7 PE=2 SV=2	Fn3_like domain-containing protein OS=Phytophthora sojae (strain P6497) OX=1094619 GN=PHYSODRAFT_325770 PE=3 SV=1	G	Carbohydrate transport and metabolism	hypothetical protein PHYSODRAFT_325770 [Phytophthora sojae]
tissues_transcript_36831	--	--	--	--	--	--	--	Protein of unknown function (DUF3326)	--	Uncharacterized protein OS=Coffea canephora OX=49390 GN=GSCOC_T00032820001 PE=4 SV=1	S	Function unknown	uncharacterized protein LOC113753563 isoform X3 [Coffea eugenioides]
tissues_transcript_2135	[T]	Signal transduction mechanisms	Molecular Function: protein kinase activity (GO:0004672);; Molecular Function: ATP binding (GO:0005524);;	K08867|6.9e-153|tcc:18605999|K08867 WNK lysine deficient protein kinase [EC:2.7.11.1] | (RefSeq) probable serine/threonine-protein kinase WNK10	--	[R]	General function prediction only	Protein kinase domain;; Protein tyrosine and serine/threonine kinase;; Oxidative-stress-responsive kinase 1 C-terminal domain	Serine/threonine-protein kinase WNK8 OS=Arabidopsis thaliana OX=3702 GN=WNK8 PE=1 SV=1	Protein kinase domain-containing protein OS=Coffea canephora OX=49390 GN=GSCOC_T00035626001 PE=4 SV=1	T	Signal transduction mechanisms	serine/threonine-protein kinase WNK8-like isoform X1 [Coffea arabica]
tissues_transcript_20816	--	--	--	--	--	--	--	--	--	Uncharacterized protein OS=Glycine max OX=3847 GN=GLYMA_13G012800 PE=4 SV=1	--	--	uncharacterized protein LOC110276461 [Arachis duranensis]
tissues_transcript_50476	--	--	Cellular Component: integral component of membrane (GO:0016021);;	--	--	--	--	Protein of unknown function, DUF599	--	Uncharacterized protein OS=Brassica campestris OX=3711 GN=BRAA06T27668Z PE=4 SV=1	S	Function unknown	uncharacterized protein BNAA06G36820D [Brassica napus]
tissues_transcript_61071	--	--	Biological Process: snRNA export from nucleus (GO:0006408);;	K14291|9.0e-61|hbr:110644801|K14291 phosphorylated adapter RNA export protein | (RefSeq) uncharacterized protein LOC110644801	RNA transport (ko03013)	[A]	RNA processing and modification	PHAX RNA-binding domain	--	Phosphorylated adapter RNA export protein OS=Coffea canephora OX=49390 GN=GSCOC_T00026999001 PE=3 SV=1	A	RNA processing and modification	unnamed protein product [Coffea canephora]
tissues_transcript_60972	--	--	Molecular Function: nucleic acid binding (GO:0003676);; Molecular Function: DNA-directed DNA polymerase activity (GO:0003887);; Biological Process: DNA integration (GO:0015074);;	--	--	--	--	--	--	Endonuclease OS=Handroanthus impetiginosus OX=429701 GN=CDL12_26023 PE=4 SV=1	L	Replication, recombination and repair	PREDICTED: uncharacterized protein LOC104893546 [Beta vulgaris subsp. vulgaris]
tissues_transcript_49743	[O]	Posttranslational modification, protein turnover, chaperones	Cellular Component: plastid-encoded plastid RNA polymerase complex (GO:0000427);; Biological Process: regulation of transcription, DNA-templated (GO:0006355);; Biological Process: response to heat (GO:0009408);; Biological Process: response to light stimulus (GO:0009416);; Biological Process: chloroplast organization (GO:0009658);; Cellular Component: chloroplast nucleoid (GO:0042644);; Molecular…	K13993|3.0e-19|ats:109747669|K13993 HSP20 family protein | (RefSeq) LOC109747669; small heat shock protein, chloroplastic-like	Protein processing in endoplasmic reticulum (ko04141)	[O]	Posttranslational modification, protein turnover, chaperones	--	Small heat shock protein, chloroplastic OS=Triticum aestivum OX=4565 GN=HSP21 PE=2 SV=1	Chloroplast small heat shock protein OS=Triticum aestivum OX=4565 GN=hsp26.6 PE=2 SV=1	O	Posttranslational modification, protein turnover, chaperones	unnamed protein product [Triticum turgidum subsp. durum]
tissues_transcript_56149	--	--	Molecular Function: zinc ion binding (GO:0008270);;	K00030|5.7e-09|adu:107459507|K00030 isocitrate dehydrogenase (NAD+) [EC:1.1.1.41] | (RefSeq) isocitrate dehydrogenase [NAD] catalytic subunit 6, mitochondrial-like	Citrate cycle (TCA cycle) (ko00020);; Carbon metabolism (ko01200);; 2-Oxocarboxylic acid metabolism (ko01210);; Biosynthesis of amino acids (ko01230)	--	--	--	--	SWIM-type domain-containing protein OS=Mikania micrantha OX=192012 GN=E3N88_12401 PE=4 SV=1	S	Function unknown	uncharacterized protein LOC113755556 [Coffea eugenioides]
tissues_transcript_35369	--	--	Molecular Function: hydrolase activity, acting on ester bonds (GO:0016788);;	--	--	--	--	--	--	--	--	--	--
tissues_transcript_49663	[E]	Amino acid transport and metabolism	Cellular Component: cytoplasm (GO:0005737);; Molecular Function: diaminopimelate epimerase activity (GO:0008837);; Biological Process: lysine biosynthetic process via diaminopimelate (GO:0009089);;	K01778|3.2e-15|jcu:105636253|K01778 diaminopimelate epimerase [EC:5.1.1.7] | (RefSeq) diaminopimelate epimerase, chloroplastic	Lysine biosynthesis (ko00300);; Biosynthesis of amino acids (ko01230)	--	--	--	Diaminopimelate epimerase, chloroplastic OS=Arabidopsis thaliana OX=3702 GN=DAPF PE=1 SV=1	Diaminopimelate epimerase OS=Jatropha curcas OX=180498 GN=JCGZ_09021 PE=3 SV=1	E	Amino acid transport and metabolism	diaminopimelate epimerase, chloroplastic [Jatropha curcas]
tissues_transcript_24661	--	--	Molecular Function: iron ion binding (GO:0005506);; Biological Process: lipid biosynthetic process (GO:0008610);; Cellular Component: integral component of membrane (GO:0016021);; Molecular Function: oxidoreductase activity (GO:0016491);;	K04713|1.2e-129|nta:107793600|K04713 sphinganine C4-monooxygenase [EC:1.14.18.5] | (RefSeq) sphinganine C4-monooxygenase 1-like	Sphingolipid metabolism (ko00600)	[I]	Lipid transport and metabolism	Fatty acid hydroxylase superfamily	Very-long-chain aldehyde decarbonylase GL1-9 OS=Oryza sativa subsp. indica OX=39946 GN=GL1-9 PE=3 SV=1	Fatty acid hydroxylase domain-containing protein OS=Coffea canephora OX=49390 GN=GSCOC_T00034675001 PE=3 SV=1	I	Lipid transport and metabolism	sphinganine C4-monooxygenase 1-like [Coffea arabica]
tissues_transcript_42633	[CIR]	--	Molecular Function: FMN binding (GO:0010181);; Molecular Function: very-long-chain-(S)-2-hydroxy-acid oxidase activity (GO:0052852);; Molecular Function: long-chain-(S)-2-hydroxy-long-chain-acid oxidase activity (GO:0052853);; Molecular Function: medium-chain-(S)-2-hydroxy-acid oxidase activity (GO:0052854);;	K11517|6.5e-190|oeu:111395787|K11517 (S)-2-hydroxy-acid oxidase [EC:1.1.3.15] | (RefSeq) peroxisomal (S)-2-hydroxy-acid oxidase	Glyoxylate and dicarboxylate metabolism (ko00630);; Carbon metabolism (ko01200);; Peroxisome (ko04146)	[C]	Energy production and conversion	FMN-dependent dehydrogenase;; IMP dehydrogenase / GMP reductase domain	(S)-2-hydroxy-acid oxidase GLO1 OS=Arabidopsis thaliana OX=3702 GN=GLO1 PE=1 SV=1	(S)-2-hydroxy-acid oxidase OS=Handroanthus impetiginosus OX=429701 GN=CDL12_11473 PE=3 SV=1	C	Energy production and conversion	Glycolate oxidase [Handroanthus impetiginosus]
tissues_transcript_6242	--	--	Biological Process: mRNA splicing, via spliceosome (GO:0000398);; Cellular Component: precatalytic spliceosome (GO:0071011);;	K12850|3.9e-102|sind:105167773|K12850 pre-mRNA-splicing factor 38B | (RefSeq) LOW QUALITY PROTEIN: pre-mRNA splicing factor SR-like 1	Spliceosome (ko03040)	[R]	General function prediction only	PRP38 family;; Pre-mRNA-splicing factor 38-associated hydrophilic C-term;; PRP38 family	Pre-mRNA splicing factor SR-like 1 OS=Arabidopsis thaliana OX=3702 GN=SRL1 PE=1 SV=1	Pre-mRNA-splicing factor 38 OS=Coffea canephora OX=49390 GN=GSCOC_T00036808001 PE=3 SV=1	S	Function unknown	pre-mRNA splicing factor SR-like 1 isoform X1 [Coffea arabica]
tissues_transcript_71762	[D]	Cell cycle control, cell division, chromosome partitioning	Molecular Function: ATPase activity (GO:0016887);;	K03609|4.3e-28|qsu:112011889|K03609 septum site-determining protein MinD | (RefSeq) putative septum site-determining protein minD homolog, chloroplastic	--	[D]	Cell cycle control, cell division, chromosome partitioning	--	Putative septum site-determining protein minD homolog, chloroplastic OS=Arabidopsis thaliana OX=3702 GN=MIND1 PE=1 SV=1	Putative septum site-determining protein minD, chloroplastic OS=Cinnamomum micranthum f. kanehirae OX=337451 GN=CKAN_01546900 PE=3 SV=1	D	Cell cycle control, cell division, chromosome partitioning	putative septum site-determining protein minD, chloroplastic [Cinnamomum micranthum f. kanehirae]
tissues_transcript_74020	--	--	Biological Process: defense response (GO:0006952);; Molecular Function: ADP binding (GO:0043531);;	K15078|3.2e-22|tcc:18614561|K15078 structure-specific endonuclease subunit SLX1 [EC:3.6.1.-] | (RefSeq) putative disease resistance protein RGA3	--	[T]	Signal transduction mechanisms	Rx N-terminal domain;; NB-ARC domain	Disease resistance protein RGA2 OS=Solanum bulbocastanum OX=147425 GN=RGA2 PE=1 SV=1	Uncharacterized protein OS=Coffea canephora OX=49390 GN=GSCOC_T00008867001 PE=4 SV=1	T	Signal transduction mechanisms	unnamed protein product [Coffea canephora]
tissues_transcript_1758	--	--	Cellular Component: protein phosphatase type 2A complex (GO:0000159);; Biological Process: signal transduction (GO:0007165);; Molecular Function: protein phosphatase regulator activity (GO:0019888);;	K11584|8.0e-261|vvi:100250839|K11584 serine/threonine-protein phosphatase 2A regulatory subunit B' | (RefSeq) serine/threonine protein phosphatase 2A 57 kDa regulatory subunit B' theta isoform	mRNA surveillance pathway (ko03015)	[T]	Signal transduction mechanisms	Protein phosphatase 2A regulatory B subunit (B56 family)	Serine/threonine protein phosphatase 2A 59 kDa regulatory subunit B' eta isoform OS=Arabidopsis thaliana OX=3702 GN=B'ETA PE=1 SV=1	Serine/threonine protein phosphatase 2A regulatory subunit OS=Coffea canephora OX=49390 GN=GSCOC_T00019110001 PE=3 SV=1	T	Signal transduction mechanisms	unnamed protein product [Coffea canephora]
tissues_transcript_60647	--	--	Biological Process: regulation of transcription, DNA-templated (GO:0006355);; Biological Process: cold acclimation (GO:0009631);; Biological Process: leaf senescence (GO:0010150);; Cellular Component: mediator complex (GO:0016592);; Biological Process: root development (GO:0048364);;	--	--	--	--	--	Mediator of RNA polymerase II transcription subunit 32 OS=Arabidopsis thaliana OX=3702 GN=MED32 PE=1 SV=1	Uncharacterized protein OS=Morus notabilis OX=981085 GN=L484_023716 PE=4 SV=1	S	Function unknown	hypothetical protein L484_023716 [Morus notabilis]
tissues_transcript_38497	--	--	Molecular Function: methyltransferase activity (GO:0008168);; Biological Process: methylation (GO:0032259);;	K03438|3.0e-20|nto:104119844|K03438 16S rRNA (cytosine1402-N4)-methyltransferase [EC:2.1.1.199] | (RefSeq) uncharacterized protein LOC104119844	--	[R]	General function prediction only	MraW methylase family	--	Putative methyltransferase-like protein 15-like OS=Solanum chacoense OX=4108 PE=3 SV=1	M	Cell wall/membrane/envelope biogenesis	ribosomal RNA small subunit methyltransferase H [Nicotiana tomentosiformis]
tissues_transcript_5247	[C]	Energy production and conversion	Molecular Function: glycerol kinase activity (GO:0004370);; Biological Process: carbohydrate metabolic process (GO:0005975);; Biological Process: glycerol-3-phosphate metabolic process (GO:0006072);;	K00864|4.7e-271|oeu:111373683|K00864 glycerol kinase [EC:2.7.1.30] | (RefSeq) glycerol kinase-like isoform X1	Glycerolipid metabolism (ko00561);; Plant-pathogen interaction (ko04626)	[G]	Carbohydrate transport and metabolism	FGGY family of carbohydrate kinases, N-terminal domain;; FGGY family of carbohydrate kinases, C-terminal domain	Glycerol kinase OS=Arabidopsis thaliana OX=3702 GN=GLPK PE=1 SV=1	Glycerol kinase OS=Coffea canephora OX=49390 GN=GSCOC_T00022189001 PE=3 SV=1	G	Carbohydrate transport and metabolism	glycerol kinase [Coffea eugenioides]
tissues_transcript_41166	--	--	Molecular Function: structural constituent of ribosome (GO:0003735);; Biological Process: translation (GO:0006412);; Cellular Component: large ribosomal subunit (GO:0015934);;	K02907|4.0e-41|nau:109205897|K02907 large subunit ribosomal protein L30 | (RefSeq) uncharacterized protein LOC109205897	Ribosome (ko03010)	--	--	Ribosomal protein L30p/L7e	--	Ribosomal_L30 domain-containing protein OS=Coffea canephora OX=49390 GN=GSCOC_T00020941001 PE=3 SV=1	J	Translation, ribosomal structure and biogenesis	uncharacterized protein LOC113688536 [Coffea arabica]
tissues_transcript_7399	--	--	Cellular Component: nucleus (GO:0005634);; Biological Process: circadian rhythm (GO:0007623);; Molecular Function: zinc ion binding (GO:0008270);; Biological Process: seed germination (GO:0009845);; Molecular Function: sequence-specific DNA binding (GO:0043565);; Biological Process: positive regulation of transcription, DNA-templated (GO:0045893);;	K09184|3.8e-27|dcr:108219662|K09184 GATA-binding protein, other eukaryote | (RefSeq) GATA transcription factor 11-like	--	[K]	Transcription	GATA zinc finger	GATA transcription factor 8 OS=Arabidopsis thaliana OX=3702 GN=GATA8 PE=1 SV=1	GATA transcription factor OS=Coffea canephora OX=49390 GN=GSCOC_T00029429001 PE=3 SV=1	K	Transcription	GATA transcription factor 8-like [Coffea eugenioides]
tissues_transcript_43597	[H]	Coenzyme transport and metabolism	Biological Process: reproduction (GO:0000003);; Biological Process: cell morphogenesis (GO:0000902);; Biological Process: cell morphogenesis involved in differentiation (GO:0000904);; Biological Process: regulation of neurotransmitter levels (GO:0001505);; Biological Process: developmental process involved in reproduction (GO:0003006);; Molecular Function: molecular_function (GO:0003674);; Molecu…	--	--	--	--	Methyltransferase domain;; Methyltransferase domain;; Methyltransferase domain;; Methyltransferase domain;; Methyltransferase small domain	--	Uncharacterized protein OS=Carpinus fangiana OX=176857 GN=FH972_025991 PE=4 SV=1	I	Lipid transport and metabolism	S-adenosyl-L-methionine-dependent methyltransferase [Cucurbitaria berberidis CBS 394.84]
tissues_transcript_70363	--	--	Molecular Function: double-stranded DNA binding (GO:0003690);; Biological Process: regulation of transcription, DNA-templated (GO:0006355);;	K15032|2.4e-69|ccav:112517946|K15032 mTERF domain-containing protein, mitochondrial | (RefSeq) transcription termination factor MTERF4, chloroplastic	--	[KR]	--	mTERF;; mTERF	Transcription termination factor MTERF4, chloroplastic OS=Arabidopsis thaliana OX=3702 GN=MTERF4 PE=1 SV=1	Mitochondrial transcription termination factor, mTERF OS=Handroanthus impetiginosus OX=429701 GN=CDL12_17953 PE=3 SV=1	K	Transcription	Mitochondrial transcription termination factor, mTERF [Handroanthus impetiginosus]
tissues_transcript_63783	--	--	Molecular Function: chromatin binding (GO:0003682);; Biological Process: transcription, DNA-templated (GO:0006351);;	--	--	--	--	--	--	Uncharacterized protein OS=Morus notabilis OX=981085 GN=L484_024279 PE=4 SV=1	K	Transcription	hypothetical protein L484_024279 [Morus notabilis]
tissues_transcript_62999	--	--	Cellular Component: plasma membrane (GO:0005886);;	--	--	--	--	Ubiquitin-2 like Rad60 SUMO-like	Membrane-anchored ubiquitin-fold protein 1 OS=Arabidopsis thaliana OX=3702 GN=MUB1 PE=1 SV=1	Membrane-anchored ubiquitin-fold protein OS=Coffea canephora OX=49390 GN=GSCOC_T00039657001 PE=4 SV=1	S	Function unknown	membrane-anchored ubiquitin-fold protein 1-like [Coffea arabica]
tissues_transcript_73428	--	--	Molecular Function: metal ion binding (GO:0046872);;	--	--	--	--	Metallothionein	Metallothionein-like protein type 2 OS=Actinidia deliciosa OX=3627 GN=pKIWI504 PE=2 SV=1	Metallothionein type 2 OS=Ilex paraguariensis OX=185542 PE=2 SV=1	S	Function unknown	metallothionein type 2 [Ilex paraguariensis]
tissues_transcript_57854	[M]	Cell wall/membrane/envelope biogenesis	Molecular Function: molecular_function (GO:0003674);; Molecular Function: catalytic activity (GO:0003824);; Molecular Function: protein kinase activity (GO:0004672);; Molecular Function: protein serine/threonine kinase activity (GO:0004674);; Molecular Function: ATP binding (GO:0005524);; Cellular Component: cellular_component (GO:0005575);; Cellular Component: intracellular (GO:0005622);; Cellul…	K12767|4.6e-38|cme:CYME_CML232C|K12767 serine/threonine-protein kinase RIM15 [EC:2.7.11.1] | (RefSeq) RIM15-like serine/threonine kinase	--	[TR]	--	Protein kinase domain	Probable serine/threonine protein kinase IRE4 OS=Arabidopsis thaliana OX=3702 GN=IRE4 PE=2 SV=1	Protein kinase domain-containing protein OS=Coffea canephora OX=49390 GN=GSCOC_T00024826001 PE=4 SV=1	T	Signal transduction mechanisms	probable serine/threonine protein kinase IRE4 isoform X1 [Coffea arabica]
tissues_transcript_10312	[O]	Posttranslational modification, protein turnover, chaperones	Molecular Function: peptide-methionine (S)-S-oxide reductase activity (GO:0008113);; Cellular Component: integral component of membrane (GO:0016021);;	K07304|5.4e-101|cann:107867250|K07304 peptide-methionine (S)-S-oxide reductase [EC:1.8.4.11] | (RefSeq) peptide methionine sulfoxide reductase A5-like	--	[O]	Posttranslational modification, protein turnover, chaperones	Peptide methionine sulfoxide reductase	Peptide methionine sulfoxide reductase A5 OS=Arabidopsis thaliana OX=3702 GN=MSRA5 PE=2 SV=1	Protein-methionine-S-oxide reductase OS=Davidia involucrata OX=16924 GN=Din_037677 PE=3 SV=1	O	Posttranslational modification, protein turnover, chaperones	peptide methionine sulfoxide reductase msrA [Striga asiatica]
tissues_transcript_65177	--	--	--	K19366|3.4e-111|oeu:111376871|K19366 spartin | (RefSeq) protein EARLY-RESPONSIVE TO DEHYDRATION 7, chloroplastic-like	Endocytosis (ko04144)	--	--	Senescence-associated protein	Protein EARLY-RESPONSIVE TO DEHYDRATION 7, chloroplastic OS=Arabidopsis thaliana OX=3702 GN=ERD7 PE=1 SV=1	Senescence domain-containing protein OS=Coffea canephora OX=49390 GN=GSCOC_T00038025001 PE=4 SV=1	S	Function unknown	protein EARLY-RESPONSIVE TO DEHYDRATION 7, chloroplastic-like [Coffea arabica]
tissues_transcript_36443	--	--	Biological Process: positive regulation of defense response to virus by host (GO:0002230);; Molecular Function: RNA binding (GO:0003723);; Molecular Function: microtubule binding (GO:0008017);; Biological Process: response to water deprivation (GO:0009414);; Biological Process: stomatal complex patterning (GO:0010375);; Biological Process: plasmodesmata-mediated intercellular transport (GO:001049…	--	--	--	--	--	Protein MICROTUBULE BINDING PROTEIN 2C OS=Nicotiana tabacum OX=4097 GN=MBP2C PE=1 SV=1	Uncharacterized protein OS=Coffea canephora OX=49390 GN=GSCOC_T00022683001 PE=4 SV=1	S	Function unknown	protein MICROTUBULE BINDING PROTEIN 2C [Coffea eugenioides]
tissues_transcript_37396	--	--	Cellular Component: integral component of membrane (GO:0016021);;	--	--	--	--	--	--	Uncharacterized protein OS=Mikania micrantha OX=192012 GN=E3N88_39504 PE=4 SV=1	--	--	uncharacterized protein LOC116010915 [Ipomoea triloba]
tissues_transcript_9398	[G]	Carbohydrate transport and metabolism	Biological Process: glucose metabolic process (GO:0006006);; Molecular Function: oxidoreductase activity, acting on the aldehyde or oxo group of donors, NAD or NADP as acceptor (GO:0016620);; Molecular Function: NADP binding (GO:0050661);; Molecular Function: NAD binding (GO:0051287);;	K00134|1.5e-178|soe:110793804|K00134 glyceraldehyde 3-phosphate dehydrogenase [EC:1.2.1.12] | (RefSeq) LOW QUALITY PROTEIN: glyceraldehyde-3-phosphate dehydrogenase, cytosolic-like	Glycolysis / Gluconeogenesis (ko00010);; Carbon fixation in photosynthetic organisms (ko00710);; Carbon metabolism (ko01200);; Biosynthesis of amino acids (ko01230)	[G]	Carbohydrate transport and metabolism	Glyceraldehyde 3-phosphate dehydrogenase, C-terminal domain;; Glyceraldehyde 3-phosphate dehydrogenase, NAD binding domain	Glyceraldehyde-3-phosphate dehydrogenase, cytosolic OS=Sinapis alba OX=3728 GN=GAPC PE=2 SV=2	Glyceraldehyde-3-phosphate dehydrogenase OS=Spinacia oleracea OX=3562 GN=SOVF_158250 PE=3 SV=1	G	Carbohydrate transport and metabolism	glyceraldehyde-3-phosphate dehydrogenase [Cannabis sativa]
tissues_transcript_69584	--	--	Molecular Function: protein kinase activity (GO:0004672);; Molecular Function: ATP binding (GO:0005524);; Biological Process: regulation of transcription, DNA-templated (GO:0006355);;	K04424|1.1e-60|sbi:8085533|K04424 sterile alpha motif and leucine zipper containing kinase AZK [EC:2.7.11.25] | (RefSeq) serine/threonine-protein kinase EDR1	--	[T]	Signal transduction mechanisms	Protein tyrosine and serine/threonine kinase;; Protein kinase domain	Probable serine/threonine-protein kinase SIS8 OS=Arabidopsis thaliana OX=3702 GN=SIS8 PE=1 SV=1	Uncharacterized protein OS=Coffea canephora OX=49390 GN=GSCOC_T00025671001 PE=4 SV=1	T	Signal transduction mechanisms	unnamed protein product [Coffea canephora]
tissues_transcript_3187	[O]	Posttranslational modification, protein turnover, chaperones	Molecular Function: protein serine/threonine kinase activity (GO:0004674);; Molecular Function: ATP binding (GO:0005524);;	K00924|1.1e-109|csat:104712177|K00924 kinase [EC:2.7.1.-] | (RefSeq) probable receptor-like protein kinase At3g55450 isoform X1	--	[T]	Signal transduction mechanisms	Protein tyrosine and serine/threonine kinase;; Protein kinase domain	Probable serine/threonine-protein kinase PIX7 OS=Arabidopsis thaliana OX=3702 GN=PIX7 PE=1 SV=1	Protein kinase domain-containing protein OS=Coffea canephora OX=49390 GN=GSCOC_T00032176001 PE=3 SV=1	T	Signal transduction mechanisms	unnamed protein product [Coffea canephora]
tissues_transcript_60029	--	--	Molecular Function: DNA binding (GO:0003677);; Molecular Function: zinc ion binding (GO:0008270);;	K08073|3.4e-94|sind:105176934|K08073 bifunctional polynucleotide phosphatase/kinase [EC:3.1.3.32 2.7.1.78] | (RefSeq) polynucleotide 3'-phosphatase ZDP	--	[L]	Replication, recombination and repair	Polynucleotide kinase 3 phosphatase	Polynucleotide 3'-phosphatase ZDP OS=Arabidopsis thaliana OX=3702 GN=ZDP PE=1 SV=1	PARP-type domain-containing protein OS=Coffea canephora OX=49390 GN=GSCOC_T00021361001 PE=4 SV=1	--	--	polynucleotide 3'-phosphatase ZDP [Sesamum indicum]
tissues_transcript_50362	--	--	Cellular Component: nucleus (GO:0005634);; Biological Process: nucleosome assembly (GO:0006334);;	K11279|8.7e-60|ccaj:109807705|K11279 nucleosome assembly protein 1-like 1 | (RefSeq) nucleosome assembly protein 1;3-like isoform X1	--	[BD]	--	Nucleosome assembly protein (NAP)	Nucleosome assembly protein 1;2 OS=Nicotiana tabacum OX=4097 GN=NAP1;2 PE=1 SV=1	Uncharacterized protein OS=Coffea canephora OX=49390 GN=GSCOC_T00041646001 PE=3 SV=1	--	--	unnamed protein product [Coffea canephora]
tissues_transcript_15551	--	--	Molecular Function: catalase activity (GO:0004096);; Molecular Function: heme binding (GO:0020037);;	--	--	--	--	PLAT/LH2 domain	PLAT domain-containing protein 1 OS=Arabidopsis thaliana OX=3702 GN=PLAT1 PE=1 SV=1	PLAT domain-containing protein OS=Cuscuta campestris OX=132261 GN=CCAM_LOCUS21843 PE=4 SV=1	S	Function unknown	PLAT domain-containing protein 3 isoform X1 [Camellia sinensis]
tissues_transcript_36113	--	--	--	--	--	--	--	Protein of unknown function (DUF642)	--	Uncharacterized protein OS=Acer yangbiense OX=1000413 GN=EZV62_020125 PE=4 SV=1	S	Function unknown	hypothetical protein EZV62_020125 [Acer yangbiense]
tissues_transcript_4901	--	--	Molecular Function: zinc ion binding (GO:0008270);;	K12501|5.9e-99|nsy:104237036|K12501 homogentisate solanesyltransferase [EC:2.5.1.117] | (RefSeq) uncharacterized protein LOC104237036	Ubiquinone and other terpenoid-quinone biosynthesis (ko00130)	--	--	TRAF-type zinc finger	--	TRAF-type domain-containing protein OS=Coffea canephora OX=49390 GN=GSCOC_T00017721001 PE=4 SV=1	S	Function unknown	uncharacterized protein LOC113710449 [Coffea arabica]
tissues_transcript_25358	[FE]	--	Molecular Function: magnesium ion binding (GO:0000287);; Molecular Function: ribose phosphate diphosphokinase activity (GO:0004749);; Biological Process: nucleoside metabolic process (GO:0009116);; Biological Process: ribonucleoside monophosphate biosynthetic process (GO:0009156);; Biological Process: nucleotide biosynthetic process (GO:0009165);;	K00948|2.3e-71|mesc:110615715|K00948 ribose-phosphate pyrophosphokinase [EC:2.7.6.1] | (RefSeq) ribose-phosphate pyrophosphokinase 1	Pentose phosphate pathway (ko00030);; Purine metabolism (ko00230);; Carbon metabolism (ko01200);; Biosynthesis of amino acids (ko01230)	[FE]	--	Phosphoribosyl synthetase-associated domain;; Phosphoribosyl transferase domain	Ribose-phosphate pyrophosphokinase 5, chloroplastic OS=Arabidopsis thaliana OX=3702 GN=PRS5 PE=2 SV=2	Ribose-phosphate diphosphokinase OS=Manihot esculenta OX=3983 GN=MANES_05G060700 PE=3 SV=1	--	--	ribose-phosphate pyrophosphokinase 1 [Manihot esculenta]
tissues_transcript_73759	[C]	Energy production and conversion	Biological Process: ATP synthesis coupled proton transport (GO:0015986);; Cellular Component: proton-transporting ATP synthase complex, catalytic core F(1) (GO:0045261);; Molecular Function: proton-transporting ATP synthase activity, rotational mechanism (GO:0046933);;	K02115|4.6e-35|nsy:104212794|K02115 F-type H+-transporting ATPase subunit gamma | (RefSeq) ATP synthase gamma chain, chloroplastic	Oxidative phosphorylation (ko00190);; Photosynthesis (ko00195)	[C]	Energy production and conversion	--	ATP synthase gamma chain 1, chloroplastic OS=Arabidopsis thaliana OX=3702 GN=ATPC1 PE=1 SV=1	ATP synthase gamma chain OS=Quercus ilex OX=58334 GN=ATPC1 PE=3 SV=1	C	Energy production and conversion	ATPase, F1 complex, gamma subunit [Corchorus capsularis]
tissues_transcript_56279	--	--	Cellular Component: plasma membrane (GO:0005886);;	K13717|2.0e-10|ota:OT_ostta09g03650|K13717 OTU domain-containing protein 3 [EC:3.4.19.12] | (RefSeq) Ovarian tumour, otubain	--	[TO]	--	--	OVARIAN TUMOR DOMAIN-containing deubiquitinating enzyme 11 OS=Arabidopsis thaliana OX=3702 GN=OTU11 PE=2 SV=1	OTU domain-containing protein OS=Coffea canephora OX=49390 GN=GSCOC_T00017035001 PE=4 SV=1	--	--	OTU domain-containing protein DDB_G0284757 [Coffea eugenioides]
tissues_transcript_10968	[R]	General function prediction only	Molecular Function: GTP binding (GO:0005525);;	K07952|3.5e-100|jre:108998666|K07952 ADP-ribosylation factor related protein 1 | (RefSeq) ADP-ribosylation factor-related protein 1	--	[U]	Intracellular trafficking, secretion, and vesicular transport	ADP-ribosylation factor family;; Ras family;; Ras of Complex, Roc, domain of DAPkinase;; Signal recognition particle receptor beta subunit;; 50S ribosome-binding GTPase;; Gtr1/RagA G protein conserved region	ADP-ribosylation factor-like protein 3 OS=Chlamydomonas reinhardtii OX=3055 GN=ARL3 PE=1 SV=2	Uncharacterized protein OS=Coffea canephora OX=49390 GN=GSCOC_T00020188001 PE=3 SV=1	U	Intracellular trafficking, secretion, and vesicular transport	ADP-ribosylation factor-related protein 1-like [Coffea arabica]
tissues_transcript_9558	--	--	--	--	--	--	--	--	BTB/POZ domain-containing protein At2g13690 OS=Arabidopsis thaliana OX=3702 GN=PRL1-IFG PE=2 SV=2	BTB domain-containing protein OS=Coffea canephora OX=49390 GN=GSCOC_T00018756001 PE=4 SV=1	S	Function unknown	BTB/POZ domain-containing protein At2g13690 [Coffea eugenioides]
tissues_transcript_71855	[K]	Transcription	Molecular Function: ATP binding (GO:0005524);; Cellular Component: Ino80 complex (GO:0031011);; Cellular Component: NuA4 histone acetyltransferase complex (GO:0035267);; Molecular Function: 5'-3' DNA helicase activity (GO:0043139);; Cellular Component: R2TP complex (GO:0097255);;	K04499|2.4e-150|sind:105157116|K04499 RuvB-like protein 1 (pontin 52) | (RefSeq) ruvB-like protein 1	--	[L]	Replication, recombination and repair	TIP49 P-loop domain;; Holliday junction DNA helicase RuvB P-loop domain;; ATPase family associated with various cellular activities (AAA);; TIP49 P-loop domain	RuvB-like protein 1 OS=Arabidopsis thaliana OX=3702 GN=RIN1 PE=1 SV=1	RuvB-like helicase OS=Malus baccata OX=106549 GN=C1H46_003016 PE=3 SV=1	L	Replication, recombination and repair	ruvB-like protein 1 [Pistacia vera]
tissues_transcript_1723	[T]	Signal transduction mechanisms	Molecular Function: protein serine/threonine kinase activity (GO:0004674);; Molecular Function: ATP binding (GO:0005524);; Cellular Component: integral component of membrane (GO:0016021);; Biological Process: recognition of pollen (GO:0048544);;	K24104|3.6e-72|thj:104799061|K24104 GPN-loop GTPase | (RefSeq) LOW QUALITY PROTEIN: uncharacterized protein LOC104799061	--	--	--	Protein tyrosine and serine/threonine kinase;; Protein kinase domain;; S-locus glycoprotein domain;; PAN-like domain;; D-mannose binding lectin	G-type lectin S-receptor-like serine/threonine-protein kinase At1g11330 OS=Arabidopsis thaliana OX=3702 GN=At1g11330 PE=1 SV=3	Receptor-like serine/threonine-protein kinase OS=Coffea canephora OX=49390 GN=GSCOC_T00017641001 PE=3 SV=1	T	Signal transduction mechanisms	G-type lectin S-receptor-like serine/threonine-protein kinase At1g11330 [Coffea eugenioides]
tissues_transcript_12818	[H]	Coenzyme transport and metabolism	Cellular Component: cytosol (GO:0005829);; Biological Process: Mo-molybdopterin cofactor biosynthetic process (GO:0006777);; Cellular Component: molybdopterin synthase complex (GO:0019008);; Molecular Function: molybdopterin synthase activity (GO:0030366);;	K03635|3.7e-71|spen:107021138|K03635 molybdopterin synthase catalytic subunit [EC:2.8.1.12] | (RefSeq) molybdopterin synthase catalytic subunit	Folate biosynthesis (ko00790);; Sulfur relay system (ko04122)	[H]	Coenzyme transport and metabolism	MoaE protein	Molybdopterin synthase catalytic subunit OS=Arabidopsis thaliana OX=3702 GN=MOCS2 PE=2 SV=1	Molybdopterin synthase catalytic subunit OS=Davidia involucrata OX=16924 GN=Din_045435 PE=3 SV=1	H	Coenzyme transport and metabolism	molybdopterin synthase catalytic subunit-like [Coffea arabica]
tissues_transcript_20048	--	--	Molecular Function: aspartic-type endopeptidase activity (GO:0004190);;	K22683|6.2e-56|dcr:108217680|K22683 aspartyl protease family protein [EC:3.4.23.-] | (RefSeq) aspartyl protease family protein 2	--	[O]	Posttranslational modification, protein turnover, chaperones	Xylanase inhibitor C-terminal;; Eukaryotic aspartyl protease	Aspartyl protease AED3 OS=Arabidopsis thaliana OX=3702 GN=AED3 PE=1 SV=1	Peptidase A1 domain-containing protein OS=Cuscuta australis OX=267555 GN=DM860_009080 PE=3 SV=1	O	Posttranslational modification, protein turnover, chaperones	hypothetical protein DM860_009080 [Cuscuta australis]
tissues_transcript_17609	[O]	Posttranslational modification, protein turnover, chaperones	Molecular Function: peptidyl-prolyl cis-trans isomerase activity (GO:0003755);; Biological Process: protein folding (GO:0006457);;	K01802|1.2e-81|mesc:110603338|K01802 peptidylprolyl isomerase [EC:5.2.1.8] | (RefSeq) peptidyl-prolyl cis-trans isomerase CYP20-1-like	--	[O]	Posttranslational modification, protein turnover, chaperones	Cyclophilin type peptidyl-prolyl cis-trans isomerase/CLD	Peptidyl-prolyl cis-trans isomerase CYP19-4 OS=Arabidopsis thaliana OX=3702 GN=CYP19-4 PE=1 SV=2	Peptidyl-prolyl cis-trans isomerase OS=Manihot esculenta OX=3983 GN=MANES_02G119300 PE=3 SV=1	O	Posttranslational modification, protein turnover, chaperones	peptidyl-prolyl cis-trans isomerase CYP20-1-like [Manihot esculenta]
tissues_transcript_48940	--	--	Biological Process: asymmetric cell division (GO:0008356);;	--	--	--	--	--	--	Uncharacterized protein OS=Coffea canephora OX=49390 GN=GSCOC_T00023656001 PE=4 SV=1	--	--	uncharacterized protein LOC113697411 [Coffea arabica]
tissues_transcript_35209	[J]	Translation, ribosomal structure and biogenesis	Molecular Function: structural constituent of ribosome (GO:0003735);; Cellular Component: ribosome (GO:0005840);; Biological Process: translation (GO:0006412);;	K02966|2.0e-68|hbr:110636247|K02966 small subunit ribosomal protein S19e | (RefSeq) 40S ribosomal protein S19-3-like	Ribosome (ko03010)	[J]	Translation, ribosomal structure and biogenesis	Ribosomal protein S19e	40S ribosomal protein S19-3 OS=Arabidopsis thaliana OX=3702 GN=RPS19C PE=2 SV=1	Uncharacterized protein OS=Hevea brasiliensis OX=3981 GN=GH714_040896 PE=3 SV=1	J	Translation, ribosomal structure and biogenesis	40S ribosomal protein S19-3-like [Hevea brasiliensis]
tissues_transcript_44890	--	--	Molecular Function: glucosamine 6-phosphate N-acetyltransferase activity (GO:0004343);; Biological Process: UDP-N-acetylglucosamine biosynthetic process (GO:0006048);;	--	--	--	--	--	--	Glucosamine 6-phosphate N-acetyltransferase OS=Coffea canephora OX=49390 GN=GSCOC_T00020417001 PE=3 SV=1	S	Function unknown	uncharacterized protein LOC113725218 isoform X2 [Coffea arabica]
tissues_transcript_36419	[T]	Signal transduction mechanisms	Molecular Function: protein serine/threonine kinase activity (GO:0004674);; Molecular Function: ATP binding (GO:0005524);;	K00924|5.8e-104|bna:106414264|K00924 kinase [EC:2.7.1.-] | (RefSeq) probable serine/threonine-protein kinase PBL1 isoform X1	--	[T]	Signal transduction mechanisms	Protein kinase domain;; Protein tyrosine and serine/threonine kinase	Probable serine/threonine-protein kinase PBL17 OS=Arabidopsis thaliana OX=3702 GN=PBL17 PE=1 SV=1	Protein kinase domain-containing protein OS=Coffea canephora OX=49390 GN=GSCOC_T00040504001 PE=3 SV=1	T	Signal transduction mechanisms	probable serine/threonine-protein kinase PBL17 [Coffea arabica]
tissues_transcript_34826	--	--	Molecular Function: UDP-glycosyltransferase activity (GO:0008194);;	K22950|1.4e-75|fve:101295404|K22950 acylphloroglucinol glucosyltransferase [EC:2.4.1.358] | (RefSeq) anthocyanidin 3-O-glucosyltransferase 2-like	--	[GC]	--	UDP-glucoronosyl and UDP-glucosyl transferase	UDP-glycosyltransferase 71E1 OS=Stevia rebaudiana OX=55670 GN=UGT71E1 PE=2 SV=1	Glycosyltransferase OS=Coffea canephora OX=49390 GN=GSCOC_T00012875001 PE=3 SV=1	--	--	anthocyanidin 3-O-glucosyltransferase 2-like [Coffea arabica]
tissues_transcript_38725	[I]	Lipid transport and metabolism	Molecular Function: transferase activity, transferring acyl groups other than amino-acyl groups (GO:0016747);;	K07513|7.7e-60|cic:CICLE_v10004931mg|K07513 acetyl-CoA acyltransferase 1 [EC:2.3.1.16] | (RefSeq) hypothetical protein	Fatty acid degradation (ko00071);; Valine, leucine and isoleucine degradation (ko00280);; alpha-Linolenic acid metabolism (ko00592);; Biosynthesis of unsaturated fatty acids (ko01040);; Fatty acid metabolism (ko01212);; Peroxisome (ko04146)	[I]	Lipid transport and metabolism	Thiolase, N-terminal domain;; Thiolase, N-terminal domain	3-ketoacyl-CoA thiolase 2, peroxisomal OS=Arabidopsis thaliana OX=3702 GN=PED1 PE=1 SV=2	Uncharacterized protein OS=Citrus sinensis OX=2711 GN=CISIN_1g012506mg PE=3 SV=1	I	Lipid transport and metabolism	hypothetical protein CISIN_1g012506mg [Citrus sinensis]
tissues_transcript_5187	--	--	Molecular Function: nucleic acid binding (GO:0003676);; Biological Process: gene silencing by RNA (GO:0031047);;	K11593|1.5e-253|pper:18773776|K11593 eukaryotic translation initiation factor 2C | (RefSeq) protein argonaute 4	--	[J]	Translation, ribosomal structure and biogenesis	Piwi domain;; Argonaute linker 2 domain;; Mid domain of argonaute	Protein argonaute 4 OS=Arabidopsis thaliana OX=3702 GN=AGO4 PE=1 SV=2	Uncharacterized protein OS=Coffea canephora OX=49390 GN=GSCOC_T00030079001 PE=3 SV=1	J	Translation, ribosomal structure and biogenesis	protein argonaute 4-like [Coffea arabica]
tissues_transcript_33594	--	--	--	--	--	--	--	PHD - plant homeodomain finger protein	--	PHD_Oberon domain-containing protein OS=Coffea canephora OX=49390 GN=GSCOC_T00026091001 PE=4 SV=1	S	Function unknown	OBERON-like protein [Coffea eugenioides]
tissues_transcript_68226	--	--	Cellular Component: proteasome complex (GO:0000502);; Molecular Function: threonine-type endopeptidase activity (GO:0004298);; Cellular Component: cellular_component (GO:0005575);; Cellular Component: intracellular (GO:0005622);; Cellular Component: obsolete cell (GO:0005623);; Cellular Component: nucleus (GO:0005634);; Cellular Component: cytoplasm (GO:0005737);; Cellular Component: vacuole (GO:…	K02735|9.2e-12|jre:109008889|K02735 20S proteasome subunit beta 3 [EC:3.4.25.1] | (RefSeq) proteasome subunit beta type-3-A	Proteasome (ko03050)	[O]	Posttranslational modification, protein turnover, chaperones	--	Proteasome subunit beta type-3-A OS=Arabidopsis thaliana OX=3702 GN=PBC1 PE=1 SV=2	Proteasome subunit beta OS=Cajanus cajan OX=3821 GN=KK1_001344 PE=3 SV=1	O	Posttranslational modification, protein turnover, chaperones	proteasome subunit beta type-3-A-like [Ziziphus jujuba]
tissues_transcript_28661	--	--	Biological Process: defense response (GO:0006952);; Molecular Function: ADP binding (GO:0043531);;	K13453|4.6e-90|nau:109235474|K13453 disease resistance protein | (RefSeq) putative late blight resistance protein homolog R1A-4	Plant-pathogen interaction (ko04626)	[T]	Signal transduction mechanisms	NB-ARC domain	Putative late blight resistance protein homolog R1B-16 OS=Solanum demissum OX=50514 GN=R1B-16 PE=3 SV=1	Uncharacterized protein OS=Coffea canephora OX=49390 GN=GSCOC_T00032579001 PE=4 SV=1	T	Signal transduction mechanisms	putative late blight resistance protein homolog R1A-10 [Coffea arabica]
tissues_transcript_36431	--	--	--	--	--	--	--	ATHILA ORF-1 family	--	--	--	--	unnamed protein product [Lactuca saligna]
tissues_transcript_47649	--	--	--	--	--	--	--	Protein of unknown function (DUF630)	--	Uncharacterized protein OS=Coffea canephora OX=49390 GN=GSCOC_T00009385001 PE=4 SV=1	S	Function unknown	unnamed protein product [Coffea canephora]
tissues_transcript_47648	--	--	--	--	--	--	--	--	--	--	L	Replication, recombination and repair	uncharacterized protein LOC113690552 [Coffea arabica]
tissues_transcript_32801	--	--	Biological Process: fungal-type cell wall organization (GO:0031505);;	--	--	--	--	Killer toxin-resistance protein 1	--	--	--	--	hypothetical protein A1O7_08562 [Cladophialophora yegresii CBS 114405]
tissues_transcript_67710	[O]	Posttranslational modification, protein turnover, chaperones	Molecular Function: serine-type endopeptidase activity (GO:0004252);;	K01358|1.5e-125|nta:107777950|K01358 ATP-dependent Clp protease, protease subunit [EC:3.4.21.92] | (RefSeq) ATP-dependent Clp protease proteolytic subunit 3, chloroplastic-like	--	[O]	Posttranslational modification, protein turnover, chaperones	Clp protease	ATP-dependent Clp protease proteolytic subunit 3, chloroplastic OS=Arabidopsis thaliana OX=3702 GN=CLPP3 PE=1 SV=1	ATP-dependent Clp protease proteolytic subunit OS=Davidia involucrata OX=16924 GN=Din_044924 PE=3 SV=1	O	Posttranslational modification, protein turnover, chaperones	ATP-dependent Clp protease proteolytic subunit 3, chloroplastic-like [Coffea arabica]
tissues_transcript_58591	--	--	Biological Process: guanosine tetraphosphate metabolic process (GO:0015969);;	K00951|1.0e-09|adu:107492463|K00951 GTP pyrophosphokinase [EC:2.7.6.5] | (RefSeq) putative GTP diphosphokinase RSH1, chloroplastic isoform X1	Purine metabolism (ko00230)	[T]	Signal transduction mechanisms	Region found in RelA / SpoT proteins	Putative GTP diphosphokinase RSH1, chloroplastic OS=Arabidopsis thaliana OX=3702 GN=RSH1 PE=1 SV=1	GTP diphosphokinase OS=Artemisia annua OX=35608 GN=CTI12_AA332180 PE=3 SV=1	T	Signal transduction mechanisms	putative GTP diphosphokinase RSH1, chloroplastic isoform X2 [Arachis ipaensis]
tissues_transcript_56549	--	--	Molecular Function: molecular_function (GO:0003674);; Molecular Function: catalytic activity (GO:0003824);; Molecular Function: choline kinase activity (GO:0004103);; Molecular Function: ethanolamine kinase activity (GO:0004305);; Cellular Component: cellular_component (GO:0005575);; Cellular Component: intracellular (GO:0005622);; Cellular Component: obsolete cell (GO:0005623);; Cellular Compone…	K14156|5.9e-96|pxb:103929087|K14156 choline/ethanolamine kinase [EC:2.7.1.32 2.7.1.82] | (RefSeq) probable choline kinase 1 isoform X1	Glycerophospholipid metabolism (ko00564)	[M]	Cell wall/membrane/envelope biogenesis	Choline/ethanolamine kinase;; Phosphotransferase enzyme family;; Ecdysteroid kinase	Probable choline kinase 2 OS=Arabidopsis thaliana OX=3702 GN=At1g74320 PE=2 SV=1	Uncharacterized protein OS=Coffea canephora OX=49390 GN=GSCOC_T00033712001 PE=4 SV=1	M	Cell wall/membrane/envelope biogenesis	probable choline kinase 1 isoform X1 [Coffea arabica]
tissues_transcript_16971	--	--	Biological Process: response to reactive oxygen species (GO:0000302);; Biological Process: response to acid chemical (GO:0001101);; Biological Process: regulation of response to biotic stimulus (GO:0002831);; Cellular Component: cellular_component (GO:0005575);; Cellular Component: intracellular (GO:0005622);; Cellular Component: obsolete cell (GO:0005623);; Cellular Component: nucleus (GO:000563…	--	--	--	--	Late embryogenesis abundant protein	Protein SENESCENCE-ASSOCIATED GENE 21, mitochondrial OS=Arabidopsis thaliana OX=3702 GN=SAG21 PE=2 SV=1	Protein senescence-associated gene 21, mitochondrial OS=Nicotiana attenuata OX=49451 GN=SAG21_0 PE=4 SV=1	S	Function unknown	protein SENESCENCE-ASSOCIATED GENE 21, mitochondrial-like [Coffea arabica]
tissues_transcript_63089	--	--	Molecular Function: ubiquitin-protein transferase activity (GO:0004842);; Cellular Component: nucleus (GO:0005634);; Biological Process: leaf morphogenesis (GO:0009965);; Biological Process: seed dormancy process (GO:0010162);; Biological Process: vegetative to reproductive phase transition of meristem (GO:0010228);; Biological Process: histone monoubiquitination (GO:0010390);; Biological Process…	K10696|2.4e-187|vvi:100251829|K10696 E3 ubiquitin-protein ligase BRE1 [EC:2.3.2.27] | (RefSeq) E3 ubiquitin-protein ligase BRE1-like 2	--	[O]	Posttranslational modification, protein turnover, chaperones	Zinc finger, C3HC4 type (RING finger);; Zinc finger, C3HC4 type (RING finger);; Zinc finger, C3HC4 type (RING finger);; zinc-RING finger domain;; Ring finger domain	E3 ubiquitin-protein ligase BRE1-like 2 OS=Arabidopsis thaliana OX=3702 GN=HUB2 PE=1 SV=2	E3 ubiquitin protein ligase OS=Coffea canephora OX=49390 GN=GSCOC_T00037893001 PE=3 SV=1	O	Posttranslational modification, protein turnover, chaperones	E3 ubiquitin-protein ligase BRE1-like 2 isoform X1 [Coffea arabica]
tissues_transcript_12179	[EH]	--	Molecular Function: ketol-acid reductoisomerase activity (GO:0004455);; Cellular Component: mitochondrion (GO:0005739);; Biological Process: branched-chain amino acid biosynthetic process (GO:0009082);; Biological Process: isoleucine biosynthetic process (GO:0009097);; Biological Process: valine biosynthetic process (GO:0009099);; Cellular Component: chloroplast (GO:0009507);; Molecular Function:…	K00053|2.7e-136|pper:18781215|K00053 ketol-acid reductoisomerase [EC:1.1.1.86] | (RefSeq) ketol-acid reductoisomerase, chloroplastic	Valine, leucine and isoleucine biosynthesis (ko00290);; Pantothenate and CoA biosynthesis (ko00770);; 2-Oxocarboxylic acid metabolism (ko01210);; Biosynthesis of amino acids (ko01230)	--	--	Acetohydroxy acid isomeroreductase, catalytic domain	Ketol-acid reductoisomerase, chloroplastic OS=Oryza sativa subsp. japonica OX=39947 GN=Os05g0573700 PE=1 SV=1	Ketol-acid reductoisomerase OS=Prunus persica OX=3760 GN=PRUPE_3G122300 PE=3 SV=1	E	Amino acid transport and metabolism	ketol-acid reductoisomerase, chloroplastic [Prunus dulcis]
tissues_transcript_17133	--	--	--	--	--	--	--	--	--	LPS-assembly protein LptD OS=Striga asiatica OX=4170 GN=STAS_05876 PE=4 SV=1	--	--	LPS-assembly protein LptD [Striga asiatica]
tissues_transcript_25853	--	--	--	--	--	--	--	--	--	Uncharacterized protein OS=Coffea canephora OX=49390 GN=GSCOC_T00021834001 PE=4 SV=1	S	Function unknown	unnamed protein product [Coffea canephora]
tissues_transcript_63042	--	--	Cellular Component: integral component of membrane (GO:0016021);;	K13148|4.3e-63|sly:101259627|K13148 integrator complex subunit 11 [EC:3.1.27.-] | (RefSeq) cleavage and polyadenylation specificity factor subunit 3-II	--	[O]	Posttranslational modification, protein turnover, chaperones	Ring finger domain;; Zinc finger, C3HC4 type (RING finger);; RING-H2 zinc finger domain;; Zinc finger, C3HC4 type (RING finger);; RING-like zinc finger;; RING-type zinc-finger;; Anaphase-promoting complex subunit 11 RING-H2 finger	E3 ubiquitin protein ligase RIE1 OS=Arabidopsis thaliana OX=3702 GN=RIE1 PE=2 SV=1	RING-type domain-containing protein OS=Coffea canephora OX=49390 GN=GSCOC_T00018071001 PE=4 SV=1	O	Posttranslational modification, protein turnover, chaperones	unnamed protein product [Coffea canephora]
tissues_transcript_51192	--	--	--	--	--	--	--	--	--	Uncharacterized protein OS=Coffea canephora OX=49390 GN=GSCOC_T00013410001 PE=4 SV=1	S	Function unknown	uncharacterized protein LOC113714563 [Coffea arabica]
tissues_transcript_56284	[I]	Lipid transport and metabolism	Molecular Function: phosphomevalonate kinase activity (GO:0004631);; Molecular Function: ATP binding (GO:0005524);;	K00938|2.3e-220|sind:105159321|K00938 phosphomevalonate kinase [EC:2.7.4.2] | (RefSeq) phosphomevalonate kinase, peroxisomal	Terpenoid backbone biosynthesis (ko00900)	[I]	Lipid transport and metabolism	GHMP kinases N terminal domain;; GHMP kinases C terminal	Phosphomevalonate kinase, peroxisomal OS=Arabidopsis thaliana OX=3702 GN=PMK PE=1 SV=1	Phosphomevalonate kinase OS=Coffea canephora OX=49390 GN=GSCOC_T00034172001 PE=4 SV=1	I	Lipid transport and metabolism	phosphomevalonate kinase, peroxisomal isoform X2 [Coffea eugenioides]
tissues_transcript_25394	--	--	--	--	--	--	--	--	VQ motif-containing protein 22 OS=Arabidopsis thaliana OX=3702 GN=VQ22 PE=2 SV=1	VQ domain-containing protein OS=Citrus clementina OX=85681 GN=CICLE_v10016595mg PE=4 SV=1	S	Function unknown	uncharacterized protein LOC18050869 [Citrus clementina]
tissues_transcript_54547	--	--	Cellular Component: integral component of membrane (GO:0016021);;	--	--	--	--	Stress up-regulated Nod 19;; Stress up-regulated Nod 19	--	Uncharacterized protein OS=Coffea canephora OX=49390 GN=GSCOC_T00022339001 PE=4 SV=1	S	Function unknown	uncharacterized protein LOC113742553 isoform X1 [Coffea arabica]
tissues_transcript_24202	--	--	Molecular Function: nucleic acid binding (GO:0003676);; Biological Process: DNA integration (GO:0015074);;	K03549|1.3e-46|qsu:111987200|K03549 KUP system potassium uptake protein | (RefSeq) LOW QUALITY PROTEIN: probable potassium transporter 17	--	[R]	General function prediction only	--	Uncharacterized mitochondrial protein AtMg00810 OS=Arabidopsis thaliana OX=3702 GN=AtMg00810 PE=4 SV=1	Retrovirus-related Pol polyprotein from transposon TNT 1-94 OS=Trifolium pratense OX=57577 GN=L195_g016630 PE=4 SV=1	L	Replication, recombination and repair	retrovirus-related Pol polyprotein from transposon TNT 1-94 [Trifolium pratense]
tissues_transcript_67855	[R]	General function prediction only	Molecular Function: selenium binding (GO:0008430);;	K17285|1.5e-165|sind:105180140|K17285 methanethiol oxidase [EC:1.8.3.4] | (RefSeq) selenium-binding protein 2-like	Sulfur metabolism (ko00920)	[P]	Inorganic ion transport and metabolism	56kDa selenium binding protein (SBP56);; 56kDa selenium binding protein (SBP56)	Selenium-binding protein 1 OS=Arabidopsis thaliana OX=3702 GN=SBP1 PE=1 SV=1	Uncharacterized protein OS=Coffea canephora OX=49390 GN=GSCOC_T00042674001 PE=3 SV=1	P	Inorganic ion transport and metabolism	unnamed protein product [Coffea canephora]
tissues_transcript_28976	--	--	Biological Process: mitochondrial RNA metabolic process (GO:0000959);; Biological Process: mitochondrial RNA processing (GO:0000963);; Biological Process: RNA 5'-end processing (GO:0000966);; Molecular Function: molecular_function (GO:0003674);; Molecular Function: nucleic acid binding (GO:0003676);; Molecular Function: RNA binding (GO:0003723);; Molecular Function: catalytic activity (GO:0003824…	K00423|3.0e-11|aip:107627590|K00423 L-ascorbate oxidase [EC:1.10.3.3] | (RefSeq) L-ascorbate oxidase homolog	Ascorbate and aldarate metabolism (ko00053)	[R]	General function prediction only	PPR repeat;; PPR repeat family;; PPR repeat;; Pentatricopeptide repeat domain;; Pentacotripeptide-repeat region of PRORP;; Tetratricopeptide repeat	Putative pentatricopeptide repeat-containing protein At1g12700, mitochondrial OS=Arabidopsis thaliana OX=3702 GN=At1g12700 PE=3 SV=1	Uncharacterized protein OS=Coffea canephora OX=49390 GN=GSCOC_T00018660001 PE=4 SV=1	S	Function unknown	putative pentatricopeptide repeat-containing protein At1g12700, mitochondrial [Coffea eugenioides]
tissues_transcript_68713	[T]	Signal transduction mechanisms	Molecular Function: cyclin-dependent protein serine/threonine kinase activity (GO:0004693);; Molecular Function: ATP binding (GO:0005524);; Molecular Function: RNA polymerase II CTD heptapeptide repeat kinase activity (GO:0008353);;	K08819|8.6e-138|jre:109010610|K08819 cyclin-dependent kinase 12/13 [EC:2.7.11.22 2.7.11.23] | (RefSeq) cyclin-dependent kinase C-1-like	--	[D]	Cell cycle control, cell division, chromosome partitioning	Protein kinase domain;; Protein tyrosine and serine/threonine kinase;; Protein kinase domain;; Protein tyrosine and serine/threonine kinase;; Protein kinase domain;; Protein tyrosine and serine/threonine kinase	Cyclin-dependent kinase C-1 OS=Arabidopsis thaliana OX=3702 GN=CDKC-1 PE=1 SV=1	Putative cyclin-dependent kinase C-1-like OS=Davidia involucrata OX=16924 GN=Din_031630 PE=4 SV=1	T	Signal transduction mechanisms	Cyclin-dependent kinase C-1 [Morella rubra]
tissues_transcript_51133	--	--	Cellular Component: nucleus (GO:0005634);; Biological Process: regulation of gene expression by genetic imprinting (GO:0006349);; Biological Process: negative regulation of flower development (GO:0009910);;	K11463|9.4e-25|brp:103867335|K11463 polycomb protein SUZ12 | (RefSeq) polycomb group protein FERTILIZATION-INDEPENDENT SEED 2	--	--	--	VEFS-Box of polycomb protein	Polycomb group protein EMBRYONIC FLOWER 2 OS=Arabidopsis thaliana OX=3702 GN=EMF2 PE=1 SV=2	VEFS-Box domain-containing protein OS=Coffea canephora OX=49390 GN=GSCOC_T00020401001 PE=3 SV=1	S	Function unknown	polycomb group protein EMBRYONIC FLOWER 2 isoform X2 [Coffea arabica]
tissues_transcript_25148	[I]	Lipid transport and metabolism	Molecular Function: catalytic activity (GO:0003824);;	K01897|2.9e-170|ini:109181439|K01897 long-chain acyl-CoA synthetase [EC:6.2.1.3] | (RefSeq) long chain acyl-CoA synthetase 6, peroxisomal	Fatty acid biosynthesis (ko00061);; Fatty acid degradation (ko00071);; Fatty acid metabolism (ko01212);; Peroxisome (ko04146)	[I]	Lipid transport and metabolism	AMP-binding enzyme;; AMP-binding enzyme;; AMP-binding enzyme C-terminal domain	Long chain acyl-CoA synthetase 6, peroxisomal OS=Arabidopsis thaliana OX=3702 GN=LACS6 PE=1 SV=1	4-coumarate--CoA ligase OS=Coffea canephora OX=49390 GN=GSCOC_T00015367001 PE=4 SV=1	I	Lipid transport and metabolism	long chain acyl-CoA synthetase 6, peroxisomal-like [Coffea arabica]
tissues_transcript_4839	--	--	Cellular Component: vacuolar proton-transporting V-type ATPase, V1 domain (GO:0000221);; Molecular Function: proton-transporting ATPase activity, rotational mechanism (GO:0046961);;	K02144|1.1e-222|nta:107783503|K02144 V-type H+-transporting ATPase subunit H | (RefSeq) V-type proton ATPase subunit H-like	Oxidative phosphorylation (ko00190);; Phagosome (ko04145)	[C]	Energy production and conversion	V-ATPase subunit H;; V-ATPase subunit H;; Armadillo/beta-catenin-like repeat	V-type proton ATPase subunit H OS=Arabidopsis thaliana OX=3702 GN=VHA-H PE=1 SV=1	V-type proton ATPase subunit H OS=Nicotiana tabacum OX=4097 GN=LOC107783503 PE=3 SV=1	C	Energy production and conversion	V-type proton ATPase subunit H [Coffea arabica]
tissues_transcript_67518	--	--	Molecular Function: UDP-glycosyltransferase activity (GO:0008194);;	K22772|4.7e-162|oeu:111379724|K22772 flavonol-3-O-glucoside L-rhamnosyltransferase [EC:2.4.1.159] | (RefSeq) anthocyanidin 3-O-glucosyltransferase-like	Flavone and flavonol biosynthesis (ko00944)	[GC]	--	UDP-glucoronosyl and UDP-glucosyl transferase	Anthocyanidin-3-O-glucoside rhamnosyltransferase OS=Petunia hybrida OX=4102 GN=RT PE=2 SV=1	Uncharacterized protein OS=Coffea canephora OX=49390 GN=GSCOC_T00016432001 PE=4 SV=1	--	--	unnamed protein product [Coffea canephora]
tissues_transcript_74435	[G]	Carbohydrate transport and metabolism	Molecular Function: hydrolase activity, hydrolyzing O-glycosyl compounds (GO:0004553);; Biological Process: carbohydrate metabolic process (GO:0005975);;	K01214|0.0e+00|nau:109212100|K01214 isoamylase [EC:3.2.1.68] | (RefSeq) isoamylase 3, chloroplastic isoform X1	Starch and sucrose metabolism (ko00500)	[G]	Carbohydrate transport and metabolism	Carbohydrate-binding module 48 (Isoamylase N-terminal domain);; Alpha amylase, catalytic domain	Isoamylase 3, chloroplastic OS=Arabidopsis thaliana OX=3702 GN=ISA3 PE=1 SV=2	Aamy domain-containing protein OS=Coffea canephora OX=49390 GN=GSCOC_T00034629001 PE=4 SV=1	G	Carbohydrate transport and metabolism	isoamylase 3, chloroplastic-like [Coffea arabica]
tissues_transcript_35419	--	--	Biological Process: defense response (GO:0006952);;	--	--	--	--	Gamma-thionin family	Defensin-like protein 1 OS=Vigna unguiculata OX=3917 PE=1 SV=1	Knot1 domain-containing protein OS=Gossypium tomentosum OX=34277 GN=ES332_A05G422000v1 PE=3 SV=1	--	--	PREDICTED: defensin-like protein 1 [Gossypium arboreum]
tissues_transcript_43588	--	--	Molecular Function: serine-type endopeptidase activity (GO:0004252);;	--	--	--	--	Fibronectin type-III domain	Subtilisin-like protease SBT1.4 OS=Arabidopsis thaliana OX=3702 GN=SBT1.4 PE=2 SV=1	Uncharacterized protein OS=Coffea canephora OX=49390 GN=GSCOC_T00000781001 PE=3 SV=1	G	Carbohydrate transport and metabolism	subtilisin-like protease SBT1.4 [Coffea arabica]
tissues_transcript_39309	[J]	Translation, ribosomal structure and biogenesis	Biological Process: pseudouridine synthesis (GO:0001522);; Molecular Function: RNA binding (GO:0003723);; Molecular Function: pseudouridine synthase activity (GO:0009982);;	K06180|6.3e-11|nsy:104245022|K06180 23S rRNA pseudouridine1911/1915/1917 synthase [EC:5.4.99.23] | (RefSeq) RNA pseudouridine synthase 2, chloroplastic	--	[A]	RNA processing and modification	RNA pseudouridylate synthase	RNA pseudouridine synthase 4, mitochondrial OS=Arabidopsis thaliana OX=3702 GN=At3g19440 PE=2 SV=1	PseudoU_synth_2 domain-containing protein OS=Coffea canephora OX=49390 GN=GSCOC_T00014493001 PE=4 SV=1	A	RNA processing and modification	RNA pseudouridine synthase 4, mitochondrial-like [Coffea arabica]
tissues_transcript_11820	--	--	Molecular Function: protein kinase activity (GO:0004672);; Molecular Function: ATP binding (GO:0005524);;	K01968|1.5e-81|tcc:18613295|K01968 3-methylcrotonyl-CoA carboxylase alpha subunit [EC:6.4.1.4] | (RefSeq) methylcrotonoyl-CoA carboxylase subunit alpha, mitochondrial	Valine, leucine and isoleucine degradation (ko00280)	[T]	Signal transduction mechanisms	Protein tyrosine and serine/threonine kinase;; Protein kinase domain;; Protein tyrosine and serine/threonine kinase	Serine/threonine-protein kinase STY13 OS=Arabidopsis thaliana OX=3702 GN=STY13 PE=1 SV=2	Serine/threonine-protein kinase HT1 (Fragment) OS=Mucuna pruriens OX=157652 GN=HT1 PE=4 SV=1	T	Signal transduction mechanisms	Serine/threonine-protein kinase HT1 [Spatholobus suberectus]
tissues_transcript_65627	--	--	Molecular Function: ATP binding (GO:0005524);; Molecular Function: inositol pentakisphosphate 2-kinase activity (GO:0035299);;	K10572|6.1e-47|oeu:111397353|K10572 inositol-pentakisphosphate 2-kinase [EC:2.7.1.158] | (RefSeq) inositol-pentakisphosphate 2-kinase-like	Inositol phosphate metabolism (ko00562);; Phosphatidylinositol signaling system (ko04070)	[T]	Signal transduction mechanisms	Inositol-pentakisphosphate 2-kinase	Inositol-pentakisphosphate 2-kinase IPK1 OS=Oryza sativa subsp. indica OX=39946 GN=IPK1 PE=3 SV=1	Inositol-pentakisphosphate 2-kinase OS=Coffea canephora OX=49390 GN=GSCOC_T00024759001 PE=4 SV=1	T	Signal transduction mechanisms	inositol-pentakisphosphate 2-kinase-like [Coffea arabica]
tissues_transcript_38618	--	--	Molecular Function: endonuclease activity (GO:0004519);; Biological Process: double-strand break repair (GO:0006302);; Molecular Function: 3'-5' exonuclease activity (GO:0008408);; Molecular Function: manganese ion binding (GO:0030145);; Cellular Component: Mre11 complex (GO:0030870);; Biological Process: meiotic cell cycle (GO:0051321);;	K10865|4.9e-75|nau:109209408|K10865 double-strand break repair protein MRE11 | (RefSeq) double-strand break repair protein MRE11 isoform X1	Homologous recombination (ko03440);; Non-homologous end-joining (ko03450)	[L]	Replication, recombination and repair	--	Double-strand break repair protein MRE11 OS=Arabidopsis thaliana OX=3702 GN=MRE11 PE=1 SV=1	Double-strand break repair protein OS=Nicotiana attenuata OX=49451 GN=MRE11 PE=3 SV=1	L	Replication, recombination and repair	PREDICTED: double-strand break repair protein MRE11 isoform X1 [Nicotiana attenuata]
tissues_transcript_70707	--	--	Molecular Function: molecular_function (GO:0003674);; Molecular Function: nucleic acid binding (GO:0003676);; Molecular Function: RNA binding (GO:0003723);; Molecular Function: catalytic activity (GO:0003824);; Molecular Function: nuclease activity (GO:0004518);; Molecular Function: endonuclease activity (GO:0004519);; Molecular Function: binding (GO:0005488);; Cellular Component: cellular_compon…	--	--	[R]	General function prediction only	PPR repeat family;; PPR repeat;; Pentatricopeptide repeat domain;; PPR repeat;; Domain of unknown function (DUF3444)	Putative pentatricopeptide repeat-containing protein At1g26500 OS=Arabidopsis thaliana OX=3702 GN=At1g26500 PE=3 SV=1	Uncharacterized protein OS=Corchorus capsularis OX=210143 GN=CCACVL1_06498 PE=4 SV=1	S	Function unknown	putative pentatricopeptide repeat-containing protein At1g26500 [Coffea arabica]
tissues_transcript_73070	--	--	Molecular Function: molecular_function (GO:0003674);; Molecular Function: nucleic acid binding (GO:0003676);; Molecular Function: RNA binding (GO:0003723);; Molecular Function: catalytic activity (GO:0003824);; Molecular Function: nuclease activity (GO:0004518);; Molecular Function: endonuclease activity (GO:0004519);; Molecular Function: binding (GO:0005488);; Cellular Component: cellular_compon…	--	--	[R]	General function prediction only	PPR repeat;; PPR repeat family;; Pentatricopeptide repeat domain;; PPR repeat;; Pentacotripeptide-repeat region of PRORP;; Region in Clathrin and VPS;; PPR repeat family;; PPR repeat;; PPR repeat family;; PPR repeat;; Pentatricopeptide repeat domain;; PPR repeat;; PPR repeat family;; PPR repeat;; PPR repeat;; Pentatricopeptide repeat domain;; PPR repeat	Pentatricopeptide repeat-containing protein At3g23020 OS=Arabidopsis thaliana OX=3702 GN=At3g23020 PE=2 SV=1	PPR_long domain-containing protein OS=Capsella rubella OX=81985 GN=CARUB_v10016333mg PE=4 SV=1	S	Function unknown	pentatricopeptide repeat-containing protein At3g23020 [Capsella rubella]
tissues_transcript_68195	--	--	Biological Process: protein polyubiquitination (GO:0000209);; Molecular Function: molecular_function (GO:0003674);; Molecular Function: catalytic activity (GO:0003824);; Molecular Function: ubiquitin-protein transferase activity (GO:0004842);; Biological Process: cellular protein modification process (GO:0006464);; Biological Process: proteolysis (GO:0006508);; Biological Process: ubiquitin-depen…	K11982|3.7e-43|dzi:111317657|K11982 E3 ubiquitin-protein ligase RNF115/126 [EC:2.3.2.27] | (RefSeq) uncharacterized protein LOC111317657 isoform X1	--	[O]	Posttranslational modification, protein turnover, chaperones	Ring finger domain;; RING-like zinc finger;; Zinc finger, C3HC4 type (RING finger);; RING-H2 zinc finger domain;; Zinc finger, C3HC4 type (RING finger);; zinc-RING finger domain;; RING-type zinc-finger;; Zinc finger, C3HC4 type (RING finger);; Anaphase-promoting complex subunit 11 RING-H2 finger	E3 ubiquitin-protein ligase RDUF2 OS=Arabidopsis thaliana OX=3702 GN=DURF2 PE=1 SV=1	Uncharacterized protein OS=Coffea canephora OX=49390 GN=GSCOC_T00016893001 PE=4 SV=1	O	Posttranslational modification, protein turnover, chaperones	unnamed protein product [Coffea canephora]
tissues_transcript_20571	[CE]	--	Molecular Function: isocitrate dehydrogenase (NAD+) activity (GO:0004449);; Biological Process: tricarboxylic acid cycle (GO:0006099);;	K00030|2.3e-20|nnu:104599192|K00030 isocitrate dehydrogenase (NAD+) [EC:1.1.1.41] | (RefSeq) isocitrate dehydrogenase [NAD] regulatory subunit 1, mitochondrial-like	Citrate cycle (TCA cycle) (ko00020);; Carbon metabolism (ko01200);; 2-Oxocarboxylic acid metabolism (ko01210);; Biosynthesis of amino acids (ko01230)	[E]	Amino acid transport and metabolism	Isocitrate/isopropylmalate dehydrogenase	Isocitrate dehydrogenase [NAD] regulatory subunit 2, mitochondrial OS=Arabidopsis thaliana OX=3702 GN=IDH2 PE=1 SV=2	Isocitrate dehydrogenase OS=Striga asiatica OX=4170 GN=STAS_32858 PE=3 SV=1	E	Amino acid transport and metabolism	isocitrate dehydrogenase [Striga asiatica]
tissues_transcript_70768	--	--	--	K22849|4.9e-26|vvi:100242564|K22849 diacylglycerol O-acyltransferase 3, plant [EC:2.3.1.20] | (RefSeq) uncharacterized LOC100242564	Glycerolipid metabolism (ko00561)	--	--	--	Diacylglycerol O-acyltransferase 3 OS=Arabidopsis thaliana OX=3702 GN=DGAT3 PE=1 SV=2	Uncharacterized protein OS=Populus alba OX=43335 GN=D5086_0000121950 PE=4 SV=1	--	--	diacylglycerol O-acyltransferase 3, cytosolic [Coffea eugenioides]
tissues_transcript_27996	--	--	Cellular Component: endosome (GO:0005768);; Cellular Component: trans-Golgi network (GO:0005802);; Cellular Component: integral component of membrane (GO:0016021);;	--	--	--	--	--	--	Glycos_transf_1 domain-containing protein OS=Coffea canephora OX=49390 GN=GSCOC_T00027815001 PE=4 SV=1	S	Function unknown	uncharacterized protein LOC113733257 isoform X2 [Coffea arabica]
tissues_transcript_42964	[P]	Inorganic ion transport and metabolism	Molecular Function: protein binding (GO:0005515);;	K06195|2.4e-82|lang:109362578|K06195 ApaG protein | (RefSeq) uncharacterized LOC109362578	--	--	--	ApaG domain;; UvrB/uvrC motif	--	Uncharacterized protein OS=Nicotiana attenuata OX=49451 GN=A4A49_21148 PE=4 SV=1	P	Inorganic ion transport and metabolism	uncharacterized protein LOC110686627 [Chenopodium quinoa]
tissues_transcript_6634	[G]	Carbohydrate transport and metabolism	Molecular Function: hydrolase activity, hydrolyzing O-glycosyl compounds (GO:0004553);; Biological Process: carbohydrate metabolic process (GO:0005975);;	K05349|5.1e-131|dcr:108218713|K05349 beta-glucosidase [EC:3.2.1.21] | (RefSeq) beta-glucosidase BoGH3B-like	Cyanoamino acid metabolism (ko00460);; Starch and sucrose metabolism (ko00500);; Phenylpropanoid biosynthesis (ko00940)	--	--	Glycosyl hydrolase family 3 N terminal domain;; Glycosyl hydrolase family 3 C-terminal domain	Beta-xylosidase/alpha-L-arabinofuranosidase 2 OS=Medicago sativa subsp. varia OX=36902 GN=Xyl2 PE=2 SV=1	Uncharacterized protein OS=Daucus carota subsp. sativus OX=79200 GN=DCAR_013474 PE=3 SV=1	G	Carbohydrate transport and metabolism	uncharacterized protein LOC113775767 [Coffea eugenioides]
tissues_transcript_66144	--	--	Biological Process: nuclear-transcribed mRNA catabolic process, nonsense-mediated decay (GO:0000184);;	K18735|2.4e-64|ini:109193777|K18735 protein SMG9 | (RefSeq) protein SMG9-like	--	--	--	--	--	Uncharacterized protein OS=Davidia involucrata OX=16924 GN=Din_047786 PE=3 SV=1	F	Nucleotide transport and metabolism	protein SMG9-like [Coffea eugenioides]
tissues_transcript_3125	--	--	Cellular Component: cytosol (GO:0005829);;	--	--	--	--	--	--	Uncharacterized protein OS=Coffea canephora OX=49390 GN=GSCOC_T00024440001 PE=4 SV=1	--	--	paramyosin, long form isoform X1 [Coffea arabica]
tissues_transcript_3980	[G]	Carbohydrate transport and metabolism	Molecular Function: UTP:glucose-1-phosphate uridylyltransferase activity (GO:0003983);; Biological Process: UDP-glucose metabolic process (GO:0006011);;	K00963|4.3e-238|nau:109225282|K00963 UTP--glucose-1-phosphate uridylyltransferase [EC:2.7.7.9] | (RefSeq) UTP--glucose-1-phosphate uridylyltransferase-like	Pentose and glucuronate interconversions (ko00040);; Galactose metabolism (ko00052);; Starch and sucrose metabolism (ko00500);; Amino sugar and nucleotide sugar metabolism (ko00520)	[G]	Carbohydrate transport and metabolism	UTP--glucose-1-phosphate uridylyltransferase	UTP--glucose-1-phosphate uridylyltransferase OS=Solanum tuberosum OX=4113 PE=1 SV=3	UTP--glucose-1-phosphate uridylyltransferase OS=Coffea canephora OX=49390 GN=GSCOC_T00036827001 PE=3 SV=1	G	Carbohydrate transport and metabolism	UTP--glucose-1-phosphate uridylyltransferase-like [Coffea arabica]
tissues_transcript_69890	[V]	Defense mechanisms	Molecular Function: ATP binding (GO:0005524);; Cellular Component: plasma membrane (GO:0005886);; Cellular Component: integral component of membrane (GO:0016021);; Molecular Function: ATPase activity (GO:0016887);; Molecular Function: ATPase-coupled transmembrane transporter activity (GO:0042626);; Biological Process: transmembrane transport (GO:0055085);;	K05681|4.3e-34|aip:107621880|K05681 ATP-binding cassette, subfamily G (WHITE), member 2 | (RefSeq) ABC transporter G family member 5-like	ABC transporters (ko02010)	[Q]	Secondary metabolites biosynthesis, transport and catabolism	ABC transporter;; ABC-2 type transporter;; ABC-2 type transporter	ABC transporter G family member 6 OS=Arabidopsis thaliana OX=3702 GN=ABCG6 PE=2 SV=1	ABC transporter G family member 20-like OS=Nicotiana tabacum OX=4097 GN=LOC107816631 PE=4 SV=1	Q	Secondary metabolites biosynthesis, transport and catabolism	ABC transporter G family member 6 [Coffea arabica]
tissues_transcript_35951	--	--	Cellular Component: integral component of membrane (GO:0016021);;	K24195|0.0e+00|nto:104104546|K24195 xenotropic and polytropic retrovirus receptor 1 | (RefSeq) phosphate transporter PHO1	--	[U]	Intracellular trafficking, secretion, and vesicular transport	EXS family;; SPX domain	Phosphate transporter PHO1 OS=Arabidopsis thaliana OX=3702 GN=PHO1 PE=1 SV=1	Uncharacterized protein OS=Coffea canephora OX=49390 GN=GSCOC_T00026350001 PE=3 SV=1	U	Intracellular trafficking, secretion, and vesicular transport	phosphate transporter PHO1-like [Coffea arabica]
tissues_transcript_29966	--	--	Molecular Function: structural constituent of ribosome (GO:0003735);; Cellular Component: ribosome (GO:0005840);; Biological Process: translation (GO:0006412);;	K02978|4.5e-39|qsu:112040396|K02978 small subunit ribosomal protein S27e | (RefSeq) 40S ribosomal protein S27	Ribosome (ko03010)	[J]	Translation, ribosomal structure and biogenesis	Ribosomal protein S27	40S ribosomal protein S27-2 OS=Arabidopsis thaliana OX=3702 GN=RPS27B PE=2 SV=2	Uncharacterized protein (Fragment) OS=Porphyra umbilicalis OX=2786 GN=BU14_0325s0016 PE=3 SV=1	J	Translation, ribosomal structure and biogenesis	40s ribosomal s27 [Pyrenophora seminiperda CCB06]
tissues_transcript_1639	[M]	Cell wall/membrane/envelope biogenesis	Molecular Function: serine-type endopeptidase activity (GO:0004252);;	K15333|7.1e-79|nsy:104224633|K15333 tRNA guanosine-2'-O-methyltransferase [EC:2.1.1.34] | (RefSeq) uncharacterized protein LOC104224633	--	--	--	Subtilase family;; Fibronectin type-III domain;; Peptidase inhibitor I9;; PA domain	Subtilisin-like protease SBT1.5 OS=Arabidopsis thaliana OX=3702 GN=SBT1.5 PE=2 SV=1	Uncharacterized protein OS=Coffea canephora OX=49390 GN=GSCOC_T00015435001 PE=3 SV=1	O	Posttranslational modification, protein turnover, chaperones	unnamed protein product [Coffea canephora]
tissues_transcript_5597	--	--	Cellular Component: Ndc80 complex (GO:0031262);;	K11548|1.4e-107|sind:105169140|K11548 kinetochore protein Nuf2 | (RefSeq) probable kinetochore protein NUF2	--	[D]	Cell cycle control, cell division, chromosome partitioning	Nuf2 family	Kinetochore protein NUF2 homolog OS=Arabidopsis thaliana OX=3702 GN=NUF2 PE=1 SV=1	Uncharacterized protein OS=Camellia sinensis var. sinensis OX=542762 GN=TEA_007969 PE=3 SV=1	D	Cell cycle control, cell division, chromosome partitioning	kinetochore protein NUF2 homolog [Coffea arabica]
tissues_transcript_54795	[J]	Translation, ribosomal structure and biogenesis	Biological Process: rRNA processing (GO:0006364);;	K09140|5.0e-31|ini:109185715|K09140 pre-rRNA-processing protein TSR3 | (RefSeq) ribosome biogenesis protein TSR3 homolog	--	[S]	Function unknown	Ribosome biogenesis protein, C-terminal;; Ribosome biogenesis protein, C-terminal	--	18S rRNA aminocarboxypropyltransferase OS=Coffea canephora OX=49390 GN=GSCOC_T00013028001 PE=3 SV=1	S	Function unknown	ribosome biogenesis protein TSR3 homolog [Coffea arabica]
tissues_transcript_51465	--	--	--	--	--	--	--	Protein of unknown function (DUF1668)	--	Uncharacterized protein OS=Cuscuta campestris OX=132261 GN=CCAM_LOCUS4866 PE=4 SV=1	--	--	uncharacterized protein LOC110718730 isoform X1 [Chenopodium quinoa]
tissues_transcript_30349	[G]	Carbohydrate transport and metabolism	Molecular Function: hydrolase activity, hydrolyzing O-glycosyl compounds (GO:0004553);; Biological Process: carbohydrate metabolic process (GO:0005975);; Molecular Function: beta-glucosidase activity (GO:0008422);; Molecular Function: scopolin beta-glucosidase activity (GO:0102483);;	K01188|4.9e-23|mtr:MTR_6g078380|K01188 beta-glucosidase [EC:3.2.1.21] | (RefSeq) glycoside hydrolase family 1 protein	Cyanoamino acid metabolism (ko00460);; Starch and sucrose metabolism (ko00500);; Phenylpropanoid biosynthesis (ko00940)	[G]	Carbohydrate transport and metabolism	Glycosyl hydrolase family 1	Beta-glucosidase 12 OS=Oryza sativa subsp. indica OX=39946 GN=BGLU12 PE=3 SV=1	Glycoside hydrolase family 1 protein OS=Medicago truncatula OX=3880 GN=11412670 PE=3 SV=2	G	Carbohydrate transport and metabolism	raucaffricine-O-beta-D-glucosidase-like [Coffea eugenioides]
tissues_transcript_53840	[J]	Translation, ribosomal structure and biogenesis	Molecular Function: magnesium ion binding (GO:0000287);; Biological Process: tRNA modification (GO:0006400);; Molecular Function: tRNA guanylyltransferase activity (GO:0008193);;	K10761|5.9e-118|vvi:100264494|K10761 tRNA(His) guanylyltransferase [EC:2.7.7.79] | (RefSeq) tRNA(His) guanylyltransferase 1	--	[S]	Function unknown	tRNAHis guanylyltransferase;; Thg1 C terminal domain;; tRNAHis guanylyltransferase	tRNA(His) guanylyltransferase 1 OS=Arabidopsis thaliana OX=3702 GN=THG1 PE=1 SV=1	tRNA(His) guanylyltransferase OS=Coffea canephora OX=49390 GN=GSCOC_T00037555001 PE=3 SV=1	S	Function unknown	unnamed protein product [Coffea canephora]
tissues_transcript_12501	--	--	--	K14545|6.8e-52|cic:CICLE_v10012260mg|K14545 ribosomal RNA-processing protein 7 | (RefSeq) hypothetical protein	Ribosome biogenesis in eukaryotes (ko03008)	[A]	RNA processing and modification	Ribosomal RNA-processing protein 7 (RRP7) C-terminal domain	--	RRP7 domain-containing protein OS=Davidia involucrata OX=16924 GN=Din_016218 PE=3 SV=1	A	RNA processing and modification	hypothetical protein CDL12_14594 [Handroanthus impetiginosus]
tissues_transcript_37259	--	--	--	K02132|8.7e-18|gab:108477463|K02132 F-type H+-transporting ATPase subunit alpha | (RefSeq) ATP synthase subunit alpha, mitochondrial-like	Oxidative phosphorylation (ko00190)	--	--	--	Uncharacterized mitochondrial protein AtMg00030 OS=Arabidopsis thaliana OX=3702 GN=AtMg00030 PE=4 SV=1	Uncharacterized protein OS=Acer yangbiense OX=1000413 GN=EZV62_028250 PE=4 SV=1	--	--	hypothetical protein EZV62_028250 [Acer yangbiense]
tissues_transcript_16077	--	--	Molecular Function: ion channel activity (GO:0005216);; Cellular Component: integral component of membrane (GO:0016021);;	K05391|2.1e-98|sind:105160375|K05391 cyclic nucleotide gated channel, plant | (RefSeq) cyclic nucleotide-gated ion channel 1	Plant-pathogen interaction (ko04626)	[PT]	--	--	Cyclic nucleotide-gated ion channel 1 OS=Arabidopsis thaliana OX=3702 GN=CNGC1 PE=1 SV=1	Cyclic nucleotide-gated ion channel 1 OS=Morus notabilis OX=981085 GN=L484_002696 PE=4 SV=1	--	--	cyclic nucleotide-gated ion channel 1 [Sesamum indicum]
tissues_transcript_71035	--	--	--	--	--	--	--	--	--	Uncharacterized protein OS=Coffea canephora OX=49390 GN=GSCOC_T00027953001 PE=4 SV=1	S	Function unknown	uncharacterized protein LOC113728045 isoform X2 [Coffea arabica]
tissues_transcript_28579	--	--	Molecular Function: actin binding (GO:0003779);; Cellular Component: cytoplasm (GO:0005737);; Cellular Component: Arp2/3 protein complex (GO:0005885);; Biological Process: Arp2/3 complex-mediated actin nucleation (GO:0034314);;	K05757|2.5e-115|cpep:111811220|K05757 actin related protein 2/3 complex, subunit 1A/1B | (RefSeq) actin-related protein 2/3 complex subunit 1B-like isoform X1	Endocytosis (ko04144)	[Z]	Cytoskeleton	--	Actin-related protein 2/3 complex subunit 1A OS=Arabidopsis thaliana OX=3702 GN=ARPC1A PE=2 SV=1	Actin-related protein 2/3 complex subunit OS=Coffea canephora OX=49390 GN=GSCOC_T00002677001 PE=3 SV=1	Z	Cytoskeleton	actin-related protein 2/3 complex subunit 1A-like isoform X2 [Coffea arabica]
tissues_transcript_34095	--	--	Molecular Function: zinc ion binding (GO:0008270);;	K13800|2.8e-07|csv:101217681|K13800 UMP-CMP kinase [EC:2.7.4.14] | (RefSeq) UMP-CMP kinase isoform X1	Pyrimidine metabolism (ko00240)	[R]	General function prediction only	PPR repeat	Pentatricopeptide repeat-containing protein At5g43790 OS=Arabidopsis thaliana OX=3702 GN=PCMP-E30 PE=2 SV=1	DYW_deaminase domain-containing protein OS=Citrus clementina OX=85681 GN=CICLE_v10011209mg PE=3 SV=1	S	Function unknown	putative pentatricopeptide repeat-containing protein At3g08820 [Coffea arabica]
tissues_transcript_30841	--	--	Cellular Component: chloroplast (GO:0009507);; Molecular Function: violaxanthin de-epoxidase activity (GO:0046422);;	K09839|9.2e-69|pop:7474648|K09839 violaxanthin de-epoxidase [EC:1.23.5.1] | (RefSeq) violaxanthin de-epoxidase, chloroplastic	Carotenoid biosynthesis (ko00906)	--	--	--	Violaxanthin de-epoxidase, chloroplastic OS=Arabidopsis thaliana OX=3702 GN=VDE1 PE=1 SV=1	VDE domain-containing protein OS=Nyssa sinensis OX=561372 GN=F0562_025635 PE=4 SV=1	S	Function unknown	hypothetical protein F0562_025635 [Nyssa sinensis]
tissues_transcript_49708	--	--	--	--	--	--	--	--	--	Uncharacterized protein OS=Coffea canephora OX=49390 GN=GSCOC_T00028322001 PE=4 SV=1	--	--	serum factor response D-like [Coffea arabica]
tissues_transcript_70087	[G]	Carbohydrate transport and metabolism	Molecular Function: glucose-6-phosphate isomerase activity (GO:0004347);; Biological Process: gluconeogenesis (GO:0006094);; Biological Process: glycolytic process (GO:0006096);;	K01810|8.2e-192|ccaj:109815773|K01810 glucose-6-phosphate isomerase [EC:5.3.1.9] | (RefSeq) glucose-6-phosphate isomerase, cytosolic	Glycolysis / Gluconeogenesis (ko00010);; Pentose phosphate pathway (ko00030);; Starch and sucrose metabolism (ko00500);; Amino sugar and nucleotide sugar metabolism (ko00520);; Carbon metabolism (ko01200)	[G]	Carbohydrate transport and metabolism	Phosphoglucose isomerase;; Phosphoglucose isomerase	Glucose-6-phosphate isomerase, cytosolic 1 OS=Clarkia mildrediae OX=49756 GN=PGIC1 PE=3 SV=1	Glucose-6-phosphate isomerase OS=Cajanus cajan OX=3821 GN=KK1_032230 PE=3 SV=1	G	Carbohydrate transport and metabolism	glucose-6-phosphate isomerase, cytosolic [Coffea arabica]
tissues_transcript_27365	--	--	Molecular Function: RNA binding (GO:0003723);; Cellular Component: nucleus (GO:0005634);; Biological Process: RNA processing (GO:0006396);; Cellular Component: ribonucleoprotein complex (GO:1990904);;	K18757|1.2e-40|nau:109211678|K18757 la-related protein 1 | (RefSeq) la-related protein 1C-like	--	--	--	--	--	HTH La-type RNA-binding domain-containing protein OS=Coffea canephora OX=49390 GN=GSCOC_T00024602001 PE=4 SV=1	--	--	la-related protein 1B-like [Coffea eugenioides]
tissues_transcript_49343	--	--	--	K01191|1.4e-33|pxb:103958275|K01191 alpha-mannosidase [EC:3.2.1.24] | (RefSeq) alpha-mannosidase At3g26720-like	Other glycan degradation (ko00511)	--	--	Protein of unknown function (DUF1644)	--	Uncharacterized protein OS=Coffea canephora OX=49390 GN=GSCOC_T00008285001 PE=4 SV=1	S	Function unknown	unnamed protein product [Coffea canephora]
tissues_transcript_41140	--	--	Molecular Function: thiol-dependent ubiquitin-specific protease activity (GO:0004843);; Biological Process: ubiquitin-dependent protein catabolic process (GO:0006511);; Biological Process: protein deubiquitination (GO:0016579);;	K21343|3.9e-210|nnu:104590795|K21343 ubiquitin carboxyl-terminal hydrolase 15 [EC:3.4.19.12] | (RefSeq) ubiquitin carboxyl-terminal hydrolase 8	--	[O]	Posttranslational modification, protein turnover, chaperones	Ubiquitin carboxyl-terminal hydrolase;; DUSP domain;; Ubiquitin carboxyl-terminal hydrolase	Ubiquitin carboxyl-terminal hydrolase 9 OS=Arabidopsis thaliana OX=3702 GN=UBP9 PE=2 SV=1	Ubiquitin carboxyl-terminal hydrolase OS=Coffea canephora OX=49390 GN=GSCOC_T00035672001 PE=3 SV=1	O	Posttranslational modification, protein turnover, chaperones	unnamed protein product [Coffea canephora]
tissues_transcript_71751	--	--	--	--	--	--	--	--	--	Uncharacterized protein OS=Coffea canephora OX=49390 GN=GSCOC_T00037279001 PE=4 SV=1	E	Amino acid transport and metabolism	uncharacterized protein LOC113754468 [Coffea eugenioides]
tissues_transcript_12241	--	--	Cellular Component: cellular_component (GO:0005575);; Cellular Component: intracellular (GO:0005622);; Cellular Component: obsolete cell (GO:0005623);; Cellular Component: nucleus (GO:0005634);; Biological Process: cell communication (GO:0007154);; Biological Process: signal transduction (GO:0007165);; Biological Process: biological_process (GO:0008150);; Biological Process: response to radiation…	K22376|4.5e-59|nta:107775113|K22376 E3 ubiquitin-protein ligase KCMF1 [EC:2.3.2.27] | (RefSeq) protein DEHYDRATION-INDUCED 19 homolog 4-like	--	--	--	Stress-induced protein Di19, C-terminal;; Drought induced 19 protein (Di19), zinc-binding	Protein DEHYDRATION-INDUCED 19 homolog 4 OS=Arabidopsis thaliana OX=3702 GN=DI19-4 PE=1 SV=1	Protein dehydration-induced 19-like 4 OS=Nicotiana attenuata OX=49451 GN=DI19-4_0 PE=3 SV=1	S	Function unknown	protein DEHYDRATION-INDUCED 19 homolog 7 isoform X1 [Coffea eugenioides]
tissues_transcript_51921	[G]	Carbohydrate transport and metabolism	Biological Process: reproduction (GO:0000003);; Biological Process: developmental process involved in reproduction (GO:0003006);; Cellular Component: cellular_component (GO:0005575);; Cellular Component: intracellular (GO:0005622);; Cellular Component: obsolete cell (GO:0005623);; Cellular Component: cytoplasm (GO:0005737);; Cellular Component: vacuole (GO:0005773);; Biological Process: multicell…	K01205|9.2e-239|nta:107811032|K01205 alpha-N-acetylglucosaminidase [EC:3.2.1.50] | (RefSeq) alpha-N-acetylglucosaminidase-like	Glycosaminoglycan degradation (ko00531)	[U]	Intracellular trafficking, secretion, and vesicular transport	Alpha-N-acetylglucosaminidase (NAGLU) tim-barrel domain;; Alpha-N-acetylglucosaminidase (NAGLU) N-terminal domain;; Alpha-N-acetylglucosaminidase (NAGLU) C-terminal domain;; Alpha-N-acetylglucosaminidase (NAGLU) tim-barrel domain	Alpha-N-acetylglucosaminidase OS=Arabidopsis thaliana OX=3702 GN=NAGLU PE=2 SV=1	Uncharacterized protein OS=Coffea canephora OX=49390 GN=GSCOC_T00011528001 PE=4 SV=1	U	Intracellular trafficking, secretion, and vesicular transport	alpha-N-acetylglucosaminidase [Coffea eugenioides]
tissues_transcript_53328	[D]	Cell cycle control, cell division, chromosome partitioning	Molecular Function: GTPase activity (GO:0003924);; Molecular Function: GTP binding (GO:0005525);; Cellular Component: cytoplasm (GO:0005737);; Cellular Component: microtubule (GO:0005874);; Biological Process: microtubule-based process (GO:0007017);; Cellular Component: chloroplast (GO:0009507);; Biological Process: chloroplast fission (GO:0010020);; Cellular Component: cell division site (GO:003…	K03531|2.1e-147|sly:100736546|K03531 cell division protein FtsZ | (RefSeq) FtsZ1; plastid-dividing ring protein	--	--	--	Tubulin/FtsZ family, GTPase domain;; FtsZ family, C-terminal domain	Cell division protein FtsZ homolog 1, chloroplastic OS=Arabidopsis thaliana OX=3702 GN=FTSZ1 PE=1 SV=2	Plastid-dividing ring protein OS=Solanum lycopersicum OX=4081 GN=FtsZ1 PE=2 SV=1	F	Nucleotide transport and metabolism	cell division protein FtsZ homolog 1, chloroplastic-like [Coffea arabica]
tissues_transcript_24290	[V]	Defense mechanisms	Molecular Function: ATP binding (GO:0005524);; Cellular Component: integral component of membrane (GO:0016021);; Molecular Function: ATPase activity (GO:0016887);; Molecular Function: ATPase-coupled transmembrane transporter activity (GO:0042626);;	K05666|2.1e-216|sot:102594457|K05666 ATP-binding cassette, subfamily C (CFTR/MRP), member 2 | (RefSeq) ABC transporter C family member 10-like	ABC transporters (ko02010)	[Q]	Secondary metabolites biosynthesis, transport and catabolism	ABC transporter transmembrane region;; ABC transporter;; ABC transporter transmembrane region;; ABC transporter	ABC transporter C family member 10 OS=Arabidopsis thaliana OX=3702 GN=ABCC10 PE=2 SV=2	Uncharacterized protein OS=Coffea canephora OX=49390 GN=GSCOC_T00020047001 PE=4 SV=1	Q	Secondary metabolites biosynthesis, transport and catabolism	ABC transporter C family member 10-like isoform X1 [Coffea arabica]
tissues_transcript_6898	[O]	Posttranslational modification, protein turnover, chaperones	Molecular Function: ATP binding (GO:0005524);; Cellular Component: cytoplasm (GO:0005737);; Cellular Component: proteasome regulatory particle, base subcomplex (GO:0008540);; Molecular Function: hydrolase activity (GO:0016787);; Molecular Function: TBP-class protein binding (GO:0017025);; Biological Process: protein catabolic process (GO:0030163);; Biological Process: positive regulation of RNA p…	K03061|3.0e-237|ccav:112508717|K03061 26S proteasome regulatory subunit T1 | (RefSeq) 26S proteasome regulatory subunit 7 homolog A	Proteasome (ko03050)	[O]	Posttranslational modification, protein turnover, chaperones	ATPase family associated with various cellular activities (AAA);; AAA+ lid domain;; AAA domain (Cdc48 subfamily)	26S proteasome regulatory subunit 7 OS=Prunus persica OX=3760 GN=RPT1 PE=2 SV=1	AAA domain-containing protein OS=Erythranthe guttata OX=4155 GN=MIMGU_mgv1a005351mg PE=3 SV=1	O	Posttranslational modification, protein turnover, chaperones	hypothetical protein MIMGU_mgv1a005351mg [Erythranthe guttata]
tissues_transcript_59261	[S]	Function unknown	Cellular Component: integral component of membrane (GO:0016021);;	--	--	[S]	Function unknown	Integral membrane protein DUF92	Protein PGR OS=Arabidopsis thaliana OX=3702 GN=PGR PE=2 SV=1	Uncharacterized protein OS=Nyssa sinensis OX=561372 GN=F0562_009493 PE=3 SV=1	S	Function unknown	hypothetical protein F0562_009493 [Nyssa sinensis]
tissues_transcript_50914	--	--	Cellular Component: nucleus (GO:0005634);; Biological Process: floral meristem determinacy (GO:0010582);;	K14833|3.0e-129|ini:109188069|K14833 nucleolar complex protein 2 | (RefSeq) nucleolar complex protein 2 homolog	--	[J]	Translation, ribosomal structure and biogenesis	Noc2p family	--	Uncharacterized protein OS=Coffea canephora OX=49390 GN=GSCOC_T00029419001 PE=3 SV=1	J	Translation, ribosomal structure and biogenesis	nucleolar complex protein 2 homolog [Coffea arabica]
tissues_transcript_64845	[ER]	--	Molecular Function: nucleotide binding (GO:0000166);; Molecular Function: molecular_function (GO:0003674);; Molecular Function: catalytic activity (GO:0003824);; Molecular Function: binding (GO:0005488);; Cellular Component: cellular_component (GO:0005575);; Cellular Component: intracellular (GO:0005622);; Cellular Component: obsolete cell (GO:0005623);; Cellular Component: cytoplasm (GO:0005737)…	K18914|1.8e-81|oeu:111398852|K18914 adrenodoxin-NADP+ reductase [EC:1.18.1.6] | (RefSeq) NADPH:adrenodoxin oxidoreductase, mitochondrial-like isoform X1	--	[F]	Nucleotide transport and metabolism	NAD(P)-binding Rossmann-like domain	NADPH:adrenodoxin oxidoreductase, mitochondrial OS=Arabidopsis thaliana OX=3702 GN=MFDR PE=1 SV=1	NADPH:adrenodoxin oxidoreductase, mitochondrial OS=Capsicum chinense OX=80379 GN=BC332_22050 PE=3 SV=1	C	Energy production and conversion	NADPH:adrenodoxin oxidoreductase, mitochondrial [Capsicum chinense]
tissues_transcript_35593	--	--	Molecular Function: protein serine/threonine phosphatase activity (GO:0004722);; Molecular Function: metal ion binding (GO:0046872);;	K01102|1.3e-104|mesc:110609157|K01102 pyruvate dehydrogenase phosphatase [EC:3.1.3.43] | (RefSeq) probable protein phosphatase 2C 46	--	[T]	Signal transduction mechanisms	Protein phosphatase 2C	Probable protein phosphatase 2C 60 OS=Oryza sativa subsp. japonica OX=39947 GN=Os06g0717800 PE=2 SV=1	Protein-serine/threonine phosphatase OS=Nyssa sinensis OX=561372 GN=F0562_006839 PE=3 SV=1	T	Signal transduction mechanisms	hypothetical protein F0562_006839 [Nyssa sinensis]
tissues_transcript_32420	--	--	Molecular Function: metal ion binding (GO:0046872);;	K12481|6.6e-271|qsu:112036964|K12481 rabenosyn-5 | (RefSeq) vacuolar segregation protein pep7-like	Endocytosis (ko04144)	[R]	General function prediction only	FYVE zinc finger;; Rabenosyn Rab binding domain	--	--	--	--	Vacuolar segregation protein PEP7 [Cercospora beticola]
tissues_transcript_44825	--	--	Molecular Function: nucleic acid binding (GO:0003676);; Molecular Function: poly(A)-specific ribonuclease activity (GO:0004535);; Cellular Component: CCR4-NOT complex (GO:0030014);;	K12581|7.1e-83|tcc:18590248|K12581 CCR4-NOT transcription complex subunit 7/8 | (RefSeq) probable CCR4-associated factor 1 homolog 9	RNA degradation (ko03018)	[A]	RNA processing and modification	CAF1 family ribonuclease	Probable CCR4-associated factor 1 homolog 11 OS=Arabidopsis thaliana OX=3702 GN=CAF1-11 PE=2 SV=1	Poly(A)-specific ribonuclease OS=Coffea canephora OX=49390 GN=GSCOC_T00023896001 PE=3 SV=1	A	RNA processing and modification	probable CCR4-associated factor 1 homolog 11 [Coffea arabica]
tissues_transcript_32003	--	--	Molecular Function: molecular_function (GO:0003674);; Molecular Function: binding (GO:0005488);; Cellular Component: cellular_component (GO:0005575);; Cellular Component: membrane (GO:0016020);; Molecular Function: IgE binding (GO:0019863);; Molecular Function: immunoglobulin binding (GO:0019865);; Molecular Function: protein-containing complex binding (GO:0044877);; Molecular Function: nutrient …	--	--	--	--	Cupin	--	Uncharacterized protein OS=Nyssa sinensis OX=561372 GN=F0562_002522 PE=4 SV=1	S	Function unknown	hypothetical protein F0562_002522 [Nyssa sinensis]
tissues_transcript_37693	--	--	Biological Process: response to hypoxia (GO:0001666);; Molecular Function: DNA binding (GO:0003677);; Cellular Component: nucleus (GO:0005634);; Biological Process: response to bacterium (GO:0009617);; Biological Process: plant-type hypersensitive response (GO:0009626);; Biological Process: very long-chain fatty acid biosynthetic process (GO:0042761);;	K09422|7.0e-99|lang:109335173|K09422 transcription factor MYB, plant | (RefSeq) myb-related protein 306-like	--	[K]	Transcription	Myb-like DNA-binding domain;; Myb-like DNA-binding domain	Myb-related protein 306 OS=Antirrhinum majus OX=4151 GN=MYB306 PE=2 SV=1	Uncharacterized protein OS=Coffea canephora OX=49390 GN=GSCOC_T00039562001 PE=4 SV=1	--	--	myb-related protein 306-like [Coffea eugenioides]
tissues_transcript_11956	--	--	Molecular Function: DNA binding (GO:0003677);; Biological Process: transcription, DNA-templated (GO:0006351);; Cellular Component: host cell nucleus (GO:0042025);;	K03005|1.5e-86|sot:102603859|K03005 DNA-directed RNA polymerase I subunit RPA49 | (RefSeq) DNA-directed RNA polymerase I subunit rpa49	RNA polymerase (ko03020)	[K]	Transcription	A49-like RNA polymerase I associated factor	--	Uncharacterized protein OS=Coffea canephora OX=49390 GN=GSCOC_T00021819001 PE=3 SV=1	K	Transcription	DNA-directed RNA polymerase I subunit rpa49 [Coffea arabica]
tissues_transcript_65616	--	--	Cellular Component: chloroplast (GO:0009507);; Biological Process: cytochrome b6f complex assembly (GO:0010190);;	--	--	--	--	Cofactor assembly of complex C subunit B, CCB2/CCB4;; Cofactor assembly of complex C subunit B, CCB2/CCB4	Protein COFACTOR ASSEMBLY OF COMPLEX C SUBUNIT B CCB2, chloroplastic OS=Arabidopsis thaliana OX=3702 GN=CCB2 PE=1 SV=1	Uncharacterized protein OS=Coffea canephora OX=49390 GN=GSCOC_T00031427001 PE=4 SV=1	S	Function unknown	protein COFACTOR ASSEMBLY OF COMPLEX C SUBUNIT B CCB2, chloroplastic-like isoform X2 [Coffea arabica]
tissues_transcript_27567	[R]	General function prediction only	Molecular Function: GTP binding (GO:0005525);; Molecular Function: hydrolase activity, acting on acid anhydrides (GO:0016817);;	--	--	--	--	Translocase of chloroplast 159/132, membrane anchor domain;; AIG1 family;; 50S ribosome-binding GTPase	Translocase of chloroplast 132, chloroplastic OS=Arabidopsis thaliana OX=3702 GN=TOC132 PE=1 SV=1	AIG1-type G domain-containing protein OS=Coffea canephora OX=49390 GN=GSCOC_T00014128001 PE=4 SV=1	S	Function unknown	translocase of chloroplast 120, chloroplastic-like [Coffea eugenioides]
tissues_transcript_20627	[O]	Posttranslational modification, protein turnover, chaperones	Molecular Function: protein binding (GO:0005515);; Cellular Component: cellular_component (GO:0005575);; Cellular Component: intracellular (GO:0005622);; Cellular Component: obsolete cell (GO:0005623);; Cellular Component: cytoplasm (GO:0005737);; Cellular Component: cytosol (GO:0005829);; Cellular Component: plasma membrane (GO:0005886);; Biological Process: cellular protein modification process…	K12158|3.5e-37|ath:AT1G31340|K12158 ubiquitin-like protein Nedd8 | (RefSeq) RUB1; related to ubiquitin 1	--	[OR]	--	Ubiquitin family;; Ubiquitin-2 like Rad60 SUMO-like;; Ubiquitin-like domain	Ubiquitin-NEDD8-like protein RUB1 OS=Arabidopsis thaliana OX=3702 GN=RUB1 PE=1 SV=3	RUB1 OS=Arabidopsis thaliana OX=3702 GN=AXX17_At1g32000 PE=4 SV=1	O	Posttranslational modification, protein turnover, chaperones	ubiquitin-NEDD8-like protein RUB1 [Eutrema salsugineum]
tissues_transcript_44590	--	--	Molecular Function: molecular_function (GO:0003674);; Molecular Function: catalytic activity (GO:0003824);; Molecular Function: glutathione transferase activity (GO:0004364);; Cellular Component: cellular_component (GO:0005575);; Cellular Component: intracellular (GO:0005622);; Cellular Component: obsolete cell (GO:0005623);; Cellular Component: cytoplasm (GO:0005737);; Biological Process: peptid…	K00799|1.0e-16|dcr:108195464|K00799 glutathione S-transferase [EC:2.5.1.18] | (RefSeq) glutathione S-transferase U15-like	Glutathione metabolism (ko00480)	[O]	Posttranslational modification, protein turnover, chaperones	--	Glutathione S-transferase U18 OS=Arabidopsis thaliana OX=3702 GN=GSTU18 PE=2 SV=1	Uncharacterized protein OS=Daucus carota subsp. sativus OX=79200 GN=DCAR_024496 PE=3 SV=1	O	Posttranslational modification, protein turnover, chaperones	PREDICTED: glutathione S-transferase U15-like [Daucus carota subsp. sativus]
tissues_transcript_71284	--	--	Molecular Function: oxygen-dependent protoporphyrinogen oxidase activity (GO:0004729);; Biological Process: protoporphyrinogen IX biosynthetic process (GO:0006782);; Biological Process: heme biosynthetic process (GO:0006783);; Cellular Component: chloroplast thylakoid (GO:0009534);; Molecular Function: oxidoreductase activity (GO:0016491);;	K00231|2.3e-23|rcu:8265866|K00231 protoporphyrinogen/coproporphyrinogen III oxidase [EC:1.3.3.4 1.3.3.15] | (RefSeq) protoporphyrinogen oxidase 1, chloroplastic	Porphyrin and chlorophyll metabolism (ko00860)	[H]	Coenzyme transport and metabolism	--	Protoporphyrinogen oxidase, chloroplastic OS=Nicotiana tabacum OX=4097 GN=PPXI PE=2 SV=1	Protoporphyrinogen oxidase OS=Ricinus communis OX=3988 GN=RCOM_1343150 PE=3 SV=1	H	Coenzyme transport and metabolism	protoporphyrinogen oxidase 1, chloroplastic [Pistacia vera]
tissues_transcript_43954	--	--	Cellular Component: transcription factor TFIID complex (GO:0005669);; Biological Process: DNA-templated transcription, initiation (GO:0006352);;	K03129|1.4e-147|nta:107765591|K03129 transcription initiation factor TFIID subunit 4 | (RefSeq) transcription initiation factor TFIID subunit 4b-like	Basal transcription factors (ko03022)	[K]	Transcription	Transcription initiation factor TFIID component TAF4 family;; Transcription initiation factor TFIID component TAF4 family;; RCD1-SRO-TAF4 (RST) plant domain	Transcription initiation factor TFIID subunit 4b OS=Arabidopsis thaliana OX=3702 GN=TAF4B PE=1 SV=1	Uncharacterized protein OS=Coffea canephora OX=49390 GN=GSCOC_T00034789001 PE=3 SV=1	K	Transcription	unnamed protein product [Coffea canephora]
tissues_transcript_56531	--	--	Molecular Function: protein binding (GO:0005515);;	--	--	--	--	WD domain, G-beta repeat;; Anaphase-promoting complex subunit 4 WD40 domain	--	WD_REPEATS_REGION domain-containing protein OS=Coffea canephora OX=49390 GN=GSCOC_T00038658001 PE=4 SV=1	S	Function unknown	uncharacterized WD repeat-containing protein C2A9.03-like [Coffea arabica]
tissues_transcript_36883	[G]	Carbohydrate transport and metabolism	Biological Process: alcohol metabolic process (GO:0006066);; Biological Process: phosphorus metabolic process (GO:0006793);; Biological Process: phosphate-containing compound metabolic process (GO:0006796);; Biological Process: biological_process (GO:0008150);; Biological Process: metabolic process (GO:0008152);; Biological Process: biosynthetic process (GO:0009058);; Biological Process: cellular…	--	--	--	--	AAA domain	P-loop NTPase domain-containing protein LPA1 homolog 1 OS=Arabidopsis thaliana OX=3702 GN=At5g60760 PE=2 SV=1	Uncharacterized protein OS=Coffea canephora OX=49390 GN=GSCOC_T00024175001 PE=4 SV=1	G	Carbohydrate transport and metabolism	P-loop NTPase domain-containing protein LPA1 homolog 2-like [Coffea arabica]
tissues_transcript_10182	--	--	Molecular Function: nucleic acid binding (GO:0003676);; Biological Process: mRNA processing (GO:0006397);; Molecular Function: zinc ion binding (GO:0008270);; Molecular Function: ubiquitin protein ligase activity (GO:0061630);;	K10624|2.1e-07|pvu:PHAVU_003G222100g|K10624 E3 ubiquitin-protein ligase RBBP6 [EC:2.3.2.27] | (RefSeq) hypothetical protein	--	--	--	--	--	DWNN domain-containing protein OS=Coffea canephora OX=49390 GN=GSCOC_T00030512001 PE=4 SV=1	--	--	unnamed protein product [Coffea canephora]
tissues_transcript_13971	[J]	Translation, ribosomal structure and biogenesis	Molecular Function: structural constituent of ribosome (GO:0003735);; Cellular Component: ribosome (GO:0005840);; Biological Process: translation (GO:0006412);;	K02995|1.2e-105|hbr:110646238|K02995 small subunit ribosomal protein S8e | (RefSeq) 40S ribosomal protein S8-like	Ribosome (ko03010)	[J]	Translation, ribosomal structure and biogenesis	Ribosomal protein S8e	40S ribosomal protein S8 OS=Prunus armeniaca OX=36596 GN=RPS8 PE=2 SV=1	40S ribosomal protein S8 OS=Ananas comosus OX=4615 GN=ACMD2_11550 PE=3 SV=1	J	Translation, ribosomal structure and biogenesis	40S ribosomal protein S8 [Ananas comosus]
tissues_transcript_13672	[Q]	Secondary metabolites biosynthesis, transport and catabolism	Molecular Function: methyltransferase activity (GO:0008168);; Molecular Function: oxidoreductase activity (GO:0016491);; Biological Process: methylation (GO:0032259);; Molecular Function: metal ion binding (GO:0046872);;	K14976|3.1e-83|psom:113347789|K14976 thebaine 6-O-demethylase [EC:1.14.11.31] | (RefSeq) thebaine 6-O-demethylase	Isoquinoline alkaloid biosynthesis (ko00950)	[QR]	--	2OG-Fe(II) oxygenase superfamily;; non-haem dioxygenase in morphine synthesis N-terminal	Probable 2-oxoglutarate/Fe(II)-dependent dioxygenase OS=Papaver somniferum OX=3469 GN=DIOX2 PE=2 SV=1	Thebaine 6-O-demethylase OS=Capsicum baccatum OX=33114 GN=CQW23_31204 PE=3 SV=1	Q	Secondary metabolites biosynthesis, transport and catabolism	protein SRG1-like isoform X2 [Coffea eugenioides]
tissues_transcript_22982	--	--	Biological Process: mRNA export from nucleus (GO:0006406);; Cellular Component: proteasome regulatory particle, lid subcomplex (GO:0008541);; Biological Process: proteasome assembly (GO:0043248);;	K10881|4.3e-06|sind:105157193|K10881 26 proteasome complex subunit DSS1 | (RefSeq) protein DELETION OF SUV3 SUPPRESSOR 1(I)-like	Proteasome (ko03050);; Homologous recombination (ko03440)	--	--	--	--	--	--	--	--
tissues_transcript_30497	--	--	Molecular Function: catalytic activity (GO:0003824);; Biological Process: biosynthetic process (GO:0009058);; Cellular Component: integral component of membrane (GO:0016021);;	K00967|1.5e-08|sly:101255745|K00967 ethanolamine-phosphate cytidylyltransferase [EC:2.7.7.14] | (RefSeq) ethanolamine-phosphate cytidylyltransferase	Phosphonate and phosphinate metabolism (ko00440);; Glycerophospholipid metabolism (ko00564)	[I]	Lipid transport and metabolism	--	Ethanolamine-phosphate cytidylyltransferase OS=Arabidopsis thaliana OX=3702 GN=PECT1 PE=1 SV=1	Uncharacterized protein OS=Solanum lycopersicum OX=4081 GN=101255745 PE=3 SV=1	I	Lipid transport and metabolism	ethanolamine-phosphate cytidylyltransferase [Solanum lycopersicum]
tissues_transcript_68064	--	--	Molecular Function: RNA polymerase II transcription regulatory region sequence-specific DNA binding (GO:0000977);; Molecular Function: DNA-binding transcription factor activity (GO:0003700);; Cellular Component: nucleus (GO:0005634);; Biological Process: positive regulation of transcription by RNA polymerase II (GO:0045944);; Molecular Function: protein dimerization activity (GO:0046983);;	K09264|2.1e-29|qsu:112029507|K09264 MADS-box transcription factor, plant | (RefSeq) agamous-like MADS-box protein AGL1	--	[K]	Transcription	SRF-type transcription factor (DNA-binding and dimerisation domain);; K-box region;; SRF-type transcription factor (DNA-binding and dimerisation domain)	MADS-box protein AGL24 OS=Arabidopsis thaliana OX=3702 GN=AGL24 PE=1 SV=1	Mads-box protein svp OS=Nicotiana attenuata OX=49451 GN=SVP PE=4 SV=1	K	Transcription	PREDICTED: MADS-box protein SVP-like [Nicotiana attenuata]
tissues_transcript_3140	[T]	Signal transduction mechanisms	Molecular Function: protein serine/threonine phosphatase activity (GO:0004722);; Cellular Component: plasma membrane (GO:0005886);; Biological Process: signal transduction (GO:0007165);; Biological Process: regulation of meristem structural organization (GO:0009934);; Molecular Function: metal ion binding (GO:0046872);;	K01090|2.4e-205|nta:107790556|K01090 protein phosphatase [EC:3.1.3.16] | (RefSeq) protein phosphatase 2C 70-like	--	[T]	Signal transduction mechanisms	Protein phosphatase 2C;; FHA domain;; Inner membrane component of T3SS, cytoplasmic domain;; Protein phosphatase 2C	Protein phosphatase 2C 70 OS=Arabidopsis thaliana OX=3702 GN=KAPP PE=1 SV=2	Protein-serine/threonine phosphatase OS=Coffea canephora OX=49390 GN=GSCOC_T00026022001 PE=4 SV=1	T	Signal transduction mechanisms	unnamed protein product [Coffea canephora]
tissues_transcript_4147	[J]	Translation, ribosomal structure and biogenesis	Molecular Function: snoRNA binding (GO:0030515);; Cellular Component: box C/D snoRNP complex (GO:0031428);; Cellular Component: small-subunit processome (GO:0032040);;	K14565|1.4e-228|nto:104088802|K14565 nucleolar protein 58 | (RefSeq) probable nucleolar protein 5-2	Ribosome biogenesis in eukaryotes (ko03008)	[AJ]	--	snoRNA binding domain, fibrillarin;; NOP5NT (NUC127) domain	Probable nucleolar protein 5-2 OS=Arabidopsis thaliana OX=3702 GN=NOP5-2 PE=1 SV=1	MAR-binding protein OS=Nicotiana tabacum OX=4097 GN=MARBPF PE=2 SV=1	--	--	probable nucleolar protein 5-2 [Nicotiana tomentosiformis]
tissues_transcript_68763	[F]	Nucleotide transport and metabolism	Molecular Function: nucleoside diphosphate kinase activity (GO:0004550);; Molecular Function: ATP binding (GO:0005524);; Biological Process: GTP biosynthetic process (GO:0006183);; Biological Process: UTP biosynthetic process (GO:0006228);; Biological Process: CTP biosynthetic process (GO:0006241);;	K00940|1.0e-103|cann:107855296|K00940 nucleoside-diphosphate kinase [EC:2.7.4.6] | (RefSeq) nucleoside diphosphate kinase 3-like	Purine metabolism (ko00230);; Pyrimidine metabolism (ko00240);; MAPK signaling pathway - plant (ko04016)	[F]	Nucleotide transport and metabolism	Nucleoside diphosphate kinase	Nucleoside diphosphate kinase III, chloroplastic/mitochondrial OS=Arabidopsis thaliana OX=3702 GN=NDPK3 PE=1 SV=1	Nucleoside diphosphate kinase OS=Capsicum annuum OX=4072 GN=LOC107855296 PE=3 SV=1	F	Nucleotide transport and metabolism	uncharacterized protein LOC107027896 [Solanum pennellii]
tissues_transcript_53669	--	--	Molecular Function: oxidoreductase activity, acting on single donors with incorporation of molecular oxygen, incorporation of two atoms of oxygen (GO:0016702);;	K23953|8.7e-50|sly:101246155|K23953 plant cysteine oxidase [EC:1.13.11.-] | (RefSeq) plant cysteine oxidase 4-like	--	[S]	Function unknown	PCO_ADO	Plant cysteine oxidase 5 OS=Arabidopsis thaliana OX=3702 GN=PCO5 PE=1 SV=1	Cysteine dioxygenase OS=Coffea canephora OX=49390 GN=GSCOC_T00016865001 PE=3 SV=1	S	Function unknown	plant cysteine oxidase 4-like [Coffea arabica]
tissues_transcript_30663	--	--	Molecular Function: DNA binding (GO:0003677);; Cellular Component: nucleus (GO:0005634);; Biological Process: regulation of transcription, DNA-templated (GO:0006355);;	--	--	[K]	Transcription	Associated with HOX;; Homeobox KN domain;; Homeodomain	BEL1-like homeodomain protein 7 OS=Arabidopsis thaliana OX=3702 GN=BLH7 PE=1 SV=1	Homeobox domain-containing protein OS=Coffea canephora OX=49390 GN=GSCOC_T00014227001 PE=3 SV=1	K	Transcription	BEL1-like homeodomain protein 7 [Coffea eugenioides]
tissues_transcript_70385	[J]	Translation, ribosomal structure and biogenesis	Molecular Function: RNA binding (GO:0003723);; Molecular Function: structural constituent of ribosome (GO:0003735);; Biological Process: translation (GO:0006412);; Cellular Component: small ribosomal subunit (GO:0015935);;	K02985|1.1e-40|pop:7483474|K02985 small subunit ribosomal protein S3e | (RefSeq) 40S ribosomal protein S3-3	Ribosome (ko03010)	[J]	Translation, ribosomal structure and biogenesis	--	40S ribosomal protein S3-3 OS=Arabidopsis thaliana OX=3702 GN=RPS3C PE=1 SV=1	30S ribosomal protein S3, chloroplastic OS=Coffea canephora OX=49390 GN=GSCOC_T00021791001 PE=3 SV=1	J	Translation, ribosomal structure and biogenesis	40S ribosomal protein S3-3-like [Coffea arabica]
tissues_transcript_55881	[G]	Carbohydrate transport and metabolism	Cellular Component: integral component of membrane (GO:0016021);; Molecular Function: transmembrane transporter activity (GO:0022857);; Biological Process: transmembrane transport (GO:0055085);;	--	--	[G]	Carbohydrate transport and metabolism	Major Facilitator Superfamily	--	MFS domain-containing protein OS=Marchantia polymorpha OX=3197 GN=MARPO_0077s0040 PE=4 SV=1	G	Carbohydrate transport and metabolism	putative transporter [Cercospora beticola]
tissues_transcript_44118	--	--	Molecular Function: nutrient reservoir activity (GO:0045735);;	--	--	--	--	Cupin	Vicilin Jug r 6.0101 OS=Juglans regia OX=51240 GN=LOC108986502 PE=1 SV=1	Uncharacterized protein OS=Handroanthus impetiginosus OX=429701 GN=CDL12_02486 PE=4 SV=1	S	Function unknown	hypothetical protein CDL12_02486 [Handroanthus impetiginosus]
tissues_transcript_49460	--	--	Cellular Component: integral component of membrane (GO:0016021);;	--	--	--	--	Protein BYPASS1-related	--	Uncharacterized protein OS=Coffea canephora OX=49390 GN=GSCOC_T00018197001 PE=4 SV=1	S	Function unknown	unnamed protein product [Coffea canephora]
tissues_transcript_38536	--	--	Molecular Function: protein binding (GO:0005515);;	--	--	--	--	PB1 domain	--	Phox/Bem1p protein OS=Actinidia chinensis var. chinensis OX=1590841 GN=CEY00_Acc10237 PE=4 SV=1	S	Function unknown	uncharacterized protein LOC113706031 [Coffea arabica]
tissues_transcript_46585	[P]	Inorganic ion transport and metabolism	Molecular Function: manganese ion transmembrane transporter activity (GO:0005384);; Cellular Component: integral component of membrane (GO:0016021);; Biological Process: cellular manganese ion homeostasis (GO:0030026);;	K22736|2.2e-31|cic:CICLE_v10002398mg|K22736 vacuolar iron transporter family protein | (RefSeq) hypothetical protein	--	[S]	Function unknown	VIT family	Vacuolar iron transporter homolog 3 OS=Arabidopsis thaliana OX=3702 GN=At3g43630 PE=2 SV=1	Uncharacterized protein OS=Coffea canephora OX=49390 GN=GSCOC_T00033600001 PE=3 SV=1	S	Function unknown	vacuolar iron transporter homolog 2-like [Coffea arabica]
tissues_transcript_36010	--	--	Molecular Function: protein binding (GO:0005515);;	--	--	--	--	F-box domain	F-box protein At5g39450 OS=Arabidopsis thaliana OX=3702 GN=At5g39450 PE=2 SV=1	F-box domain-containing protein OS=Coffea canephora OX=49390 GN=GSCOC_T00010062001 PE=4 SV=1	S	Function unknown	F-box protein At5g39450-like [Coffea arabica]
tissues_transcript_74993	--	--	Biological Process: protein glycosylation (GO:0006486);; Cellular Component: integral component of membrane (GO:0016021);; Molecular Function: transferase activity, transferring glycosyl groups (GO:0016757);;	K19033|4.4e-63|mus:103968956|K19033 30S ribosomal protein S31 | (RefSeq) glycosyltransferase family 64 protein C4-like isoform X1	--	[GMW]	--	Glycosyl transferase family 64 domain	Glycosyltransferase family 64 protein C4 OS=Arabidopsis thaliana OX=3702 GN=EPC1 PE=2 SV=1	Glyco_transf_64 domain-containing protein OS=Nyssa sinensis OX=561372 GN=F0562_026536 PE=3 SV=1	--	--	glycosyltransferase family 64 protein C4-like [Olea europaea var. sylvestris]
tissues_transcript_71329	--	--	--	K03883|1.5e-15|egr:38466614|K03883 NADH-ubiquinone oxidoreductase chain 5 [EC:7.1.1.2] | (RefSeq) nad5, EI154_mgp35; NADH dehydrogenase subunit 5	Oxidative phosphorylation (ko00190)	[C]	Energy production and conversion	--	NADH-ubiquinone oxidoreductase chain 5 OS=Oenothera berteroana OX=3950 GN=ND5 PE=2 SV=2	Uncharacterized protein OS=Punica granatum OX=22663 GN=CRG98_038864 PE=4 SV=1	--	--	putative intron-encoded endonuclease 3 [Nymphaea thermarum]
tissues_transcript_46506	--	--	Molecular Function: beta-1,4-mannosylglycoprotein 4-beta-N-acetylglucosaminyltransferase activity (GO:0003830);; Biological Process: protein N-linked glycosylation (GO:0006487);; Cellular Component: integral component of membrane (GO:0016021);;	K00737|2.3e-201|sind:105156648|K00737 beta-1,4-mannosyl-glycoprotein beta-1,4-N-acetylglucosaminyltransferase [EC:2.4.1.144] | (RefSeq) uncharacterized protein LOC105156648	N-Glycan biosynthesis (ko00510)	--	--	Glycosyltransferase family 17	--	Uncharacterized protein OS=Coffea canephora OX=49390 GN=GSCOC_T00038102001 PE=4 SV=1	S	Function unknown	unnamed protein product [Coffea canephora]
tissues_transcript_28795	--	--	Biological Process: intracellular protein transport (GO:0006886);; Biological Process: vesicle-mediated transport (GO:0016192);; Cellular Component: AP-4 adaptor complex (GO:0030124);; Cellular Component: clathrin adaptor complex (GO:0030131);; Molecular Function: clathrin binding (GO:0030276);;	K12392|2.6e-59|hbr:110643665|K12392 AP-1 complex subunit beta-1 | (RefSeq) beta-adaptin-like protein B isoform X1	--	[U]	Intracellular trafficking, secretion, and vesicular transport	Beta2-adaptin appendage, C-terminal sub-domain;; Adaptin N terminal region;; Adaptin N terminal region;; non-SMC mitotic condensation complex subunit 1;; HEAT repeat	Beta-adaptin-like protein A OS=Arabidopsis thaliana OX=3702 GN=BETAA-AD PE=1 SV=1	Beta-adaptin-like protein OS=Coffea canephora OX=49390 GN=GSCOC_T00017234001 PE=3 SV=1	U	Intracellular trafficking, secretion, and vesicular transport	unnamed protein product [Coffea canephora]
tissues_transcript_54684	[Q]	Secondary metabolites biosynthesis, transport and catabolism	Molecular Function: oxidoreductase activity, acting on single donors with incorporation of molecular oxygen, incorporation of two atoms of oxygen (GO:0016702);; Molecular Function: metal ion binding (GO:0046872);; Biological Process: oxidation-reduction process (GO:0055114);;	K09840|6.2e-56|nsy:104228039|K09840 9-cis-epoxycarotenoid dioxygenase [EC:1.13.11.51] | (RefSeq) probable carotenoid cleavage dioxygenase 4, chloroplastic	Carotenoid biosynthesis (ko00906)	[Q]	Secondary metabolites biosynthesis, transport and catabolism	Retinal pigment epithelial membrane protein;; Retinal pigment epithelial membrane protein;; Retinal pigment epithelial membrane protein	Probable carotenoid cleavage dioxygenase 4, chloroplastic OS=Arabidopsis thaliana OX=3702 GN=CCD4 PE=1 SV=1	Uncharacterized protein OS=Coffea canephora OX=49390 GN=GSCOC_T00024342001 PE=3 SV=1	Q	Secondary metabolites biosynthesis, transport and catabolism	probable carotenoid cleavage dioxygenase 4, chloroplastic [Coffea arabica]
tissues_transcript_40658	--	--	Cellular Component: photosystem I (GO:0009522);; Biological Process: photosynthesis (GO:0015979);; Cellular Component: integral component of membrane (GO:0016021);;	K08905|4.7e-51|ccaj:109806140|K08905 photosystem I subunit V | (RefSeq) photosystem I reaction center subunit V, chloroplastic	Photosynthesis (ko00195)	--	--	Photosystem I psaG / psaK	Photosystem I reaction center subunit V, chloroplastic OS=Spinacia oleracea OX=3562 GN=PSAG PE=1 SV=1	PSI-G OS=Cajanus cajan OX=3821 GN=KK1_014312 PE=3 SV=1	S	Function unknown	Photosystem I reaction center subunit V [Spatholobus suberectus]
tissues_transcript_42455	--	--	Biological Process: lipid metabolic process (GO:0006629);; Cellular Component: integral component of membrane (GO:0016021);;	K18875|2.5e-07|han:110941441|K18875 enhanced disease susceptibility 1 protein | (RefSeq) protein EDS1-like	Plant-pathogen interaction (ko04626)	--	--	Lipase (class 3)	--	Lipase_3 domain-containing protein OS=Coffea canephora OX=49390 GN=GSCOC_T00016457001 PE=4 SV=1	I	Lipid transport and metabolism	uncharacterized protein LOC113732444 isoform X1 [Coffea arabica]
tissues_transcript_46451	[P]	Inorganic ion transport and metabolism	Molecular Function: NADPH-hemoprotein reductase activity (GO:0003958);; Cellular Component: endoplasmic reticulum membrane (GO:0005789);; Molecular Function: FMN binding (GO:0010181);; Molecular Function: flavin adenine dinucleotide binding (GO:0050660);; Molecular Function: NADP binding (GO:0050661);;	K00327|0.0e+00|oeu:111403616|K00327 NADPH-ferrihemoprotein reductase [EC:1.6.2.4] | (RefSeq) NADPH--cytochrome P450 reductase-like	--	[C]	Energy production and conversion	FAD binding domain;; Flavodoxin;; Oxidoreductase NAD-binding domain;; Extensin-like region	NADPH--cytochrome P450 reductase OS=Catharanthus roseus OX=4058 GN=CPR PE=2 SV=1	NADPH--cytochrome P450 reductase OS=Coffea canephora OX=49390 GN=GSCOC_T00041427001 PE=3 SV=1	C	Energy production and conversion	NADPH--cytochrome P450 reductase [Coffea eugenioides]
tissues_transcript_72599	--	--	Molecular Function: molecular_function (GO:0003674);; Molecular Function: nucleic acid binding (GO:0003676);; Molecular Function: RNA binding (GO:0003723);; Molecular Function: single-stranded RNA binding (GO:0003727);; Molecular Function: mRNA binding (GO:0003729);; Molecular Function: catalytic activity (GO:0003824);; Molecular Function: nuclease activity (GO:0004518);; Molecular Function: endo…	K01183|1.7e-20|jre:108980433|K01183 chitinase [EC:3.2.1.14] | (RefSeq) protein THYLAKOID ASSEMBLY 8-like, chloroplastic	Amino sugar and nucleotide sugar metabolism (ko00520)	--	--	PPR repeat family;; PPR repeat;; PPR repeat;; Pentatricopeptide repeat domain	Protein THYLAKOID ASSEMBLY 8-like, chloroplastic OS=Arabidopsis thaliana OX=3702 GN=THA8L PE=1 SV=1	Uncharacterized protein OS=Coffea canephora OX=49390 GN=GSCOC_T00033361001 PE=4 SV=1	S	Function unknown	protein THYLAKOID ASSEMBLY 8-like, chloroplastic [Coffea eugenioides]
tissues_transcript_4417	[I]	Lipid transport and metabolism	Molecular Function: metal ion binding (GO:0046872);;	K20523|4.9e-218|sind:105173727|K20523 SH3 domain-containing YSC84-like protein 1 | (RefSeq) uncharacterized protein LOC105173727	--	[S]	Function unknown	Las17-binding protein actin regulator;; FYVE zinc finger	--	FYVE-type domain-containing protein OS=Coffea canephora OX=49390 GN=GSCOC_T00041499001 PE=4 SV=1	S	Function unknown	unnamed protein product [Coffea canephora]
tissues_transcript_61510	--	--	Cellular Component: integral component of membrane (GO:0016021);;	K20367|1.1e-167|sind:105169218|K20367 endoplasmic reticulum-Golgi intermediate compartment protein 3 | (RefSeq) endoplasmic reticulum-Golgi intermediate compartment protein 3	--	[U]	Intracellular trafficking, secretion, and vesicular transport	Endoplasmic reticulum vesicle transporter;; Endoplasmic Reticulum-Golgi Intermediate Compartment (ERGIC)	Protein disulfide-isomerase 5-4 OS=Arabidopsis thaliana OX=3702 GN=PDIL5-4 PE=2 SV=1	Uncharacterized protein OS=Coffea canephora OX=49390 GN=GSCOC_T00014808001 PE=4 SV=1	U	Intracellular trafficking, secretion, and vesicular transport	endoplasmic reticulum-Golgi intermediate compartment protein 3-like [Coffea arabica]
tissues_transcript_55400	--	--	Cellular Component: cellular_component (GO:0005575);; Cellular Component: intracellular (GO:0005622);; Cellular Component: obsolete cell (GO:0005623);; Cellular Component: cytoplasm (GO:0005737);; Cellular Component: vacuole (GO:0005773);; Cellular Component: cytosol (GO:0005829);; Cellular Component: plasma membrane (GO:0005886);; Biological Process: vesicle docking involved in exocytosis (GO:00…	K15292|1.1e-93|oeu:111392701|K15292 syntaxin-binding protein 1 | (RefSeq) SNARE-interacting protein KEULE-like isoform X1	--	[U]	Intracellular trafficking, secretion, and vesicular transport	Sec1 family;; Sec1 family;; Sec1 family	SNARE-interacting protein KEULE OS=Arabidopsis thaliana OX=3702 GN=KEU PE=1 SV=2	Uncharacterized protein OS=Coffea canephora OX=49390 GN=GSCOC_T00030362001 PE=3 SV=1	U	Intracellular trafficking, secretion, and vesicular transport	SNARE-interacting protein KEULE-like [Coffea eugenioides]
tissues_transcript_64399	--	--	Biological Process: defense response (GO:0006952);; Molecular Function: ADP binding (GO:0043531);;	K13457|6.6e-39|cam:101497442|K13457 disease resistance protein RPM1 | (RefSeq) disease resistance protein RPM1-like	Plant-pathogen interaction (ko04626)	[T]	Signal transduction mechanisms	Leucine Rich repeats (2 copies);; Leucine rich repeat	Putative disease resistance protein At1g50180 OS=Arabidopsis thaliana OX=3702 GN=At1g50180 PE=3 SV=2	Uncharacterized protein OS=Camellia sinensis var. sinensis OX=542762 GN=TEA_001541 PE=4 SV=1	T	Signal transduction mechanisms	putative disease resistance RPP13-like protein 2 [Camellia sinensis]
tissues_transcript_67949	[HT]	--	Molecular Function: protein kinase activity (GO:0004672);; Molecular Function: ATP binding (GO:0005524);;	K08869|2.4e-175|sind:105167817|K08869 aarF domain-containing kinase | (RefSeq) uncharacterized aarF domain-containing protein kinase 1 isoform X1	--	[R]	General function prediction only	ABC1 family;; RIO1 family	Putative ABC1 protein At2g40090 OS=Arabidopsis thaliana OX=3702 GN=At2g40090 PE=2 SV=2	Protein kinase domain-containing protein OS=Coffea canephora OX=49390 GN=GSCOC_T00036821001 PE=4 SV=1	S	Function unknown	uncharacterized aarF domain-containing protein kinase 1-like isoform X1 [Coffea arabica]
tissues_transcript_34219	--	--	Molecular Function: molecular_function (GO:0003674);; Molecular Function: catalytic activity (GO:0003824);; Molecular Function: DNA-(apurinic or apyrimidinic site) endonuclease activity (GO:0003906);; Cellular Component: cellular_component (GO:0005575);; Cellular Component: intracellular (GO:0005622);; Cellular Component: obsolete cell (GO:0005623);; Cellular Component: nucleus (GO:0005634);; Bio…	--	--	--	--	--	DNA glycosylase/AP lyase ROS1 OS=Arabidopsis thaliana OX=3702 GN=ROS1 PE=1 SV=2	ENDO3c domain-containing protein OS=Coffea canephora OX=49390 GN=GSCOC_T00043061001 PE=3 SV=1	L	Replication, recombination and repair	unnamed protein product [Coffea canephora]
tissues_transcript_56734	[E]	Amino acid transport and metabolism	Molecular Function: catalytic activity (GO:0003824);; Biological Process: biosynthetic process (GO:0009058);; Molecular Function: pyridoxal phosphate binding (GO:0030170);;	K00814|3.8e-144|jcu:105631325|K00814 alanine transaminase [EC:2.6.1.2] | (RefSeq) alanine aminotransferase 2	Arginine biosynthesis (ko00220);; Alanine, aspartate and glutamate metabolism (ko00250);; Carbon fixation in photosynthetic organisms (ko00710);; Carbon metabolism (ko01200);; 2-Oxocarboxylic acid metabolism (ko01210);; Biosynthesis of amino acids (ko01230)	[E]	Amino acid transport and metabolism	Aminotransferase class I and II	Alanine aminotransferase 2, mitochondrial OS=Arabidopsis thaliana OX=3702 GN=ALAAT2 PE=1 SV=1	Aminotran_1_2 domain-containing protein OS=Mikania micrantha OX=192012 GN=E3N88_41014 PE=4 SV=1	E	Amino acid transport and metabolism	hypothetical protein E3N88_41014 [Mikania micrantha]
tissues_transcript_45439	--	--	Cellular Component: transcription factor TFIIA complex (GO:0005672);; Biological Process: transcription initiation from RNA polymerase II promoter (GO:0006367);;	K03122|4.3e-92|sind:105163986|K03122 transcription initiation factor TFIIA large subunit | (RefSeq) transcription initiation factor IIA large subunit	Basal transcription factors (ko03022)	[K]	Transcription	--	--	Uncharacterized protein OS=Coffea canephora OX=49390 GN=GSCOC_T00028299001 PE=3 SV=1	K	Transcription	LOW QUALITY PROTEIN: transcription initiation factor IIA large subunit-like [Coffea arabica]
tissues_transcript_48312	--	--	Molecular Function: phosphatidate phosphatase activity (GO:0008195);; Biological Process: cellular lipid metabolic process (GO:0044255);;	K15728|6.0e-111|sind:105161430|K15728 phosphatidate phosphatase LPIN [EC:3.1.3.4] | (RefSeq) phosphatidate phosphatase PAH1	Glycerolipid metabolism (ko00561);; Glycerophospholipid metabolism (ko00564)	[NI]	--	LNS2 (Lipin/Ned1/Smp2)	Phosphatidate phosphatase PAH1 OS=Arabidopsis thaliana OX=3702 GN=PAH1 PE=1 SV=1	Phosphatidate phosphatase OS=Erythranthe guttata OX=4155 GN=MIMGU_mgv1a001239mg PE=3 SV=1	--	--	PREDICTED: phosphatidate phosphatase PAH1 isoform X1 [Erythranthe guttata]
[truncated: 37,768 more rows]
