# Supplementary material for: Dynamic analysis of growth characteristics, secondary metabolites accumulation, and an in-depth understanding of anthraquinones biosynthesis in Rubia cordifolia Linn
Source: Front Plant Sci. 2025 Jan 7;15:1504863. doi: 10.3389/fpls.2024.1504863 (PMC11747278; doi:10.3389/fpls.2024.1504863)
Supplement: Supplementary file 3 [file Table3.xlsx]

## Sheet: Sheet1
Supplementary Table 3 GO enrichment analysis of full-length transcript annotation in R. cordifolia
#GO_Function	Unigene_number	Unigene_ID
Biological Process	177764
Biological Process: 'de novo' AMP biosynthetic process (GO:0044208);	4	tissues_transcript_42328;tissues_transcript_39037;tissues_transcript_47845;tissues_transcript_16408
Biological Process: 'de novo' CTP biosynthetic process (GO:0044210);	7	tissues_transcript_6473;tissues_transcript_44175;tissues_transcript_63082;tissues_transcript_36490;tissues_transcript_2527;tissues_transcript_52208;tissues_transcript_43079
Biological Process: 'de novo' IMP biosynthetic process (GO:0006189);	16	tissues_transcript_42328;tissues_transcript_47845;tissues_transcript_56671;tissues_transcript_37285;tissues_transcript_18218;tissues_transcript_29449;tissues_transcript_10;tissues_transcript_14;tissues_transcript_5736;tissues_transcript_46348;tissues_transcript_47998;tissues_transcript_16408;tissues_transcript_66985;tissues_transcript_36523;tissues_transcript_2108;tissues_transcript_39037
Biological Process: 'de novo' L-methionine biosynthetic process (GO:0071266);	12	tissues_transcript_62726;tissues_transcript_36755;tissues_transcript_64942;tissues_transcript_73557;tissues_transcript_5919;tissues_transcript_56590;tissues_transcript_29046;tissues_transcript_60499;tissues_transcript_6748;tissues_transcript_66947;tissues_transcript_48733;tissues_transcript_47993
Biological Process: 'de novo' NAD biosynthetic process (GO:0034627);	2	tissues_transcript_74634;tissues_transcript_13568
Biological Process: 'de novo' NAD biosynthetic process from aspartate (GO:0034628);	2	tissues_transcript_74634;tissues_transcript_13568
Biological Process: 'de novo' UMP biosynthetic process (GO:0044205);	4	tissues_transcript_55908;tissues_transcript_74844;tissues_transcript_4891;tissues_transcript_56276
Biological Process: 'de novo' posttranslational protein folding (GO:0051084);	9	tissues_transcript_43912;tissues_transcript_44690;tissues_transcript_67332;tissues_transcript_62775;tissues_transcript_27370;tissues_transcript_20784;tissues_transcript_425;tissues_transcript_68175;tissues_transcript_62428
Biological Process: 'de novo' protein folding (GO:0006458);	16	tissues_transcript_44690;tissues_transcript_33839;tissues_transcript_61404;tissues_transcript_20784;tissues_transcript_43512;tissues_transcript_43912;tissues_transcript_62775;tissues_transcript_67332;tissues_transcript_49152;tissues_transcript_49374;tissues_transcript_27370;tissues_transcript_62428;tissues_transcript_48872;tissues_transcript_68175;tissues_transcript_425;tissues_transcript_48961
Biological Process: 'de novo' pyrimidine nucleobase biosynthetic process (GO:0006207);	21	tissues_transcript_53070;tissues_transcript_74844;tissues_transcript_56276;tissues_transcript_36084;tissues_transcript_55908;tissues_transcript_25378;tissues_transcript_62414;tissues_transcript_31478;tissues_transcript_33275;tissues_transcript_74250;tissues_transcript_29915;tissues_transcript_64907;tissues_transcript_71471;tissues_transcript_6137;tissues_transcript_72218;tissues_transcript_55809;…
Biological Process: (1->3)-beta-D-glucan biosynthetic process (GO:0006075);	19	tissues_transcript_31047;tissues_transcript_60738;tissues_transcript_32629;tissues_transcript_37332;tissues_transcript_72723;tissues_transcript_55114;tissues_transcript_36634;tissues_transcript_27948;tissues_transcript_50369;tissues_transcript_59060;tissues_transcript_63646;tissues_transcript_33066;tissues_transcript_37465;tissues_transcript_65136;tissues_transcript_63064;tissues_transcript_44729…
Biological Process: 10-formyltetrahydrofolate biosynthetic process (GO:0009257);	1	tissues_transcript_2365
Biological Process: 2'-deoxyribonucleotide biosynthetic process (GO:0009265);	2	tissues_transcript_74856;tissues_transcript_24532
Biological Process: 2'-deoxyribonucleotide metabolic process (GO:0009394);	3	tissues_transcript_14912;tissues_transcript_74856;tissues_transcript_24532
Biological Process: 2,4,6-trinitrotoluene catabolic process (GO:0046256);	2	tissues_transcript_14059;tissues_transcript_21307
Biological Process: 2,4,6-trinitrotoluene metabolic process (GO:0018974);	2	tissues_transcript_21307;tissues_transcript_14059
Biological Process: 2-oxoglutarate metabolic process (GO:0006103);	2	tissues_transcript_30433;tissues_transcript_6354
Biological Process: 3'-UTR-mediated mRNA destabilization (GO:0061158);	5	tissues_transcript_57833;tissues_transcript_65879;tissues_transcript_59429;tissues_transcript_59897;tissues_transcript_70867
Biological Process: 3'-UTR-mediated mRNA stabilization (GO:0070935);	1	tissues_transcript_9347
Biological Process: 4-hydroxyproline metabolic process (GO:0019471);	3	tissues_transcript_68568;tissues_transcript_41220;tissues_transcript_9074
Biological Process: 5-carbamoylmethyl uridine residue modification (GO:0080178);	1	tissues_transcript_30512
Biological Process: 5-phosphoribose 1-diphosphate biosynthetic process (GO:0006015);	2	tissues_transcript_46814;tissues_transcript_28604
Biological Process: 7,8-dihydroneopterin 3'-triphosphate biosynthetic process (GO:0035998);	5	tissues_transcript_53640;tissues_transcript_3446;tissues_transcript_44812;tissues_transcript_42565;tissues_transcript_71964
Biological Process: 7-methylguanosine RNA capping (GO:0009452);	6	tissues_transcript_66872;tissues_transcript_12974;tissues_transcript_14759;tissues_transcript_71506;tissues_transcript_25100;tissues_transcript_58275
Biological Process: 7-methylguanosine mRNA capping (GO:0006370);	5	tissues_transcript_69026;tissues_transcript_1693;tissues_transcript_26314;tissues_transcript_58985;tissues_transcript_28933
Biological Process: 9,9'-di-cis-zeta-carotene desaturation to 7,9,7',9'-tetra-cis-lycopene (GO:0052889);	5	tissues_transcript_33727;tissues_transcript_67679;tissues_transcript_3258;tissues_transcript_54960;tissues_transcript_66667
Biological Process: ADP metabolic process (GO:0046031);	5	tissues_transcript_32681;tissues_transcript_46102;tissues_transcript_33614;tissues_transcript_70031;tissues_transcript_3532
Biological Process: ADP transport (GO:0015866);	2	tissues_transcript_55174;tissues_transcript_34922
Biological Process: AMP transport (GO:0080121);	1	tissues_transcript_55174
Biological Process: ATF6-mediated unfolded protein response (GO:0036500);	1	tissues_transcript_55653
Biological Process: ATP biosynthetic process (GO:0006754);	8	tissues_transcript_38488;tissues_transcript_70031;tissues_transcript_49245;tissues_transcript_46102;tissues_transcript_56831;tissues_transcript_33614;tissues_transcript_68671;tissues_transcript_3532
Biological Process: ATP generation from ADP (GO:0006757);	4	tissues_transcript_46102;tissues_transcript_3532;tissues_transcript_70031;tissues_transcript_33614
Biological Process: ATP generation from poly-ADP-D-ribose (GO:1990966);	1	tissues_transcript_74634
Biological Process: ATP metabolic process (GO:0046034);	39	tissues_transcript_40179;tissues_transcript_30767;tissues_transcript_19578;tissues_transcript_38904;tissues_transcript_64258;tissues_transcript_60798;tissues_transcript_74856;tissues_transcript_57341;tissues_transcript_30581;tissues_transcript_49245;tissues_transcript_61737;tissues_transcript_2150;tissues_transcript_49911;tissues_transcript_66250;tissues_transcript_33758;tissues_transcript_3532;t…
Biological Process: ATP synthesis coupled electron transport (GO:0042773);	30	tissues_transcript_1211;tissues_transcript_24795;tissues_transcript_55488;tissues_transcript_27367;tissues_transcript_30767;tissues_transcript_74110;tissues_transcript_45160;tissues_transcript_61737;tissues_transcript_35709;tissues_transcript_29827;tissues_transcript_57341;tissues_transcript_26697;tissues_transcript_36389;tissues_transcript_36503;tissues_transcript_37157;tissues_transcript_73420;…
Biological Process: ATP synthesis coupled proton transport (GO:0015986);	69	tissues_transcript_3001;tissues_transcript_40853;tissues_transcript_20334;tissues_transcript_41224;tissues_transcript_608;tissues_transcript_33411;tissues_transcript_25677;tissues_transcript_44518;tissues_transcript_49444;tissues_transcript_12246;tissues_transcript_64086;tissues_transcript_25423;tissues_transcript_65875;tissues_transcript_74928;tissues_transcript_30581;tissues_transcript_49245;ti…
Biological Process: ATP transport (GO:0015867);	2	tissues_transcript_34922;tissues_transcript_55174
Biological Process: ATP-dependent chromatin remodeling (GO:0043044);	13	tissues_transcript_45665;tissues_transcript_41131;tissues_transcript_45636;tissues_transcript_25297;tissues_transcript_45857;tissues_transcript_28347;tissues_transcript_52923;tissues_transcript_40584;tissues_transcript_32033;tissues_transcript_44925;tissues_transcript_72569;tissues_transcript_273;tissues_transcript_40204
Biological Process: Arp2/3 complex-mediated actin nucleation (GO:0034314);	10	tissues_transcript_12747;tissues_transcript_38959;tissues_transcript_53773;tissues_transcript_74902;tissues_transcript_31188;tissues_transcript_63694;tissues_transcript_51456;tissues_transcript_28557;tissues_transcript_28579;tissues_transcript_37653
Biological Process: B cell activation (GO:0042113);	1	tissues_transcript_53608
Biological Process: B cell activation involved in immune response (GO:0002312);	1	tissues_transcript_53608
Biological Process: B cell mediated immunity (GO:0019724);	1	tissues_transcript_53608
Biological Process: B cell proliferation (GO:0042100);	1	tissues_transcript_53608
Biological Process: C-terminal protein amino acid modification (GO:0018410);	1	tissues_transcript_61339
Biological Process: C-terminal protein lipidation (GO:0006501);	1	tissues_transcript_61339
Biological Process: C4-dicarboxylate transport (GO:0015740);	2	tissues_transcript_74374;tissues_transcript_35567
Biological Process: CAAX-box protein maturation (GO:0080120);	1	tissues_transcript_43221
Biological Process: CAAX-box protein processing (GO:0071586);	18	tissues_transcript_54329;tissues_transcript_43221;tissues_transcript_72649;tissues_transcript_67109;tissues_transcript_24369;tissues_transcript_31200;tissues_transcript_46865;tissues_transcript_40349;tissues_transcript_33087;tissues_transcript_61035;tissues_transcript_12459;tissues_transcript_31697;tissues_transcript_7611;tissues_transcript_46068;tissues_transcript_68458;tissues_transcript_56003;…
Biological Process: CDP-choline pathway (GO:0006657);	5	tissues_transcript_33750;tissues_transcript_56549;tissues_transcript_34790;tissues_transcript_11984;tissues_transcript_60762
Biological Process: CDP-diacylglycerol biosynthetic process (GO:0016024);	4	tissues_transcript_46833;tissues_transcript_28176;tissues_transcript_29750;tissues_transcript_8843
Biological Process: CENP-A containing nucleosome assembly (GO:0034080);	2	tissues_transcript_65668;tissues_transcript_54999
Biological Process: COP9 signalosome assembly (GO:0010387);	1	tissues_transcript_59081
Biological Process: COPI coating of Golgi vesicle (GO:0048205);	1	tissues_transcript_44503
Biological Process: COPII vesicle coating (GO:0048208);	5	tissues_transcript_59027;tissues_transcript_68778;tissues_transcript_47800;tissues_transcript_66441;tissues_transcript_48476
Biological Process: COPII-coated vesicle budding (GO:0090114);	10	tissues_transcript_9078;tissues_transcript_47593;tissues_transcript_48161;tissues_transcript_30135;tissues_transcript_30989;tissues_transcript_56669;tissues_transcript_19678;tissues_transcript_43937;tissues_transcript_60048;tissues_transcript_752
Biological Process: COPII-coated vesicle cargo loading (GO:0090110);	1	tissues_transcript_19678
Biological Process: CTP biosynthetic process (GO:0006241);	10	tissues_transcript_11081;tissues_transcript_47094;tissues_transcript_39614;tissues_transcript_26214;tissues_transcript_26575;tissues_transcript_19894;tissues_transcript_48933;tissues_transcript_15692;tissues_transcript_68763;tissues_transcript_45051
Biological Process: CTP salvage (GO:0044211);	5	tissues_transcript_5072;tissues_transcript_4688;tissues_transcript_73315;tissues_transcript_53015;tissues_transcript_25145
Biological Process: CUT catabolic process (GO:0071034);	2	tissues_transcript_30718;tissues_transcript_48886
Biological Process: CUT metabolic process (GO:0071043);	2	tissues_transcript_30718;tissues_transcript_48886
Biological Process: D-amino acid catabolic process (GO:0019478);	2	tissues_transcript_65911;tissues_transcript_71172
Biological Process: D-gluconate catabolic process (GO:0046177);	2	tissues_transcript_27878;tissues_transcript_73264
Biological Process: D-gluconate metabolic process (GO:0019521);	11	tissues_transcript_54444;tissues_transcript_54983;tissues_transcript_64669;tissues_transcript_5549;tissues_transcript_4781;tissues_transcript_36164;tissues_transcript_5957;tissues_transcript_67028;tissues_transcript_14797;tissues_transcript_14152;tissues_transcript_55279
Biological Process: D-ribose catabolic process (GO:0019303);	3	tissues_transcript_70770;tissues_transcript_11601;tissues_transcript_46178
Biological Process: D-ribose transmembrane transport (GO:0015752);	1	tissues_transcript_50118
Biological Process: D-serine metabolic process (GO:0070178);	1	tissues_transcript_30753
Biological Process: D-xylose metabolic process (GO:0042732);	6	tissues_transcript_5105;tissues_transcript_6450;tissues_transcript_40785;tissues_transcript_11471;tissues_transcript_62406;tissues_transcript_59024
Biological Process: D-xylose transmembrane transport (GO:0015753);	1	tissues_transcript_50118
Biological Process: DNA alkylation (GO:0006305);	36	tissues_transcript_60642;tissues_transcript_32225;tissues_transcript_63348;tissues_transcript_25961;tissues_transcript_43056;tissues_transcript_40356;tissues_transcript_30718;tissues_transcript_58669;tissues_transcript_45449;tissues_transcript_36670;tissues_transcript_65618;tissues_transcript_24132;tissues_transcript_37791;tissues_transcript_60644;tissues_transcript_66133;tissues_transcript_74552…
Biological Process: DNA biosynthetic process (GO:0071897);	24	tissues_transcript_39282;tissues_transcript_74221;tissues_transcript_68334;tissues_transcript_50106;tissues_transcript_47725;tissues_transcript_31715;tissues_transcript_58462;tissues_transcript_48826;tissues_transcript_67033;tissues_transcript_41407;tissues_transcript_34242;tissues_transcript_52639;tissues_transcript_73133;tissues_transcript_67570;tissues_transcript_49589;tissues_transcript_69005…
Biological Process: DNA catabolic process (GO:0006308);	16	tissues_transcript_70161;tissues_transcript_61233;tissues_transcript_55270;tissues_transcript_48176;tissues_transcript_49518;tissues_transcript_9442;tissues_transcript_11593;tissues_transcript_74805;tissues_transcript_34158;tissues_transcript_37606;tissues_transcript_64456;tissues_transcript_11536;tissues_transcript_4962;tissues_transcript_41636;tissues_transcript_26393;tissues_transcript_10544
Biological Process: DNA catabolic process, endonucleolytic (GO:0000737);	5	tissues_transcript_57715;tissues_transcript_32852;tissues_transcript_29412;tissues_transcript_53718;tissues_transcript_56445
Biological Process: DNA catabolic process, exonucleolytic (GO:0000738);	2	tissues_transcript_73735;tissues_transcript_54371
Biological Process: DNA conformation change (GO:0071103);	31	tissues_transcript_4405;tissues_transcript_29672;tissues_transcript_19292;tissues_transcript_45457;tissues_transcript_26790;tissues_transcript_34103;tissues_transcript_59118;tissues_transcript_45530;tissues_transcript_74554;tissues_transcript_7780;tissues_transcript_45665;tissues_transcript_30998;tissues_transcript_19011;tissues_transcript_72050;tissues_transcript_4702;tissues_transcript_74799;ti…
Biological Process: DNA damage checkpoint (GO:0000077);	7	tissues_transcript_7568;tissues_transcript_72951;tissues_transcript_57605;tissues_transcript_74554;tissues_transcript_61570;tissues_transcript_11579;tissues_transcript_36232
Biological Process: DNA damage response, signal transduction by p53 class mediator (GO:0030330);	4	tissues_transcript_36232;tissues_transcript_36758;tissues_transcript_43450;tissues_transcript_57605
Biological Process: DNA damage response, signal transduction by p53 class mediator resulting in cell cycle arrest (GO:0006977);	2	tissues_transcript_36232;tissues_transcript_57605
Biological Process: DNA damage response, signal transduction by p53 class mediator resulting in transcription of p21 class mediator (GO:0006978);	2	tissues_transcript_43450;tissues_transcript_36758
Biological Process: DNA damage response, signal transduction resulting in transcription (GO:0042772);	2	tissues_transcript_36758;tissues_transcript_43450
Biological Process: DNA dealkylation (GO:0035510);	7	tissues_transcript_58669;tissues_transcript_61238;tissues_transcript_14408;tissues_transcript_26094;tissues_transcript_55613;tissues_transcript_62312;tissues_transcript_34219
Biological Process: DNA dealkylation involved in DNA repair (GO:0006307);	1	tissues_transcript_62312
Biological Process: DNA deamination (GO:0045006);	15	tissues_transcript_68257;tissues_transcript_73200;tissues_transcript_43702;tissues_transcript_8611;tissues_transcript_40241;tissues_transcript_6874;tissues_transcript_50041;tissues_transcript_74692;tissues_transcript_63623;tissues_transcript_8920;tissues_transcript_34246;tissues_transcript_8062;tissues_transcript_72876;tissues_transcript_10612;tissues_transcript_35084
Biological Process: DNA demethylation (GO:0080111);	15	tissues_transcript_34219;tissues_transcript_57396;tissues_transcript_26094;tissues_transcript_64303;tissues_transcript_14408;tissues_transcript_61238;tissues_transcript_8735;tissues_transcript_58669;tissues_transcript_50642;tissues_transcript_55613;tissues_transcript_45428;tissues_transcript_8676;tissues_transcript_67050;tissues_transcript_58895;tissues_transcript_35668
Biological Process: DNA duplex unwinding (GO:0032508);	24	tissues_transcript_25301;tissues_transcript_14192;tissues_transcript_59871;tissues_transcript_34242;tissues_transcript_72110;tissues_transcript_12099;tissues_transcript_71579;tissues_transcript_71331;tissues_transcript_19497;tissues_transcript_59899;tissues_transcript_72050;tissues_transcript_4702;tissues_transcript_40527;tissues_transcript_30998;tissues_transcript_19011;tissues_transcript_61403;…
Biological Process: DNA endoreduplication (GO:0042023);	9	tissues_transcript_31449;tissues_transcript_40825;tissues_transcript_65030;tissues_transcript_49729;tissues_transcript_6946;tissues_transcript_68197;tissues_transcript_27673;tissues_transcript_28766;tissues_transcript_45442
Biological Process: DNA geometric change (GO:0032392);	21	tissues_transcript_34242;tissues_transcript_72110;tissues_transcript_71331;tissues_transcript_71579;tissues_transcript_19497;tissues_transcript_59899;tissues_transcript_25301;tissues_transcript_14192;tissues_transcript_59871;tissues_transcript_59118;tissues_transcript_74554;tissues_transcript_4405;tissues_transcript_29672;tissues_transcript_26790;tissues_transcript_19011;tissues_transcript_30998;…
Biological Process: DNA integration (GO:0015074);	216	tissues_transcript_67412;tissues_transcript_42983;tissues_transcript_62468;tissues_transcript_35199;tissues_transcript_31628;tissues_transcript_28957;tissues_transcript_31247;tissues_transcript_60020;tissues_transcript_37717;tissues_transcript_59986;tissues_transcript_73015;tissues_transcript_54288;tissues_transcript_66150;tissues_transcript_40728;tissues_transcript_7483;tissues_transcript_28850;…
Biological Process: DNA integrity checkpoint (GO:0031570);	9	tissues_transcript_1327;tissues_transcript_11579;tissues_transcript_57605;tissues_transcript_46000;tissues_transcript_74554;tissues_transcript_59354;tissues_transcript_36232;tissues_transcript_61570;tissues_transcript_72951
Biological Process: DNA ligation (GO:0006266);	3	tissues_transcript_67050;tissues_transcript_26094;tissues_transcript_61238
Biological Process: DNA ligation involved in DNA repair (GO:0051103);	9	tissues_transcript_65468;tissues_transcript_31715;tissues_transcript_61688;tissues_transcript_50106;tissues_transcript_74221;tissues_transcript_61238;tissues_transcript_49589;tissues_transcript_73133;tissues_transcript_58462
Biological Process: DNA mediated transformation (GO:0009294);	38	tissues_transcript_53601;tissues_transcript_18090;tissues_transcript_39156;tissues_transcript_49542;tissues_transcript_43537;tissues_transcript_20339;tissues_transcript_68513;tissues_transcript_26747;tissues_transcript_4331;tissues_transcript_74788;tissues_transcript_66780;tissues_transcript_5838;tissues_transcript_38243;tissues_transcript_60389;tissues_transcript_14367;tissues_transcript_70171;t…
Biological Process: DNA metabolic process (GO:0006259);	156	tissues_transcript_54822;tissues_transcript_28782;tissues_transcript_63348;tissues_transcript_8611;tissues_transcript_72951;tissues_transcript_34253;tissues_transcript_49729;tissues_transcript_60719;tissues_transcript_73200;tissues_transcript_47725;tissues_transcript_74499;tissues_transcript_24132;tissues_transcript_68460;tissues_transcript_48853;tissues_transcript_61570;tissues_transcript_48826;…
Biological Process: DNA methylation (GO:0006306);	52	tissues_transcript_37791;tissues_transcript_60644;tissues_transcript_24132;tissues_transcript_74552;tissues_transcript_11497;tissues_transcript_59871;tissues_transcript_58786;tissues_transcript_66133;tissues_transcript_53355;tissues_transcript_45449;tissues_transcript_36670;tissues_transcript_65618;tissues_transcript_53094;tissues_transcript_66654;tissues_transcript_63348;tissues_transcript_40356…
Biological Process: DNA methylation on cytosine (GO:0032776);	3	tissues_transcript_40356;tissues_transcript_36074;tissues_transcript_38773
Biological Process: DNA methylation on cytosine within a CNG sequence (GO:0010425);	1	tissues_transcript_26451
Biological Process: DNA methylation or demethylation (GO:0044728);	39	tissues_transcript_53871;tissues_transcript_59673;tissues_transcript_30113;tissues_transcript_17706;tissues_transcript_44622;tissues_transcript_53931;tissues_transcript_33378;tissues_transcript_815;tissues_transcript_47309;tissues_transcript_49557;tissues_transcript_34219;tissues_transcript_38773;tissues_transcript_55613;tissues_transcript_36074;tissues_transcript_71898;tissues_transcript_63244;t…
Biological Process: DNA methylation-dependent heterochromatin assembly (GO:0006346);	5	tissues_transcript_58786;tissues_transcript_65618;tissues_transcript_53355;tissues_transcript_24132;tissues_transcript_48044
Biological Process: DNA modification (GO:0006304);	56	tissues_transcript_43702;tissues_transcript_26094;tissues_transcript_5948;tissues_transcript_61238;tissues_transcript_65340;tissues_transcript_38905;tissues_transcript_63244;tissues_transcript_71898;tissues_transcript_55613;tissues_transcript_36074;tissues_transcript_34246;tissues_transcript_74692;tissues_transcript_40241;tissues_transcript_38773;tissues_transcript_34219;tissues_transcript_49557;…
Biological Process: DNA packaging (GO:0006323);	10	tissues_transcript_45530;tissues_transcript_45457;tissues_transcript_34103;tissues_transcript_19292;tissues_transcript_28347;tissues_transcript_60073;tissues_transcript_52923;tissues_transcript_45665;tissues_transcript_25297;tissues_transcript_28196
Biological Process: DNA protection (GO:0042262);	3	tissues_transcript_30686;tissues_transcript_59871;tissues_transcript_40789
Biological Process: DNA recombinase assembly (GO:0000730);	1	tissues_transcript_61613
Biological Process: DNA recombination (GO:0006310);	94	tissues_transcript_74554;tissues_transcript_36398;tissues_transcript_19534;tissues_transcript_74706;tissues_transcript_33307;tissues_transcript_33729;tissues_transcript_58694;tissues_transcript_7780;tissues_transcript_61688;tissues_transcript_72204;tissues_transcript_67959;tissues_transcript_73133;tissues_transcript_29687;tissues_transcript_9538;tissues_transcript_59871;tissues_transcript_504;tis…
Biological Process: DNA repair (GO:0006281);	183	tissues_transcript_55024;tissues_transcript_57393;tissues_transcript_67041;tissues_transcript_11579;tissues_transcript_56440;tissues_transcript_28515;tissues_transcript_57183;tissues_transcript_62064;tissues_transcript_74017;tissues_transcript_28445;tissues_transcript_45428;tissues_transcript_62899;tissues_transcript_69222;tissues_transcript_8676;tissues_transcript_67570;tissues_transcript_61238;…
Biological Process: DNA repair complex assembly (GO:0090735);	1	tissues_transcript_61613
Biological Process: DNA replication (GO:0006260);	96	tissues_transcript_59871;tissues_transcript_69298;tissues_transcript_1327;tissues_transcript_73133;tissues_transcript_56732;tissues_transcript_19263;tissues_transcript_7780;tissues_transcript_49990;tissues_transcript_61688;tissues_transcript_72204;tissues_transcript_27438;tissues_transcript_33729;tissues_transcript_44159;tissues_transcript_43743;tissues_transcript_71616;tissues_transcript_71820;t…
Biological Process: DNA replication checkpoint (GO:0000076);	3	tissues_transcript_59354;tissues_transcript_1327;tissues_transcript_46000
Biological Process: DNA replication initiation (GO:0006270);	18	tissues_transcript_55593;tissues_transcript_68382;tissues_transcript_46000;tissues_transcript_13365;tissues_transcript_55811;tissues_transcript_26514;tissues_transcript_59486;tissues_transcript_56852;tissues_transcript_40198;tissues_transcript_50165;tissues_transcript_11850;tissues_transcript_654;tissues_transcript_1327;tissues_transcript_70527;tissues_transcript_59354;tissues_transcript_24108;ti…
Biological Process: DNA replication preinitiation complex assembly (GO:0071163);	3	tissues_transcript_1327;tissues_transcript_59354;tissues_transcript_46000
Biological Process: DNA replication, Okazaki fragment processing (GO:0033567);	2	tissues_transcript_43743;tissues_transcript_59596
Biological Process: DNA replication, removal of RNA primer (GO:0043137);	4	tissues_transcript_50508;tissues_transcript_43743;tissues_transcript_74594;tissues_transcript_17683
Biological Process: DNA replication, synthesis of RNA primer (GO:0006269);	1	tissues_transcript_29313
Biological Process: DNA replication-dependent nucleosome assembly (GO:0006335);	2	tissues_transcript_65668;tissues_transcript_54999
Biological Process: DNA replication-independent nucleosome assembly (GO:0006336);	3	tissues_transcript_11013;tissues_transcript_52075;tissues_transcript_10825
Biological Process: DNA replication-independent nucleosome organization (GO:0034724);	2	tissues_transcript_70966;tissues_transcript_61867
Biological Process: DNA rewinding (GO:0036292);	4	tissues_transcript_26303;tissues_transcript_30998;tissues_transcript_149;tissues_transcript_46247
Biological Process: DNA strand elongation (GO:0022616);	2	tissues_transcript_61238;tissues_transcript_43743
Biological Process: DNA strand elongation involved in DNA replication (GO:0006271);	4	tissues_transcript_70444;tissues_transcript_61238;tissues_transcript_37650;tissues_transcript_43743
Biological Process: DNA synthesis involved in DNA repair (GO:0000731);	4	tissues_transcript_67033;tissues_transcript_34242;tissues_transcript_36398;tissues_transcript_67570
Biological Process: DNA topological change (GO:0006265);	24	tissues_transcript_53062;tissues_transcript_46305;tissues_transcript_44114;tissues_transcript_32852;tissues_transcript_51190;tissues_transcript_5695;tissues_transcript_59003;tissues_transcript_56445;tissues_transcript_65414;tissues_transcript_8358;tissues_transcript_68197;tissues_transcript_42947;tissues_transcript_53718;tissues_transcript_47235;tissues_transcript_40625;tissues_transcript_180;tis…
Biological Process: DNA unwinding involved in DNA replication (GO:0006268);	4	tissues_transcript_70444;tissues_transcript_40527;tissues_transcript_36018;tissues_transcript_55786
Biological Process: DNA-dependent DNA replication (GO:0006261);	29	tissues_transcript_67872;tissues_transcript_61884;tissues_transcript_40825;tissues_transcript_65988;tissues_transcript_59982;tissues_transcript_68460;tissues_transcript_45715;tissues_transcript_43450;tissues_transcript_63250;tissues_transcript_61570;tissues_transcript_36758;tissues_transcript_34242;tissues_transcript_59354;tissues_transcript_59871;tissues_transcript_47858;tissues_transcript_53608…
Biological Process: DNA-dependent DNA replication maintenance of fidelity (GO:0045005);	6	tissues_transcript_36758;tissues_transcript_61570;tissues_transcript_34242;tissues_transcript_43450;tissues_transcript_72951;tissues_transcript_59871
Biological Process: DNA-templated transcription, elongation (GO:0006354);	5	tissues_transcript_70966;tissues_transcript_58272;tissues_transcript_5611;tissues_transcript_65340;tissues_transcript_70588
Biological Process: DNA-templated transcription, initiation (GO:0006352);	49	tissues_transcript_1907;tissues_transcript_75113;tissues_transcript_57246;tissues_transcript_50342;tissues_transcript_19731;tissues_transcript_45942;tissues_transcript_57228;tissues_transcript_50472;tissues_transcript_47599;tissues_transcript_2146;tissues_transcript_42280;tissues_transcript_74889;tissues_transcript_35389;tissues_transcript_57798;tissues_transcript_59072;tissues_transcript_66016;t…
Biological Process: DNA-templated transcription, termination (GO:0006353);	17	tissues_transcript_56646;tissues_transcript_71377;tissues_transcript_58792;tissues_transcript_37849;tissues_transcript_61205;tissues_transcript_56609;tissues_transcript_26671;tissues_transcript_29122;tissues_transcript_69763;tissues_transcript_35598;tissues_transcript_55262;tissues_transcript_44495;tissues_transcript_48658;tissues_transcript_62168;tissues_transcript_66397;tissues_transcript_25421…
Biological Process: ER body organization (GO:0080119);	1	tissues_transcript_50828
Biological Process: ER overload response (GO:0006983);	1	tissues_transcript_66094
Biological Process: ER to chloroplast lipid transport (GO:1990052);	1	tissues_transcript_6231
Biological Process: ER-associated misfolded protein catabolic process (GO:0071712);	14	tissues_transcript_5634;tissues_transcript_48773;tissues_transcript_71661;tissues_transcript_30620;tissues_transcript_43912;tissues_transcript_66356;tissues_transcript_51108;tissues_transcript_64999;tissues_transcript_44690;tissues_transcript_68175;tissues_transcript_5428;tissues_transcript_62129;tissues_transcript_62428;tissues_transcript_28317
Biological Process: ER-nucleus signaling pathway (GO:0006984);	2	tissues_transcript_55653;tissues_transcript_66094
Biological Process: ERAD pathway (GO:0036503);	33	tissues_transcript_9936;tissues_transcript_51108;tissues_transcript_32890;tissues_transcript_48773;tissues_transcript_71040;tissues_transcript_425;tissues_transcript_68175;tissues_transcript_62428;tissues_transcript_64045;tissues_transcript_6336;tissues_transcript_62129;tissues_transcript_30620;tissues_transcript_6180;tissues_transcript_64999;tissues_transcript_44690;tissues_transcript_59671;tiss…
Biological Process: FAD metabolic process (GO:0046443);	3	tissues_transcript_21073;tissues_transcript_45225;tissues_transcript_10463
Biological Process: FAD transmembrane transport (GO:0035350);	2	tissues_transcript_55174;tissues_transcript_75120
Biological Process: G protein-coupled receptor signaling pathway (GO:0007186);	25	tissues_transcript_70806;tissues_transcript_537;tissues_transcript_64543;tissues_transcript_32883;tissues_transcript_640;tissues_transcript_17405;tissues_transcript_39244;tissues_transcript_463;tissues_transcript_51704;tissues_transcript_430;tissues_transcript_33580;tissues_transcript_37301;tissues_transcript_68466;tissues_transcript_66205;tissues_transcript_38595;tissues_transcript_72651;tissues…
Biological Process: G-quadruplex DNA unwinding (GO:0044806);	1	tissues_transcript_34242
Biological Process: G1 DNA damage checkpoint (GO:0044783);	2	tissues_transcript_36232;tissues_transcript_57605
Biological Process: G1/S transition of mitotic cell cycle (GO:0000082);	6	tissues_transcript_55153;tissues_transcript_16303;tissues_transcript_29849;tissues_transcript_49789;tissues_transcript_55811;tissues_transcript_71692
Biological Process: G2 DNA damage checkpoint (GO:0031572);	4	tissues_transcript_74554;tissues_transcript_11579;tissues_transcript_61570;tissues_transcript_72951
Biological Process: G2/M transition of mitotic cell cycle (GO:0000086);	2	tissues_transcript_53686;tissues_transcript_54912
Biological Process: GDP biosynthetic process (GO:0046711);	2	tissues_transcript_74856;tissues_transcript_24532
Biological Process: GDP metabolic process (GO:0046710);	2	tissues_transcript_24532;tissues_transcript_74856
Biological Process: GDP-mannose biosynthetic process (GO:0009298);	10	tissues_transcript_71195;tissues_transcript_40708;tissues_transcript_49521;tissues_transcript_6916;tissues_transcript_55956;tissues_transcript_31296;tissues_transcript_31255;tissues_transcript_56140;tissues_transcript_11372;tissues_transcript_30681
Biological Process: GDP-mannose metabolic process (GO:0019673);	4	tissues_transcript_54061;tissues_transcript_7579;tissues_transcript_74856;tissues_transcript_24532
Biological Process: GINS complex assembly (GO:0071165);	3	tissues_transcript_1327;tissues_transcript_59354;tissues_transcript_46000
Biological Process: GMP biosynthetic process (GO:0006177);	6	tissues_transcript_16444;tissues_transcript_63173;tissues_transcript_61939;tissues_transcript_4590;tissues_transcript_44905;tissues_transcript_27882
Biological Process: GMP metabolic process (GO:0046037);	3	tissues_transcript_27882;tissues_transcript_24532;tissues_transcript_74856
Biological Process: GPI anchor biosynthetic process (GO:0006506);	55	tissues_transcript_72996;tissues_transcript_40167;tissues_transcript_26902;tissues_transcript_40150;tissues_transcript_40523;tissues_transcript_53856;tissues_transcript_25232;tissues_transcript_46547;tissues_transcript_32024;tissues_transcript_25234;tissues_transcript_67997;tissues_transcript_54481;tissues_transcript_70160;tissues_transcript_59466;tissues_transcript_53418;tissues_transcript_47723…
Biological Process: GPI anchor metabolic process (GO:0006505);	4	tissues_transcript_51979;tissues_transcript_26902;tissues_transcript_24091;tissues_transcript_47723
Biological Process: GTP biosynthetic process (GO:0006183);	10	tissues_transcript_68763;tissues_transcript_45051;tissues_transcript_15692;tissues_transcript_48933;tissues_transcript_19894;tissues_transcript_26214;tissues_transcript_26575;tissues_transcript_47094;tissues_transcript_39614;tissues_transcript_11081
Biological Process: Golgi organization (GO:0007030);	34	tissues_transcript_57343;tissues_transcript_66662;tissues_transcript_70310;tissues_transcript_2188;tissues_transcript_1265;tissues_transcript_975;tissues_transcript_72181;tissues_transcript_29333;tissues_transcript_1189;tissues_transcript_73119;tissues_transcript_29146;tissues_transcript_764;tissues_transcript_33220;tissues_transcript_70865;tissues_transcript_59332;tissues_transcript_44852;tissue…
Biological Process: Golgi to lysosome transport (GO:0090160);	1	tissues_transcript_67470
Biological Process: Golgi to plasma membrane protein transport (GO:0043001);	3	tissues_transcript_46662;tissues_transcript_16143;tissues_transcript_1311
Biological Process: Golgi to plasma membrane transport (GO:0006893);	9	tissues_transcript_46662;tissues_transcript_16143;tissues_transcript_31858;tissues_transcript_224;tissues_transcript_48467;tissues_transcript_34393;tissues_transcript_38000;tissues_transcript_38010;tissues_transcript_41023
Biological Process: Golgi to vacuole transport (GO:0006896);	11	tissues_transcript_6412;tissues_transcript_71063;tissues_transcript_53129;tissues_transcript_28166;tissues_transcript_72155;tissues_transcript_1823;tissues_transcript_66957;tissues_transcript_46723;tissues_transcript_40486;tissues_transcript_24974;tissues_transcript_62238
Biological Process: Golgi vesicle budding (GO:0048194);	1	tissues_transcript_19678
Biological Process: Golgi vesicle docking (GO:0048211);	3	tissues_transcript_67380;tissues_transcript_1311;tissues_transcript_71145
Biological Process: Golgi vesicle prefusion complex stabilization (GO:0048213);	1	tissues_transcript_1546
Biological Process: Golgi vesicle transport (GO:0048193);	51	tissues_transcript_1546;tissues_transcript_29782;tissues_transcript_57891;tissues_transcript_58064;tissues_transcript_53822;tissues_transcript_59137;tissues_transcript_60400;tissues_transcript_67380;tissues_transcript_46453;tissues_transcript_41106;tissues_transcript_42550;tissues_transcript_11735;tissues_transcript_47490;tissues_transcript_1823;tissues_transcript_46662;tissues_transcript_55629;t…
Biological Process: Group II intron splicing (GO:0000373);	26	tissues_transcript_44435;tissues_transcript_3583;tissues_transcript_55709;tissues_transcript_52907;tissues_transcript_28004;tissues_transcript_66262;tissues_transcript_71663;tissues_transcript_8441;tissues_transcript_72856;tissues_transcript_74312;tissues_transcript_24744;tissues_transcript_69937;tissues_transcript_63810;tissues_transcript_30731;tissues_transcript_2360;tissues_transcript_66923;ti…
Biological Process: I-kappaB kinase/NF-kappaB signaling (GO:0007249);	7	tissues_transcript_65606;tissues_transcript_30014;tissues_transcript_41547;tissues_transcript_22798;tissues_transcript_39666;tissues_transcript_75048;tissues_transcript_74196
Biological Process: IMP salvage (GO:0032264);	7	tissues_transcript_72057;tissues_transcript_580;tissues_transcript_68192;tissues_transcript_47243;tissues_transcript_20216;tissues_transcript_70114;tissues_transcript_52186
Biological Process: JNK cascade (GO:0007254);	4	tissues_transcript_8204;tissues_transcript_25810;tissues_transcript_25484;tissues_transcript_9667
Biological Process: L-alpha-amino acid transmembrane transport (GO:1902475);	3	tissues_transcript_65128;tissues_transcript_48772;tissues_transcript_72760
Biological Process: L-amino acid transport (GO:0015807);	3	tissues_transcript_72760;tissues_transcript_48772;tissues_transcript_65128
Biological Process: L-arabinose metabolic process (GO:0046373);	18	tissues_transcript_35887;tissues_transcript_59044;tissues_transcript_45427;tissues_transcript_55244;tissues_transcript_69524;tissues_transcript_49008;tissues_transcript_60486;tissues_transcript_479;tissues_transcript_49033;tissues_transcript_21945;tissues_transcript_31794;tissues_transcript_25317;tissues_transcript_41819;tissues_transcript_2620;tissues_transcript_2352;tissues_transcript_40161;tis…
Biological Process: L-arabinose transmembrane transport (GO:0042882);	1	tissues_transcript_38628
Biological Process: L-ascorbic acid biosynthetic process (GO:0019853);	3	tissues_transcript_34541;tissues_transcript_55132;tissues_transcript_9397
Biological Process: L-ascorbic acid metabolic process (GO:0019852);	4	tissues_transcript_55132;tissues_transcript_34541;tissues_transcript_67774;tissues_transcript_9397
Biological Process: L-cysteine catabolic process to pyruvate (GO:0019450);	1	tissues_transcript_5935
Biological Process: L-methionine biosynthetic process (GO:0071265);	1	tissues_transcript_48733
Biological Process: L-methionine biosynthetic process from L-homoserine via cystathionine (GO:0019279);	1	tissues_transcript_48733
Biological Process: L-methionine salvage from S-adenosylmethionine (GO:0019284);	6	tissues_transcript_5120;tissues_transcript_47402;tissues_transcript_41205;tissues_transcript_71774;tissues_transcript_4204;tissues_transcript_71934
Biological Process: L-methionine salvage from methylthioadenosine (GO:0019509);	11	tissues_transcript_5120;tissues_transcript_21563;tissues_transcript_75142;tissues_transcript_4204;tissues_transcript_71934;tissues_transcript_20694;tissues_transcript_21004;tissues_transcript_47402;tissues_transcript_41205;tissues_transcript_73174;tissues_transcript_71774
Biological Process: L-phenylalanine biosynthetic process (GO:0009094);	4	tissues_transcript_60518;tissues_transcript_59079;tissues_transcript_53889;tissues_transcript_73067
Biological Process: L-phenylalanine catabolic process (GO:0006559);	8	tissues_transcript_68443;tissues_transcript_60690;tissues_transcript_7870;tissues_transcript_29528;tissues_transcript_4296;tissues_transcript_56916;tissues_transcript_7964;tissues_transcript_65390
Biological Process: L-phenylalanine metabolic process (GO:0006558);	2	tissues_transcript_56916;tissues_transcript_72874
Biological Process: L-pipecolic acid biosynthetic process (GO:0062034);	2	tissues_transcript_30275;tissues_transcript_19447
Biological Process: L-proline biosynthetic process (GO:0055129);	23	tissues_transcript_12282;tissues_transcript_44713;tissues_transcript_5534;tissues_transcript_69986;tissues_transcript_9656;tissues_transcript_38377;tissues_transcript_57988;tissues_transcript_58760;tissues_transcript_52297;tissues_transcript_46948;tissues_transcript_1507;tissues_transcript_26065;tissues_transcript_35224;tissues_transcript_5315;tissues_transcript_68680;tissues_transcript_5459;tiss…
Biological Process: L-serine biosynthetic process (GO:0006564);	9	tissues_transcript_21557;tissues_transcript_64160;tissues_transcript_64275;tissues_transcript_28113;tissues_transcript_49354;tissues_transcript_56835;tissues_transcript_2961;tissues_transcript_40767;tissues_transcript_16068
Biological Process: L-serine metabolic process (GO:0006563);	2	tissues_transcript_28504;tissues_transcript_30753
Biological Process: L-serine transport (GO:0015825);	1	tissues_transcript_72760
Biological Process: MAPK cascade (GO:0000165);	12	tissues_transcript_8204;tissues_transcript_25810;tissues_transcript_33559;tissues_transcript_27649;tissues_transcript_58809;tissues_transcript_54680;tissues_transcript_9667;tissues_transcript_27336;tissues_transcript_72363;tissues_transcript_72308;tissues_transcript_36904;tissues_transcript_25484
Biological Process: Malpighian tubule development (GO:0072002);	1	tissues_transcript_66007
Biological Process: Mo-molybdopterin cofactor biosynthetic process (GO:0006777);	29	tissues_transcript_70212;tissues_transcript_37994;tissues_transcript_18984;tissues_transcript_22761;tissues_transcript_44109;tissues_transcript_32943;tissues_transcript_60680;tissues_transcript_12818;tissues_transcript_48196;tissues_transcript_6977;tissues_transcript_37152;tissues_transcript_45273;tissues_transcript_56331;tissues_transcript_73390;tissues_transcript_53461;tissues_transcript_2548;t…
Biological Process: N-glycan processing (GO:0006491);	18	tissues_transcript_36890;tissues_transcript_54661;tissues_transcript_39483;tissues_transcript_24323;tissues_transcript_37171;tissues_transcript_38698;tissues_transcript_53181;tissues_transcript_35859;tissues_transcript_30495;tissues_transcript_43002;tissues_transcript_52794;tissues_transcript_74888;tissues_transcript_66942;tissues_transcript_2916;tissues_transcript_50087;tissues_transcript_39154;…
Biological Process: N-terminal peptidyl-glycine N-myristoylation (GO:0018008);	1	tissues_transcript_60676
Biological Process: N-terminal peptidyl-methionine acetylation (GO:0017196);	5	tissues_transcript_43865;tissues_transcript_40322;tissues_transcript_40887;tissues_transcript_29224;tissues_transcript_13509
Biological Process: N-terminal protein amino acid acetylation (GO:0006474);	5	tissues_transcript_74986;tissues_transcript_57755;tissues_transcript_50018;tissues_transcript_43865;tissues_transcript_46571
Biological Process: N-terminal protein amino acid methylation (GO:0006480);	2	tissues_transcript_12024;tissues_transcript_37112
Biological Process: N-terminal protein amino acid modification (GO:0031365);	4	tissues_transcript_61801;tissues_transcript_48534;tissues_transcript_43865;tissues_transcript_58325
Biological Process: N-terminal protein myristoylation (GO:0006499);	5	tissues_transcript_61685;tissues_transcript_5436;tissues_transcript_5211;tissues_transcript_72070;tissues_transcript_60626
Biological Process: NAD biosynthetic process (GO:0009435);	17	tissues_transcript_26201;tissues_transcript_47481;tissues_transcript_36496;tissues_transcript_43792;tissues_transcript_74634;tissues_transcript_58695;tissues_transcript_33785;tissues_transcript_62157;tissues_transcript_27122;tissues_transcript_33876;tissues_transcript_1715;tissues_transcript_3222;tissues_transcript_58606;tissues_transcript_1626;tissues_transcript_52357;tissues_transcript_55619;ti…
Biological Process: NAD metabolic process (GO:0019674);	17	tissues_transcript_16994;tissues_transcript_13568;tissues_transcript_25991;tissues_transcript_5256;tissues_transcript_66082;tissues_transcript_69127;tissues_transcript_58606;tissues_transcript_44090;tissues_transcript_1626;tissues_transcript_4543;tissues_transcript_70025;tissues_transcript_74634;tissues_transcript_32681;tissues_transcript_40334;tissues_transcript_40317;tissues_transcript_58339;ti…
Biological Process: NAD transmembrane transport (GO:0035352);	1	tissues_transcript_55174
Biological Process: NAD transport (GO:0043132);	2	tissues_transcript_55174;tissues_transcript_11422
Biological Process: NADH dehydrogenase complex (plastoquinone) assembly (GO:0010258);	2	tissues_transcript_10970;tissues_transcript_47448
Biological Process: NADH dehydrogenase complex assembly (GO:0010257);	2	tissues_transcript_34059;tissues_transcript_66840
Biological Process: NADH metabolic process (GO:0006734);	2	tissues_transcript_32681;tissues_transcript_40317
Biological Process: NADH oxidation (GO:0006116);	1	tissues_transcript_32681
Biological Process: NADP biosynthetic process (GO:0006741);	11	tissues_transcript_4543;tissues_transcript_53596;tissues_transcript_70025;tissues_transcript_40334;tissues_transcript_58339;tissues_transcript_44090;tissues_transcript_25991;tissues_transcript_5256;tissues_transcript_16994;tissues_transcript_66082;tissues_transcript_69127
Biological Process: NIK/NF-kappaB signaling (GO:0038061);	7	tissues_transcript_39666;tissues_transcript_75048;tissues_transcript_74196;tissues_transcript_30014;tissues_transcript_65606;tissues_transcript_22798;tissues_transcript_41547
Biological Process: NLS-bearing protein import into nucleus (GO:0006607);	6	tissues_transcript_44491;tissues_transcript_68551;tissues_transcript_33054;tissues_transcript_35840;tissues_transcript_22593;tissues_transcript_33214
Biological Process: Notch signaling pathway (GO:0007219);	3	tissues_transcript_59643;tissues_transcript_74268;tissues_transcript_71507
Biological Process: PSII associated light-harvesting complex II catabolic process (GO:0010304);	2	tissues_transcript_4639;tissues_transcript_41600
Biological Process: R3/R4 cell differentiation (GO:0048056);	1	tissues_transcript_66007
Biological Process: R3/R4 cell fate commitment (GO:0007464);	1	tissues_transcript_66007
Biological Process: RNA (guanine-N7)-methylation (GO:0036265);	4	tissues_transcript_36833;tissues_transcript_70335;tissues_transcript_46906;tissues_transcript_59090
Biological Process: RNA 3' uridylation (GO:0071076);	7	tissues_transcript_57267;tissues_transcript_65178;tissues_transcript_59793;tissues_transcript_24792;tissues_transcript_25972;tissues_transcript_1521;tissues_transcript_37577
Biological Process: RNA 3'-end processing (GO:0031123);	62	tissues_transcript_54017;tissues_transcript_66397;tissues_transcript_37577;tissues_transcript_25641;tissues_transcript_74692;tissues_transcript_72007;tissues_transcript_16622;tissues_transcript_34246;tissues_transcript_74046;tissues_transcript_15629;tissues_transcript_64056;tissues_transcript_1406;tissues_transcript_25421;tissues_transcript_43702;tissues_transcript_41221;tissues_transcript_37849;…
Biological Process: RNA 5'-end processing (GO:0000966);	14	tissues_transcript_72513;tissues_transcript_31207;tissues_transcript_46109;tissues_transcript_38388;tissues_transcript_73530;tissues_transcript_68635;tissues_transcript_28976;tissues_transcript_48531;tissues_transcript_27003;tissues_transcript_41439;tissues_transcript_71025;tissues_transcript_58910;tissues_transcript_7149;tissues_transcript_71060
Biological Process: RNA biosynthetic process (GO:0032774);	77	tissues_transcript_1907;tissues_transcript_45942;tissues_transcript_62168;tissues_transcript_31213;tissues_transcript_41364;tissues_transcript_1692;tissues_transcript_59072;tissues_transcript_1541;tissues_transcript_62809;tissues_transcript_35598;tissues_transcript_58272;tissues_transcript_478;tissues_transcript_71377;tissues_transcript_51712;tissues_transcript_65340;tissues_transcript_14367;tiss…
Biological Process: RNA catabolic process (GO:0006401);	84	tissues_transcript_51704;tissues_transcript_8920;tissues_transcript_73200;tissues_transcript_34188;tissues_transcript_47725;tissues_transcript_52772;tissues_transcript_34109;tissues_transcript_61407;tissues_transcript_72289;tissues_transcript_49333;tissues_transcript_34253;tissues_transcript_66442;tissues_transcript_36232;tissues_transcript_30718;tissues_transcript_28020;tissues_transcript_48886;…
Biological Process: RNA destabilization (GO:0050779);	4	tissues_transcript_59429;tissues_transcript_65879;tissues_transcript_59897;tissues_transcript_70867
Biological Process: RNA export from nucleus (GO:0006405);	37	tissues_transcript_65199;tissues_transcript_3507;tissues_transcript_16622;tissues_transcript_49520;tissues_transcript_25641;tissues_transcript_55829;tissues_transcript_33673;tissues_transcript_68334;tissues_transcript_59398;tissues_transcript_16303;tissues_transcript_40260;tissues_transcript_41221;tissues_transcript_53249;tissues_transcript_36199;tissues_transcript_4261;tissues_transcript_14837;t…
Biological Process: RNA folding (GO:0034337);	4	tissues_transcript_12099;tissues_transcript_1463;tissues_transcript_70234;tissues_transcript_70544
Biological Process: RNA interference (GO:0016246);	23	tissues_transcript_52198;tissues_transcript_10735;tissues_transcript_60479;tissues_transcript_47867;tissues_transcript_66167;tissues_transcript_71898;tissues_transcript_50317;tissues_transcript_6956;tissues_transcript_31802;tissues_transcript_5948;tissues_transcript_65340;tissues_transcript_42741;tissues_transcript_64274;tissues_transcript_34671;tissues_transcript_17706;tissues_transcript_72262;t…
Biological Process: RNA localization (GO:0006403);	38	tissues_transcript_60427;tissues_transcript_71331;tissues_transcript_47599;tissues_transcript_48229;tissues_transcript_1005;tissues_transcript_37791;tissues_transcript_64274;tissues_transcript_56323;tissues_transcript_47725;tissues_transcript_34188;tissues_transcript_36028;tissues_transcript_68812;tissues_transcript_768;tissues_transcript_16733;tissues_transcript_34253;tissues_transcript_60222;ti…
Biological Process: RNA metabolic process (GO:0016070);	580	tissues_transcript_50717;tissues_transcript_54405;tissues_transcript_14367;tissues_transcript_48419;tissues_transcript_34671;tissues_transcript_70126;tissues_transcript_48519;tissues_transcript_69767;tissues_transcript_71016;tissues_transcript_68247;tissues_transcript_67009;tissues_transcript_66167;tissues_transcript_66397;tissues_transcript_26705;tissues_transcript_57605;tissues_transcript_70697…
Biological Process: RNA methylation (GO:0001510);	18	tissues_transcript_25100;tissues_transcript_30512;tissues_transcript_59048;tissues_transcript_71417;tissues_transcript_59090;tissues_transcript_59055;tissues_transcript_14759;tissues_transcript_71506;tissues_transcript_66872;tissues_transcript_50958;tissues_transcript_12974;tissues_transcript_38980;tissues_transcript_36456;tissues_transcript_53058;tissues_transcript_58275;tissues_transcript_69527…
Biological Process: RNA modification (GO:0009451);	289	tissues_transcript_67982;tissues_transcript_35642;tissues_transcript_25346;tissues_transcript_67259;tissues_transcript_54978;tissues_transcript_7546;tissues_transcript_61845;tissues_transcript_46852;tissues_transcript_37720;tissues_transcript_72646;tissues_transcript_1692;tissues_transcript_53071;tissues_transcript_40119;tissues_transcript_2564;tissues_transcript_38763;tissues_transcript_33242;ti…
Biological Process: RNA phosphodiester bond hydrolysis (GO:0090501);	75	tissues_transcript_48531;tissues_transcript_39282;tissues_transcript_6956;tissues_transcript_68334;tissues_transcript_50317;tissues_transcript_31802;tissues_transcript_43702;tissues_transcript_71285;tissues_transcript_74692;tissues_transcript_31207;tissues_transcript_72007;tissues_transcript_34246;tissues_transcript_74046;tissues_transcript_48658;tissues_transcript_58910;tissues_transcript_18360;…
Biological Process: RNA phosphodiester bond hydrolysis, endonucleolytic (GO:0090502);	24	tissues_transcript_73364;tissues_transcript_12385;tissues_transcript_69382;tissues_transcript_47154;tissues_transcript_18360;tissues_transcript_32814;tissues_transcript_58910;tissues_transcript_48658;tissues_transcript_61670;tissues_transcript_72262;tissues_transcript_64738;tissues_transcript_43743;tissues_transcript_58537;tissues_transcript_72513;tissues_transcript_58280;tissues_transcript_31802…
Biological Process: RNA phosphodiester bond hydrolysis, exonucleolytic (GO:0090503);	30	tissues_transcript_8611;tissues_transcript_44420;tissues_transcript_53866;tissues_transcript_40241;tissues_transcript_50041;tissues_transcript_6874;tissues_transcript_34409;tissues_transcript_68009;tissues_transcript_48886;tissues_transcript_30718;tissues_transcript_35084;tissues_transcript_72876;tissues_transcript_63623;tissues_transcript_8062;tissues_transcript_43702;tissues_transcript_73659;ti…
Biological Process: RNA polyadenylation (GO:0043631);	20	tissues_transcript_662;tissues_transcript_25421;tissues_transcript_61407;tissues_transcript_72007;tissues_transcript_25641;tissues_transcript_54017;tissues_transcript_24792;tissues_transcript_51309;tissues_transcript_908;tissues_transcript_63653;tissues_transcript_44495;tissues_transcript_35598;tissues_transcript_29122;tissues_transcript_37849;tissues_transcript_30207;tissues_transcript_71377;tis…
Biological Process: RNA polymerase I preinitiation complex assembly (GO:0001188);	2	tissues_transcript_50342;tissues_transcript_65524
Biological Process: RNA polymerase II preinitiation complex assembly (GO:0051123);	7	tissues_transcript_45942;tissues_transcript_1907;tissues_transcript_14367;tissues_transcript_26747;tissues_transcript_18808;tissues_transcript_68424;tissues_transcript_35770
Biological Process: RNA polymerase III preinitiation complex assembly (GO:0070898);	4	tissues_transcript_1541;tissues_transcript_66093;tissues_transcript_59072;tissues_transcript_30023
Biological Process: RNA processing (GO:0006396);	348	tissues_transcript_54139;tissues_transcript_54882;tissues_transcript_50163;tissues_transcript_3317;tissues_transcript_73818;tissues_transcript_36537;tissues_transcript_58970;tissues_transcript_68359;tissues_transcript_31919;tissues_transcript_60463;tissues_transcript_46431;tissues_transcript_51945;tissues_transcript_26271;tissues_transcript_65340;tissues_transcript_58280;tissues_transcript_30731;…
Biological Process: RNA secondary structure unwinding (GO:0010501);	18	tissues_transcript_43045;tissues_transcript_62458;tissues_transcript_71331;tissues_transcript_44366;tissues_transcript_31075;tissues_transcript_47617;tissues_transcript_72856;tissues_transcript_57507;tissues_transcript_40587;tissues_transcript_55829;tissues_transcript_59468;tissues_transcript_29672;tissues_transcript_30492;tissues_transcript_56480;tissues_transcript_66763;tissues_transcript_55978…
Biological Process: RNA splicing (GO:0008380);	113	tissues_transcript_31800;tissues_transcript_69763;tissues_transcript_55251;tissues_transcript_25069;tissues_transcript_3317;tissues_transcript_3142;tissues_transcript_15752;tissues_transcript_37849;tissues_transcript_74229;tissues_transcript_63443;tissues_transcript_1076;tissues_transcript_50687;tissues_transcript_31458;tissues_transcript_22006;tissues_transcript_69284;tissues_transcript_53112;ti…
Biological Process: RNA splicing, via endonucleolytic cleavage and ligation (GO:0000394);	2	tissues_transcript_1042;tissues_transcript_63443
Biological Process: RNA splicing, via transesterification reactions (GO:0000375);	48	tissues_transcript_59200;tissues_transcript_10218;tissues_transcript_3583;tissues_transcript_66397;tissues_transcript_26271;tissues_transcript_16622;tissues_transcript_30731;tissues_transcript_38925;tissues_transcript_11456;tissues_transcript_25421;tissues_transcript_72856;tissues_transcript_63684;tissues_transcript_41221;tissues_transcript_37849;tissues_transcript_53871;tissues_transcript_69916;…
Biological Process: RNA splicing, via transesterification reactions with bulged adenosine as nucleophile (GO:0000377);	48	tissues_transcript_63684;tissues_transcript_41221;tissues_transcript_37849;tissues_transcript_53871;tissues_transcript_69916;tissues_transcript_3142;tissues_transcript_25069;tissues_transcript_69763;tissues_transcript_47353;tissues_transcript_71160;tissues_transcript_51309;tissues_transcript_42845;tissues_transcript_59200;tissues_transcript_10218;tissues_transcript_66397;tissues_transcript_26271;…
Biological Process: RNA stabilization (GO:0043489);	5	tissues_transcript_35642;tissues_transcript_31569;tissues_transcript_63686;tissues_transcript_59352;tissues_transcript_2900
Biological Process: RNA surveillance (GO:0071025);	29	tissues_transcript_72876;tissues_transcript_35084;tissues_transcript_8062;tissues_transcript_63623;tissues_transcript_34409;tissues_transcript_7386;tissues_transcript_6874;tissues_transcript_50041;tissues_transcript_44420;tissues_transcript_8611;tissues_transcript_40241;tissues_transcript_36537;tissues_transcript_57446;tissues_transcript_30718;tissues_transcript_48886;tissues_transcript_10612;tis…
Biological Process: RNA transport (GO:0050658);	34	tissues_transcript_68334;tissues_transcript_55829;tissues_transcript_59398;tissues_transcript_65199;tissues_transcript_3507;tissues_transcript_25641;tissues_transcript_49520;tissues_transcript_16622;tissues_transcript_14837;tissues_transcript_4261;tissues_transcript_30430;tissues_transcript_16303;tissues_transcript_53249;tissues_transcript_36199;tissues_transcript_41221;tissues_transcript_1005;ti…
Biological Process: RNA virus induced gene silencing (GO:0051214);	3	tissues_transcript_48658;tissues_transcript_50317;tissues_transcript_58792
Biological Process: RNA-dependent DNA biosynthetic process (GO:0006278);	12	tissues_transcript_768;tissues_transcript_60719;tissues_transcript_48826;tissues_transcript_47996;tissues_transcript_41407;tissues_transcript_52639;tissues_transcript_54108;tissues_transcript_34253;tissues_transcript_69005;tissues_transcript_39282;tissues_transcript_68334;tissues_transcript_47725
Biological Process: Rab protein signal transduction (GO:0032482);	8	tissues_transcript_38020;tissues_transcript_14683;tissues_transcript_33513;tissues_transcript_32183;tissues_transcript_11188;tissues_transcript_12394;tissues_transcript_62268;tissues_transcript_10888
Biological Process: Ras protein signal transduction (GO:0007265);	3	tissues_transcript_54680;tissues_transcript_63630;tissues_transcript_74340
Biological Process: Rho protein signal transduction (GO:0007266);	1	tissues_transcript_74340
Biological Process: S-adenosylhomocysteine metabolic process (GO:0046498);	1	tissues_transcript_44334
Biological Process: S-adenosylmethioninamine biosynthetic process (GO:0006557);	3	tissues_transcript_60309;tissues_transcript_4404;tissues_transcript_45853
Biological Process: S-adenosylmethionine biosynthetic process (GO:0006556);	17	tissues_transcript_14263;tissues_transcript_7968;tissues_transcript_62531;tissues_transcript_67966;tissues_transcript_6527;tissues_transcript_30704;tissues_transcript_56827;tissues_transcript_43109;tissues_transcript_56223;tissues_transcript_65697;tissues_transcript_48919;tissues_transcript_61073;tissues_transcript_53101;tissues_transcript_26110;tissues_transcript_70552;tissues_transcript_6910;ti…
Biological Process: S-adenosylmethionine metabolic process (GO:0046500);	2	tissues_transcript_49930;tissues_transcript_44334
Biological Process: S-glycoside biosynthetic process (GO:0016144);	3	tissues_transcript_71334;tissues_transcript_69383;tissues_transcript_38817
Biological Process: S-glycoside catabolic process (GO:0016145);	5	tissues_transcript_44320;tissues_transcript_67863;tissues_transcript_26465;tissues_transcript_42040;tissues_transcript_55932
Biological Process: S-glycoside metabolic process (GO:0016143);	19	tissues_transcript_69383;tissues_transcript_44320;tissues_transcript_71334;tissues_transcript_18367;tissues_transcript_55932;tissues_transcript_42819;tissues_transcript_17617;tissues_transcript_71788;tissues_transcript_26465;tissues_transcript_38817;tissues_transcript_6280;tissues_transcript_26046;tissues_transcript_63660;tissues_transcript_53994;tissues_transcript_67863;tissues_transcript_29206;…
Biological Process: SA node cell action potential (GO:0086015);	1	tissues_transcript_71609
Biological Process: SA node cell to atrial cardiac muscle cell communication (GO:0086070);	1	tissues_transcript_71609
Biological Process: SA node cell to atrial cardiac muscle cell signaling (GO:0086018);	1	tissues_transcript_71609
Biological Process: SCF complex assembly (GO:0010265);	2	tissues_transcript_42018;tissues_transcript_32415
Biological Process: SCF-dependent proteasomal ubiquitin-dependent protein catabolic process (GO:0031146);	35	tissues_transcript_27973;tissues_transcript_13370;tissues_transcript_72325;tissues_transcript_30116;tissues_transcript_7401;tissues_transcript_35195;tissues_transcript_31998;tissues_transcript_8422;tissues_transcript_7734;tissues_transcript_46750;tissues_transcript_73881;tissues_transcript_61139;tissues_transcript_58584;tissues_transcript_55087;tissues_transcript_43404;tissues_transcript_4668;tis…
Biological Process: SNARE complex disassembly (GO:0035494);	6	tissues_transcript_53936;tissues_transcript_51685;tissues_transcript_47928;tissues_transcript_41734;tissues_transcript_1311;tissues_transcript_58679
Biological Process: SRP-dependent cotranslational protein targeting to membrane (GO:0006614);	39	tissues_transcript_59207;tissues_transcript_8263;tissues_transcript_71394;tissues_transcript_30378;tissues_transcript_63748;tissues_transcript_63165;tissues_transcript_34407;tissues_transcript_68502;tissues_transcript_59840;tissues_transcript_41685;tissues_transcript_39738;tissues_transcript_62836;tissues_transcript_6846;tissues_transcript_28480;tissues_transcript_73463;tissues_transcript_50735;t…
Biological Process: SRP-dependent cotranslational protein targeting to membrane, signal sequence recognition (GO:0006617);	1	tissues_transcript_24200
Biological Process: SRP-dependent cotranslational protein targeting to membrane, translocation (GO:0006616);	3	tissues_transcript_52743;tissues_transcript_48798;tissues_transcript_51736
Biological Process: Schwann cell differentiation (GO:0014037);	2	tissues_transcript_60427;tissues_transcript_3507
Biological Process: Schwann cell proliferation (GO:0014010);	2	tissues_transcript_3507;tissues_transcript_60427
Biological Process: T cell receptor signaling pathway (GO:0050852);	1	tissues_transcript_47318
Biological Process: T-tubule organization (GO:0033292);	1	tissues_transcript_71609
Biological Process: TOR signaling (GO:0031929);	14	tissues_transcript_44865;tissues_transcript_9446;tissues_transcript_29070;tissues_transcript_46624;tissues_transcript_6205;tissues_transcript_59105;tissues_transcript_64249;tissues_transcript_53837;tissues_transcript_47581;tissues_transcript_13786;tissues_transcript_61328;tissues_transcript_14654;tissues_transcript_43254;tissues_transcript_39951
Biological Process: U1 snRNA 3'-end processing (GO:0034473);	8	tissues_transcript_15629;tissues_transcript_74046;tissues_transcript_74525;tissues_transcript_65386;tissues_transcript_44420;tissues_transcript_52772;tissues_transcript_34409;tissues_transcript_41657
Biological Process: U4 snRNA 3'-end processing (GO:0034475);	24	tissues_transcript_74692;tissues_transcript_34246;tissues_transcript_8920;tissues_transcript_15629;tissues_transcript_74046;tissues_transcript_10612;tissues_transcript_74525;tissues_transcript_68257;tissues_transcript_73200;tissues_transcript_65386;tissues_transcript_43702;tissues_transcript_41657;tissues_transcript_52772;tissues_transcript_63623;tissues_transcript_8062;tissues_transcript_72876;t…
Biological Process: U5 snRNA 3'-end processing (GO:0034476);	8	tissues_transcript_34409;tissues_transcript_52772;tissues_transcript_41657;tissues_transcript_44420;tissues_transcript_65386;tissues_transcript_74525;tissues_transcript_74046;tissues_transcript_15629
Biological Process: U6 snRNA 3'-end processing (GO:0034477);	4	tissues_transcript_68198;tissues_transcript_54826;tissues_transcript_68126;tissues_transcript_55126
Biological Process: UDP-D-galactose metabolic process (GO:0052573);	1	tissues_transcript_3422
Biological Process: UDP-L-arabinose metabolic process (GO:0033356);	5	tissues_transcript_8513;tissues_transcript_3422;tissues_transcript_4761;tissues_transcript_24842;tissues_transcript_62799
Biological Process: UDP-N-acetylgalactosamine metabolic process (GO:0019276);	1	tissues_transcript_27825
Biological Process: UDP-N-acetylglucosamine biosynthetic process (GO:0006048);	4	tissues_transcript_27825;tissues_transcript_56336;tissues_transcript_49159;tissues_transcript_44890
Biological Process: UDP-N-acetylglucosamine metabolic process (GO:0006047);	1	tissues_transcript_27825
Biological Process: UDP-glucose metabolic process (GO:0006011);	19	tissues_transcript_3422;tissues_transcript_63960;tissues_transcript_43912;tissues_transcript_58631;tissues_transcript_27758;tissues_transcript_68175;tissues_transcript_3980;tissues_transcript_47477;tissues_transcript_73384;tissues_transcript_62428;tissues_transcript_3635;tissues_transcript_44690;tissues_transcript_73107;tissues_transcript_30094;tissues_transcript_29518;tissues_transcript_65495;ti…
Biological Process: UDP-glucosylation (GO:0097359);	4	tissues_transcript_43912;tissues_transcript_44690;tissues_transcript_68175;tissues_transcript_62428
Biological Process: UDP-glucuronate metabolic process (GO:0046398);	1	tissues_transcript_3422
Biological Process: UDP-rhamnose biosynthetic process (GO:0010253);	5	tissues_transcript_47816;tissues_transcript_11033;tissues_transcript_15690;tissues_transcript_61084;tissues_transcript_1651
Biological Process: UDP-rhamnose metabolic process (GO:0033478);	1	tissues_transcript_11033
Biological Process: UMP biosynthetic process (GO:0006222);	3	tissues_transcript_53454;tissues_transcript_38026;tissues_transcript_5269
Biological Process: UMP metabolic process (GO:0046049);	3	tissues_transcript_38026;tissues_transcript_5269;tissues_transcript_53454
Biological Process: UMP salvage (GO:0044206);	5	tissues_transcript_4688;tissues_transcript_5072;tissues_transcript_25145;tissues_transcript_73315;tissues_transcript_53015
Biological Process: UTP biosynthetic process (GO:0006228);	10	tissues_transcript_26575;tissues_transcript_26214;tissues_transcript_47094;tissues_transcript_11081;tissues_transcript_39614;tissues_transcript_45051;tissues_transcript_68763;tissues_transcript_15692;tissues_transcript_48933;tissues_transcript_19894
Biological Process: UV protection (GO:0009650);	5	tissues_transcript_55590;tissues_transcript_2041;tissues_transcript_61242;tissues_transcript_27384;tissues_transcript_68376
Biological Process: UV-damage excision repair (GO:0070914);	3	tissues_transcript_56798;tissues_transcript_58128;tissues_transcript_49622
Biological Process: Wnt receptor catabolic process (GO:0038018);	11	tissues_transcript_33772;tissues_transcript_44589;tissues_transcript_74731;tissues_transcript_51250;tissues_transcript_72284;tissues_transcript_56589;tissues_transcript_69685;tissues_transcript_29663;tissues_transcript_39320;tissues_transcript_53540;tissues_transcript_24021
Biological Process: Wnt signaling pathway (GO:0016055);	12	tissues_transcript_72284;tissues_transcript_56589;tissues_transcript_51250;tissues_transcript_44589;tissues_transcript_74731;tissues_transcript_33772;tissues_transcript_66062;tissues_transcript_24021;tissues_transcript_39320;tissues_transcript_53540;tissues_transcript_29663;tissues_transcript_69685
Biological Process: Wnt signaling pathway, planar cell polarity pathway (GO:0060071);	11	tissues_transcript_44589;tissues_transcript_74731;tissues_transcript_33772;tissues_transcript_51250;tissues_transcript_56589;tissues_transcript_72284;tissues_transcript_29663;tissues_transcript_69685;tissues_transcript_24021;tissues_transcript_53540;tissues_transcript_39320
Biological Process: [2Fe-2S] cluster assembly (GO:0044571);	10	tissues_transcript_30912;tissues_transcript_54568;tissues_transcript_67915;tissues_transcript_35745;tissues_transcript_34572;tissues_transcript_34847;tissues_transcript_21623;tissues_transcript_68552;tissues_transcript_37678;tissues_transcript_35932
Biological Process: [4Fe-4S] cluster assembly (GO:0044572);	1	tissues_transcript_21623
Biological Process: abaxial cell fate specification (GO:0010158);	1	tissues_transcript_56614
Biological Process: abscisic acid biosynthetic process (GO:0009688);	10	tissues_transcript_8308;tissues_transcript_45273;tissues_transcript_63428;tissues_transcript_66013;tissues_transcript_27591;tissues_transcript_36548;tissues_transcript_60680;tissues_transcript_74325;tissues_transcript_60176;tissues_transcript_47837
Biological Process: abscisic acid metabolic process (GO:0009687);	7	tissues_transcript_66013;tissues_transcript_60680;tissues_transcript_45273;tissues_transcript_38319;tissues_transcript_36548;tissues_transcript_8308;tissues_transcript_27591
Biological Process: abscisic acid-activated signaling pathway (GO:0009738);	82	tissues_transcript_6265;tissues_transcript_35604;tissues_transcript_54167;tissues_transcript_13311;tissues_transcript_3312;tissues_transcript_17594;tissues_transcript_30052;tissues_transcript_49722;tissues_transcript_24689;tissues_transcript_64791;tissues_transcript_7229;tissues_transcript_57105;tissues_transcript_57450;tissues_transcript_72079;tissues_transcript_13719;tissues_transcript_22451;ti…
Biological Process: abscisic acid-activated signaling pathway involved in stomatal movement (GO:1901527);	6	tissues_transcript_57493;tissues_transcript_6265;tissues_transcript_8192;tissues_transcript_64791;tissues_transcript_46122;tissues_transcript_3435
Biological Process: abscission (GO:0009838);	6	tissues_transcript_15346;tissues_transcript_51753;tissues_transcript_7593;tissues_transcript_59751;tissues_transcript_28308;tissues_transcript_74840
Biological Process: acceptance of pollen (GO:0060321);	10	tissues_transcript_48467;tissues_transcript_34393;tissues_transcript_68432;tissues_transcript_30144;tissues_transcript_42344;tissues_transcript_1174;tissues_transcript_854;tissues_transcript_65033;tissues_transcript_934;tissues_transcript_73453
Biological Process: acetyl-CoA biosynthetic process (GO:0006085);	2	tissues_transcript_27391;tissues_transcript_65744
Biological Process: acetyl-CoA biosynthetic process from acetate (GO:0019427);	3	tissues_transcript_43538;tissues_transcript_2114;tissues_transcript_62553
Biological Process: acetyl-CoA biosynthetic process from pyruvate (GO:0006086);	18	tissues_transcript_7415;tissues_transcript_49598;tissues_transcript_6416;tissues_transcript_6863;tissues_transcript_52417;tissues_transcript_47115;tissues_transcript_57238;tissues_transcript_35998;tissues_transcript_57100;tissues_transcript_56166;tissues_transcript_24580;tissues_transcript_7659;tissues_transcript_73114;tissues_transcript_10076;tissues_transcript_40291;tissues_transcript_49847;tis…
Biological Process: acetyl-CoA metabolic process (GO:0006084);	3	tissues_transcript_46725;tissues_transcript_65744;tissues_transcript_27391
Biological Process: acquisition of desiccation tolerance (GO:0097439);	1	tissues_transcript_18250
Biological Process: acquisition of desiccation tolerance in seed (GO:0048700);	1	tissues_transcript_18250
Biological Process: acropetal auxin transport (GO:0010541);	9	tissues_transcript_31010;tissues_transcript_35506;tissues_transcript_48392;tissues_transcript_41217;tissues_transcript_72281;tissues_transcript_28554;tissues_transcript_68442;tissues_transcript_66;tissues_transcript_64289
Biological Process: actin cytoskeleton organization (GO:0030036);	32	tissues_transcript_48965;tissues_transcript_36551;tissues_transcript_58657;tissues_transcript_1398;tissues_transcript_15724;tissues_transcript_34599;tissues_transcript_25416;tissues_transcript_20729;tissues_transcript_69721;tissues_transcript_1956;tissues_transcript_42907;tissues_transcript_73361;tissues_transcript_8403;tissues_transcript_44744;tissues_transcript_53618;tissues_transcript_74737;ti…
Biological Process: actin filament bundle assembly (GO:0051017);	6	tissues_transcript_49097;tissues_transcript_15724;tissues_transcript_53096;tissues_transcript_61692;tissues_transcript_54030;tissues_transcript_44744
Biological Process: actin filament bundle organization (GO:0061572);	3	tissues_transcript_15724;tissues_transcript_61692;tissues_transcript_44744
Biological Process: actin filament capping (GO:0051693);	4	tissues_transcript_40269;tissues_transcript_33487;tissues_transcript_120;tissues_transcript_61207
Biological Process: actin filament depolymerization (GO:0030042);	7	tissues_transcript_15063;tissues_transcript_1956;tissues_transcript_52572;tissues_transcript_49070;tissues_transcript_74035;tissues_transcript_16437;tissues_transcript_16933
Biological Process: actin filament organization (GO:0007015);	40	tissues_transcript_1956;tissues_transcript_58024;tissues_transcript_60501;tissues_transcript_44744;tissues_transcript_8403;tissues_transcript_120;tissues_transcript_40269;tissues_transcript_61692;tissues_transcript_65483;tissues_transcript_48965;tissues_transcript_28128;tissues_transcript_32677;tissues_transcript_47722;tissues_transcript_68315;tissues_transcript_55249;tissues_transcript_36551;tis…
Biological Process: actin filament polymerization (GO:0030041);	5	tissues_transcript_53773;tissues_transcript_15724;tissues_transcript_63694;tissues_transcript_51456;tissues_transcript_61692
Biological Process: actin filament severing (GO:0051014);	5	tissues_transcript_40269;tissues_transcript_33487;tissues_transcript_120;tissues_transcript_30214;tissues_transcript_61207
Biological Process: actin filament-based movement (GO:0030048);	5	tissues_transcript_44744;tissues_transcript_26800;tissues_transcript_42267;tissues_transcript_10043;tissues_transcript_71609
Biological Process: actin filament-based process (GO:0030029);	42	tissues_transcript_42907;tissues_transcript_1956;tissues_transcript_4142;tissues_transcript_8403;tissues_transcript_44744;tissues_transcript_61851;tissues_transcript_73361;tissues_transcript_53618;tissues_transcript_9622;tissues_transcript_31858;tissues_transcript_10154;tissues_transcript_61692;tissues_transcript_74737;tissues_transcript_50745;tissues_transcript_61196;tissues_transcript_29620;tis…
Biological Process: actin filament-based transport (GO:0099515);	1	tissues_transcript_10043
Biological Process: actin nucleation (GO:0045010);	2	tissues_transcript_8403;tissues_transcript_31167
Biological Process: actin polymerization or depolymerization (GO:0008154);	4	tissues_transcript_61692;tissues_transcript_49070;tissues_transcript_15724;tissues_transcript_1956
Biological Process: actin-mediated cell contraction (GO:0070252);	4	tissues_transcript_42267;tissues_transcript_26800;tissues_transcript_44744;tissues_transcript_71609
Biological Process: actin-myosin filament sliding (GO:0033275);	3	tissues_transcript_44744;tissues_transcript_26800;tissues_transcript_42267
Biological Process: action potential (GO:0001508);	3	tissues_transcript_16143;tissues_transcript_71609;tissues_transcript_46662
Biological Process: activation of GTPase activity (GO:0090630);	26	tissues_transcript_74393;tissues_transcript_15274;tissues_transcript_69651;tissues_transcript_539;tissues_transcript_68148;tissues_transcript_42246;tissues_transcript_63403;tissues_transcript_55144;tissues_transcript_49144;tissues_transcript_1930;tissues_transcript_65880;tissues_transcript_72181;tissues_transcript_51529;tissues_transcript_69564;tissues_transcript_28845;tissues_transcript_47395;ti…
Biological Process: activation of MAPK activity (GO:0000187);	1	tissues_transcript_58809
Biological Process: activation of MAPKK activity (GO:0000186);	2	tissues_transcript_72363;tissues_transcript_27336
Biological Process: activation of immune response (GO:0002253);	21	tissues_transcript_30847;tissues_transcript_68182;tissues_transcript_43912;tissues_transcript_63583;tissues_transcript_47318;tissues_transcript_68175;tissues_transcript_62428;tissues_transcript_74840;tissues_transcript_62129;tissues_transcript_46047;tissues_transcript_12666;tissues_transcript_30620;tissues_transcript_44690;tissues_transcript_72393;tissues_transcript_30280;tissues_transcript_60738…
Biological Process: activation of innate immune response (GO:0002218);	18	tissues_transcript_68182;tissues_transcript_30847;tissues_transcript_63583;tissues_transcript_43912;tissues_transcript_68175;tissues_transcript_74840;tissues_transcript_62428;tissues_transcript_12666;tissues_transcript_46047;tissues_transcript_44690;tissues_transcript_72393;tissues_transcript_71741;tissues_transcript_30280;tissues_transcript_60738;tissues_transcript_40705;tissues_transcript_7178;…
Biological Process: activation of protein kinase activity (GO:0032147);	15	tissues_transcript_38074;tissues_transcript_25916;tissues_transcript_73800;tissues_transcript_58809;tissues_transcript_28960;tissues_transcript_38638;tissues_transcript_34476;tissues_transcript_33716;tissues_transcript_32021;tissues_transcript_50736;tissues_transcript_35698;tissues_transcript_72363;tissues_transcript_65102;tissues_transcript_74340;tissues_transcript_27336
Biological Process: acyl-CoA biosynthetic process (GO:0071616);	2	tissues_transcript_65744;tissues_transcript_27391
Biological Process: acyl-CoA metabolic process (GO:0006637);	8	tissues_transcript_55461;tissues_transcript_53839;tissues_transcript_27391;tissues_transcript_46725;tissues_transcript_72697;tissues_transcript_5747;tissues_transcript_31318;tissues_transcript_65744
Biological Process: acylglycerol biosynthetic process (GO:0046463);	2	tissues_transcript_66466;tissues_transcript_70038
Biological Process: acylglycerol homeostasis (GO:0055090);	3	tissues_transcript_54348;tissues_transcript_32788;tissues_transcript_68365
Biological Process: acylglycerol metabolic process (GO:0006639);	2	tissues_transcript_70038;tissues_transcript_66466
Biological Process: acylglycerol transport (GO:0034196);	1	tissues_transcript_6231
Biological Process: adaptive immune response (GO:0002250);	1	tissues_transcript_53608
Biological Process: adaptive immune response based on somatic recombination of immune receptors built from immunoglobulin superfamily domains (GO:0002460);	1	tissues_transcript_53608
Biological Process: adaxial/abaxial axis specification (GO:0009943);	10	tissues_transcript_47705;tissues_transcript_885;tissues_transcript_48658;tissues_transcript_50317;tissues_transcript_41580;tissues_transcript_52294;tissues_transcript_37841;tissues_transcript_74840;tissues_transcript_51753;tissues_transcript_7593
Biological Process: adaxial/abaxial pattern specification (GO:0009955);	10	tissues_transcript_48658;tissues_transcript_885;tissues_transcript_47705;tissues_transcript_41580;tissues_transcript_50317;tissues_transcript_37841;tissues_transcript_52294;tissues_transcript_74840;tissues_transcript_51753;tissues_transcript_7593
Biological Process: adenine import across plasma membrane (GO:0098702);	11	tissues_transcript_71271;tissues_transcript_37218;tissues_transcript_3531;tissues_transcript_29464;tissues_transcript_60441;tissues_transcript_35205;tissues_transcript_50905;tissues_transcript_69438;tissues_transcript_29007;tissues_transcript_51113;tissues_transcript_65513
Biological Process: adenine nucleotide transport (GO:0051503);	2	tissues_transcript_34922;tissues_transcript_55174
Biological Process: adenine salvage (GO:0006168);	4	tissues_transcript_14563;tissues_transcript_26921;tissues_transcript_68973;tissues_transcript_17271
Biological Process: adenine transport (GO:0015853);	1	tissues_transcript_37218
Biological Process: adenosine 3',5'-bisphosphate transmembrane transport (GO:0071106);	1	tissues_transcript_55174
Biological Process: adenosine metabolic process (GO:0046085);	1	tissues_transcript_66267
Biological Process: adenosine to inosine editing (GO:0006382);	1	tissues_transcript_48416
Biological Process: adenylate cyclase-modulating G protein-coupled receptor signaling pathway (GO:0007188);	2	tissues_transcript_58006;tissues_transcript_36524
Biological Process: adherens junction assembly (GO:0034333);	1	tissues_transcript_66007
Biological Process: adherens junction organization (GO:0034332);	1	tissues_transcript_66007
Biological Process: adventitious root development (GO:0048830);	2	tissues_transcript_38817;tissues_transcript_71334
Biological Process: aerenchyma formation (GO:0010618);	6	tissues_transcript_1589;tissues_transcript_66098;tissues_transcript_63726;tissues_transcript_28232;tissues_transcript_43873;tissues_transcript_1345
Biological Process: aerobic electron transport chain (GO:0019646);	4	tissues_transcript_57341;tissues_transcript_67239;tissues_transcript_65560;tissues_transcript_64250
Biological Process: aerobic respiration (GO:0009060);	35	tissues_transcript_55619;tissues_transcript_61737;tissues_transcript_55041;tissues_transcript_57341;tissues_transcript_42925;tissues_transcript_47990;tissues_transcript_50532;tissues_transcript_38779;tissues_transcript_41788;tissues_transcript_27060|tissues_transcript_27060;tissues_transcript_27060;tissues_transcript_30767;tissues_transcript_30433;tissues_transcript_50768;tissues_transcript_32637…
Biological Process: aggregation involved in sorocarp development (GO:0031152);	1	tissues_transcript_44744
Biological Process: aggregation of unicellular organisms (GO:0098630);	1	tissues_transcript_44744
Biological Process: aggrephagy (GO:0035973);	7	tissues_transcript_57011;tissues_transcript_34022;tissues_transcript_43503;tissues_transcript_67713;tissues_transcript_47493;tissues_transcript_60114;tissues_transcript_5827
Biological Process: aging (GO:0007568);	67	tissues_transcript_30433;tissues_transcript_48981;tissues_transcript_52550;tissues_transcript_64794;tissues_transcript_60546;tissues_transcript_28464;tissues_transcript_32748;tissues_transcript_35972;tissues_transcript_27454;tissues_transcript_2545;tissues_transcript_187;tissues_transcript_36978;tissues_transcript_48225;tissues_transcript_32338;tissues_transcript_38507;tissues_transcript_61450;ti…
Biological Process: alanine metabolic process (GO:0006522);	1	tissues_transcript_30433
Biological Process: alanyl-tRNA aminoacylation (GO:0006419);	11	tissues_transcript_43561;tissues_transcript_73803;tissues_transcript_61392;tissues_transcript_50233;tissues_transcript_221;tissues_transcript_55670;tissues_transcript_47872;tissues_transcript_22214;tissues_transcript_64021;tissues_transcript_66513;tissues_transcript_33939
Biological Process: alcohol biosynthetic process (GO:0046165);	13	tissues_transcript_8308;tissues_transcript_46430;tissues_transcript_64853;tissues_transcript_45273;tissues_transcript_66013;tissues_transcript_54454;tissues_transcript_27591;tissues_transcript_36548;tissues_transcript_36883;tissues_transcript_10935;tissues_transcript_13058;tissues_transcript_37938;tissues_transcript_60680
Biological Process: alcohol catabolic process (GO:0046164);	2	tissues_transcript_53304;tissues_transcript_39949
Biological Process: alcohol metabolic process (GO:0006066);	21	tissues_transcript_59655;tissues_transcript_66013;tissues_transcript_66251;tissues_transcript_39949;tissues_transcript_54659;tissues_transcript_64853;tissues_transcript_46430;tissues_transcript_8308;tissues_transcript_37938;tissues_transcript_32681;tissues_transcript_27591;tissues_transcript_54454;tissues_transcript_45273;tissues_transcript_52510;tissues_transcript_60680;tissues_transcript_13058;…
Biological Process: aldehyde catabolic process (GO:0046185);	8	tissues_transcript_7990;tissues_transcript_60471;tissues_transcript_25328;tissues_transcript_35093;tissues_transcript_72958;tissues_transcript_3344;tissues_transcript_7127;tissues_transcript_42992
Biological Process: alditol metabolic process (GO:0019400);	1	tissues_transcript_52510
Biological Process: alkene biosynthetic process (GO:0043450);	9	tissues_transcript_5689;tissues_transcript_35521;tissues_transcript_65898;tissues_transcript_18339;tissues_transcript_71754;tissues_transcript_42740;tissues_transcript_73455;tissues_transcript_20627;tissues_transcript_54179
Biological Process: allantoin biosynthetic process (GO:0019428);	1	tissues_transcript_69805
Biological Process: allantoin catabolic process (GO:0000256);	11	tissues_transcript_66666;tissues_transcript_26281;tissues_transcript_37392;tissues_transcript_47611;tissues_transcript_42337;tissues_transcript_70262;tissues_transcript_51746;tissues_transcript_5801;tissues_transcript_60677;tissues_transcript_56736;tissues_transcript_27142
Biological Process: allantoin metabolic process (GO:0000255);	2	tissues_transcript_37392;tissues_transcript_69805
Biological Process: alpha-amino acid biosynthetic process (GO:1901607);	20	tissues_transcript_74687;tissues_transcript_67948;tissues_transcript_64981;tissues_transcript_55894;tissues_transcript_48733;tissues_transcript_69183;tissues_transcript_8308;tissues_transcript_53799;tissues_transcript_16154;tissues_transcript_69383;tissues_transcript_71334;tissues_transcript_61828;tissues_transcript_28504;tissues_transcript_38817;tissues_transcript_31483;tissues_transcript_7;tiss…
Biological Process: alpha-amino acid catabolic process (GO:1901606);	10	tissues_transcript_54659;tissues_transcript_46875;tissues_transcript_72874;tissues_transcript_69256;tissues_transcript_52919;tissues_transcript_69523;tissues_transcript_56916;tissues_transcript_30754;tissues_transcript_16154;tissues_transcript_9736
Biological Process: alpha-amino acid metabolic process (GO:1901605);	37	tissues_transcript_9074;tissues_transcript_7;tissues_transcript_13568;tissues_transcript_31483;tissues_transcript_6354;tissues_transcript_42037;tissues_transcript_46875;tissues_transcript_72874;tissues_transcript_61828;tissues_transcript_69383;tissues_transcript_56916;tissues_transcript_69183;tissues_transcript_8308;tissues_transcript_69523;tissues_transcript_55894;tissues_transcript_48733;tissue…
Biological Process: alternative mRNA splicing, via spliceosome (GO:0000380);	14	tissues_transcript_37355;tissues_transcript_34745;tissues_transcript_64503;tissues_transcript_46607;tissues_transcript_39462;tissues_transcript_63420;tissues_transcript_25194;tissues_transcript_71331;tissues_transcript_52198;tissues_transcript_8950;tissues_transcript_56518;tissues_transcript_13229;tissues_transcript_48734;tissues_transcript_29672
Biological Process: alternative respiration (GO:0010230);	3	tissues_transcript_17543;tissues_transcript_53868;tissues_transcript_65788
Biological Process: aluminum ion homeostasis (GO:0055079);	1	tissues_transcript_31095
Biological Process: aluminum ion transmembrane transport (GO:1902602);	1	tissues_transcript_31095
Biological Process: amide biosynthetic process (GO:0043604);	64	tissues_transcript_55444;tissues_transcript_19199;tissues_transcript_21385;tissues_transcript_24465;tissues_transcript_47407;tissues_transcript_66289;tissues_transcript_67043;tissues_transcript_44052;tissues_transcript_34951;tissues_transcript_57977;tissues_transcript_18986;tissues_transcript_27391;tissues_transcript_47318;tissues_transcript_5585;tissues_transcript_74701;tissues_transcript_69805;…
Biological Process: amide transport (GO:0042886);	154	tissues_transcript_55629;tissues_transcript_66013;tissues_transcript_34393;tissues_transcript_6412;tissues_transcript_74939;tissues_transcript_16143;tissues_transcript_64274;tissues_transcript_56323;tissues_transcript_33589;tissues_transcript_67828;tissues_transcript_39082;tissues_transcript_45712;tissues_transcript_45273;tissues_transcript_768;tissues_transcript_55660;tissues_transcript_38952;ti…
Biological Process: amine biosynthetic process (GO:0009309);	7	tissues_transcript_61193;tissues_transcript_54191;tissues_transcript_71334;tissues_transcript_38817;tissues_transcript_4057;tissues_transcript_54947;tissues_transcript_43597
Biological Process: amine catabolic process (GO:0009310);	1	tissues_transcript_72874
Biological Process: amine metabolic process (GO:0009308);	35	tissues_transcript_60711;tissues_transcript_59715;tissues_transcript_16242;tissues_transcript_67006;tissues_transcript_39953;tissues_transcript_49951;tissues_transcript_54947;tissues_transcript_43811;tissues_transcript_72874;tissues_transcript_4028;tissues_transcript_38261;tissues_transcript_54191;tissues_transcript_73028;tissues_transcript_49774;tissues_transcript_25116;tissues_transcript_42428;…
Biological Process: amino acid activation (GO:0043038);	5	tissues_transcript_64486;tissues_transcript_50825;tissues_transcript_24465;tissues_transcript_57122;tissues_transcript_44742
Biological Process: amino acid export across plasma membrane (GO:0032973);	1	tissues_transcript_65128
Biological Process: amino acid homeostasis (GO:0080144);	6	tissues_transcript_64243;tissues_transcript_57493;tissues_transcript_6265;tissues_transcript_65128;tissues_transcript_46122;tissues_transcript_8192
Biological Process: amino acid import (GO:0043090);	3	tissues_transcript_40316;tissues_transcript_48772;tissues_transcript_65128
Biological Process: amino acid transmembrane transport (GO:0003333);	33	tissues_transcript_56355;tissues_transcript_48772;tissues_transcript_40316;tissues_transcript_33557;tissues_transcript_54934;tissues_transcript_75030;tissues_transcript_61218;tissues_transcript_56547;tissues_transcript_72760;tissues_transcript_65128;tissues_transcript_48094;tissues_transcript_68850;tissues_transcript_49240;tissues_transcript_60581;tissues_transcript_6544;tissues_transcript_30713;…
Biological Process: amino acid transport (GO:0006865);	17	tissues_transcript_33826;tissues_transcript_45008;tissues_transcript_31085;tissues_transcript_65128;tissues_transcript_72760;tissues_transcript_16026;tissues_transcript_40316;tissues_transcript_33557;tissues_transcript_54934;tissues_transcript_48772;tissues_transcript_56355;tissues_transcript_56790;tissues_transcript_39585;tissues_transcript_50663;tissues_transcript_54876;tissues_transcript_42288…
Biological Process: amino sugar biosynthetic process (GO:0046349);	1	tissues_transcript_27825
Biological Process: amino sugar catabolic process (GO:0046348);	7	tissues_transcript_10892;tissues_transcript_46811;tissues_transcript_6799;tissues_transcript_32239;tissues_transcript_25347;tissues_transcript_6995;tissues_transcript_56044
Biological Process: amino sugar metabolic process (GO:0006040);	9	tissues_transcript_6995;tissues_transcript_32239;tissues_transcript_25347;tissues_transcript_42902;tissues_transcript_27825;tissues_transcript_56044;tissues_transcript_46811;tissues_transcript_10892;tissues_transcript_6799
Biological Process: aminoglycan catabolic process (GO:0006026);	7	tissues_transcript_6799;tissues_transcript_46811;tissues_transcript_10892;tissues_transcript_56044;tissues_transcript_6995;tissues_transcript_32239;tissues_transcript_25347
Biological Process: aminoglycan metabolic process (GO:0006022);	7	tissues_transcript_6995;tissues_transcript_32239;tissues_transcript_25347;tissues_transcript_56044;tissues_transcript_46811;tissues_transcript_10892;tissues_transcript_6799
Biological Process: ammonia assimilation cycle (GO:0019676);	4	tissues_transcript_7;tissues_transcript_67948;tissues_transcript_18635;tissues_transcript_18302
Biological Process: ammonia homeostasis (GO:0097272);	1	tissues_transcript_5085
Biological Process: ammonium ion metabolic process (GO:0097164);	10	tissues_transcript_11984;tissues_transcript_34790;tissues_transcript_56549;tissues_transcript_64853;tissues_transcript_60762;tissues_transcript_37938;tissues_transcript_54947;tissues_transcript_4057;tissues_transcript_43597;tissues_transcript_33750
Biological Process: ammonium transmembrane transport (GO:0072488);	3	tissues_transcript_35296;tissues_transcript_60157;tissues_transcript_50939
Biological Process: ammonium transport (GO:0015696);	3	tissues_transcript_35296;tissues_transcript_60157;tissues_transcript_50939
Biological Process: amylopectin biosynthetic process (GO:0010021);	7	tissues_transcript_66078;tissues_transcript_70294;tissues_transcript_63102;tissues_transcript_55290;tissues_transcript_31841;tissues_transcript_2526;tissues_transcript_1166
Biological Process: amylopectin metabolic process (GO:2000896);	4	tissues_transcript_31841;tissues_transcript_1166;tissues_transcript_66078;tissues_transcript_63102
Biological Process: amyloplast organization (GO:0009660);	9	tissues_transcript_25318;tissues_transcript_30598;tissues_transcript_66884;tissues_transcript_63063;tissues_transcript_44723;tissues_transcript_73542;tissues_transcript_57199;tissues_transcript_68803;tissues_transcript_66629
Biological Process: anaerobic respiration (GO:0009061);	2	tissues_transcript_36503;tissues_transcript_61737
Biological Process: anaphase-promoting complex-dependent catabolic process (GO:0031145);	12	tissues_transcript_25451;tissues_transcript_51491;tissues_transcript_72596;tissues_transcript_56410;tissues_transcript_57515;tissues_transcript_26310;tissues_transcript_14875;tissues_transcript_15579;tissues_transcript_28774;tissues_transcript_60462;tissues_transcript_57708;tissues_transcript_68604
Biological Process: anatomical structure arrangement (GO:0048532);	32	tissues_transcript_27320;tissues_transcript_41580;tissues_transcript_51704;tissues_transcript_42837;tissues_transcript_50153;tissues_transcript_46934;tissues_transcript_30457;tissues_transcript_46757;tissues_transcript_70775;tissues_transcript_53134;tissues_transcript_70177;tissues_transcript_37524;tissues_transcript_64543;tissues_transcript_70806;tissues_transcript_65896;tissues_transcript_32859…
Biological Process: anatomical structure development (GO:0048856);	872	tissues_transcript_66646;tissues_transcript_63987;tissues_transcript_8498;tissues_transcript_63148;tissues_transcript_13265;tissues_transcript_58537;tissues_transcript_47318;tissues_transcript_9240;tissues_transcript_5281;tissues_transcript_70190;tissues_transcript_57605;tissues_transcript_5232;tissues_transcript_5085;tissues_transcript_27014;tissues_transcript_28681;tissues_transcript_30430;tiss…
Biological Process: anatomical structure formation involved in morphogenesis (GO:0048646);	77	tissues_transcript_28633;tissues_transcript_12844;tissues_transcript_38565;tissues_transcript_51909;tissues_transcript_65896;tissues_transcript_2971;tissues_transcript_58439;tissues_transcript_41560;tissues_transcript_30229;tissues_transcript_7593;tissues_transcript_51753;tissues_transcript_64741;tissues_transcript_58126;tissues_transcript_56330;tissues_transcript_57605;tissues_transcript_68422;t…
Biological Process: anatomical structure homeostasis (GO:0060249);	14	tissues_transcript_74554;tissues_transcript_34242;tissues_transcript_768;tissues_transcript_36758;tissues_transcript_43450;tissues_transcript_73955;tissues_transcript_72705;tissues_transcript_34253;tissues_transcript_53269;tissues_transcript_68334;tissues_transcript_61025;tissues_transcript_75050;tissues_transcript_42766;tissues_transcript_47725
Biological Process: anatomical structure maturation (GO:0071695);	39	tissues_transcript_33879;tissues_transcript_8181;tissues_transcript_61679;tissues_transcript_18250;tissues_transcript_68802;tissues_transcript_8692;tissues_transcript_7495;tissues_transcript_63745;tissues_transcript_35987;tissues_transcript_27368;tissues_transcript_26989;tissues_transcript_36758;tissues_transcript_43450;tissues_transcript_38063;tissues_transcript_63133;tissues_transcript_50512;ti…
Biological Process: anatomical structure morphogenesis (GO:0009653);	276	tissues_transcript_60738;tissues_transcript_42976;tissues_transcript_63250;tissues_transcript_52193;tissues_transcript_40041;tissues_transcript_70196;tissues_transcript_14440;tissues_transcript_66007;tissues_transcript_46757;tissues_transcript_30454;tissues_transcript_36232;tissues_transcript_53134;tissues_transcript_69704;tissues_transcript_20483;tissues_transcript_25870;tissues_transcript_54130…
Biological Process: androecium development (GO:0048466);	38	tissues_transcript_13370;tissues_transcript_56653;tissues_transcript_60222;tissues_transcript_25544;tissues_transcript_9544;tissues_transcript_66282;tissues_transcript_62676;tissues_transcript_68812;tissues_transcript_66052;tissues_transcript_70196;tissues_transcript_56056;tissues_transcript_55931;tissues_transcript_14440;tissues_transcript_8687;tissues_transcript_9205;tissues_transcript_60130;ti…
Biological Process: androgen receptor signaling pathway (GO:0030521);	5	tissues_transcript_52550;tissues_transcript_74701;tissues_transcript_9150;tissues_transcript_9960;tissues_transcript_41159
Biological Process: animal organ development (GO:0048513);	41	tissues_transcript_34103;tissues_transcript_55801;tissues_transcript_33339;tissues_transcript_47318;tissues_transcript_45457;tissues_transcript_62129;tissues_transcript_73955;tissues_transcript_19292;tissues_transcript_61196;tissues_transcript_29620;tissues_transcript_59819;tissues_transcript_68422;tissues_transcript_892;tissues_transcript_60073;tissues_transcript_28602;tissues_transcript_4142;ti…
Biological Process: animal organ formation (GO:0048645);	3	tissues_transcript_41560;tissues_transcript_68016;tissues_transcript_68422
Biological Process: animal organ morphogenesis (GO:0009887);	18	tissues_transcript_24935;tissues_transcript_35480;tissues_transcript_56148;tissues_transcript_1244;tissues_transcript_4142;tissues_transcript_58686;tissues_transcript_9622;tissues_transcript_19678;tissues_transcript_75050;tissues_transcript_41560;tissues_transcript_68016;tissues_transcript_59819;tissues_transcript_68422;tissues_transcript_66007;tissues_transcript_61196;tissues_transcript_73955;ti…
Biological Process: anion homeostasis (GO:0055081);	14	tissues_transcript_46389;tissues_transcript_64243;tissues_transcript_49467;tissues_transcript_6265;tissues_transcript_68365;tissues_transcript_65128;tissues_transcript_8192;tissues_transcript_74449;tissues_transcript_54348;tissues_transcript_57493;tissues_transcript_14270;tissues_transcript_32788;tissues_transcript_46122;tissues_transcript_48774
Biological Process: anion transmembrane transport (GO:0098656);	22	tissues_transcript_65128;tissues_transcript_60703;tissues_transcript_45008;tissues_transcript_61319;tissues_transcript_71127;tissues_transcript_40201;tissues_transcript_35567;tissues_transcript_56355;tissues_transcript_48772;tissues_transcript_75120;tissues_transcript_35046;tissues_transcript_33557;tissues_transcript_40316;tissues_transcript_54934;tissues_transcript_74374;tissues_transcript_72760…
Biological Process: anion transport (GO:0006820);	32	tissues_transcript_65128;tissues_transcript_60703;tissues_transcript_50512;tissues_transcript_38396;tissues_transcript_49467;tissues_transcript_46389;tissues_transcript_40201;tissues_transcript_71127;tissues_transcript_35567;tissues_transcript_32748;tissues_transcript_56355;tissues_transcript_48772;tissues_transcript_75120;tissues_transcript_14270;tissues_transcript_33557;tissues_transcript_40316…
Biological Process: anisotropic cell growth (GO:0051211);	9	tissues_transcript_70039;tissues_transcript_25375;tissues_transcript_25626;tissues_transcript_56409;tissues_transcript_62649;tissues_transcript_6080;tissues_transcript_67065;tissues_transcript_66381;tissues_transcript_50348
Biological Process: antennal development (GO:0007469);	1	tissues_transcript_58686
Biological Process: antennal morphogenesis (GO:0048800);	1	tissues_transcript_58686
Biological Process: anterior/posterior axis specification (GO:0009948);	1	tissues_transcript_66007
Biological Process: anterior/posterior axis specification, embryo (GO:0008595);	1	tissues_transcript_66007
Biological Process: anterior/posterior axis specification, follicular epithelium (GO:0030714);	1	tissues_transcript_66007
Biological Process: anterior/posterior pattern specification (GO:0009952);	1	tissues_transcript_66007
Biological Process: anterograde trans-synaptic signaling (GO:0098916);	1	tissues_transcript_20054
Biological Process: anther dehiscence (GO:0009901);	21	tissues_transcript_60130;tissues_transcript_2450;tissues_transcript_29554;tissues_transcript_60739;tissues_transcript_6080;tissues_transcript_45888;tissues_transcript_36947;tissues_transcript_25375;tissues_transcript_3916;tissues_transcript_66282;tissues_transcript_56409;tissues_transcript_37930;tissues_transcript_63153;tissues_transcript_62649;tissues_transcript_64336;tissues_transcript_67065;ti…
Biological Process: anther development (GO:0048653);	10	tissues_transcript_5043;tissues_transcript_13370;tissues_transcript_64336;tissues_transcript_66282;tissues_transcript_13490;tissues_transcript_6320;tissues_transcript_60130;tissues_transcript_5694;tissues_transcript_6264;tissues_transcript_2450
Biological Process: anther wall tapetum development (GO:0048658);	2	tissues_transcript_51081;tissues_transcript_53104
Biological Process: anthocyanin accumulation in tissues in response to UV light (GO:0043481);	6	tissues_transcript_28554;tissues_transcript_66;tissues_transcript_28057;tissues_transcript_64289;tissues_transcript_60203;tissues_transcript_35506
Biological Process: anthocyanin-containing compound biosynthetic process (GO:0009718);	25	tissues_transcript_39527;tissues_transcript_44330;tissues_transcript_62434;tissues_transcript_33286;tissues_transcript_66566;tissues_transcript_62531;tissues_transcript_34456;tissues_transcript_27283;tissues_transcript_26189;tissues_transcript_58589;tissues_transcript_45125;tissues_transcript_73850;tissues_transcript_772;tissues_transcript_809;tissues_transcript_44666;tissues_transcript_40302;tis…
Biological Process: anthocyanin-containing compound metabolic process (GO:0046283);	24	tissues_transcript_26189;tissues_transcript_45125;tissues_transcript_59434;tissues_transcript_44690;tissues_transcript_66566;tissues_transcript_33286;tissues_transcript_1420;tissues_transcript_38886;tissues_transcript_39527;tissues_transcript_6644;tissues_transcript_44330;tissues_transcript_59470;tissues_transcript_70811;tissues_transcript_43912;tissues_transcript_1238;tissues_transcript_51243;ti…
Biological Process: antibiotic biosynthetic process (GO:0017000);	4	tissues_transcript_52365;tissues_transcript_72393;tissues_transcript_49073;tissues_transcript_60952
Biological Process: antibiotic catabolic process (GO:0017001);	6	tissues_transcript_15893;tissues_transcript_67774;tissues_transcript_65738;tissues_transcript_45438;tissues_transcript_1767;tissues_transcript_31347
Biological Process: antibiotic metabolic process (GO:0016999);	19	tissues_transcript_60952;tissues_transcript_61737;tissues_transcript_30433;tissues_transcript_1767;tissues_transcript_49073;tissues_transcript_45438;tissues_transcript_73810;tissues_transcript_15893;tissues_transcript_67774;tissues_transcript_39287;tissues_transcript_49911;tissues_transcript_32681;tissues_transcript_31347;tissues_transcript_52365;tissues_transcript_65738;tissues_transcript_72393;…
Biological Process: antigen processing and presentation (GO:0019882);	6	tissues_transcript_30620;tissues_transcript_42550;tissues_transcript_60400;tissues_transcript_62129;tissues_transcript_62626;tissues_transcript_31474
Biological Process: antigen processing and presentation of exogenous antigen (GO:0019884);	3	tissues_transcript_62626;tissues_transcript_60400;tissues_transcript_42550
Biological Process: antigen processing and presentation of exogenous peptide antigen (GO:0002478);	3	tissues_transcript_42550;tissues_transcript_60400;tissues_transcript_62626
Biological Process: antigen processing and presentation of exogenous peptide antigen via MHC class II (GO:0019886);	3	tissues_transcript_62626;tissues_transcript_60400;tissues_transcript_42550
Biological Process: antigen processing and presentation of peptide antigen (GO:0048002);	5	tissues_transcript_62626;tissues_transcript_62129;tissues_transcript_60400;tissues_transcript_42550;tissues_transcript_30620
Biological Process: antigen processing and presentation of peptide antigen via MHC class I (GO:0002474);	2	tissues_transcript_30620;tissues_transcript_62129
Biological Process: antigen processing and presentation of peptide antigen via MHC class II (GO:0002495);	3	tissues_transcript_42550;tissues_transcript_62626;tissues_transcript_60400
Biological Process: antigen processing and presentation of peptide or polysaccharide antigen via MHC class II (GO:0002504);	3	tissues_transcript_62626;tissues_transcript_60400;tissues_transcript_42550
Biological Process: antigen receptor-mediated signaling pathway (GO:0050851);	1	tissues_transcript_47318
Biological Process: antisense RNA metabolic process (GO:0042868);	5	tissues_transcript_50608;tissues_transcript_20876;tissues_transcript_1406;tissues_transcript_52987;tissues_transcript_69161
Biological Process: apical junction assembly (GO:0043297);	1	tissues_transcript_66007
Biological Process: apocarotenoid biosynthetic process (GO:0043289);	6	tissues_transcript_45273;tissues_transcript_60680;tissues_transcript_66013;tissues_transcript_27591;tissues_transcript_8308;tissues_transcript_36548
Biological Process: apocarotenoid metabolic process (GO:0043288);	6	tissues_transcript_8308;tissues_transcript_27591;tissues_transcript_36548;tissues_transcript_60680;tissues_transcript_45273;tissues_transcript_66013
Biological Process: apoptotic chromosome condensation (GO:0030263);	6	tissues_transcript_60073;tissues_transcript_45530;tissues_transcript_45457;tissues_transcript_34103;tissues_transcript_19292;tissues_transcript_28196
Biological Process: apoptotic nuclear changes (GO:0030262);	6	tissues_transcript_19292;tissues_transcript_28196;tissues_transcript_45457;tissues_transcript_34103;tissues_transcript_45530;tissues_transcript_60073
Biological Process: apoptotic process (GO:0006915);	25	tissues_transcript_39666;tissues_transcript_74293;tissues_transcript_75048;tissues_transcript_45530;tissues_transcript_45457;tissues_transcript_34103;tissues_transcript_41547;tissues_transcript_19292;tissues_transcript_22798;tissues_transcript_62129;tissues_transcript_74602;tissues_transcript_66714;tissues_transcript_60073;tissues_transcript_43305;tissues_transcript_32890;tissues_transcript_74196…
Biological Process: apoptotic process involved in development (GO:1902742);	1	tissues_transcript_66205
Biological Process: apoptotic signaling pathway (GO:0097190);	10	tissues_transcript_62129;tissues_transcript_36758;tissues_transcript_74293;tissues_transcript_43450;tissues_transcript_53608;tissues_transcript_51065;tissues_transcript_32890;tissues_transcript_43305;tissues_transcript_30620;tissues_transcript_74602
Biological Process: appendage development (GO:0048736);	7	tissues_transcript_68016;tissues_transcript_66007;tissues_transcript_41560;tissues_transcript_39514;tissues_transcript_19678;tissues_transcript_68422;tissues_transcript_58686
Biological Process: appendage morphogenesis (GO:0035107);	7	tissues_transcript_68422;tissues_transcript_58686;tissues_transcript_19678;tissues_transcript_41560;tissues_transcript_66007;tissues_transcript_39514;tissues_transcript_68016
Biological Process: arabinan catabolic process (GO:0031222);	1	tissues_transcript_57226
Biological Process: arabinogalactan protein metabolic process (GO:0010405);	3	tissues_transcript_71726;tissues_transcript_36202;tissues_transcript_48579
Biological Process: arabinose transmembrane transport (GO:0015751);	1	tissues_transcript_38628
Biological Process: arachidonic acid secretion (GO:0050482);	2	tissues_transcript_72820;tissues_transcript_27042
Biological Process: arginine biosynthetic process (GO:0006526);	10	tissues_transcript_33101;tissues_transcript_60459;tissues_transcript_38685;tissues_transcript_55804;tissues_transcript_4594;tissues_transcript_12742;tissues_transcript_55894;tissues_transcript_71475;tissues_transcript_31755;tissues_transcript_54190
Biological Process: arginine biosynthetic process via ornithine (GO:0042450);	3	tissues_transcript_66226;tissues_transcript_60107;tissues_transcript_72344
Biological Process: arginine catabolic process (GO:0006527);	7	tissues_transcript_57120;tissues_transcript_4057;tissues_transcript_54947;tissues_transcript_30191;tissues_transcript_7640;tissues_transcript_46104;tissues_transcript_1820
Biological Process: arginine catabolic process to glutamate (GO:0019544);	5	tissues_transcript_40848;tissues_transcript_52297;tissues_transcript_58760;tissues_transcript_5459;tissues_transcript_44713
Biological Process: arginine metabolic process (GO:0006525);	4	tissues_transcript_6456;tissues_transcript_55894;tissues_transcript_47136;tissues_transcript_44436
Biological Process: argininosuccinate metabolic process (GO:0000053);	1	tissues_transcript_55894
Biological Process: arginyl-tRNA aminoacylation (GO:0006420);	2	tissues_transcript_2920;tissues_transcript_43716
Biological Process: aromatic amino acid family biosynthetic process (GO:0009073);	49	tissues_transcript_29259;tissues_transcript_68889;tissues_transcript_46309;tissues_transcript_74839;tissues_transcript_8460;tissues_transcript_62597;tissues_transcript_6244;tissues_transcript_70484;tissues_transcript_66934;tissues_transcript_8236;tissues_transcript_27105;tissues_transcript_40180;tissues_transcript_29786;tissues_transcript_60211;tissues_transcript_40829;tissues_transcript_40910;ti…
Biological Process: aromatic amino acid family biosynthetic process, prephenate pathway (GO:0009095);	1	tissues_transcript_2129
Biological Process: aromatic amino acid family catabolic process (GO:0009074);	2	tissues_transcript_56916;tissues_transcript_72874
Biological Process: aromatic amino acid family metabolic process (GO:0009072);	30	tissues_transcript_48575;tissues_transcript_46309;tissues_transcript_21390;tissues_transcript_13455;tissues_transcript_29259;tissues_transcript_38817;tissues_transcript_55541;tissues_transcript_61193;tissues_transcript_72874;tissues_transcript_34941;tissues_transcript_12776;tissues_transcript_29709;tissues_transcript_28194;tissues_transcript_70484;tissues_transcript_37856;tissues_transcript_71334…
Biological Process: aromatic amino acid transport (GO:0015801);	1	tissues_transcript_56355
Biological Process: aromatic compound biosynthetic process (GO:0019438);	177	tissues_transcript_6245;tissues_transcript_29122;tissues_transcript_69005;tissues_transcript_1626;tissues_transcript_41027;tissues_transcript_59470;tissues_transcript_70861;tissues_transcript_69416;tissues_transcript_70484;tissues_transcript_5585;tissues_transcript_17706;tissues_transcript_27391;tissues_transcript_25545;tissues_transcript_69559;tissues_transcript_34951;tissues_transcript_38026;ti…
Biological Process: aromatic compound catabolic process (GO:0019439);	90	tissues_transcript_64543;tissues_transcript_70806;tissues_transcript_14712;tissues_transcript_15629;tissues_transcript_70031;tissues_transcript_27044;tissues_transcript_47084;tissues_transcript_44420;tissues_transcript_53866;tissues_transcript_57605;tissues_transcript_14837;tissues_transcript_44747;tissues_transcript_71580;tissues_transcript_68466;tissues_transcript_36537;tissues_transcript_72874…
Biological Process: ascorbate glutathione cycle (GO:0033355);	3	tissues_transcript_13342;tissues_transcript_13355;tissues_transcript_67774
Biological Process: asparagine biosynthetic process (GO:0006529);	5	tissues_transcript_71822;tissues_transcript_2513;tissues_transcript_54111;tissues_transcript_56534;tissues_transcript_2309
Biological Process: asparagine metabolic process (GO:0006528);	3	tissues_transcript_36861;tissues_transcript_58044;tissues_transcript_57700
Biological Process: asparaginyl-tRNA aminoacylation (GO:0006421);	14	tissues_transcript_68997;tissues_transcript_35146;tissues_transcript_64133;tissues_transcript_50119;tissues_transcript_3603;tissues_transcript_24365;tissues_transcript_41367;tissues_transcript_73564;tissues_transcript_20710;tissues_transcript_68488;tissues_transcript_34749;tissues_transcript_29229;tissues_transcript_62409;tissues_transcript_57636
Biological Process: aspartate family amino acid biosynthetic process (GO:0009067);	6	tissues_transcript_48733;tissues_transcript_64981;tissues_transcript_69183;tissues_transcript_74183;tissues_transcript_42037;tissues_transcript_61828
Biological Process: aspartate family amino acid catabolic process (GO:0009068);	1	tissues_transcript_16154
Biological Process: aspartate family amino acid metabolic process (GO:0009066);	12	tissues_transcript_48733;tissues_transcript_69183;tissues_transcript_13568;tissues_transcript_74183;tissues_transcript_72874;tissues_transcript_6354;tissues_transcript_42037;tissues_transcript_74634;tissues_transcript_30433;tissues_transcript_64981;tissues_transcript_16154;tissues_transcript_61828
Biological Process: aspartate metabolic process (GO:0006531);	4	tissues_transcript_6354;tissues_transcript_13568;tissues_transcript_30433;tissues_transcript_74634
Biological Process: aspartyl-tRNA aminoacylation (GO:0006422);	18	tissues_transcript_63053;tissues_transcript_40115;tissues_transcript_37798;tissues_transcript_3793;tissues_transcript_74372;tissues_transcript_27100;tissues_transcript_49771;tissues_transcript_71369;tissues_transcript_23176;tissues_transcript_6930;tissues_transcript_35870;tissues_transcript_53893;tissues_transcript_4190;tissues_transcript_6854;tissues_transcript_66766;tissues_transcript_16715;tis…
Biological Process: assembly of actomyosin apparatus involved in cytokinesis (GO:0000912);	1	tissues_transcript_38565
Biological Process: assembly of actomyosin apparatus involved in mitotic cytokinesis (GO:1902407);	1	tissues_transcript_38565
Biological Process: assembly of large subunit precursor of preribosome (GO:1902626);	7	tissues_transcript_48141;tissues_transcript_61020;tissues_transcript_31510;tissues_transcript_16241;tissues_transcript_21385;tissues_transcript_45441;tissues_transcript_61771
Biological Process: asymmetric cell division (GO:0008356);	16	tissues_transcript_4718;tissues_transcript_68016;tissues_transcript_49789;tissues_transcript_41560;tissues_transcript_29849;tissues_transcript_55153;tissues_transcript_41267;tissues_transcript_43044;tissues_transcript_57736;tissues_transcript_71692;tissues_transcript_64567;tissues_transcript_39001;tissues_transcript_48940;tissues_transcript_61177;tissues_transcript_60102;tissues_transcript_68422
Biological Process: atrial cardiac muscle cell action potential (GO:0086014);	1	tissues_transcript_71609
Biological Process: atrial cardiac muscle cell to AV node cell communication (GO:0086066);	1	tissues_transcript_71609
Biological Process: atrial cardiac muscle cell to AV node cell signaling (GO:0086026);	1	tissues_transcript_71609
Biological Process: atrial septum development (GO:0003283);	3	tissues_transcript_75050;tissues_transcript_71609;tissues_transcript_73955
Biological Process: attachment of GPI anchor to protein (GO:0016255);	7	tissues_transcript_35189;tissues_transcript_64002;tissues_transcript_53227;tissues_transcript_74636;tissues_transcript_52845;tissues_transcript_33113;tissues_transcript_44988
Biological Process: attachment of mitotic spindle microtubules to kinetochore (GO:0051315);	5	tissues_transcript_60400;tissues_transcript_66588;tissues_transcript_66872;tissues_transcript_62626;tissues_transcript_42550
Biological Process: attachment of spindle microtubules to kinetochore (GO:0008608);	9	tissues_transcript_60400;tissues_transcript_70215;tissues_transcript_36758;tissues_transcript_42495;tissues_transcript_43450;tissues_transcript_66872;tissues_transcript_62626;tissues_transcript_9584;tissues_transcript_42550
Biological Process: attachment of spindle microtubules to kinetochore involved in meiotic chromosome segregation (GO:0051316);	3	tissues_transcript_36758;tissues_transcript_43450;tissues_transcript_66872
Biological Process: autophagosome assembly (GO:0000045);	39	tissues_transcript_60778;tissues_transcript_34602;tissues_transcript_60990;tissues_transcript_54325;tissues_transcript_29333;tissues_transcript_808;tissues_transcript_38632;tissues_transcript_28061;tissues_transcript_67403;tissues_transcript_28637;tissues_transcript_61339;tissues_transcript_51781;tissues_transcript_2713;tissues_transcript_67420;tissues_transcript_37239;tissues_transcript_67713;ti…
Biological Process: autophagosome maturation (GO:0097352);	1	tissues_transcript_67713
Biological Process: autophagosome organization (GO:1905037);	27	tissues_transcript_808;tissues_transcript_38632;tissues_transcript_29333;tissues_transcript_36155;tissues_transcript_28061;tissues_transcript_65230;tissues_transcript_38952;tissues_transcript_65516;tissues_transcript_34602;tissues_transcript_35639;tissues_transcript_31482;tissues_transcript_26834;tissues_transcript_175;tissues_transcript_69710;tissues_transcript_28461;tissues_transcript_60990;tis…
Biological Process: autophagy (GO:0006914);	86	tissues_transcript_32972;tissues_transcript_66555;tissues_transcript_59169;tissues_transcript_4104;tissues_transcript_15225;tissues_transcript_58421;tissues_transcript_175;tissues_transcript_5827;tissues_transcript_808;tissues_transcript_29333;tissues_transcript_6051;tissues_transcript_53911;tissues_transcript_2713;tissues_transcript_61339;tissues_transcript_67420;tissues_transcript_47493;tissues…
Biological Process: autophagy of mitochondrion (GO:0000422);	27	tissues_transcript_67420;tissues_transcript_69596;tissues_transcript_61339;tissues_transcript_67403;tissues_transcript_39737;tissues_transcript_2713;tissues_transcript_27031;tissues_transcript_47668;tissues_transcript_66259;tissues_transcript_74707;tissues_transcript_34602;tissues_transcript_35639;tissues_transcript_7810;tissues_transcript_31482;tissues_transcript_65970;tissues_transcript_60990;t…
Biological Process: autophagy of nucleus (GO:0044804);	18	tissues_transcript_28061;tissues_transcript_36514;tissues_transcript_29034;tissues_transcript_38952;tissues_transcript_54325;tissues_transcript_36155;tissues_transcript_25700;tissues_transcript_65970;tissues_transcript_60990;tissues_transcript_69710;tissues_transcript_34602;tissues_transcript_7810;tissues_transcript_35639;tissues_transcript_31482;tissues_transcript_66259;tissues_transcript_67420;…
Biological Process: autophagy of peroxisome (GO:0030242);	3	tissues_transcript_35167;tissues_transcript_37239;tissues_transcript_54104
Biological Process: auxin biosynthetic process (GO:0009851);	6	tissues_transcript_38817;tissues_transcript_32532;tissues_transcript_71334;tissues_transcript_6245;tissues_transcript_72874;tissues_transcript_63742
Biological Process: auxin catabolic process (GO:0009852);	1	tissues_transcript_21698
Biological Process: auxin efflux (GO:0010315);	14	tissues_transcript_60541;tissues_transcript_38063;tissues_transcript_24535;tissues_transcript_43238;tissues_transcript_2051;tissues_transcript_56039;tissues_transcript_44368;tissues_transcript_47816;tissues_transcript_61084;tissues_transcript_1651;tissues_transcript_72854;tissues_transcript_15690;tissues_transcript_11033;tissues_transcript_59895
Biological Process: auxin homeostasis (GO:0010252);	20	tissues_transcript_24535;tissues_transcript_72874;tissues_transcript_44368;tissues_transcript_33134;tissues_transcript_61672;tissues_transcript_385;tissues_transcript_27973;tissues_transcript_21698;tissues_transcript_42837;tissues_transcript_32504;tissues_transcript_60541;tissues_transcript_38066;tissues_transcript_2597;tissues_transcript_56039;tissues_transcript_53359;tissues_transcript_58125;ti…
Biological Process: auxin influx (GO:0060919);	3	tissues_transcript_43238;tissues_transcript_72854;tissues_transcript_38063
Biological Process: auxin mediated signaling pathway involved in phyllotactic patterning (GO:0060774);	1	tissues_transcript_12844
Biological Process: auxin metabolic process (GO:0009850);	21	tissues_transcript_58308;tissues_transcript_4328;tissues_transcript_32532;tissues_transcript_63742;tissues_transcript_16608;tissues_transcript_33005;tissues_transcript_44396;tissues_transcript_31896;tissues_transcript_38817;tissues_transcript_4028;tissues_transcript_6089;tissues_transcript_72874;tissues_transcript_34922;tissues_transcript_12376;tissues_transcript_42214;tissues_transcript_6245;tis…
Biological Process: auxin polar transport (GO:0009926);	34	tissues_transcript_42208;tissues_transcript_5422;tissues_transcript_49722;tissues_transcript_29863;tissues_transcript_34702;tissues_transcript_14371;tissues_transcript_36439;tissues_transcript_72281;tissues_transcript_28633;tissues_transcript_64741;tissues_transcript_32859;tissues_transcript_26520;tissues_transcript_47225;tissues_transcript_24235;tissues_transcript_3312;tissues_transcript_48905;t…
Biological Process: auxin transport (GO:0060918);	39	tissues_transcript_43238;tissues_transcript_68442;tissues_transcript_48905;tissues_transcript_11033;tissues_transcript_1420;tissues_transcript_32859;tissues_transcript_64741;tissues_transcript_24235;tissues_transcript_3312;tissues_transcript_47225;tissues_transcript_58809;tissues_transcript_14371;tissues_transcript_42208;tissues_transcript_49722;tissues_transcript_28633;tissues_transcript_72281;t…
Biological Process: auxin-activated signaling pathway (GO:0009734);	135	tissues_transcript_73489;tissues_transcript_70349;tissues_transcript_39423;tissues_transcript_46143;tissues_transcript_1689;tissues_transcript_1901;tissues_transcript_70592;tissues_transcript_41946;tissues_transcript_31567;tissues_transcript_55403;tissues_transcript_62841;tissues_transcript_27986;tissues_transcript_931;tissues_transcript_55528;tissues_transcript_14604;tissues_transcript_50512;tis…
Biological Process: axillary shoot meristem initiation (GO:0090506);	9	tissues_transcript_38507;tissues_transcript_42837;tissues_transcript_65896;tissues_transcript_27320;tissues_transcript_29234;tissues_transcript_25658;tissues_transcript_69623;tissues_transcript_64389;tissues_transcript_58097
Biological Process: axis specification (GO:0009798);	30	tissues_transcript_9417;tissues_transcript_37841;tissues_transcript_60030;tissues_transcript_74840;tissues_transcript_66007;tissues_transcript_65487;tissues_transcript_3323;tissues_transcript_28681;tissues_transcript_48658;tissues_transcript_48905;tissues_transcript_885;tissues_transcript_69704;tissues_transcript_50153;tissues_transcript_50965;tissues_transcript_30470;tissues_transcript_32859;tis…
Biological Process: axon development (GO:0061564);	5	tissues_transcript_12379;tissues_transcript_39514;tissues_transcript_46662;tissues_transcript_31858;tissues_transcript_16143
Biological Process: axon ensheathment (GO:0008366);	1	tissues_transcript_47318
Biological Process: axon guidance (GO:0007411);	2	tissues_transcript_12379;tissues_transcript_39514
Biological Process: axonemal central apparatus assembly (GO:1904158);	1	tissues_transcript_71082
Biological Process: axonemal dynein complex assembly (GO:0070286);	7	tissues_transcript_4102;tissues_transcript_1244;tissues_transcript_28080;tissues_transcript_56148;tissues_transcript_892;tissues_transcript_35480;tissues_transcript_59819
Biological Process: axonemal microtubule depolymerization (GO:0060404);	1	tissues_transcript_52094
Biological Process: axoneme assembly (GO:0035082);	19	tissues_transcript_25204;tissues_transcript_35480;tissues_transcript_1244;tissues_transcript_56148;tissues_transcript_69279;tissues_transcript_68641;tissues_transcript_62055;tissues_transcript_37728;tissues_transcript_57436;tissues_transcript_5900;tissues_transcript_59819;tissues_transcript_39595;tissues_transcript_71082;tissues_transcript_35664;tissues_transcript_4102;tissues_transcript_28080;ti…
Biological Process: axonogenesis (GO:0007409);	5	tissues_transcript_46662;tissues_transcript_12379;tissues_transcript_39514;tissues_transcript_16143;tissues_transcript_31858
Biological Process: barbed-end actin filament capping (GO:0051016);	2	tissues_transcript_46909;tissues_transcript_10334
Biological Process: basal protein localization (GO:0045175);	1	tissues_transcript_66007
Biological Process: base conversion or substitution editing (GO:0016553);	6	tissues_transcript_70509;tissues_transcript_67321;tissues_transcript_48416;tissues_transcript_21109;tissues_transcript_57033;tissues_transcript_2122
Biological Process: base-excision repair (GO:0006284);	40	tissues_transcript_31181;tissues_transcript_34219;tissues_transcript_815;tissues_transcript_52610;tissues_transcript_33378;tissues_transcript_50508;tissues_transcript_59118;tissues_transcript_39046;tissues_transcript_26094;tissues_transcript_34906;tissues_transcript_65942;tissues_transcript_62220;tissues_transcript_44624;tissues_transcript_46597;tissues_transcript_14192;tissues_transcript_64682;t…
Biological Process: base-excision repair, AP site formation (GO:0006285);	4	tissues_transcript_35654;tissues_transcript_14912;tissues_transcript_72914;tissues_transcript_72528
Biological Process: basipetal auxin transport (GO:0010540);	15	tissues_transcript_38063;tissues_transcript_35506;tissues_transcript_50512;tissues_transcript_41217;tissues_transcript_48392;tissues_transcript_31010;tissues_transcript_43238;tissues_transcript_47225;tissues_transcript_2051;tissues_transcript_68442;tissues_transcript_72854;tissues_transcript_66;tissues_transcript_64289;tissues_transcript_72281;tissues_transcript_28554
Biological Process: behavior (GO:0007610);	13	tissues_transcript_68016;tissues_transcript_30850;tissues_transcript_41560;tissues_transcript_66205;tissues_transcript_43696;tissues_transcript_48088;tissues_transcript_66007;tissues_transcript_43491;tissues_transcript_5343;tissues_transcript_41037;tissues_transcript_34086;tissues_transcript_68422;tissues_transcript_5303
Biological Process: benzene-containing compound metabolic process (GO:0042537);	6	tissues_transcript_52365;tissues_transcript_73810;tissues_transcript_1767;tissues_transcript_14059;tissues_transcript_21307;tissues_transcript_49073
Biological Process: beta-alanine catabolic process (GO:0019484);	1	tissues_transcript_54659
Biological Process: beta-alanine metabolic process (GO:0019482);	1	tissues_transcript_54659
Biological Process: beta-glucan biosynthetic process (GO:0051274);	16	tissues_transcript_39154;tissues_transcript_72241;tissues_transcript_62032;tissues_transcript_569;tissues_transcript_66942;tissues_transcript_33555;tissues_transcript_60693;tissues_transcript_39483;tissues_transcript_55015;tissues_transcript_61358;tissues_transcript_50440;tissues_transcript_24323;tissues_transcript_36890;tissues_transcript_16703;tissues_transcript_38698;tissues_transcript_38364
Biological Process: beta-glucan metabolic process (GO:0051273);	16	tissues_transcript_72241;tissues_transcript_39154;tissues_transcript_62032;tissues_transcript_569;tissues_transcript_66942;tissues_transcript_33555;tissues_transcript_60693;tissues_transcript_39483;tissues_transcript_55015;tissues_transcript_61358;tissues_transcript_50440;tissues_transcript_24323;tissues_transcript_36890;tissues_transcript_16703;tissues_transcript_38698;tissues_transcript_38364
Biological Process: bile acid metabolic process (GO:0008206);	1	tissues_transcript_66510
Biological Process: biological adhesion (GO:0022610);	2	tissues_transcript_66282;tissues_transcript_54659
Biological Process: biological regulation (GO:0065007);	1776	tissues_transcript_2453;tissues_transcript_13597;tissues_transcript_70763;tissues_transcript_3892;tissues_transcript_52217;tissues_transcript_31563;tissues_transcript_53241;tissues_transcript_66000;tissues_transcript_71542;tissues_transcript_28310;tissues_transcript_30043;tissues_transcript_25328;tissues_transcript_26506;tissues_transcript_47867;tissues_transcript_50918;tissues_transcript_43912;t…
Biological Process: biological_process (GO:0008150);	3709	tissues_transcript_58365;tissues_transcript_74065;tissues_transcript_49552;tissues_transcript_32045;tissues_transcript_43702;tissues_transcript_15877;tissues_transcript_7351;tissues_transcript_30654;tissues_transcript_72599;tissues_transcript_72281;tissues_transcript_49722;tissues_transcript_6502;tissues_transcript_9755;tissues_transcript_35770;tissues_transcript_44366;tissues_transcript_53914;ti…
Biological Process: biomineral tissue development (GO:0031214);	1	tissues_transcript_67278
Biological Process: biosynthetic process (GO:0009058);	623	tissues_transcript_30906;tissues_transcript_69710;tissues_transcript_71118;tissues_transcript_49729;tissues_transcript_66466;tissues_transcript_18339;tissues_transcript_43912;tissues_transcript_72059;tissues_transcript_1692;tissues_transcript_52040;tissues_transcript_59544;tissues_transcript_14331;tissues_transcript_48141;tissues_transcript_10935;tissues_transcript_58272;tissues_transcript_38488;…
Biological Process: biotin biosynthetic process (GO:0009102);	1	tissues_transcript_61237
Biological Process: blastocyst development (GO:0001824);	5	tissues_transcript_36232;tissues_transcript_36758;tissues_transcript_56212;tissues_transcript_57605;tissues_transcript_43450
Biological Process: blastocyst formation (GO:0001825);	2	tissues_transcript_36232;tissues_transcript_57605
Biological Process: blastocyst growth (GO:0001832);	3	tissues_transcript_36758;tissues_transcript_56212;tissues_transcript_43450
Biological Process: blastoderm segmentation (GO:0007350);	1	tissues_transcript_66007
Biological Process: bleb assembly (GO:0032060);	1	tissues_transcript_44744
Biological Process: blood circulation (GO:0008015);	1	tissues_transcript_71609
Biological Process: blood coagulation (GO:0007596);	1	tissues_transcript_66282
Biological Process: blue light signaling pathway (GO:0009785);	7	tissues_transcript_62526;tissues_transcript_12241;tissues_transcript_49606;tissues_transcript_30254;tissues_transcript_45156;tissues_transcript_30733;tissues_transcript_9914
Biological Process: body morphogenesis (GO:0010171);	1	tissues_transcript_73673
Biological Process: bone development (GO:0060348);	1	tissues_transcript_67278
Biological Process: bone marrow development (GO:0048539);	1	tissues_transcript_67278
Biological Process: bone mineralization (GO:0030282);	1	tissues_transcript_67278
Biological Process: borate transport (GO:0046713);	1	tissues_transcript_24284
Biological Process: box C/D snoRNA 3'-end processing (GO:0000494);	1	tissues_transcript_59048
Biological Process: box C/D snoRNA metabolic process (GO:0033967);	1	tissues_transcript_59048
Biological Process: box C/D snoRNA processing (GO:0034963);	1	tissues_transcript_59048
Biological Process: box H/ACA snoRNP assembly (GO:0000493);	3	tissues_transcript_66108;tissues_transcript_2900;tissues_transcript_59352
Biological Process: bract development (GO:0010432);	3	tissues_transcript_7593;tissues_transcript_51753;tissues_transcript_74840
Biological Process: bract formation (GO:0010434);	3	tissues_transcript_7593;tissues_transcript_51753;tissues_transcript_74840
Biological Process: bract morphogenesis (GO:0010433);	3	tissues_transcript_74840;tissues_transcript_51753;tissues_transcript_7593
Biological Process: brain development (GO:0007420);	4	tissues_transcript_30620;tissues_transcript_43450;tissues_transcript_36758;tissues_transcript_62129
Biological Process: branched-chain amino acid biosynthetic process (GO:0009082);	26	tissues_transcript_66518;tissues_transcript_66731;tissues_transcript_63261;tissues_transcript_50346;tissues_transcript_10308;tissues_transcript_13173;tissues_transcript_74356;tissues_transcript_7106;tissues_transcript_38576;tissues_transcript_64708;tissues_transcript_69383;tissues_transcript_27621;tissues_transcript_56167;tissues_transcript_60615;tissues_transcript_15775;tissues_transcript_49273;…
Biological Process: branched-chain amino acid catabolic process (GO:0009083);	3	tissues_transcript_30754;tissues_transcript_5682;tissues_transcript_55628
Biological Process: branched-chain amino acid metabolic process (GO:0009081);	5	tissues_transcript_69383;tissues_transcript_15775;tissues_transcript_74356;tissues_transcript_64703;tissues_transcript_30754
Biological Process: brassinosteroid biosynthetic process (GO:0016132);	13	tissues_transcript_24515;tissues_transcript_41748;tissues_transcript_67572;tissues_transcript_62577;tissues_transcript_15860;tissues_transcript_5596;tissues_transcript_52307;tissues_transcript_63837;tissues_transcript_74116;tissues_transcript_54062;tissues_transcript_75129;tissues_transcript_35693;tissues_transcript_40859
Biological Process: brassinosteroid homeostasis (GO:0010268);	12	tissues_transcript_40859;tissues_transcript_35693;tissues_transcript_58069;tissues_transcript_54062;tissues_transcript_74116;tissues_transcript_63837;tissues_transcript_75129;tissues_transcript_73665;tissues_transcript_15860;tissues_transcript_67572;tissues_transcript_5596;tissues_transcript_52307
Biological Process: brassinosteroid mediated signaling pathway (GO:0009742);	39	tissues_transcript_13957;tissues_transcript_6936;tissues_transcript_71973;tissues_transcript_50959;tissues_transcript_24253;tissues_transcript_61120;tissues_transcript_2322;tissues_transcript_4710;tissues_transcript_54643;tissues_transcript_64919;tissues_transcript_35381;tissues_transcript_34982;tissues_transcript_62732;tissues_transcript_69805;tissues_transcript_31295;tissues_transcript_69568;ti…
Biological Process: brassinosteroid metabolic process (GO:0016131);	8	tissues_transcript_58069;tissues_transcript_35693;tissues_transcript_73665;tissues_transcript_5596;tissues_transcript_52307;tissues_transcript_75129;tissues_transcript_54062;tissues_transcript_63837
Biological Process: bundle sheath cell fate specification (GO:0090610);	11	tissues_transcript_32300;tissues_transcript_41787;tissues_transcript_21871;tissues_transcript_7927;tissues_transcript_44675;tissues_transcript_4718;tissues_transcript_50660;tissues_transcript_8123;tissues_transcript_60102;tissues_transcript_17257;tissues_transcript_41253
Biological Process: cadinene biosynthetic process (GO:1901928);	1	tissues_transcript_33603
Biological Process: cadinene metabolic process (GO:1901926);	1	tissues_transcript_33603
Biological Process: cadmium ion transmembrane transport (GO:0070574);	2	tissues_transcript_73999;tissues_transcript_55932
Biological Process: cadmium ion transport (GO:0015691);	1	tissues_transcript_55932
Biological Process: calcium ion homeostasis (GO:0055074);	4	tissues_transcript_70662;tissues_transcript_31330;tissues_transcript_71609;tissues_transcript_48839
Biological Process: calcium ion transmembrane transport (GO:0070588);	21	tissues_transcript_45516;tissues_transcript_62833;tissues_transcript_62134;tissues_transcript_36219;tissues_transcript_25277;tissues_transcript_5303;tissues_transcript_5097;tissues_transcript_235;tissues_transcript_577;tissues_transcript_50671;tissues_transcript_70662;tissues_transcript_3567;tissues_transcript_30850;tissues_transcript_48839;tissues_transcript_65736;tissues_transcript_31330;tissue…
Biological Process: calcium ion transport (GO:0006816);	21	tissues_transcript_54226;tissues_transcript_39399;tissues_transcript_5303;tissues_transcript_50671;tissues_transcript_577;tissues_transcript_34112;tissues_transcript_72592;tissues_transcript_36219;tissues_transcript_62833;tissues_transcript_45516;tissues_transcript_53691;tissues_transcript_31330;tissues_transcript_67218;tissues_transcript_71609;tissues_transcript_69509;tissues_transcript_44388;ti…
Biological Process: calcium-ion regulated exocytosis (GO:0017156);	1	tissues_transcript_20054
Biological Process: calcium-mediated signaling (GO:0019722);	16	tissues_transcript_66473;tissues_transcript_53691;tissues_transcript_68795;tissues_transcript_72592;tissues_transcript_34112;tissues_transcript_39399;tissues_transcript_70824;tissues_transcript_46439;tissues_transcript_54226;tissues_transcript_33996;tissues_transcript_1809;tissues_transcript_57348;tissues_transcript_36337;tissues_transcript_71609;tissues_transcript_15292;tissues_transcript_14897
Biological Process: callose deposition in cell wall (GO:0052543);	7	tissues_transcript_71334;tissues_transcript_45030;tissues_transcript_38817;tissues_transcript_55132;tissues_transcript_60738;tissues_transcript_55932;tissues_transcript_27454
Biological Process: callose deposition in phloem sieve plate (GO:0080165);	2	tissues_transcript_68523;tissues_transcript_32621
Biological Process: callose localization (GO:0052545);	7	tissues_transcript_55132;tissues_transcript_38817;tissues_transcript_55932;tissues_transcript_27454;tissues_transcript_60738;tissues_transcript_68523;tissues_transcript_71334
Biological Process: callus formation (GO:1990110);	1	tissues_transcript_63743
Biological Process: camalexin biosynthetic process (GO:0010120);	5	tissues_transcript_45317;tissues_transcript_33559;tissues_transcript_2597;tissues_transcript_38066;tissues_transcript_33134
Biological Process: camalexin metabolic process (GO:0052317);	5	tissues_transcript_38066;tissues_transcript_33134;tissues_transcript_2597;tissues_transcript_33559;tissues_transcript_45317
Biological Process: canonical Wnt signaling pathway (GO:0060070);	12	tissues_transcript_66062;tissues_transcript_39320;tissues_transcript_53540;tissues_transcript_24021;tissues_transcript_69685;tissues_transcript_29663;tissues_transcript_56589;tissues_transcript_72284;tissues_transcript_51250;tissues_transcript_33772;tissues_transcript_44589;tissues_transcript_74731
Biological Process: cap-dependent translational initiation (GO:0002191);	11	tissues_transcript_63866;tissues_transcript_61293;tissues_transcript_3121;tissues_transcript_47940;tissues_transcript_52185;tissues_transcript_75025;tissues_transcript_3067;tissues_transcript_3386;tissues_transcript_43508;tissues_transcript_55317;tissues_transcript_60118
Biological Process: carbohydrate biosynthetic process (GO:0016051);	53	tissues_transcript_16703;tissues_transcript_39483;tissues_transcript_61358;tissues_transcript_60050;tissues_transcript_38364;tissues_transcript_1166;tissues_transcript_34541;tissues_transcript_42902;tissues_transcript_9534;tissues_transcript_40234;tissues_transcript_68038;tissues_transcript_56198;tissues_transcript_69374;tissues_transcript_29242;tissues_transcript_3284;tissues_transcript_71633;ti…
Biological Process: carbohydrate catabolic process (GO:0016052);	24	tissues_transcript_46102;tissues_transcript_41203;tissues_transcript_70031;tissues_transcript_75010;tissues_transcript_64381;tissues_transcript_71681;tissues_transcript_71633;tissues_transcript_33614;tissues_transcript_3532;tissues_transcript_72406;tissues_transcript_70233;tissues_transcript_37135;tissues_transcript_63102;tissues_transcript_39533;tissues_transcript_54712;tissues_transcript_26014;…
Biological Process: carbohydrate derivative biosynthetic process (GO:1901137);	65	tissues_transcript_66370;tissues_transcript_28712;tissues_transcript_42902;tissues_transcript_70031;tissues_transcript_62954;tissues_transcript_70693;tissues_transcript_38026;tissues_transcript_27391;tissues_transcript_69559;tissues_transcript_68175;tissues_transcript_62428;tissues_transcript_71040;tissues_transcript_66510;tissues_transcript_54661;tissues_transcript_30495;tissues_transcript_69383…
Biological Process: carbohydrate derivative catabolic process (GO:1901136);	28	tissues_transcript_53458;tissues_transcript_65744;tissues_transcript_67863;tissues_transcript_73810;tissues_transcript_26408;tissues_transcript_42040;tissues_transcript_41099;tissues_transcript_10892;tissues_transcript_46811;tissues_transcript_32239;tissues_transcript_38678;tissues_transcript_25347;tissues_transcript_34510;tissues_transcript_6995;tissues_transcript_37899;tissues_transcript_30185;…
Biological Process: carbohydrate derivative metabolic process (GO:1901135);	150	tissues_transcript_74856;tissues_transcript_56044;tissues_transcript_38698;tissues_transcript_54797;tissues_transcript_17617;tissues_transcript_31841;tissues_transcript_25347;tissues_transcript_14912;tissues_transcript_38817;tissues_transcript_20971;tissues_transcript_69701;tissues_transcript_24323;tissues_transcript_62983;tissues_transcript_66250;tissues_transcript_53994;tissues_transcript_70956…
Biological Process: carbohydrate derivative transport (GO:1901264);	7	tissues_transcript_34922;tissues_transcript_24532;tissues_transcript_35046;tissues_transcript_74856;tissues_transcript_56561;tissues_transcript_40201;tissues_transcript_55174
Biological Process: carbohydrate homeostasis (GO:0033500);	9	tissues_transcript_5343;tissues_transcript_5303;tissues_transcript_30850;tissues_transcript_38628;tissues_transcript_39005;tissues_transcript_45286;tissues_transcript_60304;tissues_transcript_61947;tissues_transcript_9762
Biological Process: carbohydrate mediated signaling (GO:0009756);	18	tissues_transcript_27347;tissues_transcript_70239;tissues_transcript_28260;tissues_transcript_45273;tissues_transcript_36548;tissues_transcript_41710;tissues_transcript_60680;tissues_transcript_54041;tissues_transcript_8308;tissues_transcript_66013;tissues_transcript_27336;tissues_transcript_27591;tissues_transcript_71886;tissues_transcript_30528;tissues_transcript_27454;tissues_transcript_65991;…
Biological Process: carbohydrate metabolic process (GO:0005975);	707	tissues_transcript_47705;tissues_transcript_24248;tissues_transcript_61438;tissues_transcript_25316;tissues_transcript_8199;tissues_transcript_55281;tissues_transcript_39987;tissues_transcript_26813;tissues_transcript_66448;tissues_transcript_943;tissues_transcript_43188;tissues_transcript_54155;tissues_transcript_14594;tissues_transcript_74422;tissues_transcript_26724;tissues_transcript_66776;ti…
Biological Process: carbohydrate phosphorylation (GO:0046835);	8	tissues_transcript_40579;tissues_transcript_50566;tissues_transcript_36441;tissues_transcript_39283;tissues_transcript_60417;tissues_transcript_70031;tissues_transcript_33520;tissues_transcript_406
Biological Process: carbohydrate transmembrane transport (GO:0034219);	3	tissues_transcript_37985;tissues_transcript_50118;tissues_transcript_38628
Biological Process: carbohydrate transport (GO:0008643);	26	tissues_transcript_37985;tissues_transcript_62940;tissues_transcript_9881;tissues_transcript_47559;tissues_transcript_50118;tissues_transcript_7380;tissues_transcript_59755;tissues_transcript_4823;tissues_transcript_49471;tissues_transcript_48771;tissues_transcript_8438;tissues_transcript_31338;tissues_transcript_58763;tissues_transcript_61617;tissues_transcript_62782;tissues_transcript_11507;tis…
Biological Process: carbon catabolite regulation of transcription (GO:0045990);	14	tissues_transcript_35287;tissues_transcript_57087;tissues_transcript_62676;tissues_transcript_25300;tissues_transcript_64417;tissues_transcript_2246;tissues_transcript_9205;tissues_transcript_25544;tissues_transcript_2971;tissues_transcript_28951;tissues_transcript_56056;tissues_transcript_70412;tissues_transcript_52731;tissues_transcript_3725
Biological Process: carbon catabolite repression (GO:0061985);	14	tissues_transcript_57087;tissues_transcript_35287;tissues_transcript_62676;tissues_transcript_64417;tissues_transcript_25300;tissues_transcript_9205;tissues_transcript_25544;tissues_transcript_2246;tissues_transcript_2971;tissues_transcript_28951;tissues_transcript_56056;tissues_transcript_52731;tissues_transcript_70412;tissues_transcript_3725
Biological Process: carbon catabolite repression of transcription (GO:0045013);	14	tissues_transcript_62676;tissues_transcript_35287;tissues_transcript_57087;tissues_transcript_64417;tissues_transcript_25300;tissues_transcript_9205;tissues_transcript_2246;tissues_transcript_25544;tissues_transcript_2971;tissues_transcript_28951;tissues_transcript_56056;tissues_transcript_70412;tissues_transcript_52731;tissues_transcript_3725
Biological Process: carbon catabolite repression of transcription by glucose (GO:0045014);	9	tissues_transcript_56056;tissues_transcript_2971;tissues_transcript_25300;tissues_transcript_64417;tissues_transcript_2246;tissues_transcript_9205;tissues_transcript_25544;tissues_transcript_62676;tissues_transcript_57087
Biological Process: carbon fixation (GO:0015977);	23	tissues_transcript_480;tissues_transcript_37139;tissues_transcript_41645;tissues_transcript_11701;tissues_transcript_446;tissues_transcript_15459;tissues_transcript_14524;tissues_transcript_57490;tissues_transcript_21354;tissues_transcript_64425;tissues_transcript_53564;tissues_transcript_36119;tissues_transcript_47009;tissues_transcript_70138;tissues_transcript_31563;tissues_transcript_19279;tis…
Biological Process: carbon utilization (GO:0015976);	17	tissues_transcript_58293;tissues_transcript_30623;tissues_transcript_15843;tissues_transcript_72428;tissues_transcript_25655;tissues_transcript_20124;tissues_transcript_16297;tissues_transcript_29476;tissues_transcript_8831;tissues_transcript_18922;tissues_transcript_10446;tissues_transcript_71481;tissues_transcript_12979;tissues_transcript_41332;tissues_transcript_40398;tissues_transcript_41671;…
Biological Process: carboxylic acid biosynthetic process (GO:0046394);	90	tissues_transcript_73980;tissues_transcript_60471;tissues_transcript_27336;tissues_transcript_7990;tissues_transcript_46102;tissues_transcript_25328;tissues_transcript_33614;tissues_transcript_59425;tissues_transcript_3532;tissues_transcript_30665;tissues_transcript_67948;tissues_transcript_74183;tissues_transcript_34941;tissues_transcript_14649;tissues_transcript_71334;tissues_transcript_28504;t…
Biological Process: carboxylic acid catabolic process (GO:0046395);	23	tissues_transcript_54659;tissues_transcript_69256;tissues_transcript_69523;tissues_transcript_56339;tissues_transcript_59425;tissues_transcript_34186;tissues_transcript_37093;tissues_transcript_73616;tissues_transcript_30754;tissues_transcript_9736;tissues_transcript_48403;tissues_transcript_1754;tissues_transcript_34922;tissues_transcript_72874;tissues_transcript_46875;tissues_transcript_52919;t…
Biological Process: carboxylic acid metabolic process (GO:0019752);	162	tissues_transcript_35093;tissues_transcript_56339;tissues_transcript_70690;tissues_transcript_66013;tissues_transcript_54659;tissues_transcript_63837;tissues_transcript_70667;tissues_transcript_2129;tissues_transcript_30754;tissues_transcript_43631;tissues_transcript_39817;tissues_transcript_74687;tissues_transcript_53985;tissues_transcript_21390;tissues_transcript_61737;tissues_transcript_45273;…
Biological Process: carboxylic acid transmembrane transport (GO:1905039);	15	tissues_transcript_65128;tissues_transcript_56790;tissues_transcript_45008;tissues_transcript_61319;tissues_transcript_40201;tissues_transcript_35567;tissues_transcript_48772;tissues_transcript_56355;tissues_transcript_54934;tissues_transcript_40316;tissues_transcript_33557;tissues_transcript_74374;tissues_transcript_72760;tissues_transcript_16026;tissues_transcript_39585
Biological Process: carboxylic acid transport (GO:0046942);	15	tissues_transcript_74374;tissues_transcript_72760;tissues_transcript_16026;tissues_transcript_39585;tissues_transcript_35567;tissues_transcript_56355;tissues_transcript_48772;tissues_transcript_33557;tissues_transcript_54934;tissues_transcript_40316;tissues_transcript_40201;tissues_transcript_61319;tissues_transcript_65128;tissues_transcript_56790;tissues_transcript_45008
Biological Process: cardiac atrium development (GO:0003230);	3	tissues_transcript_75050;tissues_transcript_73955;tissues_transcript_71609
Biological Process: cardiac chamber development (GO:0003205);	3	tissues_transcript_75050;tissues_transcript_73955;tissues_transcript_71609
Biological Process: cardiac conduction (GO:0061337);	1	tissues_transcript_71609
Biological Process: cardiac muscle cell action potential (GO:0086001);	1	tissues_transcript_71609
Biological Process: cardiac muscle cell action potential involved in contraction (GO:0086002);	1	tissues_transcript_71609
Biological Process: cardiac muscle cell contraction (GO:0086003);	1	tissues_transcript_71609
Biological Process: cardiac muscle contraction (GO:0060048);	1	tissues_transcript_71609
Biological Process: cardiac septum development (GO:0003279);	3	tissues_transcript_75050;tissues_transcript_73955;tissues_transcript_71609
Biological Process: cardiolipin biosynthetic process (GO:0032049);	4	tissues_transcript_58010;tissues_transcript_62656;tissues_transcript_26845;tissues_transcript_73912
Biological Process: carotene biosynthetic process (GO:0016120);	5	tissues_transcript_49428;tissues_transcript_387;tissues_transcript_49090;tissues_transcript_12503;tissues_transcript_62306
Biological Process: carotene catabolic process (GO:0016121);	1	tissues_transcript_45625
Biological Process: carotenoid biosynthetic process (GO:0016117);	20	tissues_transcript_66667;tissues_transcript_70948;tissues_transcript_45426;tissues_transcript_54960;tissues_transcript_47589;tissues_transcript_35685;tissues_transcript_69477;tissues_transcript_26013;tissues_transcript_33727;tissues_transcript_74989;tissues_transcript_24466;tissues_transcript_54467;tissues_transcript_3258;tissues_transcript_26198;tissues_transcript_67679;tissues_transcript_35242;…
Biological Process: carotenoid metabolic process (GO:0016116);	4	tissues_transcript_26013;tissues_transcript_15287;tissues_transcript_74989;tissues_transcript_13490
Biological Process: carpel development (GO:0048440);	20	tissues_transcript_63519;tissues_transcript_31635;tissues_transcript_44338;tissues_transcript_68275;tissues_transcript_55950;tissues_transcript_54428;tissues_transcript_686;tissues_transcript_30832;tissues_transcript_6264;tissues_transcript_123;tissues_transcript_29295;tissues_transcript_33559;tissues_transcript_34272;tissues_transcript_31611;tissues_transcript_65909;tissues_transcript_14615;tiss…
Biological Process: carpel formation (GO:0048462);	1	tissues_transcript_20483
Biological Process: carpel morphogenesis (GO:0048445);	1	tissues_transcript_20483
Biological Process: cartilage development (GO:0051216);	1	tissues_transcript_19678
Biological Process: catabolic process (GO:0009056);	505	tissues_transcript_58779;tissues_transcript_69697;tissues_transcript_58421;tissues_transcript_16303;tissues_transcript_33414;tissues_transcript_175;tissues_transcript_11491;tissues_transcript_51204;tissues_transcript_64336;tissues_transcript_7060;tissues_transcript_2713;tissues_transcript_37392;tissues_transcript_74692;tissues_transcript_71285;tissues_transcript_34246;tissues_transcript_54540;tis…
Biological Process: catabolite repression (GO:0061984);	14	tissues_transcript_35287;tissues_transcript_57087;tissues_transcript_62676;tissues_transcript_25544;tissues_transcript_9205;tissues_transcript_2246;tissues_transcript_25300;tissues_transcript_64417;tissues_transcript_2971;tissues_transcript_28951;tissues_transcript_3725;tissues_transcript_70412;tissues_transcript_52731;tissues_transcript_56056
Biological Process: cation homeostasis (GO:0055080);	42	tissues_transcript_40041;tissues_transcript_54982;tissues_transcript_62601;tissues_transcript_60703;tissues_transcript_19462;tissues_transcript_65889;tissues_transcript_56532;tissues_transcript_71609;tissues_transcript_67819;tissues_transcript_19945;tissues_transcript_37083;tissues_transcript_16143;tissues_transcript_65487;tissues_transcript_31095;tissues_transcript_71812;tissues_transcript_34319…
Biological Process: cation transmembrane transport (GO:0098655);	50	tissues_transcript_52668;tissues_transcript_31330;tissues_transcript_35296;tissues_transcript_55107;tissues_transcript_50898;tissues_transcript_10953;tissues_transcript_56831;tissues_transcript_69509;tissues_transcript_44388;tissues_transcript_37985;tissues_transcript_44853;tissues_transcript_67218;tissues_transcript_58771;tissues_transcript_70662;tissues_transcript_35046;tissues_transcript_30850…
Biological Process: cation transmembrane transport (GO:0099132);	11	tissues_transcript_50671;tissues_transcript_67218;tissues_transcript_577;tissues_transcript_69509;tissues_transcript_44388;tissues_transcript_49245;tissues_transcript_29438;tissues_transcript_67244;tissues_transcript_36219;tissues_transcript_45516;tissues_transcript_62833
Biological Process: cation transport (GO:0006812);	61	tissues_transcript_45516;tissues_transcript_62833;tissues_transcript_36219;tissues_transcript_38628;tissues_transcript_30091;tissues_transcript_29438;tissues_transcript_70254;tissues_transcript_55174;tissues_transcript_74971;tissues_transcript_577;tissues_transcript_50671;tissues_transcript_37218;tissues_transcript_35046;tissues_transcript_70662;tissues_transcript_71776;tissues_transcript_50118;t…
Biological Process: cell activation (GO:0001775);	3	tissues_transcript_30620;tissues_transcript_62129;tissues_transcript_53608
Biological Process: cell activation involved in immune response (GO:0002263);	1	tissues_transcript_53608
Biological Process: cell adhesion (GO:0007155);	4	tissues_transcript_32964;tissues_transcript_54659;tissues_transcript_66282;tissues_transcript_28458
Biological Process: cell aggregation (GO:0098743);	1	tissues_transcript_44744
Biological Process: cell aging (GO:0007569);	10	tissues_transcript_74701;tissues_transcript_43450;tissues_transcript_36758;tissues_transcript_34242;tissues_transcript_52550;tissues_transcript_9960;tissues_transcript_9150;tissues_transcript_53895;tissues_transcript_41159;tissues_transcript_32681
Biological Process: cell chemotaxis (GO:0060326);	1	tissues_transcript_67278
Biological Process: cell communication (GO:0007154);	479	tissues_transcript_27443;tissues_transcript_52550;tissues_transcript_65754;tissues_transcript_628;tissues_transcript_65467;tissues_transcript_12822;tissues_transcript_62683;tissues_transcript_56988;tissues_transcript_44389;tissues_transcript_64794;tissues_transcript_13370;tissues_transcript_72078;tissues_transcript_70322;tissues_transcript_74196;tissues_transcript_59212;tissues_transcript_70412;t…
Biological Process: cell communication involved in cardiac conduction (GO:0086065);	1	tissues_transcript_71609
Biological Process: cell cycle (GO:0007049);	164	tissues_transcript_58657;tissues_transcript_16303;tissues_transcript_62129;tissues_transcript_69697;tissues_transcript_53249;tissues_transcript_27986;tissues_transcript_57034;tissues_transcript_26514;tissues_transcript_14902;tissues_transcript_66872;tissues_transcript_44744;tissues_transcript_56823;tissues_transcript_32859;tissues_transcript_71285;tissues_transcript_6;tissues_transcript_34102;tis…
Biological Process: cell cycle DNA replication (GO:0044786);	9	tissues_transcript_46000;tissues_transcript_59871;tissues_transcript_53608;tissues_transcript_1327;tissues_transcript_40825;tissues_transcript_49729;tissues_transcript_43450;tissues_transcript_59354;tissues_transcript_36758
Biological Process: cell cycle DNA replication maintenance of fidelity (GO:1902298);	3	tissues_transcript_36758;tissues_transcript_43450;tissues_transcript_59871
Biological Process: cell cycle G1/S phase transition (GO:0044843);	6	tissues_transcript_55991;tissues_transcript_16303;tissues_transcript_55153;tissues_transcript_14604;tissues_transcript_27986;tissues_transcript_55811
Biological Process: cell cycle G2/M phase transition (GO:0044839);	3	tissues_transcript_54912;tissues_transcript_53686;tissues_transcript_61051
Biological Process: cell cycle arrest (GO:0007050);	4	tissues_transcript_27275;tissues_transcript_28358;tissues_transcript_17164;tissues_transcript_17690
Biological Process: cell cycle checkpoint (GO:0000075);	23	tissues_transcript_48229;tissues_transcript_59354;tissues_transcript_61570;tissues_transcript_70215;tissues_transcript_9584;tissues_transcript_1327;tissues_transcript_45404;tissues_transcript_71542;tissues_transcript_7107;tissues_transcript_68812;tissues_transcript_42495;tissues_transcript_74554;tissues_transcript_36232;tissues_transcript_53249;tissues_transcript_72951;tissues_transcript_60222;ti…
Biological Process: cell cycle phase transition (GO:0044770);	8	tissues_transcript_55991;tissues_transcript_27986;tissues_transcript_53686;tissues_transcript_14604;tissues_transcript_55811;tissues_transcript_54912;tissues_transcript_16303;tissues_transcript_55153
Biological Process: cell cycle process (GO:0022402);	144	tissues_transcript_29651;tissues_transcript_54425;tissues_transcript_56194;tissues_transcript_34476;tissues_transcript_56161;tissues_transcript_54071;tissues_transcript_9579;tissues_transcript_74554;tissues_transcript_57891;tissues_transcript_60400;tissues_transcript_50803;tissues_transcript_36140;tissues_transcript_45404;tissues_transcript_16143;tissues_transcript_14604;tissues_transcript_59871;…
Biological Process: cell cycle switching (GO:0060184);	4	tissues_transcript_50153;tissues_transcript_64741;tissues_transcript_32859;tissues_transcript_48905
Biological Process: cell death (GO:0008219);	92	tissues_transcript_68107;tissues_transcript_51627;tissues_transcript_33446;tissues_transcript_43031;tissues_transcript_32748;tissues_transcript_13587;tissues_transcript_5588;tissues_transcript_30014;tissues_transcript_53240;tissues_transcript_60082;tissues_transcript_784;tissues_transcript_2755;tissues_transcript_36676;tissues_transcript_13599;tissues_transcript_74196;tissues_transcript_56988;tis…
Biological Process: cell death in response to oxidative stress (GO:0036473);	1	tissues_transcript_32748
Biological Process: cell dedifferentiation (GO:0043697);	4	tissues_transcript_48905;tissues_transcript_32859;tissues_transcript_64741;tissues_transcript_50153
Biological Process: cell development (GO:0048468);	96	tissues_transcript_68016;tissues_transcript_55571;tissues_transcript_27454;tissues_transcript_33180;tissues_transcript_72854;tissues_transcript_63837;tissues_transcript_16143;tissues_transcript_64697;tissues_transcript_31703;tissues_transcript_71609;tissues_transcript_50512;tissues_transcript_38063;tissues_transcript_18981;tissues_transcript_54659;tissues_transcript_55153;tissues_transcript_53994…
Biological Process: cell differentiation (GO:0030154);	229	tissues_transcript_71919;tissues_transcript_29710;tissues_transcript_36758;tissues_transcript_63250;tissues_transcript_68417;tissues_transcript_52193;tissues_transcript_60783;tissues_transcript_55106;tissues_transcript_50869;tissues_transcript_41331;tissues_transcript_38221;tissues_transcript_14440;tissues_transcript_43547;tissues_transcript_6281;tissues_transcript_66007;tissues_transcript_47031;…
Biological Process: cell division (GO:0051301);	141	tissues_transcript_6018;tissues_transcript_57992;tissues_transcript_9231;tissues_transcript_44169;tissues_transcript_74031;tissues_transcript_71986;tissues_transcript_38874;tissues_transcript_26989;tissues_transcript_56805;tissues_transcript_27454;tissues_transcript_72596;tissues_transcript_25451;tissues_transcript_59239;tissues_transcript_16143;tissues_transcript_27816;tissues_transcript_9579;ti…
Biological Process: cell fate commitment (GO:0045165);	28	tissues_transcript_44675;tissues_transcript_70867;tissues_transcript_21178;tissues_transcript_3142;tissues_transcript_7927;tissues_transcript_95;tissues_transcript_66007;tissues_transcript_47031;tissues_transcript_30457;tissues_transcript_28898;tissues_transcript_68422;tissues_transcript_56212;tissues_transcript_8123;tissues_transcript_41560;tissues_transcript_27320;tissues_transcript_68016;tissu…
Biological Process: cell fate commitment involved in formation of primary germ layer (GO:0060795);	1	tissues_transcript_56212
Biological Process: cell fate commitment involved in pattern specification (GO:0060581);	4	tissues_transcript_68422;tissues_transcript_68016;tissues_transcript_66007;tissues_transcript_41560
Biological Process: cell fate determination (GO:0001709);	10	tissues_transcript_68016;tissues_transcript_50869;tissues_transcript_41560;tissues_transcript_11456;tissues_transcript_70867;tissues_transcript_3142;tissues_transcript_47031;tissues_transcript_28898;tissues_transcript_46270;tissues_transcript_68422
Biological Process: cell fate determination involved in pattern specification (GO:0060582);	3	tissues_transcript_68422;tissues_transcript_68016;tissues_transcript_41560
Biological Process: cell fate specification (GO:0001708);	31	tissues_transcript_50029;tissues_transcript_49789;tissues_transcript_958;tissues_transcript_772;tissues_transcript_4718;tissues_transcript_41787;tissues_transcript_32300;tissues_transcript_11727;tissues_transcript_21871;tissues_transcript_34456;tissues_transcript_56614;tissues_transcript_27283;tissues_transcript_17257;tissues_transcript_41253;tissues_transcript_29849;tissues_transcript_50660;tiss…
Biological Process: cell growth (GO:0016049);	84	tissues_transcript_31703;tissues_transcript_50512;tissues_transcript_38063;tissues_transcript_18981;tissues_transcript_54659;tissues_transcript_26989;tissues_transcript_27368;tissues_transcript_569;tissues_transcript_33180;tissues_transcript_63837;tissues_transcript_72854;tissues_transcript_37938;tissues_transcript_24323;tissues_transcript_15273;tissues_transcript_58064;tissues_transcript_62683;t…
Biological Process: cell junction assembly (GO:0034329);	6	tissues_transcript_24935;tissues_transcript_9622;tissues_transcript_4142;tissues_transcript_29620;tissues_transcript_61196;tissues_transcript_66007
Biological Process: cell junction organization (GO:0034330);	8	tissues_transcript_9622;tissues_transcript_35296;tissues_transcript_24935;tissues_transcript_4142;tissues_transcript_61196;tissues_transcript_29620;tissues_transcript_50939;tissues_transcript_66007
Biological Process: cell maturation (GO:0048469);	20	tissues_transcript_27054;tissues_transcript_35987;tissues_transcript_5085;tissues_transcript_5585;tissues_transcript_43238;tissues_transcript_33879;tissues_transcript_9074;tissues_transcript_61679;tissues_transcript_66007;tissues_transcript_63414;tissues_transcript_27454;tissues_transcript_72854;tissues_transcript_43450;tissues_transcript_26989;tissues_transcript_36758;tissues_transcript_27368;ti…
Biological Process: cell migration (GO:0016477);	6	tissues_transcript_67278;tissues_transcript_72184;tissues_transcript_74340;tissues_transcript_47248;tissues_transcript_49097;tissues_transcript_66205
Biological Process: cell morphogenesis (GO:0000902);	100	tissues_transcript_8787;tissues_transcript_36778;tissues_transcript_32220;tissues_transcript_39514;tissues_transcript_17405;tissues_transcript_66942;tissues_transcript_60524;tissues_transcript_31858;tissues_transcript_6;tissues_transcript_55312;tissues_transcript_63431;tissues_transcript_35377;tissues_transcript_22794;tissues_transcript_73361;tissues_transcript_40002;tissues_transcript_19408;tiss…
Biological Process: cell morphogenesis involved in differentiation (GO:0000904);	65	tissues_transcript_36079;tissues_transcript_48935;tissues_transcript_6280;tissues_transcript_38221;tissues_transcript_38132;tissues_transcript_63250;tissues_transcript_31167;tissues_transcript_45925;tissues_transcript_5863;tissues_transcript_46662;tissues_transcript_35987;tissues_transcript_25870;tissues_transcript_74174;tissues_transcript_48006;tissues_transcript_49729;tissues_transcript_30454;t…
Biological Process: cell morphogenesis involved in neuron differentiation (GO:0048667);	6	tissues_transcript_58686;tissues_transcript_31858;tissues_transcript_16143;tissues_transcript_39514;tissues_transcript_12379;tissues_transcript_46662
Biological Process: cell motility (GO:0048870);	20	tissues_transcript_44744;tissues_transcript_74340;tissues_transcript_47248;tissues_transcript_37271;tissues_transcript_9027;tissues_transcript_26438;tissues_transcript_8857;tissues_transcript_66018;tissues_transcript_42958;tissues_transcript_71324;tissues_transcript_37398;tissues_transcript_61914;tissues_transcript_72184;tissues_transcript_34295;tissues_transcript_28080;tissues_transcript_59744;t…
Biological Process: cell part morphogenesis (GO:0032990);	6	tissues_transcript_58686;tissues_transcript_31858;tissues_transcript_16143;tissues_transcript_39514;tissues_transcript_12379;tissues_transcript_46662
Biological Process: cell plate assembly (GO:0000919);	16	tissues_transcript_61151;tissues_transcript_50482;tissues_transcript_28726;tissues_transcript_52;tissues_transcript_59533;tissues_transcript_54469;tissues_transcript_8054;tissues_transcript_44169;tissues_transcript_26907;tissues_transcript_663;tissues_transcript_7410;tissues_transcript_60749;tissues_transcript_11735;tissues_transcript_29782;tissues_transcript_53822;tissues_transcript_41106
Biological Process: cell plate formation involved in plant-type cell wall biogenesis (GO:0009920);	4	tissues_transcript_8054;tissues_transcript_26907;tissues_transcript_61151;tissues_transcript_7410
Biological Process: cell population proliferation (GO:0008283);	31	tissues_transcript_36758;tissues_transcript_44233;tissues_transcript_74340;tissues_transcript_52950;tissues_transcript_60427;tissues_transcript_3507;tissues_transcript_43450;tissues_transcript_21796;tissues_transcript_44589;tissues_transcript_47248;tissues_transcript_69685;tissues_transcript_29663;tissues_transcript_53608;tissues_transcript_28844;tissues_transcript_53540;tissues_transcript_39320;…
Biological Process: cell projection assembly (GO:0030031);	27	tissues_transcript_44744;tissues_transcript_35480;tissues_transcript_25204;tissues_transcript_69279;tissues_transcript_56148;tissues_transcript_1244;tissues_transcript_49322;tissues_transcript_64697;tissues_transcript_68641;tissues_transcript_75050;tissues_transcript_62055;tissues_transcript_9193;tissues_transcript_37728;tissues_transcript_39595;tissues_transcript_59819;tissues_transcript_35664;t…
Biological Process: cell projection morphogenesis (GO:0048858);	6	tissues_transcript_58686;tissues_transcript_31858;tissues_transcript_16143;tissues_transcript_39514;tissues_transcript_12379;tissues_transcript_46662
Biological Process: cell projection organization (GO:0030030);	35	tissues_transcript_37728;tissues_transcript_9193;tissues_transcript_39514;tissues_transcript_68641;tissues_transcript_31858;tissues_transcript_58686;tissues_transcript_49322;tissues_transcript_56148;tissues_transcript_44744;tissues_transcript_38133;tissues_transcript_66738;tissues_transcript_892;tissues_transcript_73955;tissues_transcript_71082;tissues_transcript_39595;tissues_transcript_59819;ti…
Biological Process: cell recognition (GO:0008037);	6	tissues_transcript_58686;tissues_transcript_42344;tissues_transcript_16143;tissues_transcript_34393;tissues_transcript_48467;tissues_transcript_46662
Biological Process: cell redox homeostasis (GO:0045454);	133	tissues_transcript_49516;tissues_transcript_67677;tissues_transcript_59815;tissues_transcript_50156;tissues_transcript_72461;tissues_transcript_52725;tissues_transcript_31237;tissues_transcript_53156;tissues_transcript_28131;tissues_transcript_48330;tissues_transcript_64149;tissues_transcript_18040;tissues_transcript_31785;tissues_transcript_64958;tissues_transcript_3427;tissues_transcript_40816;…
Biological Process: cell surface pattern recognition receptor signaling pathway (GO:0002752);	1	tissues_transcript_40705
Biological Process: cell surface receptor signaling pathway (GO:0007166);	65	tissues_transcript_40705;tissues_transcript_54982;tissues_transcript_52876;tissues_transcript_30014;tissues_transcript_25810;tissues_transcript_24021;tissues_transcript_69214;tissues_transcript_65487;tissues_transcript_33772;tissues_transcript_65467;tissues_transcript_44398;tissues_transcript_74196;tissues_transcript_55660;tissues_transcript_72078;tissues_transcript_50965;tissues_transcript_66062…
Biological Process: cell surface receptor signaling pathway involved in cell-cell signaling (GO:1905114);	12	tissues_transcript_29663;tissues_transcript_69685;tissues_transcript_66062;tissues_transcript_24021;tissues_transcript_53540;tissues_transcript_39320;tissues_transcript_51250;tissues_transcript_44589;tissues_transcript_74731;tissues_transcript_33772;tissues_transcript_56589;tissues_transcript_72284
Biological Process: cell tip growth (GO:0009932);	34	tissues_transcript_55690;tissues_transcript_53406;tissues_transcript_31665;tissues_transcript_39411;tissues_transcript_43597;tissues_transcript_40002;tissues_transcript_73361;tissues_transcript_22794;tissues_transcript_56198;tissues_transcript_46270;tissues_transcript_55312;tissues_transcript_24974;tissues_transcript_65741;tissues_transcript_17405;tissues_transcript_36778;tissues_transcript_28166…
Biological Process: cell volume homeostasis (GO:0006884);	5	tissues_transcript_33450;tissues_transcript_32473;tissues_transcript_66892;tissues_transcript_31311;tissues_transcript_30213
Biological Process: cell wall assembly (GO:0070726);	2	tissues_transcript_50440;tissues_transcript_55015
Biological Process: cell wall biogenesis (GO:0042546);	60	tissues_transcript_61358;tissues_transcript_74072;tissues_transcript_60145;tissues_transcript_16703;tissues_transcript_60327;tissues_transcript_62799;tissues_transcript_38364;tissues_transcript_12936;tissues_transcript_56198;tissues_transcript_26907;tissues_transcript_65653;tissues_transcript_46377;tissues_transcript_27661;tissues_transcript_68038;tissues_transcript_73361;tissues_transcript_66653…
Biological Process: cell wall macromolecule biosynthetic process (GO:0044038);	7	tissues_transcript_55015;tissues_transcript_51831;tissues_transcript_73770;tissues_transcript_50440;tissues_transcript_56198;tissues_transcript_38789;tissues_transcript_68038
Biological Process: cell wall macromolecule catabolic process (GO:0016998);	29	tissues_transcript_74115;tissues_transcript_60633;tissues_transcript_25064;tissues_transcript_13000;tissues_transcript_28199;tissues_transcript_52469;tissues_transcript_74769;tissues_transcript_59230;tissues_transcript_75125;tissues_transcript_51591;tissues_transcript_10362;tissues_transcript_64689;tissues_transcript_35293;tissues_transcript_58594;tissues_transcript_72085;tissues_transcript_38722…
Biological Process: cell wall macromolecule metabolic process (GO:0044036);	10	tissues_transcript_31794;tissues_transcript_51831;tissues_transcript_38789;tissues_transcript_73770;tissues_transcript_50440;tissues_transcript_56198;tissues_transcript_39533;tissues_transcript_55015;tissues_transcript_68038;tissues_transcript_59044
Biological Process: cell wall mannoprotein biosynthetic process (GO:0000032);	1	tissues_transcript_56140
Biological Process: cell wall modification (GO:0042545);	47	tissues_transcript_4670;tissues_transcript_27454;tissues_transcript_24711;tissues_transcript_57006;tissues_transcript_20507;tissues_transcript_28625;tissues_transcript_55274;tissues_transcript_60738;tissues_transcript_68966;tissues_transcript_55132;tissues_transcript_56712;tissues_transcript_9662;tissues_transcript_5395;tissues_transcript_42406;tissues_transcript_49121;tissues_transcript_70431;ti…
Biological Process: cell wall organization (GO:0071555);	195	tissues_transcript_25369;tissues_transcript_194;tissues_transcript_62226;tissues_transcript_45475;tissues_transcript_39506;tissues_transcript_26766;tissues_transcript_35433;tissues_transcript_41043;tissues_transcript_43571;tissues_transcript_45179;tissues_transcript_48058;tissues_transcript_1765;tissues_transcript_51001;tissues_transcript_45866;tissues_transcript_35922;tissues_transcript_21152;ti…
Biological Process: cell wall organization or biogenesis (GO:0071554);	61	tissues_transcript_38364;tissues_transcript_62799;tissues_transcript_16244;tissues_transcript_16703;tissues_transcript_48058;tissues_transcript_10453;tissues_transcript_59044;tissues_transcript_73081;tissues_transcript_64868;tissues_transcript_61358;tissues_transcript_39533;tissues_transcript_61151;tissues_transcript_38789;tissues_transcript_50482;tissues_transcript_4761;tissues_transcript_60693;…
Biological Process: cell wall pectin biosynthetic process (GO:0052325);	6	tissues_transcript_2700;tissues_transcript_68038;tissues_transcript_38789;tissues_transcript_56198;tissues_transcript_73770;tissues_transcript_65683
Biological Process: cell wall pectin metabolic process (GO:0052546);	7	tissues_transcript_48344;tissues_transcript_67339;tissues_transcript_38789;tissues_transcript_68038;tissues_transcript_56784;tissues_transcript_73770;tissues_transcript_56198
Biological Process: cell wall polysaccharide biosynthetic process (GO:0070592);	7	tissues_transcript_68038;tissues_transcript_38789;tissues_transcript_55015;tissues_transcript_51831;tissues_transcript_73770;tissues_transcript_50440;tissues_transcript_56198
Biological Process: cell wall polysaccharide metabolic process (GO:0010383);	10	tissues_transcript_59044;tissues_transcript_68038;tissues_transcript_56198;tissues_transcript_39533;tissues_transcript_50440;tissues_transcript_73770;tissues_transcript_55015;tissues_transcript_38789;tissues_transcript_31794;tissues_transcript_51831
Biological Process: cell wall thickening (GO:0052386);	6	tissues_transcript_71334;tissues_transcript_38817;tissues_transcript_55132;tissues_transcript_55932;tissues_transcript_27454;tissues_transcript_60738
Biological Process: cell-cell adhesion (GO:0098609);	1	tissues_transcript_54659
Biological Process: cell-cell junction assembly (GO:0007043);	6	tissues_transcript_61196;tissues_transcript_29620;tissues_transcript_66007;tissues_transcript_4142;tissues_transcript_9622;tissues_transcript_24935
Biological Process: cell-cell junction organization (GO:0045216);	8	tissues_transcript_9622;tissues_transcript_35296;tissues_transcript_24935;tissues_transcript_4142;tissues_transcript_61196;tissues_transcript_29620;tissues_transcript_50939;tissues_transcript_66007
Biological Process: cell-cell recognition (GO:0009988);	2	tissues_transcript_46662;tissues_transcript_16143
Biological Process: cell-cell signaling (GO:0007267);	22	tissues_transcript_20054;tissues_transcript_66062;tissues_transcript_33053;tissues_transcript_3142;tissues_transcript_72284;tissues_transcript_56589;tissues_transcript_51250;tissues_transcript_70824;tissues_transcript_74731;tissues_transcript_33772;tissues_transcript_27320;tissues_transcript_25077;tissues_transcript_24021;tissues_transcript_39320;tissues_transcript_53540;tissues_transcript_29663;…
Biological Process: cell-cell signaling by wnt (GO:0198738);	12	tissues_transcript_56589;tissues_transcript_72284;tissues_transcript_51250;tissues_transcript_33772;tissues_transcript_44589;tissues_transcript_74731;tissues_transcript_66062;tissues_transcript_39320;tissues_transcript_53540;tissues_transcript_24021;tissues_transcript_69685;tissues_transcript_29663
Biological Process: cell-cell signaling involved in cardiac conduction (GO:0086019);	1	tissues_transcript_71609
Biological Process: cell-cell signaling involved in cell fate commitment (GO:0045168);	1	tissues_transcript_27320
Biological Process: cellular aldehyde metabolic process (GO:0006081);	25	tissues_transcript_56118;tissues_transcript_70956;tissues_transcript_66251;tissues_transcript_60471;tissues_transcript_7990;tissues_transcript_43601;tissues_transcript_35093;tissues_transcript_72958;tissues_transcript_26517;tissues_transcript_25328;tissues_transcript_70837;tissues_transcript_16718;tissues_transcript_65749;tissues_transcript_53211;tissues_transcript_47374;tissues_transcript_42992;…
Biological Process: cellular alkene metabolic process (GO:0043449);	9	tissues_transcript_71754;tissues_transcript_42740;tissues_transcript_73455;tissues_transcript_20627;tissues_transcript_54179;tissues_transcript_5689;tissues_transcript_35521;tissues_transcript_65898;tissues_transcript_18339
Biological Process: cellular aluminum ion homeostasis (GO:0010217);	1	tissues_transcript_31095
Biological Process: cellular amide catabolic process (GO:0043605);	1	tissues_transcript_37392
Biological Process: cellular amide metabolic process (GO:0043603);	112	tissues_transcript_46527;tissues_transcript_31659;tissues_transcript_55461;tissues_transcript_41159;tissues_transcript_64276;tissues_transcript_30671;tissues_transcript_13669;tissues_transcript_70145;tissues_transcript_28225;tissues_transcript_64486;tissues_transcript_31510;tissues_transcript_44742;tissues_transcript_56;tissues_transcript_19839;tissues_transcript_34664;tissues_transcript_26175;ti…
Biological Process: cellular amine metabolic process (GO:0044106);	8	tissues_transcript_71334;tissues_transcript_54191;tissues_transcript_4057;tissues_transcript_54947;tissues_transcript_43597;tissues_transcript_72874;tissues_transcript_61193;tissues_transcript_38817
Biological Process: cellular amino acid biosynthetic process (GO:0008652);	40	tissues_transcript_720;tissues_transcript_64981;tissues_transcript_53799;tissues_transcript_620;tissues_transcript_48733;tissues_transcript_55894;tissues_transcript_29993;tissues_transcript_69183;tissues_transcript_64703;tissues_transcript_8308;tissues_transcript_40829;tissues_transcript_69383;tissues_transcript_74356;tissues_transcript_61828;tissues_transcript_70484;tissues_transcript_15775;tiss…
Biological Process: cellular amino acid catabolic process (GO:0009063);	19	tissues_transcript_30754;tissues_transcript_9736;tissues_transcript_43440;tissues_transcript_30559;tissues_transcript_44949;tissues_transcript_25032;tissues_transcript_34186;tissues_transcript_11580;tissues_transcript_69523;tissues_transcript_54659;tissues_transcript_69256;tissues_transcript_16154;tissues_transcript_43620;tissues_transcript_56916;tissues_transcript_26604;tissues_transcript_45305;…
Biological Process: cellular amino acid metabolic process (GO:0006520);	114	tissues_transcript_71334;tissues_transcript_28504;tissues_transcript_65250;tissues_transcript_16154;tissues_transcript_25223;tissues_transcript_65122;tissues_transcript_38313;tissues_transcript_37856;tissues_transcript_59544;tissues_transcript_74183;tissues_transcript_34941;tissues_transcript_57122;tissues_transcript_59504;tissues_transcript_6319;tissues_transcript_19209;tissues_transcript_67948;…
Biological Process: cellular ammonia homeostasis (GO:0097275);	1	tissues_transcript_5085
Biological Process: cellular aromatic compound metabolic process (GO:0006725);	838	tissues_transcript_62312;tissues_transcript_64303;tissues_transcript_58669;tissues_transcript_35025;tissues_transcript_36232;tissues_transcript_64738;tissues_transcript_38119;tissues_transcript_56798;tissues_transcript_478;tissues_transcript_54409;tissues_transcript_48016;tissues_transcript_74413;tissues_transcript_48333;tissues_transcript_74991;tissues_transcript_45125;tissues_transcript_72110;t…
Biological Process: cellular biogenic amine biosynthetic process (GO:0042401);	7	tissues_transcript_38817;tissues_transcript_4057;tissues_transcript_54947;tissues_transcript_43597;tissues_transcript_54191;tissues_transcript_61193;tissues_transcript_71334
Biological Process: cellular biogenic amine catabolic process (GO:0042402);	1	tissues_transcript_72874
Biological Process: cellular biogenic amine metabolic process (GO:0006576);	8	tissues_transcript_54947;tissues_transcript_4057;tissues_transcript_43597;tissues_transcript_71334;tissues_transcript_54191;tissues_transcript_38817;tissues_transcript_72874;tissues_transcript_61193
Biological Process: cellular biosynthetic process (GO:0044249);	457	tissues_transcript_65744;tissues_transcript_43450;tissues_transcript_38488;tissues_transcript_73980;tissues_transcript_27336;tissues_transcript_25328;tissues_transcript_45942;tissues_transcript_50087;tissues_transcript_35521;tissues_transcript_52217;tissues_transcript_24532;tissues_transcript_58387;tissues_transcript_70038;tissues_transcript_47725;tissues_transcript_69710;tissues_transcript_15287…
Biological Process: cellular cadmium ion homeostasis (GO:0006876);	1	tissues_transcript_73999
Biological Process: cellular calcium ion homeostasis (GO:0006874);	9	tissues_transcript_62134;tissues_transcript_3567;tissues_transcript_2200;tissues_transcript_25277;tissues_transcript_5097;tissues_transcript_65736;tissues_transcript_235;tissues_transcript_31435;tissues_transcript_71609
Biological Process: cellular carbohydrate biosynthetic process (GO:0034637);	32	tissues_transcript_38698;tissues_transcript_43130;tissues_transcript_41291;tissues_transcript_55015;tissues_transcript_24323;tissues_transcript_74424;tissues_transcript_50440;tissues_transcript_36890;tissues_transcript_1698;tissues_transcript_569;tissues_transcript_62032;tissues_transcript_73843;tissues_transcript_66078;tissues_transcript_73770;tissues_transcript_38364;tissues_transcript_1166;tis…
Biological Process: cellular carbohydrate catabolic process (GO:0044275);	11	tissues_transcript_54712;tissues_transcript_64381;tissues_transcript_75010;tissues_transcript_71681;tissues_transcript_63102;tissues_transcript_56583;tissues_transcript_72406;tissues_transcript_70303;tissues_transcript_5973;tissues_transcript_40579;tissues_transcript_53819
Biological Process: cellular carbohydrate metabolic process (GO:0044262);	62	tissues_transcript_72406;tissues_transcript_36441;tissues_transcript_73843;tissues_transcript_39283;tissues_transcript_569;tissues_transcript_62032;tissues_transcript_48563;tissues_transcript_1698;tissues_transcript_71681;tissues_transcript_75010;tissues_transcript_54659;tissues_transcript_12935;tissues_transcript_73770;tissues_transcript_66078;tissues_transcript_43130;tissues_transcript_41291;ti…
Biological Process: cellular catabolic process (GO:0044248);	465	tissues_transcript_71488;tissues_transcript_52909;tissues_transcript_10892;tissues_transcript_55676;tissues_transcript_67713;tissues_transcript_1754;tissues_transcript_5415;tissues_transcript_58160;tissues_transcript_68195;tissues_transcript_5518;tissues_transcript_44690;tissues_transcript_29663;tissues_transcript_67420;tissues_transcript_12892;tissues_transcript_61339;tissues_transcript_44590;ti…
Biological Process: cellular cation homeostasis (GO:0030003);	29	tissues_transcript_38890;tissues_transcript_49245;tissues_transcript_34319;tissues_transcript_45383;tissues_transcript_31095;tissues_transcript_71812;tissues_transcript_59334;tissues_transcript_45021;tissues_transcript_70254;tissues_transcript_19892;tissues_transcript_68521;tissues_transcript_38726;tissues_transcript_59064;tissues_transcript_68535;tissues_transcript_20562;tissues_transcript_50898…
Biological Process: cellular chemical homeostasis (GO:0055082);	52	tissues_transcript_44853;tissues_transcript_67097;tissues_transcript_50898;tissues_transcript_16117;tissues_transcript_26087;tissues_transcript_64791;tissues_transcript_31891;tissues_transcript_34075;tissues_transcript_61947;tissues_transcript_37589;tissues_transcript_59334;tissues_transcript_13265;tissues_transcript_38890;tissues_transcript_18756;tissues_transcript_36264;tissues_transcript_45383…
Biological Process: cellular component assembly (GO:0022607);	272	tissues_transcript_13568;tissues_transcript_58128;tissues_transcript_33749;tissues_transcript_26747;tissues_transcript_51204;tissues_transcript_71160;tissues_transcript_7060;tissues_transcript_30023;tissues_transcript_60576;tissues_transcript_56245;tissues_transcript_34691;tissues_transcript_21921;tissues_transcript_2713;tissues_transcript_66093;tissues_transcript_820;tissues_transcript_47009;tis…
Biological Process: cellular component assembly involved in morphogenesis (GO:0010927);	2	tissues_transcript_66282;tissues_transcript_55461
Biological Process: cellular component biogenesis (GO:0044085);	363	tissues_transcript_57568;tissues_transcript_45665;tissues_transcript_10529;tissues_transcript_34409;tissues_transcript_50041;tissues_transcript_53822;tissues_transcript_36028;tissues_transcript_66259;tissues_transcript_68257;tissues_transcript_61020;tissues_transcript_74525;tissues_transcript_68016;tissues_transcript_64697;tissues_transcript_63126;tissues_transcript_57310;tissues_transcript_1327;…
Biological Process: cellular component disassembly (GO:0022411);	36	tissues_transcript_42907;tissues_transcript_67403;tissues_transcript_61339;tissues_transcript_2713;tissues_transcript_1956;tissues_transcript_67420;tissues_transcript_74737;tissues_transcript_50745;tissues_transcript_10154;tissues_transcript_67043;tissues_transcript_28196;tissues_transcript_53618;tissues_transcript_67713;tissues_transcript_60990;tissues_transcript_58657;tissues_transcript_19292;t…
Biological Process: cellular component disassembly involved in execution phase of apoptosis (GO:0006921);	6	tissues_transcript_19292;tissues_transcript_28196;tissues_transcript_45457;tissues_transcript_34103;tissues_transcript_45530;tissues_transcript_60073
Biological Process: cellular component macromolecule biosynthetic process (GO:0070589);	7	tissues_transcript_38789;tissues_transcript_68038;tissues_transcript_51831;tissues_transcript_55015;tissues_transcript_56198;tissues_transcript_50440;tissues_transcript_73770
Biological Process: cellular component maintenance (GO:0043954);	3	tissues_transcript_41513;tissues_transcript_70588;tissues_transcript_47434
Biological Process: cellular component morphogenesis (GO:0032989);	94	tissues_transcript_36551;tissues_transcript_71534;tissues_transcript_55690;tissues_transcript_69721;tissues_transcript_44604;tissues_transcript_43597;tissues_transcript_48110;tissues_transcript_2597;tissues_transcript_38066;tissues_transcript_62155;tissues_transcript_46270;tissues_transcript_24974;tissues_transcript_40825;tissues_transcript_56198;tissues_transcript_6997;tissues_transcript_28633;t…
Biological Process: cellular component organization (GO:0016043);	805	tissues_transcript_67634;tissues_transcript_45925;tissues_transcript_67332;tissues_transcript_55932;tissues_transcript_25177;tissues_transcript_71334;tissues_transcript_48734;tissues_transcript_73620;tissues_transcript_62836;tissues_transcript_8014;tissues_transcript_57897;tissues_transcript_49911;tissues_transcript_52;tissues_transcript_36650;tissues_transcript_1907;tissues_transcript_31879;tiss…
Biological Process: cellular component organization or biogenesis (GO:0071840);	876	tissues_transcript_71534;tissues_transcript_34086;tissues_transcript_20285;tissues_transcript_1262;tissues_transcript_56320;tissues_transcript_3317;tissues_transcript_55705;tissues_transcript_60073;tissues_transcript_62403;tissues_transcript_34639;tissues_transcript_36537;tissues_transcript_74084;tissues_transcript_58970;tissues_transcript_49814;tissues_transcript_65524;tissues_transcript_59095;t…
Biological Process: cellular copper ion homeostasis (GO:0006878);	11	tissues_transcript_19462;tissues_transcript_45762;tissues_transcript_19945;tissues_transcript_37092;tissues_transcript_42220;tissues_transcript_37083;tissues_transcript_1072;tissues_transcript_22078;tissues_transcript_20562;tissues_transcript_19892;tissues_transcript_40110
Biological Process: cellular defense response (GO:0006968);	2	tissues_transcript_2752;tissues_transcript_21245
Biological Process: cellular detoxification (GO:1990748);	34	tissues_transcript_37866;tissues_transcript_62756;tissues_transcript_73756;tissues_transcript_74352;tissues_transcript_21390;tissues_transcript_42096;tissues_transcript_18040;tissues_transcript_57467;tissues_transcript_31347;tissues_transcript_63126;tissues_transcript_38077;tissues_transcript_56593;tissues_transcript_65738;tissues_transcript_53795;tissues_transcript_67859;tissues_transcript_13587…
Biological Process: cellular detoxification of aldehyde (GO:0110095);	4	tissues_transcript_73756;tissues_transcript_25581;tissues_transcript_48032;tissues_transcript_42096
Biological Process: cellular developmental process (GO:0048869);	229	tissues_transcript_51332;tissues_transcript_10758;tissues_transcript_54425;tissues_transcript_33176;tissues_transcript_65487;tissues_transcript_58064;tissues_transcript_56212;tissues_transcript_36890;tissues_transcript_569;tissues_transcript_55571;tissues_transcript_27454;tissues_transcript_63837;tissues_transcript_72854;tissues_transcript_16143;tissues_transcript_21871;tissues_transcript_50512;t…
Biological Process: cellular divalent inorganic cation homeostasis (GO:0072503);	2	tissues_transcript_70254;tissues_transcript_71609
Biological Process: cellular glucan metabolic process (GO:0006073);	47	tissues_transcript_54712;tissues_transcript_36890;tissues_transcript_55015;tissues_transcript_74424;tissues_transcript_24323;tissues_transcript_63102;tissues_transcript_50440;tissues_transcript_7495;tissues_transcript_38698;tissues_transcript_56583;tissues_transcript_43130;tissues_transcript_41291;tissues_transcript_50546;tissues_transcript_53819;tissues_transcript_49174;tissues_transcript_75010;…
Biological Process: cellular glucose homeostasis (GO:0001678);	10	tissues_transcript_61947;tissues_transcript_41021;tissues_transcript_41340;tissues_transcript_21024;tissues_transcript_9762;tissues_transcript_61352;tissues_transcript_38628;tissues_transcript_32128;tissues_transcript_28264;tissues_transcript_45286
Biological Process: cellular heat acclimation (GO:0070370);	8	tissues_transcript_282;tissues_transcript_58143;tissues_transcript_57655;tissues_transcript_63252;tissues_transcript_45317;tissues_transcript_9909;tissues_transcript_30914;tissues_transcript_45977
Biological Process: cellular homeostasis (GO:0019725);	69	tissues_transcript_28542;tissues_transcript_71812;tissues_transcript_31095;tissues_transcript_49245;tissues_transcript_62756;tissues_transcript_38726;tissues_transcript_28650;tissues_transcript_19892;tissues_transcript_59064;tissues_transcript_20562;tissues_transcript_9762;tissues_transcript_13687;tissues_transcript_67819;tissues_transcript_62601;tissues_transcript_65889;tissues_transcript_31846;…
Biological Process: cellular hormone metabolic process (GO:0034754);	19	tissues_transcript_4028;tissues_transcript_38817;tissues_transcript_31896;tissues_transcript_54968;tissues_transcript_25116;tissues_transcript_42428;tissues_transcript_71334;tissues_transcript_6245;tissues_transcript_73028;tissues_transcript_49997;tissues_transcript_40580;tissues_transcript_42214;tissues_transcript_12376;tissues_transcript_32532;tissues_transcript_16608;tissues_transcript_66251;t…
Biological Process: cellular hyperosmotic response (GO:0071474);	2	tissues_transcript_42049;tissues_transcript_44828
Biological Process: cellular hyperosmotic salinity response (GO:0071475);	4	tissues_transcript_61669;tissues_transcript_42049;tissues_transcript_44828;tissues_transcript_57973
Biological Process: cellular ion homeostasis (GO:0006873);	55	tissues_transcript_31846;tissues_transcript_52664;tissues_transcript_18101;tissues_transcript_37083;tissues_transcript_39110;tissues_transcript_71609;tissues_transcript_67819;tissues_transcript_56532;tissues_transcript_44205;tissues_transcript_19945;tissues_transcript_61290;tissues_transcript_62601;tissues_transcript_17228;tissues_transcript_16195;tissues_transcript_55920;tissues_transcript_19462…
Biological Process: cellular iron ion homeostasis (GO:0006879);	22	tissues_transcript_44853;tissues_transcript_67819;tissues_transcript_56532;tissues_transcript_32170;tissues_transcript_31712;tissues_transcript_62601;tissues_transcript_26087;tissues_transcript_58607;tissues_transcript_73999;tissues_transcript_34968;tissues_transcript_61460;tissues_transcript_31909;tissues_transcript_39059;tissues_transcript_59334;tissues_transcript_65603;tissues_transcript_34319…
Biological Process: cellular ketone metabolic process (GO:0042180);	12	tissues_transcript_43440;tissues_transcript_3344;tissues_transcript_11124;tissues_transcript_42992;tissues_transcript_72580;tissues_transcript_7127;tissues_transcript_25328;tissues_transcript_72958;tissues_transcript_35093;tissues_transcript_7990;tissues_transcript_60471;tissues_transcript_15539
Biological Process: cellular lipid catabolic process (GO:0044242);	15	tissues_transcript_1754;tissues_transcript_24616;tissues_transcript_73616;tissues_transcript_30754;tissues_transcript_70303;tissues_transcript_59425;tissues_transcript_37093;tissues_transcript_53985;tissues_transcript_28308;tissues_transcript_40214;tissues_transcript_27837;tissues_transcript_68415;tissues_transcript_56339;tissues_transcript_34922;tissues_transcript_40959
Biological Process: cellular lipid metabolic process (GO:0044255);	127	tissues_transcript_49997;tissues_transcript_33053;tissues_transcript_75129;tissues_transcript_36548;tissues_transcript_52307;tissues_transcript_60762;tissues_transcript_3088;tissues_transcript_38529;tissues_transcript_69701;tissues_transcript_46725;tissues_transcript_27837;tissues_transcript_68255;tissues_transcript_53985;tissues_transcript_67760;tissues_transcript_27347;tissues_transcript_56549;…
Biological Process: cellular localization (GO:0051641);	249	tissues_transcript_61711;tissues_transcript_6265;tissues_transcript_49520;tissues_transcript_59533;tissues_transcript_73361;tissues_transcript_42246;tissues_transcript_30775;tissues_transcript_1221;tissues_transcript_69651;tissues_transcript_16026;tissues_transcript_49606;tissues_transcript_55829;tissues_transcript_6259;tissues_transcript_67503;tissues_transcript_6231;tissues_transcript_15306;tis…
Biological Process: cellular macromolecule biosynthetic process (GO:0034645);	233	tissues_transcript_35598;tissues_transcript_48141;tissues_transcript_1541;tissues_transcript_58272;tissues_transcript_41364;tissues_transcript_43912;tissues_transcript_59072;tissues_transcript_53181;tissues_transcript_52040;tissues_transcript_1692;tissues_transcript_9150;tissues_transcript_72951;tissues_transcript_71118;tissues_transcript_34253;tissues_transcript_49729;tissues_transcript_51712;ti…
Biological Process: cellular macromolecule catabolic process (GO:0044265);	313	tissues_transcript_44589;tissues_transcript_29710;tissues_transcript_46389;tissues_transcript_961;tissues_transcript_14270;tissues_transcript_72324;tissues_transcript_69105;tissues_transcript_39320;tissues_transcript_46750;tissues_transcript_48006;tissues_transcript_72284;tissues_transcript_27624;tissues_transcript_56361;tissues_transcript_28020;tissues_transcript_67332;tissues_transcript_30718;t…
Biological Process: cellular macromolecule localization (GO:0070727);	181	tissues_transcript_42882;tissues_transcript_4718;tissues_transcript_44742;tissues_transcript_73411;tissues_transcript_17405;tissues_transcript_68334;tissues_transcript_15274;tissues_transcript_75011;tissues_transcript_43512;tissues_transcript_67420;tissues_transcript_34242;tissues_transcript_65199;tissues_transcript_64451;tissues_transcript_4261;tissues_transcript_71145;tissues_transcript_34691;t…
Biological Process: cellular macromolecule metabolic process (GO:0044260);	1055	tissues_transcript_73375;tissues_transcript_34188;tissues_transcript_73881;tissues_transcript_2237;tissues_transcript_15346;tissues_transcript_46122;tissues_transcript_26037;tissues_transcript_52772;tissues_transcript_66143;tissues_transcript_51704;tissues_transcript_8192;tissues_transcript_52324;tissues_transcript_72454;tissues_transcript_1541;tissues_transcript_34022;tissues_transcript_45641;ti…
Biological Process: cellular manganese ion homeostasis (GO:0030026);	21	tissues_transcript_5635;tissues_transcript_37371;tissues_transcript_68521;tissues_transcript_42294;tissues_transcript_24979;tissues_transcript_39863;tissues_transcript_38626;tissues_transcript_55764;tissues_transcript_65165;tissues_transcript_21758;tissues_transcript_46585;tissues_transcript_34620;tissues_transcript_26087;tissues_transcript_47381;tissues_transcript_63883;tissues_transcript_44853;…
Biological Process: cellular metabolic compound salvage (GO:0043094);	12	tissues_transcript_72393;tissues_transcript_33221;tissues_transcript_69559;tissues_transcript_5269;tissues_transcript_38026;tissues_transcript_53578;tissues_transcript_34586;tissues_transcript_36848;tissues_transcript_30235;tissues_transcript_53454;tissues_transcript_17315;tissues_transcript_72277
Biological Process: cellular metabolic process (GO:0044237);	1928	tissues_transcript_13829;tissues_transcript_58493;tissues_transcript_45449;tissues_transcript_48225;tissues_transcript_9601;tissues_transcript_18981;tissues_transcript_6705;tissues_transcript_37791;tissues_transcript_60546;tissues_transcript_56713;tissues_transcript_73659;tissues_transcript_61512;tissues_transcript_65658;tissues_transcript_28952;tissues_transcript_62216;tissues_transcript_61087;t…
Biological Process: cellular metal ion homeostasis (GO:0006875);	22	tissues_transcript_26087;tissues_transcript_64791;tissues_transcript_37083;tissues_transcript_71609;tissues_transcript_67819;tissues_transcript_56532;tissues_transcript_44853;tissues_transcript_19945;tissues_transcript_62601;tissues_transcript_50898;tissues_transcript_16117;tissues_transcript_19462;tissues_transcript_68521;tissues_transcript_70254;tissues_transcript_19892;tissues_transcript_20562…
Biological Process: cellular modified amino acid biosynthetic process (GO:0042398);	5	tissues_transcript_5585;tissues_transcript_27054;tissues_transcript_70690;tissues_transcript_34951;tissues_transcript_70145
Biological Process: cellular modified amino acid catabolic process (GO:0042219);	2	tissues_transcript_64728;tissues_transcript_34186
Biological Process: cellular modified amino acid metabolic process (GO:0006575);	53	tissues_transcript_21466;tissues_transcript_44590;tissues_transcript_55894;tissues_transcript_68568;tissues_transcript_41728;tissues_transcript_19839;tissues_transcript_67774;tissues_transcript_49688;tissues_transcript_41220;tissues_transcript_15070;tissues_transcript_35271;tissues_transcript_34951;tissues_transcript_12863;tissues_transcript_13669;tissues_transcript_70145;tissues_transcript_9074;…
Biological Process: cellular monovalent inorganic cation homeostasis (GO:0030004);	7	tissues_transcript_68535;tissues_transcript_65889;tissues_transcript_45383;tissues_transcript_49245;tissues_transcript_67097;tissues_transcript_64791;tissues_transcript_50898
Biological Process: cellular nitrogen compound biosynthetic process (GO:0044271);	224	tissues_transcript_56609;tissues_transcript_68424;tissues_transcript_47996;tissues_transcript_31166;tissues_transcript_36398;tissues_transcript_768;tissues_transcript_43018;tissues_transcript_5442;tissues_transcript_2755;tissues_transcript_74002;tissues_transcript_50758;tissues_transcript_33779;tissues_transcript_70523;tissues_transcript_52639;tissues_transcript_187;tissues_transcript_67033;tissu…
Biological Process: cellular nitrogen compound catabolic process (GO:0044270);	85	tissues_transcript_47725;tissues_transcript_34188;tissues_transcript_73200;tissues_transcript_3532;tissues_transcript_61407;tissues_transcript_52772;tissues_transcript_41099;tissues_transcript_33614;tissues_transcript_8920;tissues_transcript_46102;tissues_transcript_51704;tissues_transcript_65744;tissues_transcript_55932;tissues_transcript_48886;tissues_transcript_28020;tissues_transcript_30718;t…
Biological Process: cellular nitrogen compound metabolic process (GO:0034641);	896	tissues_transcript_47599;tissues_transcript_72432;tissues_transcript_39977;tissues_transcript_41917;tissues_transcript_53111;tissues_transcript_28976;tissues_transcript_61020;tissues_transcript_71025;tissues_transcript_74552;tissues_transcript_41156;tissues_transcript_52550;tissues_transcript_47769;tissues_transcript_24569;tissues_transcript_26641;tissues_transcript_34409;tissues_transcript_40507…
Biological Process: cellular oxidant detoxification (GO:0098869);	36	tissues_transcript_21390;tissues_transcript_18040;tissues_transcript_57467;tissues_transcript_62756;tissues_transcript_37866;tissues_transcript_58735;tissues_transcript_74352;tissues_transcript_47574;tissues_transcript_13587;tissues_transcript_67677;tissues_transcript_45723;tissues_transcript_31347;tissues_transcript_38077;tissues_transcript_63126;tissues_transcript_53795;tissues_transcript_67859…
Biological Process: cellular pigment accumulation (GO:0043482);	2	tissues_transcript_27127;tissues_transcript_65536
Biological Process: cellular pigmentation (GO:0033059);	2	tissues_transcript_27127;tissues_transcript_65536
Biological Process: cellular polysaccharide biosynthetic process (GO:0033692);	32	tissues_transcript_38698;tissues_transcript_43130;tissues_transcript_41291;tissues_transcript_36890;tissues_transcript_55015;tissues_transcript_50440;tissues_transcript_24323;tissues_transcript_74424;tissues_transcript_73843;tissues_transcript_1698;tissues_transcript_62032;tissues_transcript_569;tissues_transcript_66078;tissues_transcript_73770;tissues_transcript_38364;tissues_transcript_1166;tis…
Biological Process: cellular polysaccharide catabolic process (GO:0044247);	9	tissues_transcript_63102;tissues_transcript_75010;tissues_transcript_64381;tissues_transcript_71681;tissues_transcript_54712;tissues_transcript_53819;tissues_transcript_40579;tissues_transcript_72406;tissues_transcript_56583
Biological Process: cellular polysaccharide metabolic process (GO:0044264);	44	tissues_transcript_75010;tissues_transcript_71681;tissues_transcript_66078;tissues_transcript_73770;tissues_transcript_73843;tissues_transcript_72406;tissues_transcript_1698;tissues_transcript_62032;tissues_transcript_569;tissues_transcript_36890;tissues_transcript_54712;tissues_transcript_55015;tissues_transcript_50440;tissues_transcript_24323;tissues_transcript_74424;tissues_transcript_63102;ti…
Biological Process: cellular potassium ion homeostasis (GO:0030007);	5	tissues_transcript_37195;tissues_transcript_3435;tissues_transcript_50898;tissues_transcript_49031;tissues_transcript_64791
Biological Process: cellular process (GO:0009987);	2849	tissues_transcript_755;tissues_transcript_56;tissues_transcript_11953;tissues_transcript_74205;tissues_transcript_63742;tissues_transcript_74164;tissues_transcript_66601;tissues_transcript_54784;tissues_transcript_51299;tissues_transcript_45902;tissues_transcript_73210;tissues_transcript_51065;tissues_transcript_65745;tissues_transcript_35693;tissues_transcript_74954;tissues_transcript_64417;tiss…
Biological Process: cellular process involved in reproduction in multicellular organism (GO:0022412);	40	tissues_transcript_56017;tissues_transcript_6997;tissues_transcript_70293;tissues_transcript_41560;tissues_transcript_11456;tissues_transcript_60524;tissues_transcript_41323;tissues_transcript_69697;tissues_transcript_33214;tissues_transcript_71534;tissues_transcript_68422;tissues_transcript_14902;tissues_transcript_48110;tissues_transcript_25679;tissues_transcript_51299;tissues_transcript_44604;…
Biological Process: cellular protein catabolic process (GO:0044257);	244	tissues_transcript_24815;tissues_transcript_49062;tissues_transcript_6180;tissues_transcript_54736;tissues_transcript_1451;tissues_transcript_72108;tissues_transcript_41068;tissues_transcript_6254;tissues_transcript_5823;tissues_transcript_51753;tissues_transcript_62069;tissues_transcript_25813;tissues_transcript_46655;tissues_transcript_56889;tissues_transcript_16264;tissues_transcript_74607;tis…
Biological Process: cellular protein complex disassembly (GO:0043624);	11	tissues_transcript_74737;tissues_transcript_50745;tissues_transcript_10154;tissues_transcript_67043;tissues_transcript_53618;tissues_transcript_49070;tissues_transcript_58657;tissues_transcript_54071;tissues_transcript_52094;tissues_transcript_42907;tissues_transcript_1956
Biological Process: cellular protein localization (GO:0034613);	180	tissues_transcript_26985;tissues_transcript_30992;tissues_transcript_29276;tissues_transcript_74212;tissues_transcript_30814;tissues_transcript_71331;tissues_transcript_52743;tissues_transcript_48229;tissues_transcript_36758;tissues_transcript_55144;tissues_transcript_1182;tissues_transcript_69382;tissues_transcript_1930;tissues_transcript_4333;tissues_transcript_46358;tissues_transcript_49374;ti…
Biological Process: cellular protein metabolic process (GO:0044267);	768	tissues_transcript_36904;tissues_transcript_65606;tissues_transcript_67420;tissues_transcript_38882;tissues_transcript_34664;tissues_transcript_71488;tissues_transcript_52909;tissues_transcript_55676;tissues_transcript_14192;tissues_transcript_60856;tissues_transcript_53564;tissues_transcript_18808;tissues_transcript_29196;tissues_transcript_54819;tissues_transcript_68195;tissues_transcript_30552…
Biological Process: cellular protein modification process (GO:0006464);	615	tissues_transcript_57105;tissues_transcript_62129;tissues_transcript_67333;tissues_transcript_62419;tissues_transcript_207;tissues_transcript_5831;tissues_transcript_39005;tissues_transcript_51108;tissues_transcript_36903;tissues_transcript_67420;tissues_transcript_65606;tissues_transcript_36904;tissues_transcript_18808;tissues_transcript_53564;tissues_transcript_60856;tissues_transcript_14192;ti…
Biological Process: cellular protein-containing complex assembly (GO:0034622);	141	tissues_transcript_6;tissues_transcript_47009;tissues_transcript_18808;tissues_transcript_32569;tissues_transcript_44744;tissues_transcript_820;tissues_transcript_66093;tissues_transcript_56245;tissues_transcript_60576;tissues_transcript_7060;tissues_transcript_30023;tissues_transcript_51204;tissues_transcript_71160;tissues_transcript_26747;tissues_transcript_33749;tissues_transcript_53871;tissue…
Biological Process: cellular protein-containing complex localization (GO:0034629);	3	tissues_transcript_48467;tissues_transcript_73453;tissues_transcript_42344
Biological Process: cellular respiration (GO:0045333);	24	tissues_transcript_50532;tissues_transcript_45759;tissues_transcript_69416;tissues_transcript_46586;tissues_transcript_30767;tissues_transcript_30433;tissues_transcript_61737;tissues_transcript_57341;tissues_transcript_26697;tissues_transcript_42925;tissues_transcript_35044;tissues_transcript_13568;tissues_transcript_40317;tissues_transcript_36503;tissues_transcript_53578;tissues_transcript_52372…
Biological Process: cellular response to DNA damage stimulus (GO:0006974);	113	tissues_transcript_9519;tissues_transcript_55950;tissues_transcript_54428;tissues_transcript_55613;tissues_transcript_1275;tissues_transcript_34242;tissues_transcript_1926;tissues_transcript_47858;tissues_transcript_53608;tissues_transcript_14192;tissues_transcript_55955;tissues_transcript_73149;tissues_transcript_25301;tissues_transcript_50458;tissues_transcript_44624;tissues_transcript_37841;ti…
Biological Process: cellular response to UV (GO:0034644);	4	tissues_transcript_65470;tissues_transcript_49622;tissues_transcript_58128;tissues_transcript_56798
Biological Process: cellular response to UV-A (GO:0071492);	2	tissues_transcript_65470;tissues_transcript_25580
Biological Process: cellular response to UV-B (GO:0071493);	2	tissues_transcript_910;tissues_transcript_33097
Biological Process: cellular response to abiotic stimulus (GO:0071214);	90	tissues_transcript_71754;tissues_transcript_26488;tissues_transcript_45156;tissues_transcript_5343;tissues_transcript_14059;tissues_transcript_68687;tissues_transcript_6652;tissues_transcript_43485;tissues_transcript_16969;tissues_transcript_40314;tissues_transcript_58207;tissues_transcript_43031;tissues_transcript_49622;tissues_transcript_62683;tissues_transcript_54179;tissues_transcript_74554;t…
Biological Process: cellular response to abscisic acid stimulus (GO:0071215);	53	tissues_transcript_64791;tissues_transcript_24689;tissues_transcript_53659;tissues_transcript_69806;tissues_transcript_49722;tissues_transcript_25092;tissues_transcript_6686;tissues_transcript_30052;tissues_transcript_59868;tissues_transcript_3312;tissues_transcript_6265;tissues_transcript_30733;tissues_transcript_68152;tissues_transcript_70263;tissues_transcript_33559;tissues_transcript_5232;tis…
Biological Process: cellular response to acid chemical (GO:0071229);	133	tissues_transcript_39701;tissues_transcript_64336;tissues_transcript_54417;tissues_transcript_6639;tissues_transcript_35550;tissues_transcript_69697;tissues_transcript_7229;tissues_transcript_57105;tissues_transcript_53603;tissues_transcript_59593;tissues_transcript_68939;tissues_transcript_55027;tissues_transcript_44742;tissues_transcript_68866;tissues_transcript_35377;tissues_transcript_39741;t…
Biological Process: cellular response to alcohol (GO:0097306);	53	tissues_transcript_8192;tissues_transcript_28310;tissues_transcript_54655;tissues_transcript_20673;tissues_transcript_48225;tissues_transcript_58276;tissues_transcript_6024;tissues_transcript_46122;tissues_transcript_34186;tissues_transcript_31004;tissues_transcript_57493;tissues_transcript_67585;tissues_transcript_30528;tissues_transcript_72834;tissues_transcript_8181;tissues_transcript_65754;ti…
Biological Process: cellular response to aldehyde (GO:0110096);	4	tissues_transcript_42096;tissues_transcript_25581;tissues_transcript_48032;tissues_transcript_73756
Biological Process: cellular response to amino acid starvation (GO:0034198);	1	tissues_transcript_44742
Biological Process: cellular response to amino acid stimulus (GO:0071230);	2	tissues_transcript_69697;tissues_transcript_44742
Biological Process: cellular response to anoxia (GO:0071454);	8	tissues_transcript_30815;tissues_transcript_53564;tissues_transcript_21260;tissues_transcript_21721;tissues_transcript_19279;tissues_transcript_5489;tissues_transcript_31563;tissues_transcript_28848
Biological Process: cellular response to antibiotic (GO:0071236);	12	tissues_transcript_70956;tissues_transcript_67774;tissues_transcript_73553;tissues_transcript_36173;tissues_transcript_71741;tissues_transcript_60738;tissues_transcript_14837;tissues_transcript_54417;tissues_transcript_56323;tissues_transcript_73131;tissues_transcript_34188;tissues_transcript_41710
Biological Process: cellular response to auxin stimulus (GO:0071365);	66	tissues_transcript_48905;tissues_transcript_29873;tissues_transcript_11491;tissues_transcript_36776;tissues_transcript_27986;tissues_transcript_31510;tissues_transcript_64417;tissues_transcript_57087;tissues_transcript_62749;tissues_transcript_32859;tissues_transcript_2246;tissues_transcript_5914;tissues_transcript_36548;tissues_transcript_50153;tissues_transcript_55991;tissues_transcript_50965;t…
Biological Process: cellular response to biotic stimulus (GO:0071216);	24	tissues_transcript_31635;tissues_transcript_28311;tissues_transcript_63519;tissues_transcript_47705;tissues_transcript_45771;tissues_transcript_40705;tissues_transcript_9552;tissues_transcript_54428;tissues_transcript_55950;tissues_transcript_686;tissues_transcript_66094;tissues_transcript_123;tissues_transcript_52294;tissues_transcript_9322;tissues_transcript_55687;tissues_transcript_29295;tissu…
Biological Process: cellular response to blue light (GO:0071483);	14	tissues_transcript_45156;tissues_transcript_56558;tissues_transcript_9914;tissues_transcript_30733;tissues_transcript_48965;tissues_transcript_65470;tissues_transcript_20729;tissues_transcript_43485;tissues_transcript_41172;tissues_transcript_49606;tissues_transcript_30254;tissues_transcript_12241;tissues_transcript_62526;tissues_transcript_66016
Biological Process: cellular response to boron-containing substance deprivation (GO:0080169);	1	tissues_transcript_27443
Biological Process: cellular response to boron-containing substance levels (GO:0080029);	2	tissues_transcript_27443;tissues_transcript_59051
Biological Process: cellular response to brassinosteroid stimulus (GO:0071367);	13	tissues_transcript_35381;tissues_transcript_54643;tissues_transcript_50965;tissues_transcript_13957;tissues_transcript_15346;tissues_transcript_42710;tissues_transcript_69805;tissues_transcript_69704;tissues_transcript_50959;tissues_transcript_71973;tissues_transcript_65487;tissues_transcript_54982;tissues_transcript_48171
Biological Process: cellular response to calcium ion (GO:0071277);	3	tissues_transcript_8790;tissues_transcript_75066;tissues_transcript_44577
Biological Process: cellular response to carbohydrate stimulus (GO:0071322);	23	tissues_transcript_48225;tissues_transcript_8308;tissues_transcript_66013;tissues_transcript_27336;tissues_transcript_71886;tissues_transcript_27591;tissues_transcript_30528;tissues_transcript_27454;tissues_transcript_57997;tissues_transcript_61947;tissues_transcript_65991;tissues_transcript_27347;tissues_transcript_45273;tissues_transcript_28260;tissues_transcript_70239;tissues_transcript_41710;…
Biological Process: cellular response to carbon dioxide (GO:0071244);	3	tissues_transcript_26597;tissues_transcript_72668;tissues_transcript_29650
Biological Process: cellular response to chemical stimulus (GO:0070887);	394	tissues_transcript_67585;tissues_transcript_43631;tissues_transcript_65738;tissues_transcript_14604;tissues_transcript_25810;tissues_transcript_6024;tissues_transcript_58276;tissues_transcript_50512;tissues_transcript_48225;tissues_transcript_40705;tissues_transcript_66013;tissues_transcript_41710;tissues_transcript_45286;tissues_transcript_5634;tissues_transcript_36548;tissues_transcript_13452;t…
Biological Process: cellular response to chitin (GO:0071323);	2	tissues_transcript_45581;tissues_transcript_40705
Biological Process: cellular response to cold (GO:0070417);	44	tissues_transcript_45189;tissues_transcript_36822;tissues_transcript_58113;tissues_transcript_71095;tissues_transcript_48850;tissues_transcript_73284;tissues_transcript_54084;tissues_transcript_6558;tissues_transcript_57019;tissues_transcript_25301;tissues_transcript_54405;tissues_transcript_53564;tissues_transcript_31731;tissues_transcript_34563;tissues_transcript_26348;tissues_transcript_33356;…
Biological Process: cellular response to copper ion starvation (GO:0035874);	3	tissues_transcript_29160;tissues_transcript_35725;tissues_transcript_52982
Biological Process: cellular response to cytokine stimulus (GO:0071345);	18	tissues_transcript_30014;tissues_transcript_65606;tissues_transcript_25484;tissues_transcript_9667;tissues_transcript_8204;tissues_transcript_25810;tissues_transcript_41547;tissues_transcript_59429;tissues_transcript_22798;tissues_transcript_75048;tissues_transcript_65467;tissues_transcript_39666;tissues_transcript_34639;tissues_transcript_51065;tissues_transcript_56358;tissues_transcript_43305;t…
Biological Process: cellular response to cytokinin stimulus (GO:0071368);	25	tissues_transcript_39005;tissues_transcript_68442;tissues_transcript_48905;tissues_transcript_38507;tissues_transcript_50153;tissues_transcript_57321;tissues_transcript_48392;tissues_transcript_25658;tissues_transcript_59328;tissues_transcript_41399;tissues_transcript_4751;tissues_transcript_72281;tissues_transcript_1907;tissues_transcript_47348;tissues_transcript_61947;tissues_transcript_65896;t…
Biological Process: cellular response to decreased oxygen levels (GO:0036294);	11	tissues_transcript_28848;tissues_transcript_7413;tissues_transcript_19279;tissues_transcript_5489;tissues_transcript_31563;tissues_transcript_6623;tissues_transcript_67713;tissues_transcript_49808;tissues_transcript_5808;tissues_transcript_13452;tissues_transcript_53564
Biological Process: cellular response to disaccharide stimulus (GO:0071324);	2	tissues_transcript_39005;tissues_transcript_48225
Biological Process: cellular response to drug (GO:0035690);	17	tissues_transcript_58517;tissues_transcript_36173;tissues_transcript_17819;tissues_transcript_14837;tissues_transcript_54417;tissues_transcript_39585;tissues_transcript_41710;tissues_transcript_70956;tissues_transcript_67774;tissues_transcript_73553;tissues_transcript_40705;tissues_transcript_60738;tissues_transcript_71741;tissues_transcript_25455;tissues_transcript_73131;tissues_transcript_34188…
Biological Process: cellular response to dsRNA (GO:0071359);	26	tissues_transcript_10735;tissues_transcript_60479;tissues_transcript_49520;tissues_transcript_52198;tissues_transcript_47867;tissues_transcript_66167;tissues_transcript_10218;tissues_transcript_5227;tissues_transcript_71898;tissues_transcript_31802;tissues_transcript_6956;tissues_transcript_50317;tissues_transcript_5948;tissues_transcript_42741;tissues_transcript_65340;tissues_transcript_34671;ti…
Biological Process: cellular response to endogenous stimulus (GO:0071495);	221	tissues_transcript_41068;tissues_transcript_56017;tissues_transcript_30733;tissues_transcript_51753;tissues_transcript_38066;tissues_transcript_24235;tissues_transcript_59868;tissues_transcript_2597;tissues_transcript_25092;tissues_transcript_64543;tissues_transcript_71973;tissues_transcript_70806;tissues_transcript_12844;tissues_transcript_13957;tissues_transcript_2971;tissues_transcript_63148;t…
Biological Process: cellular response to environmental stimulus (GO:0104004);	90	tissues_transcript_61642;tissues_transcript_62008;tissues_transcript_49440;tissues_transcript_28879;tissues_transcript_43066;tissues_transcript_30733;tissues_transcript_70662;tissues_transcript_5322;tissues_transcript_30850;tissues_transcript_46828;tissues_transcript_19060;tissues_transcript_57393;tissues_transcript_62026;tissues_transcript_5939;tissues_transcript_3853;tissues_transcript_42049;ti…
Biological Process: cellular response to estrogen stimulus (GO:0071391);	1	tissues_transcript_72181
Biological Process: cellular response to ethylene stimulus (GO:0071369);	22	tissues_transcript_27454;tissues_transcript_52217;tissues_transcript_65991;tissues_transcript_2752;tissues_transcript_64274;tissues_transcript_65896;tissues_transcript_71769;tissues_transcript_36575;tissues_transcript_61126;tissues_transcript_74494;tissues_transcript_2777;tissues_transcript_60886;tissues_transcript_38153;tissues_transcript_2755;tissues_transcript_27014;tissues_transcript_39585;ti…
Biological Process: cellular response to external biotic stimulus (GO:0071217);	13	tissues_transcript_37841;tissues_transcript_123;tissues_transcript_52294;tissues_transcript_54428;tissues_transcript_55950;tissues_transcript_686;tissues_transcript_44860;tissues_transcript_885;tissues_transcript_47705;tissues_transcript_3600;tissues_transcript_31635;tissues_transcript_29295;tissues_transcript_63519
Biological Process: cellular response to external stimulus (GO:0071496);	86	tissues_transcript_24276;tissues_transcript_73993;tissues_transcript_60157;tissues_transcript_123;tissues_transcript_52294;tissues_transcript_46389;tissues_transcript_9205;tissues_transcript_56923;tissues_transcript_31635;tissues_transcript_28951;tissues_transcript_14270;tissues_transcript_14576;tissues_transcript_21307;tissues_transcript_26972;tissues_transcript_42710;tissues_transcript_52982;ti…
Biological Process: cellular response to extracellular stimulus (GO:0031668);	73	tissues_transcript_73993;tissues_transcript_60157;tissues_transcript_24276;tissues_transcript_46389;tissues_transcript_9205;tissues_transcript_56923;tissues_transcript_14270;tissues_transcript_28951;tissues_transcript_26972;tissues_transcript_21307;tissues_transcript_52982;tissues_transcript_42710;tissues_transcript_14576;tissues_transcript_71381;tissues_transcript_72413;tissues_transcript_25544;…
Biological Process: cellular response to far red light (GO:0071490);	4	tissues_transcript_52767;tissues_transcript_65470;tissues_transcript_69336;tissues_transcript_62008
Biological Process: cellular response to gamma radiation (GO:0071480);	3	tissues_transcript_57393;tissues_transcript_34242;tissues_transcript_28879
Biological Process: cellular response to gibberellin stimulus (GO:0071370);	7	tissues_transcript_35377;tissues_transcript_74449;tissues_transcript_5694;tissues_transcript_73131;tissues_transcript_19408;tissues_transcript_61947;tissues_transcript_53994
Biological Process: cellular response to glucose stimulus (GO:0071333);	5	tissues_transcript_61947;tissues_transcript_9762;tissues_transcript_12243;tissues_transcript_38628;tissues_transcript_45286
Biological Process: cellular response to heat (GO:0034605);	33	tissues_transcript_31665;tissues_transcript_6623;tissues_transcript_30815;tissues_transcript_45977;tissues_transcript_49808;tissues_transcript_53501;tissues_transcript_63252;tissues_transcript_58143;tissues_transcript_53406;tissues_transcript_6558;tissues_transcript_54084;tissues_transcript_8787;tissues_transcript_53564;tissues_transcript_40002;tissues_transcript_45317;tissues_transcript_3273;tis…
Biological Process: cellular response to hexose stimulus (GO:0071331);	4	tissues_transcript_9762;tissues_transcript_61947;tissues_transcript_45286;tissues_transcript_38628
Biological Process: cellular response to high light intensity (GO:0071486);	2	tissues_transcript_65470;tissues_transcript_25580
Biological Process: cellular response to hormone stimulus (GO:0032870);	218	tissues_transcript_64741;tissues_transcript_68152;tissues_transcript_2450;tissues_transcript_2777;tissues_transcript_70339;tissues_transcript_74494;tissues_transcript_7593;tissues_transcript_27591;tissues_transcript_65896;tissues_transcript_47348;tissues_transcript_53659;tissues_transcript_5694;tissues_transcript_58915;tissues_transcript_28308;tissues_transcript_74840;tissues_transcript_25300;tis…
Biological Process: cellular response to hydrogen peroxide (GO:0070301);	1	tissues_transcript_67774
Biological Process: cellular response to hydroperoxide (GO:0071447);	3	tissues_transcript_74602;tissues_transcript_43305;tissues_transcript_51065
Biological Process: cellular response to hypoxia (GO:0071456);	6	tissues_transcript_67713;tissues_transcript_7413;tissues_transcript_49808;tissues_transcript_6623;tissues_transcript_13452;tissues_transcript_5808
Biological Process: cellular response to indolebutyric acid stimulus (GO:0071366);	2	tissues_transcript_24235;tissues_transcript_55932
Biological Process: cellular response to inorganic substance (GO:0071241);	21	tissues_transcript_39585;tissues_transcript_75066;tissues_transcript_68521;tissues_transcript_46662;tissues_transcript_70838;tissues_transcript_27347;tissues_transcript_70239;tissues_transcript_44577;tissues_transcript_71886;tissues_transcript_26087;tissues_transcript_27454;tissues_transcript_65991;tissues_transcript_16143;tissues_transcript_57997;tissues_transcript_8790;tissues_transcript_38396;…
Biological Process: cellular response to insulin stimulus (GO:0032869);	3	tissues_transcript_40700;tissues_transcript_55660;tissues_transcript_30814
Biological Process: cellular response to interferon-gamma (GO:0071346);	3	tissues_transcript_51065;tissues_transcript_74602;tissues_transcript_43305
Biological Process: cellular response to interleukin-1 (GO:0071347);	4	tissues_transcript_8204;tissues_transcript_25810;tissues_transcript_25484;tissues_transcript_9667
Biological Process: cellular response to interleukin-7 (GO:0098761);	3	tissues_transcript_65467;tissues_transcript_34639;tissues_transcript_56358
Biological Process: cellular response to ionizing radiation (GO:0071479);	5	tissues_transcript_28879;tissues_transcript_59430;tissues_transcript_34242;tissues_transcript_57393;tissues_transcript_74554
Biological Process: cellular response to iron ion (GO:0071281);	14	tissues_transcript_62601;tissues_transcript_27336;tissues_transcript_70239;tissues_transcript_67819;tissues_transcript_44853;tissues_transcript_27347;tissues_transcript_57997;tissues_transcript_70838;tissues_transcript_65991;tissues_transcript_26087;tissues_transcript_27454;tissues_transcript_68521;tissues_transcript_71886;tissues_transcript_39585
Biological Process: cellular response to iron ion starvation (GO:0010106);	5	tissues_transcript_45874;tissues_transcript_56532;tissues_transcript_12669;tissues_transcript_46534;tissues_transcript_38890
Biological Process: cellular response to jasmonic acid stimulus (GO:0071395);	54	tissues_transcript_3088;tissues_transcript_13370;tissues_transcript_72345;tissues_transcript_2755;tissues_transcript_41710;tissues_transcript_14649;tissues_transcript_12822;tissues_transcript_2839;tissues_transcript_69701;tissues_transcript_1907;tissues_transcript_2752;tissues_transcript_52217;tissues_transcript_28338;tissues_transcript_73131;tissues_transcript_66000;tissues_transcript_39817;tiss…
Biological Process: cellular response to ketone (GO:1901655);	7	tissues_transcript_25455;tissues_transcript_74701;tissues_transcript_58517;tissues_transcript_52550;tissues_transcript_41159;tissues_transcript_9960;tissues_transcript_9150
Biological Process: cellular response to leucine (GO:0071233);	2	tissues_transcript_69697;tissues_transcript_44742
Biological Process: cellular response to leucine starvation (GO:1990253);	1	tissues_transcript_44742
Biological Process: cellular response to light intensity (GO:0071484);	1	tissues_transcript_65470
Biological Process: cellular response to light stimulus (GO:0071482);	61	tissues_transcript_48965;tissues_transcript_42740;tissues_transcript_9042;tissues_transcript_72455;tissues_transcript_61490;tissues_transcript_58128;tissues_transcript_3853;tissues_transcript_9124;tissues_transcript_62026;tissues_transcript_30494;tissues_transcript_49459;tissues_transcript_71018;tissues_transcript_20729;tissues_transcript_74667;tissues_transcript_53317;tissues_transcript_70623;ti…
Biological Process: cellular response to lipid (GO:0071396);	82	tissues_transcript_53659;tissues_transcript_13957;tissues_transcript_25092;tissues_transcript_71973;tissues_transcript_59868;tissues_transcript_68152;tissues_transcript_30733;tissues_transcript_45541;tissues_transcript_54643;tissues_transcript_33559;tissues_transcript_5232;tissues_transcript_69805;tissues_transcript_74449;tissues_transcript_42537;tissues_transcript_73198;tissues_transcript_74701;…
Biological Process: cellular response to lipopolysaccharide (GO:0071222);	3	tissues_transcript_55687;tissues_transcript_32972;tissues_transcript_66555
Biological Process: cellular response to magnesium ion (GO:0071286);	2	tissues_transcript_16143;tissues_transcript_46662
Biological Process: cellular response to mechanical stimulus (GO:0071260);	1	tissues_transcript_2735
Biological Process: cellular response to menadione (GO:0036245);	2	tissues_transcript_58517;tissues_transcript_25455
Biological Process: cellular response to metal ion (GO:0071248);	20	tissues_transcript_70838;tissues_transcript_75066;tissues_transcript_39585;tissues_transcript_46662;tissues_transcript_68521;tissues_transcript_70239;tissues_transcript_27347;tissues_transcript_65991;tissues_transcript_57997;tissues_transcript_16143;tissues_transcript_44577;tissues_transcript_27454;tissues_transcript_26087;tissues_transcript_71886;tissues_transcript_27336;tissues_transcript_74745…
Biological Process: cellular response to misfolded protein (GO:0071218);	21	tissues_transcript_45880;tissues_transcript_53821;tissues_transcript_48006;tissues_transcript_62129;tissues_transcript_62428;tissues_transcript_68175;tissues_transcript_425;tissues_transcript_51108;tissues_transcript_33176;tissues_transcript_43912;tissues_transcript_71661;tissues_transcript_67332;tissues_transcript_5634;tissues_transcript_48773;tissues_transcript_34373;tissues_transcript_20784;ti…
Biological Process: cellular response to molecule of bacterial origin (GO:0071219);	13	tissues_transcript_32972;tissues_transcript_66555;tissues_transcript_65443;tissues_transcript_9322;tissues_transcript_55687;tissues_transcript_9552;tissues_transcript_40705;tissues_transcript_24116;tissues_transcript_7912;tissues_transcript_45771;tissues_transcript_29410;tissues_transcript_28311;tissues_transcript_33011
Biological Process: cellular response to monosaccharide stimulus (GO:0071326);	4	tissues_transcript_45286;tissues_transcript_38628;tissues_transcript_9762;tissues_transcript_61947
Biological Process: cellular response to nickel ion (GO:0071289);	1	tissues_transcript_74745
Biological Process: cellular response to nitrate (GO:0071249);	1	tissues_transcript_38396
Biological Process: cellular response to nitric oxide (GO:0071732);	1	tissues_transcript_39585
Biological Process: cellular response to nitrogen compound (GO:1901699);	36	tissues_transcript_55660;tissues_transcript_47154;tissues_transcript_32814;tissues_transcript_39585;tissues_transcript_55932;tissues_transcript_64738;tissues_transcript_72262;tissues_transcript_64274;tissues_transcript_42741;tissues_transcript_5227;tissues_transcript_30814;tissues_transcript_40705;tissues_transcript_47867;tissues_transcript_38396;tissues_transcript_52198;tissues_transcript_73364;…
Biological Process: cellular response to nitrogen levels (GO:0043562);	15	tissues_transcript_36629;tissues_transcript_60157;tissues_transcript_45438;tissues_transcript_68415;tissues_transcript_15556;tissues_transcript_61339;tissues_transcript_71127;tissues_transcript_65536;tissues_transcript_38952;tissues_transcript_35381;tissues_transcript_54643;tissues_transcript_50959;tissues_transcript_42710;tissues_transcript_18610;tissues_transcript_27127
Biological Process: cellular response to nitrogen starvation (GO:0006995);	29	tissues_transcript_5764;tissues_transcript_16625;tissues_transcript_57817;tissues_transcript_27127;tissues_transcript_27929;tissues_transcript_54676;tissues_transcript_42361;tissues_transcript_54643;tissues_transcript_50893;tissues_transcript_35381;tissues_transcript_38952;tissues_transcript_58285;tissues_transcript_45053;tissues_transcript_29643;tissues_transcript_50959;tissues_transcript_2033;t…
Biological Process: cellular response to nutrient (GO:0031670);	15	tissues_transcript_28951;tissues_transcript_2971;tissues_transcript_56056;tissues_transcript_52731;tissues_transcript_70412;tissues_transcript_3725;tissues_transcript_35287;tissues_transcript_57087;tissues_transcript_62676;tissues_transcript_64417;tissues_transcript_25300;tissues_transcript_9205;tissues_transcript_17819;tissues_transcript_2246;tissues_transcript_25544
Biological Process: cellular response to nutrient levels (GO:0031669);	55	tissues_transcript_25544;tissues_transcript_27443;tissues_transcript_62676;tissues_transcript_72413;tissues_transcript_71381;tissues_transcript_70412;tissues_transcript_66205;tissues_transcript_38952;tissues_transcript_730;tissues_transcript_53686;tissues_transcript_9205;tissues_transcript_46389;tissues_transcript_71127;tissues_transcript_68415;tissues_transcript_56532;tissues_transcript_48225;ti…
Biological Process: cellular response to organic cyclic compound (GO:0071407);	58	tissues_transcript_54982;tissues_transcript_70956;tissues_transcript_60738;tissues_transcript_71741;tissues_transcript_52198;tissues_transcript_47867;tissues_transcript_15346;tissues_transcript_64274;tissues_transcript_42741;tissues_transcript_34188;tissues_transcript_73131;tissues_transcript_56323;tissues_transcript_5227;tissues_transcript_42710;tissues_transcript_72262;tissues_transcript_34874;…
Biological Process: cellular response to organic substance (GO:0071310);	313	tissues_transcript_8422;tissues_transcript_14649;tissues_transcript_70775;tissues_transcript_9150;tissues_transcript_25544;tissues_transcript_2839;tissues_transcript_47997;tissues_transcript_34373;tissues_transcript_71975;tissues_transcript_31004;tissues_transcript_56540;tissues_transcript_57493;tissues_transcript_58517;tissues_transcript_28260;tissues_transcript_62428;tissues_transcript_25300;ti…
Biological Process: cellular response to organonitrogen compound (GO:0071417);	8	tissues_transcript_69697;tissues_transcript_30814;tissues_transcript_40705;tissues_transcript_24235;tissues_transcript_40700;tissues_transcript_55932;tissues_transcript_44742;tissues_transcript_55660
Biological Process: cellular response to osmotic stress (GO:0071470);	25	tissues_transcript_41364;tissues_transcript_39005;tissues_transcript_54362;tissues_transcript_39701;tissues_transcript_5303;tissues_transcript_50084;tissues_transcript_5939;tissues_transcript_42049;tissues_transcript_44828;tissues_transcript_70662;tissues_transcript_43031;tissues_transcript_5322;tissues_transcript_40314;tissues_transcript_30850;tissues_transcript_16969;tissues_transcript_48839;ti…
Biological Process: cellular response to oxidative stress (GO:0034599);	46	tissues_transcript_14135;tissues_transcript_13002;tissues_transcript_17547;tissues_transcript_67774;tissues_transcript_15893;tissues_transcript_49257;tissues_transcript_18446;tissues_transcript_74602;tissues_transcript_60576;tissues_transcript_20137;tissues_transcript_41159;tissues_transcript_32708;tissues_transcript_51065;tissues_transcript_756;tissues_transcript_27843;tissues_transcript_74701;t…
Biological Process: cellular response to oxygen levels (GO:0071453);	11	tissues_transcript_13452;tissues_transcript_5808;tissues_transcript_53564;tissues_transcript_67713;tissues_transcript_49808;tissues_transcript_6623;tissues_transcript_31563;tissues_transcript_5489;tissues_transcript_19279;tissues_transcript_7413;tissues_transcript_28848
Biological Process: cellular response to oxygen radical (GO:0071450);	4	tissues_transcript_49118;tissues_transcript_67859;tissues_transcript_65745;tissues_transcript_13002
Biological Process: cellular response to oxygen-containing compound (GO:1901701);	194	tissues_transcript_13002;tissues_transcript_5322;tissues_transcript_57997;tissues_transcript_13957;tissues_transcript_25092;tissues_transcript_71886;tissues_transcript_71973;tissues_transcript_24235;tissues_transcript_51753;tissues_transcript_59868;tissues_transcript_30733;tissues_transcript_25581;tissues_transcript_54643;tissues_transcript_45541;tissues_transcript_9240;tissues_transcript_14837;t…
Biological Process: cellular response to paraquat (GO:0072756);	6	tissues_transcript_1275;tissues_transcript_24635;tissues_transcript_10492;tissues_transcript_73806;tissues_transcript_3581;tissues_transcript_56540
Biological Process: cellular response to peptide (GO:1901653);	3	tissues_transcript_55660;tissues_transcript_30814;tissues_transcript_40700
Biological Process: cellular response to peptide hormone stimulus (GO:0071375);	3	tissues_transcript_40700;tissues_transcript_30814;tissues_transcript_55660
Biological Process: cellular response to pheromone (GO:0071444);	1	tissues_transcript_50512
Biological Process: cellular response to phosphate starvation (GO:0016036);	56	tissues_transcript_28739;tissues_transcript_72197;tissues_transcript_42710;tissues_transcript_56056;tissues_transcript_26972;tissues_transcript_57704;tissues_transcript_14270;tissues_transcript_68415;tissues_transcript_48225;tissues_transcript_12503;tissues_transcript_12877;tissues_transcript_43315;tissues_transcript_49467;tissues_transcript_9205;tissues_transcript_62306;tissues_transcript_46389;…
Biological Process: cellular response to potassium ion starvation (GO:0051365);	7	tissues_transcript_50959;tissues_transcript_42710;tissues_transcript_71381;tissues_transcript_730;tissues_transcript_24276;tissues_transcript_54643;tissues_transcript_35381
Biological Process: cellular response to radiation (GO:0071478);	59	tissues_transcript_71018;tissues_transcript_20729;tissues_transcript_74667;tissues_transcript_53317;tissues_transcript_9240;tissues_transcript_61008;tissues_transcript_70623;tissues_transcript_6084;tissues_transcript_42740;tissues_transcript_48965;tissues_transcript_72455;tissues_transcript_61490;tissues_transcript_3853;tissues_transcript_58128;tissues_transcript_62026;tissues_transcript_9124;tis…
Biological Process: cellular response to reactive nitrogen species (GO:1902170);	2	tissues_transcript_38396;tissues_transcript_39585
Biological Process: cellular response to reactive oxygen species (GO:0034614);	9	tissues_transcript_13002;tissues_transcript_67859;tissues_transcript_32748;tissues_transcript_39585;tissues_transcript_65745;tissues_transcript_49257;tissues_transcript_67774;tissues_transcript_17819;tissues_transcript_49118
Biological Process: cellular response to red light (GO:0071491);	12	tissues_transcript_45156;tissues_transcript_9914;tissues_transcript_71754;tissues_transcript_42740;tissues_transcript_65470;tissues_transcript_54179;tissues_transcript_5689;tissues_transcript_18339;tissues_transcript_9240;tissues_transcript_65898;tissues_transcript_12241;tissues_transcript_35521
Biological Process: cellular response to red or far red light (GO:0071489);	43	tissues_transcript_65898;tissues_transcript_58207;tissues_transcript_35521;tissues_transcript_2817;tissues_transcript_57564;tissues_transcript_68687;tissues_transcript_6652;tissues_transcript_61067;tissues_transcript_69336;tissues_transcript_45156;tissues_transcript_65470;tissues_transcript_9914;tissues_transcript_71754;tissues_transcript_18339;tissues_transcript_50383;tissues_transcript_5689;tis…
Biological Process: cellular response to salicylic acid stimulus (GO:0071446);	13	tissues_transcript_54417;tissues_transcript_56323;tissues_transcript_73131;tissues_transcript_34188;tissues_transcript_41710;tissues_transcript_2752;tissues_transcript_14837;tissues_transcript_21245;tissues_transcript_36173;tissues_transcript_71741;tissues_transcript_60738;tissues_transcript_70956;tissues_transcript_73553
Biological Process: cellular response to salt stress (GO:0071472);	19	tissues_transcript_39701;tissues_transcript_54362;tissues_transcript_41364;tissues_transcript_42049;tissues_transcript_44828;tissues_transcript_5939;tissues_transcript_50084;tissues_transcript_48839;tissues_transcript_16969;tissues_transcript_5322;tissues_transcript_43031;tissues_transcript_70662;tissues_transcript_26488;tissues_transcript_61290;tissues_transcript_56923;tissues_transcript_43066;t…
Biological Process: cellular response to singlet oxygen (GO:0071452);	1	tissues_transcript_17819
Biological Process: cellular response to starvation (GO:0009267);	48	tissues_transcript_60050;tissues_transcript_25300;tissues_transcript_64417;tissues_transcript_38890;tissues_transcript_57087;tissues_transcript_39005;tissues_transcript_27127;tissues_transcript_74449;tissues_transcript_54643;tissues_transcript_35381;tissues_transcript_45438;tissues_transcript_2246;tissues_transcript_61339;tissues_transcript_29160;tissues_transcript_44744;tissues_transcript_34242;…
Biological Process: cellular response to steroid hormone stimulus (GO:0071383);	19	tissues_transcript_48171;tissues_transcript_9960;tissues_transcript_9150;tissues_transcript_52550;tissues_transcript_34874;tissues_transcript_74701;tissues_transcript_65487;tissues_transcript_69704;tissues_transcript_69805;tissues_transcript_41159;tissues_transcript_54643;tissues_transcript_35381;tissues_transcript_50965;tissues_transcript_54982;tissues_transcript_42710;tissues_transcript_50959;t…
Biological Process: cellular response to stimulus (GO:0051716);	804	tissues_transcript_68107;tissues_transcript_40314;tissues_transcript_44577;tissues_transcript_38638;tissues_transcript_68687;tissues_transcript_5227;tissues_transcript_24021;tissues_transcript_18214;tissues_transcript_43031;tissues_transcript_34186;tissues_transcript_28464;tissues_transcript_37980;tissues_transcript_71127;tissues_transcript_5343;tissues_transcript_61126;tissues_transcript_784;tis…
Biological Process: cellular response to stress (GO:0033554);	359	tissues_transcript_26488;tissues_transcript_36161;tissues_transcript_65102;tissues_transcript_26156;tissues_transcript_46773;tissues_transcript_53240;tissues_transcript_27454;tissues_transcript_48876;tissues_transcript_16969;tissues_transcript_3581;tissues_transcript_74630;tissues_transcript_64149;tissues_transcript_18040;tissues_transcript_50399;tissues_transcript_74554;tissues_transcript_52426;…
Biological Process: cellular response to sucrose starvation (GO:0043617);	1	tissues_transcript_56534
Biological Process: cellular response to sucrose stimulus (GO:0071329);	4	tissues_transcript_39005;tissues_transcript_54956;tissues_transcript_48225;tissues_transcript_60304
Biological Process: cellular response to sulfate starvation (GO:0009970);	5	tissues_transcript_35048;tissues_transcript_10840;tissues_transcript_65568;tissues_transcript_18090;tissues_transcript_45438
Biological Process: cellular response to sulfur starvation (GO:0010438);	1	tissues_transcript_70902
Biological Process: cellular response to superoxide (GO:0071451);	4	tissues_transcript_13002;tissues_transcript_65745;tissues_transcript_67859;tissues_transcript_49118
Biological Process: cellular response to testosterone stimulus (GO:0071394);	5	tissues_transcript_52550;tissues_transcript_74701;tissues_transcript_9960;tissues_transcript_9150;tissues_transcript_41159
Biological Process: cellular response to topologically incorrect protein (GO:0035967);	29	tissues_transcript_43912;tissues_transcript_33176;tissues_transcript_51108;tissues_transcript_6623;tissues_transcript_48773;tissues_transcript_5634;tissues_transcript_49808;tissues_transcript_67332;tissues_transcript_13452;tissues_transcript_71661;tissues_transcript_5808;tissues_transcript_48006;tissues_transcript_45880;tissues_transcript_425;tissues_transcript_7413;tissues_transcript_68175;tissu…
Biological Process: cellular response to toxic substance (GO:0097237);	40	tissues_transcript_62756;tissues_transcript_37866;tissues_transcript_74352;tissues_transcript_73756;tissues_transcript_10492;tissues_transcript_42096;tissues_transcript_18040;tissues_transcript_21390;tissues_transcript_57467;tissues_transcript_56540;tissues_transcript_31347;tissues_transcript_38077;tissues_transcript_63126;tissues_transcript_67859;tissues_transcript_53795;tissues_transcript_3581;…
Biological Process: cellular response to trehalose stimulus (GO:0071327);	6	tissues_transcript_66098;tissues_transcript_1589;tissues_transcript_63726;tissues_transcript_43873;tissues_transcript_28232;tissues_transcript_1345
Biological Process: cellular response to tumor necrosis factor (GO:0071356);	7	tissues_transcript_74196;tissues_transcript_75048;tissues_transcript_39666;tissues_transcript_41547;tissues_transcript_22798;tissues_transcript_30014;tissues_transcript_65606
Biological Process: cellular response to unfolded protein (GO:0034620);	42	tissues_transcript_5808;tissues_transcript_13452;tissues_transcript_67532;tissues_transcript_27162;tissues_transcript_25033;tissues_transcript_44930;tissues_transcript_19249;tissues_transcript_43912;tissues_transcript_46751;tissues_transcript_7413;tissues_transcript_70296;tissues_transcript_45873;tissues_transcript_59731;tissues_transcript_31577;tissues_transcript_73049;tissues_transcript_67926;t…
Biological Process: cellular response to virus (GO:0098586);	12	tissues_transcript_52678;tissues_transcript_50803;tissues_transcript_44671;tissues_transcript_34671;tissues_transcript_59163;tissues_transcript_15356;tissues_transcript_61714;tissues_transcript_29196;tissues_transcript_74200;tissues_transcript_40307;tissues_transcript_50317;tissues_transcript_48658
Biological Process: cellular response to water deprivation (GO:0042631);	20	tissues_transcript_39701;tissues_transcript_54362;tissues_transcript_14389;tissues_transcript_41364;tissues_transcript_16971;tissues_transcript_50084;tissues_transcript_14576;tissues_transcript_19060;tissues_transcript_21307;tissues_transcript_16969;tissues_transcript_25301;tissues_transcript_13434;tissues_transcript_5322;tissues_transcript_26620;tissues_transcript_68866;tissues_transcript_26488;…
Biological Process: cellular response to water stimulus (GO:0071462);	17	tissues_transcript_21307;tissues_transcript_16969;tissues_transcript_14576;tissues_transcript_19060;tissues_transcript_25301;tissues_transcript_5322;tissues_transcript_56923;tissues_transcript_14059;tissues_transcript_68866;tissues_transcript_26488;tissues_transcript_72970;tissues_transcript_54362;tissues_transcript_39701;tissues_transcript_41364;tissues_transcript_9240;tissues_transcript_16971;t…
Biological Process: cellular senescence (GO:0090398);	1	tissues_transcript_53895
Biological Process: cellular sodium ion homeostasis (GO:0006883);	2	tissues_transcript_37195;tissues_transcript_50898
Biological Process: cellular sphingolipid homeostasis (GO:0090156);	2	tissues_transcript_70296;tissues_transcript_63840
Biological Process: cellular transition metal ion homeostasis (GO:0046916);	18	tissues_transcript_34319;tissues_transcript_38890;tissues_transcript_45021;tissues_transcript_59334;tissues_transcript_20562;tissues_transcript_59064;tissues_transcript_68521;tissues_transcript_70254;tissues_transcript_19892;tissues_transcript_19462;tissues_transcript_16117;tissues_transcript_62601;tissues_transcript_19945;tissues_transcript_44853;tissues_transcript_56532;tissues_transcript_67819…
Biological Process: cellular zinc ion homeostasis (GO:0006882);	3	tissues_transcript_50964;tissues_transcript_70254;tissues_transcript_73999
Biological Process: cellularization (GO:0007349);	1	tissues_transcript_38565
Biological Process: cellulose biosynthetic process (GO:0030244);	91	tissues_transcript_73232;tissues_transcript_30817;tissues_transcript_16703;tissues_transcript_25375;tissues_transcript_2298;tissues_transcript_16708;tissues_transcript_29016;tissues_transcript_67065;tissues_transcript_66381;tissues_transcript_39989;tissues_transcript_34454;tissues_transcript_26541;tissues_transcript_37709;tissues_transcript_41365;tissues_transcript_43652;tissues_transcript_3401;t…
Biological Process: cellulose catabolic process (GO:0030245);	17	tissues_transcript_64269;tissues_transcript_70582;tissues_transcript_73979;tissues_transcript_50343;tissues_transcript_43292;tissues_transcript_63493;tissues_transcript_54222;tissues_transcript_4340;tissues_transcript_48270;tissues_transcript_31551;tissues_transcript_54385;tissues_transcript_4324;tissues_transcript_4561;tissues_transcript_54384;tissues_transcript_44850;tissues_transcript_1897;tis…
Biological Process: cellulose metabolic process (GO:0030243);	16	tissues_transcript_38698;tissues_transcript_38364;tissues_transcript_16703;tissues_transcript_36890;tissues_transcript_55015;tissues_transcript_39483;tissues_transcript_24323;tissues_transcript_50440;tissues_transcript_61358;tissues_transcript_66942;tissues_transcript_33555;tissues_transcript_60693;tissues_transcript_72241;tissues_transcript_39154;tissues_transcript_569;tissues_transcript_62032
Biological Process: cellulose microfibril organization (GO:0010215);	28	tissues_transcript_31495;tissues_transcript_33611;tissues_transcript_72904;tissues_transcript_49912;tissues_transcript_6080;tissues_transcript_62426;tissues_transcript_3401;tissues_transcript_8486;tissues_transcript_65771;tissues_transcript_50440;tissues_transcript_25375;tissues_transcript_74502;tissues_transcript_61679;tissues_transcript_55015;tissues_transcript_44015;tissues_transcript_40479;ti…
Biological Process: central nervous system development (GO:0007417);	6	tissues_transcript_62129;tissues_transcript_66205;tissues_transcript_47318;tissues_transcript_36758;tissues_transcript_30620;tissues_transcript_43450
Biological Process: centromere complex assembly (GO:0034508);	4	tissues_transcript_42550;tissues_transcript_60400;tissues_transcript_62626;tissues_transcript_70211
Biological Process: centromeric sister chromatid cohesion (GO:0070601);	3	tissues_transcript_55955;tissues_transcript_56161;tissues_transcript_48853
Biological Process: centrosome cycle (GO:0007098);	2	tissues_transcript_36758;tissues_transcript_43450
Biological Process: centrosome duplication (GO:0051298);	2	tissues_transcript_43450;tissues_transcript_36758
Biological Process: ceramide biosynthetic process (GO:0046513);	5	tissues_transcript_64853;tissues_transcript_37938;tissues_transcript_58115;tissues_transcript_2019;tissues_transcript_2075
Biological Process: ceramide catabolic process (GO:0046514);	5	tissues_transcript_1127;tissues_transcript_59609;tissues_transcript_70303;tissues_transcript_10603;tissues_transcript_1274
Biological Process: ceramide metabolic process (GO:0006672);	10	tissues_transcript_54602;tissues_transcript_64828;tissues_transcript_64853;tissues_transcript_63840;tissues_transcript_73666;tissues_transcript_34778;tissues_transcript_64781;tissues_transcript_37938;tissues_transcript_70303;tissues_transcript_52875
Biological Process: chaeta development (GO:0022416);	1	tissues_transcript_58686
Biological Process: chaperone cofactor-dependent protein refolding (GO:0051085);	38	tissues_transcript_20784;tissues_transcript_71164;tissues_transcript_8347;tissues_transcript_70914;tissues_transcript_46525;tissues_transcript_6737;tissues_transcript_67926;tissues_transcript_27370;tissues_transcript_31577;tissues_transcript_73049;tissues_transcript_59731;tissues_transcript_45873;tissues_transcript_8893;tissues_transcript_14057;tissues_transcript_46751;tissues_transcript_19249;ti…
Biological Process: chaperone-mediated protein complex assembly (GO:0051131);	11	tissues_transcript_29170;tissues_transcript_73224;tissues_transcript_3273;tissues_transcript_56735;tissues_transcript_20137;tissues_transcript_63563;tissues_transcript_67889;tissues_transcript_53237;tissues_transcript_44577;tissues_transcript_17268;tissues_transcript_10529
Biological Process: chaperone-mediated protein folding (GO:0061077);	44	tissues_transcript_43512;tissues_transcript_13550;tissues_transcript_24393;tissues_transcript_3015;tissues_transcript_66322;tissues_transcript_58065;tissues_transcript_27534;tissues_transcript_54572;tissues_transcript_33839;tissues_transcript_63252;tissues_transcript_425;tissues_transcript_48872;tissues_transcript_58143;tissues_transcript_49152;tissues_transcript_45977;tissues_transcript_3626;tis…
Biological Process: chaperone-mediated protein transport (GO:0072321);	2	tissues_transcript_35402;tissues_transcript_25371
Biological Process: charged-tRNA amino acid modification (GO:0019988);	4	tissues_transcript_63973;tissues_transcript_59998;tissues_transcript_54178;tissues_transcript_32342
Biological Process: chemical homeostasis (GO:0048878);	108	tissues_transcript_16143;tissues_transcript_37083;tissues_transcript_63837;tissues_transcript_53359;tissues_transcript_17228;tissues_transcript_65128;tissues_transcript_54982;tissues_transcript_16195;tissues_transcript_19462;tissues_transcript_49467;tissues_transcript_39110;tissues_transcript_60541;tissues_transcript_71609;tissues_transcript_56532;tissues_transcript_19945;tissues_transcript_5343;…
Biological Process: chemical synaptic transmission (GO:0007268);	1	tissues_transcript_20054
Biological Process: chemosensory behavior (GO:0007635);	1	tissues_transcript_66007
Biological Process: chemotaxis (GO:0006935);	14	tissues_transcript_13929;tissues_transcript_39514;tissues_transcript_64819;tissues_transcript_43597;tissues_transcript_55931;tissues_transcript_8372;tissues_transcript_67278;tissues_transcript_33559;tissues_transcript_8997;tissues_transcript_12379;tissues_transcript_44398;tissues_transcript_44744;tissues_transcript_54659;tissues_transcript_74255
Biological Process: chemotaxis to cAMP (GO:0043327);	1	tissues_transcript_44398
Biological Process: chemotaxis to folate (GO:0043326);	1	tissues_transcript_44398
Biological Process: chiasma assembly (GO:0051026);	9	tissues_transcript_61570;tissues_transcript_74706;tissues_transcript_71364;tissues_transcript_18781;tissues_transcript_58694;tissues_transcript_56445;tissues_transcript_40975;tissues_transcript_57715;tissues_transcript_17972
Biological Process: chitin catabolic process (GO:0006032);	36	tissues_transcript_35353;tissues_transcript_13254;tissues_transcript_34911;tissues_transcript_12835;tissues_transcript_60878;tissues_transcript_10892;tissues_transcript_41534;tissues_transcript_46811;tissues_transcript_28199;tissues_transcript_32239;tissues_transcript_25064;tissues_transcript_13000;tissues_transcript_60633;tissues_transcript_74115;tissues_transcript_72085;tissues_transcript_42048…
Biological Process: chitin metabolic process (GO:0006030);	7	tissues_transcript_56044;tissues_transcript_25347;tissues_transcript_32239;tissues_transcript_6995;tissues_transcript_6799;tissues_transcript_10892;tissues_transcript_46811
Biological Process: chloride transport (GO:0006821);	6	tissues_transcript_33450;tissues_transcript_61658;tissues_transcript_66892;tissues_transcript_32473;tissues_transcript_31311;tissues_transcript_30213
Biological Process: chlorophyll biosynthetic process (GO:0015995);	40	tissues_transcript_45125;tissues_transcript_46732;tissues_transcript_48923;tissues_transcript_62306;tissues_transcript_24548;tissues_transcript_12503;tissues_transcript_61571;tissues_transcript_75023;tissues_transcript_8777;tissues_transcript_55383;tissues_transcript_74002;tissues_transcript_52212;tissues_transcript_38411;tissues_transcript_44666;tissues_transcript_25236;tissues_transcript_30;tis…
Biological Process: chlorophyll catabolic process (GO:0015996);	10	tissues_transcript_41600;tissues_transcript_58802;tissues_transcript_53702;tissues_transcript_55588;tissues_transcript_43178;tissues_transcript_71911;tissues_transcript_46107;tissues_transcript_11608;tissues_transcript_4639;tissues_transcript_48046
Biological Process: chlorophyll cycle (GO:0033354);	1	tissues_transcript_17764
Biological Process: chlorophyll metabolic process (GO:0015994);	16	tissues_transcript_41188;tissues_transcript_55026;tissues_transcript_17108;tissues_transcript_17764;tissues_transcript_46732;tissues_transcript_45125;tissues_transcript_49292;tissues_transcript_60567;tissues_transcript_45025;tissues_transcript_24725;tissues_transcript_13528;tissues_transcript_65805;tissues_transcript_59470;tissues_transcript_41027;tissues_transcript_31229;tissues_transcript_74002
Biological Process: chloroplast RNA modification (GO:1900865);	5	tissues_transcript_744;tissues_transcript_67321;tissues_transcript_8232;tissues_transcript_1464;tissues_transcript_8010
Biological Process: chloroplast RNA processing (GO:0031425);	22	tissues_transcript_48333;tissues_transcript_53972;tissues_transcript_41143;tissues_transcript_46110;tissues_transcript_387;tissues_transcript_62306;tissues_transcript_28867;tissues_transcript_12503;tissues_transcript_73687;tissues_transcript_63835;tissues_transcript_59123;tissues_transcript_1913;tissues_transcript_59638;tissues_transcript_57856;tissues_transcript_51442;tissues_transcript_37707;ti…
Biological Process: chloroplast accumulation movement (GO:0009904);	12	tissues_transcript_6259;tissues_transcript_48329;tissues_transcript_49606;tissues_transcript_43485;tissues_transcript_20729;tissues_transcript_70460;tissues_transcript_51499;tissues_transcript_48965;tissues_transcript_57870;tissues_transcript_47585;tissues_transcript_63458;tissues_transcript_39430
Biological Process: chloroplast avoidance movement (GO:0009903);	15	tissues_transcript_20729;tissues_transcript_63762;tissues_transcript_70460;tissues_transcript_43485;tissues_transcript_178;tissues_transcript_10043;tissues_transcript_48329;tissues_transcript_6259;tissues_transcript_49606;tissues_transcript_48965;tissues_transcript_57870;tissues_transcript_51499;tissues_transcript_57541;tissues_transcript_30775;tissues_transcript_58953
Biological Process: chloroplast elongation (GO:0010151);	1	tissues_transcript_61947
Biological Process: chloroplast fission (GO:0010020);	23	tissues_transcript_465;tissues_transcript_63909;tissues_transcript_53328;tissues_transcript_61011;tissues_transcript_520;tissues_transcript_33476;tissues_transcript_68683;tissues_transcript_54614;tissues_transcript_15768;tissues_transcript_1088;tissues_transcript_60273;tissues_transcript_31903;tissues_transcript_22959;tissues_transcript_41270;tissues_transcript_66369;tissues_transcript_15356;tiss…
Biological Process: chloroplast localization (GO:0019750);	11	tissues_transcript_48965;tissues_transcript_57870;tissues_transcript_51499;tissues_transcript_30775;tissues_transcript_70460;tissues_transcript_20729;tissues_transcript_10043;tissues_transcript_43485;tissues_transcript_49606;tissues_transcript_48329;tissues_transcript_6259
Biological Process: chloroplast mRNA modification (GO:1900871);	2	tissues_transcript_1464;tissues_transcript_67321
Biological Process: chloroplast mRNA processing (GO:0010239);	11	tissues_transcript_73687;tissues_transcript_59123;tissues_transcript_1295;tissues_transcript_37707;tissues_transcript_51442;tissues_transcript_59638;tissues_transcript_57856;tissues_transcript_46110;tissues_transcript_19406;tissues_transcript_60742;tissues_transcript_1076
Biological Process: chloroplast organization (GO:0009658);	119	tissues_transcript_48614;tissues_transcript_12186;tissues_transcript_6259;tissues_transcript_61947;tissues_transcript_49606;tissues_transcript_47009;tissues_transcript_45225;tissues_transcript_72856;tissues_transcript_42882;tissues_transcript_70486;tissues_transcript_30775;tissues_transcript_46110;tissues_transcript_32699;tissues_transcript_72227;tissues_transcript_34691;tissues_transcript_73687;…
Biological Process: chloroplast proton-transporting ATP synthase complex assembly (GO:0033614);	4	tissues_transcript_47009;tissues_transcript_8829;tissues_transcript_65431;tissues_transcript_66787
Biological Process: chloroplast rRNA processing (GO:1901259);	7	tissues_transcript_62458;tissues_transcript_32699;tissues_transcript_28004;tissues_transcript_31075;tissues_transcript_1463;tissues_transcript_29037;tissues_transcript_2679
Biological Process: chloroplast relocation (GO:0009902);	12	tissues_transcript_70460;tissues_transcript_20729;tissues_transcript_10043;tissues_transcript_43485;tissues_transcript_49606;tissues_transcript_6259;tissues_transcript_48329;tissues_transcript_48965;tissues_transcript_57870;tissues_transcript_51499;tissues_transcript_1031;tissues_transcript_30775
Biological Process: chloroplast ribulose bisphosphate carboxylase complex assembly (GO:0110102);	7	tissues_transcript_31075;tissues_transcript_59106;tissues_transcript_62458;tissues_transcript_64349;tissues_transcript_40358;tissues_transcript_69663;tissues_transcript_6399
Biological Process: chloroplast-nucleus signaling pathway (GO:0010019);	8	tissues_transcript_58083;tissues_transcript_26598;tissues_transcript_48519;tissues_transcript_15893;tissues_transcript_70697;tissues_transcript_69692;tissues_transcript_592;tissues_transcript_38797
Biological Process: chlororespiration (GO:0010478);	1	tissues_transcript_30914
Biological Process: cholesterol homeostasis (GO:0042632);	1	tissues_transcript_66510
Biological Process: cholesterol transport (GO:0030301);	1	tissues_transcript_66510
Biological Process: choline biosynthetic process (GO:0042425);	1	tissues_transcript_43597
Biological Process: choline metabolic process (GO:0019695);	1	tissues_transcript_43597
Biological Process: choline transport (GO:0015871);	2	tissues_transcript_50939;tissues_transcript_35296
Biological Process: chondroitin sulfate proteoglycan biosynthetic process (GO:0050650);	1	tissues_transcript_62954
Biological Process: chondroitin sulfate proteoglycan metabolic process (GO:0050654);	1	tissues_transcript_62954
Biological Process: chordate embryonic development (GO:0043009);	16	tissues_transcript_808;tissues_transcript_38632;tissues_transcript_57605;tissues_transcript_65516;tissues_transcript_55385;tissues_transcript_56212;tissues_transcript_36232;tissues_transcript_28461;tissues_transcript_47668;tissues_transcript_73149;tissues_transcript_53626;tissues_transcript_19678;tissues_transcript_67403;tissues_transcript_2713;tissues_transcript_43450;tissues_transcript_36758
Biological Process: chorismate biosynthetic process (GO:0009423);	26	tissues_transcript_59489;tissues_transcript_35260;tissues_transcript_2827;tissues_transcript_73124;tissues_transcript_44718;tissues_transcript_37622;tissues_transcript_13780;tissues_transcript_26099;tissues_transcript_6642;tissues_transcript_42331;tissues_transcript_60211;tissues_transcript_40910;tissues_transcript_65534;tissues_transcript_27105;tissues_transcript_8236;tissues_transcript_40180;ti…
Biological Process: chorismate metabolic process (GO:0046417);	9	tissues_transcript_9436;tissues_transcript_32273;tissues_transcript_68475;tissues_transcript_68889;tissues_transcript_74839;tissues_transcript_8460;tissues_transcript_56785;tissues_transcript_66934;tissues_transcript_37856
Biological Process: chromatin assembly (GO:0031497);	4	tissues_transcript_28347;tissues_transcript_52923;tissues_transcript_45665;tissues_transcript_25297
Biological Process: chromatin assembly or disassembly (GO:0006333);	5	tissues_transcript_52923;tissues_transcript_28347;tissues_transcript_25297;tissues_transcript_70966;tissues_transcript_45665
Biological Process: chromatin maintenance (GO:0070827);	4	tissues_transcript_41513;tissues_transcript_70588;tissues_transcript_45809;tissues_transcript_47434
Biological Process: chromatin organization (GO:0006325);	154	tissues_transcript_43056;tissues_transcript_66405;tissues_transcript_55549;tissues_transcript_32459;tissues_transcript_13478;tissues_transcript_67634;tissues_transcript_56358;tissues_transcript_55072;tissues_transcript_58669;tissues_transcript_29499;tissues_transcript_56798;tissues_transcript_61714;tissues_transcript_2876;tissues_transcript_1907;tissues_transcript_44586;tissues_transcript_36758;t…
Biological Process: chromatin remodeling (GO:0006338);	26	tissues_transcript_10292;tissues_transcript_50611;tissues_transcript_70588;tissues_transcript_33046;tissues_transcript_5658;tissues_transcript_4547;tissues_transcript_66133;tissues_transcript_5043;tissues_transcript_52923;tissues_transcript_71088;tissues_transcript_48112;tissues_transcript_2162;tissues_transcript_49449;tissues_transcript_6320;tissues_transcript_3298;tissues_transcript_56109;tissu…
Biological Process: chromatin silencing (GO:0006342);	31	tissues_transcript_65618;tissues_transcript_63133;tissues_transcript_36670;tissues_transcript_55613;tissues_transcript_70588;tissues_transcript_63244;tissues_transcript_26451;tissues_transcript_68201;tissues_transcript_65340;tissues_transcript_41110;tissues_transcript_71088;tissues_transcript_24132;tissues_transcript_34671;tissues_transcript_51703;tissues_transcript_69697;tissues_transcript_30113…
Biological Process: chromatin silencing at telomere (GO:0006348);	2	tissues_transcript_58250;tissues_transcript_19665
Biological Process: chromosome attachment to the nuclear envelope (GO:0097240);	1	tissues_transcript_36140
Biological Process: chromosome condensation (GO:0030261);	7	tissues_transcript_60073;tissues_transcript_45530;tissues_transcript_2233;tissues_transcript_34103;tissues_transcript_45457;tissues_transcript_28196;tissues_transcript_19292
Biological Process: chromosome localization (GO:0050000);	8	tissues_transcript_36758;tissues_transcript_43450;tissues_transcript_57891;tissues_transcript_60400;tissues_transcript_36140;tissues_transcript_42550;tissues_transcript_66872;tissues_transcript_62626
Biological Process: chromosome localization to nuclear envelope involved in homologous chromosome segregation (GO:0090220);	1	tissues_transcript_36140
Biological Process: chromosome movement towards spindle pole (GO:0051305);	3	tissues_transcript_42550;tissues_transcript_60400;tissues_transcript_62626
Biological Process: chromosome organization (GO:0051276);	230	tissues_transcript_57393;tissues_transcript_43665;tissues_transcript_46108;tissues_transcript_52762;tissues_transcript_19292;tissues_transcript_26790;tissues_transcript_59048;tissues_transcript_34103;tissues_transcript_45457;tissues_transcript_11579;tissues_transcript_68822;tissues_transcript_53866;tissues_transcript_28347;tissues_transcript_36749;tissues_transcript_53269;tissues_transcript_68903…
Biological Process: chromosome organization involved in meiotic cell cycle (GO:0070192);	12	tissues_transcript_54822;tissues_transcript_17972;tissues_transcript_28782;tissues_transcript_58694;tissues_transcript_40975;tissues_transcript_30620;tissues_transcript_62129;tissues_transcript_18781;tissues_transcript_36140;tissues_transcript_61570;tissues_transcript_74706;tissues_transcript_55153
Biological Process: chromosome segregation (GO:0007059);	36	tissues_transcript_53866;tissues_transcript_66872;tissues_transcript_62129;tissues_transcript_67460;tissues_transcript_40975;tissues_transcript_9584;tissues_transcript_30620;tissues_transcript_55955;tissues_transcript_47858;tissues_transcript_62626;tissues_transcript_17972;tissues_transcript_35383;tissues_transcript_69962;tissues_transcript_71285;tissues_transcript_28782;tissues_transcript_58694;…
Biological Process: chromosome separation (GO:0051304);	5	tissues_transcript_71285;tissues_transcript_69962;tissues_transcript_72951;tissues_transcript_53866;tissues_transcript_61570
Biological Process: chronological cell aging (GO:0001300);	1	tissues_transcript_32681
Biological Process: cilium assembly (GO:0060271);	26	tissues_transcript_4102;tissues_transcript_44398;tissues_transcript_28080;tissues_transcript_73955;tissues_transcript_5900;tissues_transcript_57436;tissues_transcript_39595;tissues_transcript_59819;tissues_transcript_35664;tissues_transcript_71082;tissues_transcript_38133;tissues_transcript_66738;tissues_transcript_892;tissues_transcript_54130;tissues_transcript_1244;tissues_transcript_49322;tiss…
Biological Process: cilium disassembly (GO:0061523);	1	tissues_transcript_52094
Biological Process: cilium movement (GO:0003341);	10	tissues_transcript_56148;tissues_transcript_73955;tissues_transcript_1244;tissues_transcript_28080;tissues_transcript_59819;tissues_transcript_35480;tissues_transcript_3507;tissues_transcript_60427;tissues_transcript_892;tissues_transcript_75050
Biological Process: cilium movement involved in cell motility (GO:0060294);	1	tissues_transcript_28080
Biological Process: cilium or flagellum-dependent cell motility (GO:0001539);	1	tissues_transcript_28080
Biological Process: cilium organization (GO:0044782);	27	tissues_transcript_35480;tissues_transcript_25204;tissues_transcript_69279;tissues_transcript_56148;tissues_transcript_49322;tissues_transcript_1244;tissues_transcript_64697;tissues_transcript_75050;tissues_transcript_62055;tissues_transcript_68641;tissues_transcript_9193;tissues_transcript_37728;tissues_transcript_35664;tissues_transcript_71082;tissues_transcript_59819;tissues_transcript_39595;t…
Biological Process: cilium-dependent cell motility (GO:0060285);	1	tissues_transcript_28080
Biological Process: cinnamic acid biosynthetic process (GO:0009800);	1	tissues_transcript_65390
Biological Process: circadian behavior (GO:0048512);	3	tissues_transcript_34086;tissues_transcript_48088;tissues_transcript_41037
Biological Process: circadian regulation of calcium ion oscillation (GO:0010617);	4	tissues_transcript_1420;tissues_transcript_72037;tissues_transcript_38886;tissues_transcript_1238
Biological Process: circadian regulation of gene expression (GO:0032922);	9	tissues_transcript_45189;tissues_transcript_49587;tissues_transcript_33259;tissues_transcript_28950;tissues_transcript_7425;tissues_transcript_8970;tissues_transcript_26506;tissues_transcript_73284;tissues_transcript_71095
Biological Process: circadian rhythm (GO:0007623);	93	tissues_transcript_52110;tissues_transcript_33835;tissues_transcript_1925;tissues_transcript_451;tissues_transcript_29672;tissues_transcript_49256;tissues_transcript_14331;tissues_transcript_53057;tissues_transcript_54392;tissues_transcript_5973;tissues_transcript_40974;tissues_transcript_61067;tissues_transcript_34822;tissues_transcript_28310;tissues_transcript_71331;tissues_transcript_45219;tis…
Biological Process: circulatory system development (GO:0072359);	8	tissues_transcript_35480;tissues_transcript_59819;tissues_transcript_1244;tissues_transcript_71609;tissues_transcript_56148;tissues_transcript_73955;tissues_transcript_892;tissues_transcript_75050
Biological Process: circulatory system process (GO:0003013);	1	tissues_transcript_71609
Biological Process: circumnutation (GO:0010031);	7	tissues_transcript_37079;tissues_transcript_34013;tissues_transcript_62683;tissues_transcript_61008;tissues_transcript_30494;tissues_transcript_28419;tissues_transcript_42232
Biological Process: citrate metabolic process (GO:0006101);	14	tissues_transcript_292;tissues_transcript_61737;tissues_transcript_39287;tissues_transcript_49911;tissues_transcript_30433;tissues_transcript_53398;tissues_transcript_51447;tissues_transcript_67739;tissues_transcript_4557;tissues_transcript_36503;tissues_transcript_4484;tissues_transcript_45832;tissues_transcript_40317;tissues_transcript_17897
Biological Process: clathrin coat assembly (GO:0048268);	23	tissues_transcript_3054;tissues_transcript_57947;tissues_transcript_53080;tissues_transcript_37230;tissues_transcript_50194;tissues_transcript_63117;tissues_transcript_2411;tissues_transcript_37641;tissues_transcript_3089;tissues_transcript_30058;tissues_transcript_64992;tissues_transcript_64786;tissues_transcript_53732;tissues_transcript_61948;tissues_transcript_31399;tissues_transcript_35264;ti…
Biological Process: clathrin-coated vesicle cargo loading (GO:0035652);	8	tissues_transcript_39349;tissues_transcript_35773;tissues_transcript_796;tissues_transcript_63778;tissues_transcript_58484;tissues_transcript_49144;tissues_transcript_53009;tissues_transcript_73426
Biological Process: clathrin-dependent endocytosis (GO:0072583);	13	tissues_transcript_7410;tissues_transcript_159;tissues_transcript_47684;tissues_transcript_61151;tissues_transcript_30436;tissues_transcript_26907;tissues_transcript_13044;tissues_transcript_31931;tissues_transcript_3758;tissues_transcript_15688;tissues_transcript_8054;tissues_transcript_65810;tissues_transcript_57948
Biological Process: cleavage furrow formation (GO:0036089);	1	tissues_transcript_34476
Biological Process: cleavage in ITS2 between 5.8S rRNA and LSU-rRNA of tricistronic rRNA transcript (SSU-rRNA, 5.8S rRNA, LSU-rRNA) (GO:0000448);	1	tissues_transcript_39986
Biological Process: cleavage involved in rRNA processing (GO:0000469);	14	tissues_transcript_44420;tissues_transcript_69382;tissues_transcript_41657;tissues_transcript_58280;tissues_transcript_52772;tissues_transcript_34409;tissues_transcript_74525;tissues_transcript_65386;tissues_transcript_2101;tissues_transcript_74046;tissues_transcript_33373;tissues_transcript_15629;tissues_transcript_39986;tissues_transcript_12777
Biological Process: co-translational protein modification (GO:0043686);	2	tissues_transcript_61801;tissues_transcript_58325
Biological Process: coagulation (GO:0050817);	1	tissues_transcript_66282
Biological Process: coenzyme A biosynthetic process (GO:0015937);	19	tissues_transcript_61456;tissues_transcript_72214;tissues_transcript_835;tissues_transcript_48036;tissues_transcript_9213;tissues_transcript_33444;tissues_transcript_33263;tissues_transcript_34556;tissues_transcript_14628;tissues_transcript_50758;tissues_transcript_5999;tissues_transcript_34268;tissues_transcript_3808;tissues_transcript_33519;tissues_transcript_64631;tissues_transcript_48116;tiss…
Biological Process: coenzyme A metabolic process (GO:0015936);	11	tissues_transcript_41486;tissues_transcript_47237;tissues_transcript_50758;tissues_transcript_64631;tissues_transcript_23050;tissues_transcript_37364;tissues_transcript_2972;tissues_transcript_72318;tissues_transcript_3092;tissues_transcript_9213;tissues_transcript_67040
Biological Process: coenzyme A transmembrane transport (GO:0035349);	1	tissues_transcript_55174
Biological Process: coenzyme A transport (GO:0015880);	1	tissues_transcript_55174
Biological Process: cognition (GO:0050890);	6	tissues_transcript_41560;tissues_transcript_66007;tissues_transcript_43491;tissues_transcript_68016;tissues_transcript_68422;tissues_transcript_43696
Biological Process: cold acclimation (GO:0009631);	36	tissues_transcript_45555;tissues_transcript_26620;tissues_transcript_67085;tissues_transcript_42710;tissues_transcript_36567;tissues_transcript_61403;tissues_transcript_56960;tissues_transcript_42339;tissues_transcript_36681;tissues_transcript_72363;tissues_transcript_41453;tissues_transcript_42819;tissues_transcript_20273;tissues_transcript_62533;tissues_transcript_9401;tissues_transcript_13434;…
Biological Process: collagen and cuticulin-based cuticle development (GO:0040002);	1	tissues_transcript_73673
Biological Process: collagen metabolic process (GO:0032963);	5	tissues_transcript_49433;tissues_transcript_43009;tissues_transcript_72526;tissues_transcript_59541;tissues_transcript_3612
Biological Process: columnar/cuboidal epithelial cell development (GO:0002066);	4	tissues_transcript_68422;tissues_transcript_68016;tissues_transcript_41560;tissues_transcript_66007
Biological Process: columnar/cuboidal epithelial cell differentiation (GO:0002065);	4	tissues_transcript_68422;tissues_transcript_68016;tissues_transcript_66007;tissues_transcript_41560
Biological Process: compound eye development (GO:0048749);	4	tissues_transcript_41560;tissues_transcript_66007;tissues_transcript_68016;tissues_transcript_68422
Biological Process: compound eye morphogenesis (GO:0001745);	1	tissues_transcript_66007
Biological Process: compound eye photoreceptor cell differentiation (GO:0001751);	1	tissues_transcript_66007
Biological Process: compound eye photoreceptor fate commitment (GO:0001752);	1	tissues_transcript_66007
Biological Process: connective tissue development (GO:0061448);	1	tissues_transcript_19678
Biological Process: contractile actin filament bundle assembly (GO:0030038);	1	tissues_transcript_44744
Biological Process: contractile vacuole organization (GO:0033298);	1	tissues_transcript_44744
Biological Process: convergent extension (GO:0060026);	4	tissues_transcript_49322;tissues_transcript_73955;tissues_transcript_66738;tissues_transcript_75050
Biological Process: convergent extension involved in gastrulation (GO:0060027);	4	tissues_transcript_75050;tissues_transcript_49322;tissues_transcript_73955;tissues_transcript_66738
Biological Process: conversion of methionyl-tRNA to N-formyl-methionyl-tRNA (GO:0071951);	2	tissues_transcript_68947;tissues_transcript_41249
Biological Process: copper ion homeostasis (GO:0055070);	7	tissues_transcript_19462;tissues_transcript_37083;tissues_transcript_20562;tissues_transcript_19945;tissues_transcript_47372;tissues_transcript_66342;tissues_transcript_19892
Biological Process: copper ion transmembrane transport (GO:0035434);	2	tissues_transcript_27179;tissues_transcript_55107
Biological Process: copper ion transport (GO:0006825);	2	tissues_transcript_55107;tissues_transcript_54618
Biological Process: corolla development (GO:0048465);	2	tissues_transcript_35693;tissues_transcript_6433
Biological Process: cortical actin cytoskeleton organization (GO:0030866);	2	tissues_transcript_31858;tissues_transcript_44744
Biological Process: cortical cytoskeleton organization (GO:0030865);	16	tissues_transcript_34599;tissues_transcript_25177;tissues_transcript_38364;tissues_transcript_49288;tissues_transcript_31688;tissues_transcript_61358;tissues_transcript_58392;tissues_transcript_16703;tissues_transcript_5552;tissues_transcript_38638;tissues_transcript_32287;tissues_transcript_25243;tissues_transcript_6;tissues_transcript_31858;tissues_transcript_60693;tissues_transcript_44744
Biological Process: cortical microtubule organization (GO:0043622);	27	tissues_transcript_67065;tissues_transcript_19513;tissues_transcript_66381;tissues_transcript_1897;tissues_transcript_49748;tissues_transcript_44850;tissues_transcript_38364;tissues_transcript_66091;tissues_transcript_54890;tissues_transcript_36443;tissues_transcript_61358;tissues_transcript_25375;tissues_transcript_71763;tissues_transcript_39467;tissues_transcript_62649;tissues_transcript_58392;…
Biological Process: cotranslational protein targeting to membrane (GO:0006613);	2	tissues_transcript_48798;tissues_transcript_52743
Biological Process: cotyledon development (GO:0048825);	12	tissues_transcript_69428;tissues_transcript_63103;tissues_transcript_74382;tissues_transcript_54041;tissues_transcript_46934;tissues_transcript_39729;tissues_transcript_25069;tissues_transcript_50512;tissues_transcript_46757;tissues_transcript_31987;tissues_transcript_62074;tissues_transcript_63742
Biological Process: cotyledon morphogenesis (GO:0048826);	8	tissues_transcript_46934;tissues_transcript_74382;tissues_transcript_25069;tissues_transcript_69428;tissues_transcript_63103;tissues_transcript_62074;tissues_transcript_31987;tissues_transcript_46757
Biological Process: cotyledon vascular tissue pattern formation (GO:0010588);	7	tissues_transcript_25069;tissues_transcript_46934;tissues_transcript_62074;tissues_transcript_74382;tissues_transcript_63103;tissues_transcript_46757;tissues_transcript_69428
Biological Process: coumarin biosynthetic process (GO:0009805);	5	tissues_transcript_25514;tissues_transcript_73888;tissues_transcript_4938;tissues_transcript_59505;tissues_transcript_41725
Biological Process: coumarin metabolic process (GO:0009804);	1	tissues_transcript_73888
Biological Process: courtship behavior (GO:0007619);	1	tissues_transcript_66205
Biological Process: covalent chromatin modification (GO:0016569);	66	tissues_transcript_11579;tissues_transcript_57393;tissues_transcript_73806;tissues_transcript_59048;tissues_transcript_41323;tissues_transcript_52570;tissues_transcript_14367;tissues_transcript_43674;tissues_transcript_24635;tissues_transcript_58439;tissues_transcript_63414;tissues_transcript_58289;tissues_transcript_41138;tissues_transcript_10492;tissues_transcript_40307;tissues_transcript_67634…
Biological Process: cranial skeletal system development (GO:1904888);	1	tissues_transcript_19678
Biological Process: culmination involved in sorocarp development (GO:0031154);	1	tissues_transcript_44744
Biological Process: cuticle development (GO:0042335);	13	tissues_transcript_69518;tissues_transcript_34380;tissues_transcript_45676;tissues_transcript_51990;tissues_transcript_8789;tissues_transcript_39215;tissues_transcript_1991;tissues_transcript_45103;tissues_transcript_63454;tissues_transcript_38260;tissues_transcript_73673;tissues_transcript_42208;tissues_transcript_14371
Biological Process: cuticle development involved in collagen and cuticulin-based cuticle molting cycle (GO:0042338);	1	tissues_transcript_73673
Biological Process: cutin biosynthetic process (GO:0010143);	11	tissues_transcript_53639;tissues_transcript_45103;tissues_transcript_42646;tissues_transcript_63454;tissues_transcript_11208;tissues_transcript_69518;tissues_transcript_66646;tissues_transcript_64641;tissues_transcript_51990;tissues_transcript_45676;tissues_transcript_8789
Biological Process: cyanate catabolic process (GO:0009440);	1	tissues_transcript_25655
Biological Process: cyanide metabolic process (GO:0019499);	4	tissues_transcript_9344;tissues_transcript_39708;tissues_transcript_37357;tissues_transcript_74564
Biological Process: cyanogenic glycoside biosynthetic process (GO:0019756);	1	tissues_transcript_32532
Biological Process: cyanogenic glycoside metabolic process (GO:0042341);	1	tissues_transcript_32532
Biological Process: cyclic nucleotide biosynthetic process (GO:0009190);	1	tissues_transcript_35492
Biological Process: cysteine biosynthetic process (GO:0019344);	2	tissues_transcript_48733;tissues_transcript_28504
Biological Process: cysteine biosynthetic process from serine (GO:0006535);	29	tissues_transcript_39708;tissues_transcript_9833;tissues_transcript_28504;tissues_transcript_8882;tissues_transcript_42052;tissues_transcript_61987;tissues_transcript_8002;tissues_transcript_10325;tissues_transcript_61787;tissues_transcript_38458;tissues_transcript_35276;tissues_transcript_37357;tissues_transcript_74564;tissues_transcript_69117;tissues_transcript_8411;tissues_transcript_9344;tiss…
Biological Process: cysteine biosynthetic process via cystathionine (GO:0019343);	1	tissues_transcript_48733
Biological Process: cysteine catabolic process (GO:0009093);	1	tissues_transcript_9736
Biological Process: cysteine metabolic process (GO:0006534);	5	tissues_transcript_6323;tissues_transcript_28504;tissues_transcript_26974;tissues_transcript_9736;tissues_transcript_48733
Biological Process: cysteinyl-tRNA aminoacylation (GO:0006423);	7	tissues_transcript_50064;tissues_transcript_27867;tissues_transcript_30316;tissues_transcript_64486;tissues_transcript_58336;tissues_transcript_68579;tissues_transcript_48157
Biological Process: cytidine to uridine editing (GO:0016554);	17	tissues_transcript_59719;tissues_transcript_28004;tissues_transcript_70509;tissues_transcript_25238;tissues_transcript_21109;tissues_transcript_36484;tissues_transcript_59841;tissues_transcript_56468;tissues_transcript_69949;tissues_transcript_2122;tissues_transcript_57033;tissues_transcript_39734;tissues_transcript_53557;tissues_transcript_67321;tissues_transcript_73334;tissues_transcript_10934;…
Biological Process: cytochrome b6f complex assembly (GO:0010190);	13	tissues_transcript_41906;tissues_transcript_24609;tissues_transcript_58568;tissues_transcript_50778;tissues_transcript_60576;tissues_transcript_32954;tissues_transcript_55375;tissues_transcript_33749;tissues_transcript_61729;tissues_transcript_47798;tissues_transcript_74084;tissues_transcript_65616;tissues_transcript_62756
Biological Process: cytochrome complex assembly (GO:0017004);	23	tissues_transcript_42170;tissues_transcript_47955;tissues_transcript_32954;tissues_transcript_55375;tissues_transcript_67740;tissues_transcript_18593;tissues_transcript_24230;tissues_transcript_58568;tissues_transcript_60576;tissues_transcript_50778;tissues_transcript_73769;tissues_transcript_29008;tissues_transcript_74084;tissues_transcript_62756;tissues_transcript_33749;tissues_transcript_65307…
Biological Process: cytokine-mediated signaling pathway (GO:0019221);	14	tissues_transcript_8204;tissues_transcript_25810;tissues_transcript_74196;tissues_transcript_56358;tissues_transcript_9667;tissues_transcript_34639;tissues_transcript_39666;tissues_transcript_65467;tissues_transcript_75048;tissues_transcript_30014;tissues_transcript_65606;tissues_transcript_25484;tissues_transcript_22798;tissues_transcript_41547
Biological Process: cytokinesis (GO:0000910);	58	tissues_transcript_16143;tissues_transcript_8609;tissues_transcript_62032;tissues_transcript_52;tissues_transcript_69821;tissues_transcript_27675;tissues_transcript_36758;tissues_transcript_54469;tissues_transcript_43450;tissues_transcript_74031;tissues_transcript_28017;tissues_transcript_44169;tissues_transcript_8054;tissues_transcript_14870;tissues_transcript_57992;tissues_transcript_25177;tiss…
Biological Process: cytokinesis by cell plate formation (GO:0000911);	46	tissues_transcript_38288;tissues_transcript_25243;tissues_transcript_39377;tissues_transcript_49687;tissues_transcript_50482;tissues_transcript_15962;tissues_transcript_28726;tissues_transcript_61151;tissues_transcript_38565;tissues_transcript_26907;tissues_transcript_27723;tissues_transcript_24722;tissues_transcript_47190;tissues_transcript_59533;tissues_transcript_56050;tissues_transcript_25875…
Biological Process: cytokinetic process (GO:0032506);	38	tissues_transcript_25177;tissues_transcript_29651;tissues_transcript_54359;tissues_transcript_7410;tissues_transcript_34476;tissues_transcript_11735;tissues_transcript_60749;tissues_transcript_31688;tissues_transcript_41106;tissues_transcript_9579;tissues_transcript_29782;tissues_transcript_53822;tissues_transcript_52;tissues_transcript_8609;tissues_transcript_8054;tissues_transcript_44169;tissue…
Biological Process: cytokinin biosynthetic process (GO:0009691);	14	tissues_transcript_34365;tissues_transcript_74322;tissues_transcript_63168;tissues_transcript_44704;tissues_transcript_12190;tissues_transcript_48544;tissues_transcript_39596;tissues_transcript_52635;tissues_transcript_60415;tissues_transcript_49465;tissues_transcript_60816;tissues_transcript_36837;tissues_transcript_68454;tissues_transcript_40306
Biological Process: cytokinin catabolic process (GO:0009823);	1	tissues_transcript_39953
Biological Process: cytokinin metabolic process (GO:0009690);	21	tissues_transcript_53933;tissues_transcript_43622;tissues_transcript_26260;tissues_transcript_4028;tissues_transcript_31896;tissues_transcript_73028;tissues_transcript_42428;tissues_transcript_54968;tissues_transcript_25116;tissues_transcript_42214;tissues_transcript_12376;tissues_transcript_49786;tissues_transcript_16608;tissues_transcript_67446;tissues_transcript_4328;tissues_transcript_58308;t…
Biological Process: cytokinin transport (GO:0010184);	1	tissues_transcript_56561
Biological Process: cytokinin-activated signaling pathway (GO:0009736);	33	tissues_transcript_8058;tissues_transcript_39005;tissues_transcript_68442;tissues_transcript_56963;tissues_transcript_38507;tissues_transcript_57321;tissues_transcript_54745;tissues_transcript_38491;tissues_transcript_25658;tissues_transcript_65896;tissues_transcript_30246;tissues_transcript_66937;tissues_transcript_47348;tissues_transcript_61947;tissues_transcript_72281;tissues_transcript_29393;…
Biological Process: cytoplasm organization (GO:0007028);	1	tissues_transcript_66007
Biological Process: cytoplasm protein quality control by the ubiquitin-proteasome system (GO:0071629);	4	tissues_transcript_34373;tissues_transcript_33176;tissues_transcript_48006;tissues_transcript_45880
Biological Process: cytoplasmic actin-based contraction involved in cell motility (GO:0060327);	1	tissues_transcript_44744
Biological Process: cytoplasmic actin-based contraction involved in forward cell motility (GO:0060328);	1	tissues_transcript_44744
Biological Process: cytoplasmic mRNA processing body assembly (GO:0033962);	3	tissues_transcript_43045;tissues_transcript_1952;tissues_transcript_19552
Biological Process: cytoplasmic microtubule depolymerization (GO:0010938);	1	tissues_transcript_52094
Biological Process: cytoplasmic microtubule organization (GO:0031122);	8	tissues_transcript_52094;tissues_transcript_16703;tissues_transcript_58392;tissues_transcript_61358;tissues_transcript_60693;tissues_transcript_38364;tissues_transcript_6;tissues_transcript_38638
Biological Process: cytoplasmic translation (GO:0002181);	25	tissues_transcript_53867;tissues_transcript_58785;tissues_transcript_66289;tissues_transcript_57977;tissues_transcript_44052;tissues_transcript_18986;tissues_transcript_46461;tissues_transcript_19199;tissues_transcript_55444;tissues_transcript_31682;tissues_transcript_30883;tissues_transcript_26175;tissues_transcript_49355;tissues_transcript_7442;tissues_transcript_17412;tissues_transcript_5442;t…
Biological Process: cytoplasmic translational initiation (GO:0002183);	4	tissues_transcript_71118;tissues_transcript_5442;tissues_transcript_66289;tissues_transcript_10012
Biological Process: cytoskeleton organization (GO:0007010);	105	tissues_transcript_55660;tissues_transcript_51332;tissues_transcript_32759;tissues_transcript_4424;tissues_transcript_58064;tissues_transcript_65467;tissues_transcript_52094;tissues_transcript_24229;tissues_transcript_54071;tissues_transcript_35664;tissues_transcript_28080;tissues_transcript_60400;tissues_transcript_31688;tissues_transcript_62055;tissues_transcript_37980;tissues_transcript_16143;…
Biological Process: cytoskeleton-dependent cytokinesis (GO:0061640);	57	tissues_transcript_44744;tissues_transcript_59533;tissues_transcript_27723;tissues_transcript_26907;tissues_transcript_42907;tissues_transcript_60693;tissues_transcript_33555;tissues_transcript_28726;tissues_transcript_15962;tissues_transcript_10154;tissues_transcript_74737;tissues_transcript_50745;tissues_transcript_49687;tissues_transcript_50482;tissues_transcript_38565;tissues_transcript_61151…
Biological Process: cytoskeleton-dependent intracellular transport (GO:0030705);	2	tissues_transcript_49912;tissues_transcript_10043
Biological Process: cytosolic transport (GO:0016482);	21	tissues_transcript_27576;tissues_transcript_11735;tissues_transcript_15694;tissues_transcript_1823;tissues_transcript_40869;tissues_transcript_29782;tissues_transcript_24921;tissues_transcript_58421;tissues_transcript_53822;tissues_transcript_10359;tissues_transcript_41106;tissues_transcript_14939;tissues_transcript_927;tissues_transcript_28726;tissues_transcript_28166;tissues_transcript_52;tissu…
Biological Process: dATP metabolic process (GO:0046060);	2	tissues_transcript_24532;tissues_transcript_74856
Biological Process: dCTP catabolic process (GO:0006253);	2	tissues_transcript_40789;tissues_transcript_30686
Biological Process: dGDP biosynthetic process (GO:0006185);	2	tissues_transcript_74856;tissues_transcript_24532
Biological Process: dGDP metabolic process (GO:0046066);	2	tissues_transcript_74856;tissues_transcript_24532
Biological Process: dGMP metabolic process (GO:0046054);	2	tissues_transcript_24532;tissues_transcript_74856
Biological Process: dTMP biosynthetic process (GO:0006231);	3	tissues_transcript_48924;tissues_transcript_60206;tissues_transcript_37705
Biological Process: de-etiolation (GO:0009704);	24	tissues_transcript_54179;tissues_transcript_39719;tissues_transcript_47780;tissues_transcript_59649;tissues_transcript_42740;tissues_transcript_18339;tissues_transcript_38527;tissues_transcript_9382;tissues_transcript_15240;tissues_transcript_5689;tissues_transcript_75066;tissues_transcript_14861;tissues_transcript_24803;tissues_transcript_49688;tissues_transcript_44590;tissues_transcript_8790;ti…
Biological Process: deadenylation-dependent decapping of nuclear-transcribed mRNA (GO:0000290);	11	tissues_transcript_53437;tissues_transcript_521;tissues_transcript_35243;tissues_transcript_990;tissues_transcript_73137;tissues_transcript_34450;tissues_transcript_72631;tissues_transcript_70347;tissues_transcript_15554;tissues_transcript_40588;tissues_transcript_8018
Biological Process: deadenylation-independent decapping of nuclear-transcribed mRNA (GO:0031087);	12	tissues_transcript_68466;tissues_transcript_64543;tissues_transcript_70806;tissues_transcript_51704;tissues_transcript_49333;tissues_transcript_9909;tissues_transcript_1952;tissues_transcript_27044;tissues_transcript_37524;tissues_transcript_282;tissues_transcript_74164;tissues_transcript_70177
Biological Process: dedifferentiation (GO:0043696);	4	tissues_transcript_50153;tissues_transcript_48905;tissues_transcript_64741;tissues_transcript_32859
Biological Process: defense response (GO:0006952);	686	tissues_transcript_60818;tissues_transcript_14519;tissues_transcript_35419;tissues_transcript_56320;tissues_transcript_20861;tissues_transcript_55402;tissues_transcript_70738;tissues_transcript_20178;tissues_transcript_30029;tissues_transcript_14837;tissues_transcript_45541;tissues_transcript_34553;tissues_transcript_40053;tissues_transcript_39772;tissues_transcript_58593;tissues_transcript_35017…
Biological Process: defense response by callose deposition (GO:0052542);	10	tissues_transcript_2058;tissues_transcript_55132;tissues_transcript_38817;tissues_transcript_60738;tissues_transcript_28150;tissues_transcript_10313;tissues_transcript_27454;tissues_transcript_55932;tissues_transcript_51740;tissues_transcript_71334
Biological Process: defense response by callose deposition in cell wall (GO:0052544);	10	tissues_transcript_65251;tissues_transcript_60738;tissues_transcript_38817;tissues_transcript_55132;tissues_transcript_30724;tissues_transcript_27454;tissues_transcript_55932;tissues_transcript_36634;tissues_transcript_71334;tissues_transcript_55843
Biological Process: defense response by cell wall thickening (GO:0052482);	6	tissues_transcript_71334;tissues_transcript_55132;tissues_transcript_38817;tissues_transcript_55932;tissues_transcript_27454;tissues_transcript_60738
Biological Process: defense response signaling pathway, resistance gene-dependent (GO:0009870);	10	tissues_transcript_39541;tissues_transcript_36634;tissues_transcript_55843;tissues_transcript_30847;tissues_transcript_62103;tissues_transcript_46047;tissues_transcript_7178;tissues_transcript_43717;tissues_transcript_30280;tissues_transcript_60738
Biological Process: defense response to Gram-negative bacterium (GO:0050829);	14	tissues_transcript_67956;tissues_transcript_63726;tissues_transcript_1589;tissues_transcript_66098;tissues_transcript_45087;tissues_transcript_1345;tissues_transcript_28232;tissues_transcript_33433;tissues_transcript_63976;tissues_transcript_49144;tissues_transcript_58484;tissues_transcript_36642;tissues_transcript_73426;tissues_transcript_43873
Biological Process: defense response to bacterium (GO:0042742);	208	tissues_transcript_68939;tissues_transcript_10892;tissues_transcript_46811;tissues_transcript_72393;tissues_transcript_12481;tissues_transcript_52365;tissues_transcript_55027;tissues_transcript_36634;tissues_transcript_39741;tissues_transcript_60886;tissues_transcript_54417;tissues_transcript_49073;tissues_transcript_39005;tissues_transcript_64336;tissues_transcript_55843;tissues_transcript_33011…
Biological Process: defense response to bacterium, incompatible interaction (GO:0009816);	52	tissues_transcript_2839;tissues_transcript_36173;tissues_transcript_30241;tissues_transcript_35167;tissues_transcript_43873;tissues_transcript_68182;tissues_transcript_40848;tissues_transcript_2755;tissues_transcript_26689;tissues_transcript_48109;tissues_transcript_13599;tissues_transcript_28232;tissues_transcript_24533;tissues_transcript_54104;tissues_transcript_7548;tissues_transcript_44483;ti…
Biological Process: defense response to fungus (GO:0050832);	198	tissues_transcript_8926;tissues_transcript_64336;tissues_transcript_46419;tissues_transcript_39650;tissues_transcript_55843;tissues_transcript_7181;tissues_transcript_69697;tissues_transcript_33414;tissues_transcript_41513;tissues_transcript_35687;tissues_transcript_55864;tissues_transcript_36634;tissues_transcript_57188;tissues_transcript_33433;tissues_transcript_28840;tissues_transcript_39248;t…
Biological Process: defense response to fungus, incompatible interaction (GO:0009817);	54	tissues_transcript_49146;tissues_transcript_33667;tissues_transcript_46477;tissues_transcript_3284;tissues_transcript_755;tissues_transcript_29242;tissues_transcript_20984;tissues_transcript_14154;tissues_transcript_6240;tissues_transcript_61788;tissues_transcript_70621;tissues_transcript_29686;tissues_transcript_34553;tissues_transcript_1022;tissues_transcript_21245;tissues_transcript_8241;tissu…
Biological Process: defense response to insect (GO:0002213);	12	tissues_transcript_43873;tissues_transcript_2450;tissues_transcript_1345;tissues_transcript_13370;tissues_transcript_28232;tissues_transcript_38987;tissues_transcript_62492;tissues_transcript_63726;tissues_transcript_64336;tissues_transcript_57974;tissues_transcript_66098;tissues_transcript_1589
Biological Process: defense response to nematode (GO:0002215);	2	tissues_transcript_4574;tissues_transcript_38148
Biological Process: defense response to oomycetes (GO:0002229);	15	tissues_transcript_49197;tissues_transcript_54421;tissues_transcript_24116;tissues_transcript_42722;tissues_transcript_35066;tissues_transcript_27336;tissues_transcript_26073;tissues_transcript_65285;tissues_transcript_31733;tissues_transcript_65443;tissues_transcript_33759;tissues_transcript_56486;tissues_transcript_2322;tissues_transcript_33011;tissues_transcript_68171
Biological Process: defense response to other organism (GO:0098542);	277	tissues_transcript_39005;tissues_transcript_40241;tissues_transcript_65871;tissues_transcript_7181;tissues_transcript_26465;tissues_transcript_10892;tissues_transcript_71776;tissues_transcript_72393;tissues_transcript_61339;tissues_transcript_39741;tissues_transcript_41710;tissues_transcript_36155;tissues_transcript_58662;tissues_transcript_2755;tissues_transcript_36548;tissues_transcript_63053;t…
Biological Process: defense response to virus (GO:0051607);	29	tissues_transcript_35084;tissues_transcript_72876;tissues_transcript_8062;tissues_transcript_50803;tissues_transcript_65879;tissues_transcript_63623;tissues_transcript_54890;tissues_transcript_6874;tissues_transcript_36443;tissues_transcript_50041;tissues_transcript_40241;tissues_transcript_8611;tissues_transcript_74200;tissues_transcript_40307;tissues_transcript_50779;tissues_transcript_48658;ti…
Biological Process: defense response, incompatible interaction (GO:0009814);	102	tissues_transcript_46107;tissues_transcript_60050;tissues_transcript_62897;tissues_transcript_33414;tissues_transcript_11608;tissues_transcript_2301;tissues_transcript_54417;tissues_transcript_64336;tissues_transcript_8241;tissues_transcript_40227;tissues_transcript_63583;tissues_transcript_6240;tissues_transcript_68573;tissues_transcript_60886;tissues_transcript_31731;tissues_transcript_755;tiss…
Biological Process: dehiscence (GO:0009900);	6	tissues_transcript_66282;tissues_transcript_13370;tissues_transcript_64336;tissues_transcript_60130;tissues_transcript_28308;tissues_transcript_2450
Biological Process: dehydro-D-arabinono-1,4-lactone biosynthetic process (GO:0070485);	2	tissues_transcript_9397;tissues_transcript_34541
Biological Process: dehydro-D-arabinono-1,4-lactone metabolic process (GO:0070484);	2	tissues_transcript_9397;tissues_transcript_34541
Biological Process: demethylation (GO:0070988);	14	tissues_transcript_54912;tissues_transcript_41242;tissues_transcript_33259;tissues_transcript_58669;tissues_transcript_61714;tissues_transcript_34219;tissues_transcript_26094;tissues_transcript_14408;tissues_transcript_61238;tissues_transcript_40307;tissues_transcript_50803;tissues_transcript_343;tissues_transcript_41323;tissues_transcript_55613
Biological Process: dendrite development (GO:0016358);	1	tissues_transcript_58686
Biological Process: dendrite morphogenesis (GO:0048813);	1	tissues_transcript_58686
Biological Process: dendrite self-avoidance (GO:0070593);	1	tissues_transcript_58686
Biological Process: deoxyribonucleoside diphosphate biosynthetic process (GO:0009189);	2	tissues_transcript_24532;tissues_transcript_74856
Biological Process: deoxyribonucleoside diphosphate metabolic process (GO:0009186);	2	tissues_transcript_74856;tissues_transcript_24532
Biological Process: deoxyribonucleoside monophosphate biosynthetic process (GO:0009157);	1	tissues_transcript_69559
Biological Process: deoxyribonucleoside monophosphate metabolic process (GO:0009162);	3	tissues_transcript_69559;tissues_transcript_74856;tissues_transcript_24532
Biological Process: deoxyribonucleoside triphosphate biosynthetic process (GO:0009202);	1	tissues_transcript_65952
Biological Process: deoxyribonucleoside triphosphate catabolic process (GO:0009204);	1	tissues_transcript_57208
Biological Process: deoxyribonucleoside triphosphate metabolic process (GO:0009200);	3	tissues_transcript_65952;tissues_transcript_74856;tissues_transcript_24532
Biological Process: deoxyribonucleotide biosynthetic process (GO:0009263);	5	tissues_transcript_65952;tissues_transcript_69341;tissues_transcript_24532;tissues_transcript_74856;tissues_transcript_59478
Biological Process: deoxyribonucleotide catabolic process (GO:0009264);	6	tissues_transcript_27210;tissues_transcript_30046;tissues_transcript_25213;tissues_transcript_14912;tissues_transcript_53728;tissues_transcript_50073
Biological Process: deoxyribonucleotide metabolic process (GO:0009262);	4	tissues_transcript_24532;tissues_transcript_74856;tissues_transcript_65952;tissues_transcript_14912
Biological Process: deoxyribose phosphate biosynthetic process (GO:0046385);	2	tissues_transcript_24532;tissues_transcript_74856
Biological Process: deoxyribose phosphate catabolic process (GO:0046386);	1	tissues_transcript_14912
Biological Process: deoxyribose phosphate metabolic process (GO:0019692);	3	tissues_transcript_14912;tissues_transcript_74856;tissues_transcript_24532
Biological Process: dephosphorylation (GO:0016311);	27	tissues_transcript_59988;tissues_transcript_58083;tissues_transcript_39890;tissues_transcript_30254;tissues_transcript_62526;tissues_transcript_53304;tissues_transcript_66714;tissues_transcript_13058;tissues_transcript_41128;tissues_transcript_39005;tissues_transcript_70907;tissues_transcript_61063;tissues_transcript_8196;tissues_transcript_74919;tissues_transcript_39949;tissues_transcript_36566;…
Biological Process: dephosphorylation of RNA polymerase II C-terminal domain (GO:0070940);	6	tissues_transcript_46660;tissues_transcript_65407;tissues_transcript_57450;tissues_transcript_68977;tissues_transcript_49647;tissues_transcript_69359
Biological Process: depurination (GO:0045007);	1	tissues_transcript_14912
Biological Process: depyrimidination (GO:0045008);	1	tissues_transcript_14912
Biological Process: detection of abiotic stimulus (GO:0009582);	27	tissues_transcript_71633;tissues_transcript_65898;tissues_transcript_35521;tissues_transcript_32748;tissues_transcript_61642;tissues_transcript_44744;tissues_transcript_62008;tissues_transcript_69336;tissues_transcript_49440;tissues_transcript_71754;tissues_transcript_18339;tissues_transcript_61008;tissues_transcript_53317;tissues_transcript_43130;tissues_transcript_5689;tissues_transcript_74667;…
Biological Process: detection of bacterium (GO:0016045);	2	tissues_transcript_65251;tissues_transcript_30724
Biological Process: detection of biotic stimulus (GO:0009595);	1	tissues_transcript_40705
Biological Process: detection of brassinosteroid stimulus (GO:0009729);	2	tissues_transcript_62732;tissues_transcript_4710
Biological Process: detection of chemical stimulus (GO:0009593);	8	tissues_transcript_17447;tissues_transcript_16610;tissues_transcript_71463;tissues_transcript_17601;tissues_transcript_40567;tissues_transcript_21224;tissues_transcript_40705;tissues_transcript_17809
Biological Process: detection of external biotic stimulus (GO:0098581);	1	tissues_transcript_40705
Biological Process: detection of external stimulus (GO:0009581);	27	tissues_transcript_71754;tissues_transcript_61642;tissues_transcript_44744;tissues_transcript_69336;tissues_transcript_49440;tissues_transcript_62008;tissues_transcript_71633;tissues_transcript_65898;tissues_transcript_35521;tissues_transcript_32748;tissues_transcript_3853;tissues_transcript_72455;tissues_transcript_42740;tissues_transcript_30494;tissues_transcript_54179;tissues_transcript_62026;…
Biological Process: detection of gravity (GO:0009590);	9	tissues_transcript_44723;tissues_transcript_73542;tissues_transcript_68803;tissues_transcript_71633;tissues_transcript_43130;tissues_transcript_25318;tissues_transcript_30598;tissues_transcript_66884;tissues_transcript_63063
Biological Process: detection of hypoxia (GO:0070483);	6	tissues_transcript_17447;tissues_transcript_17601;tissues_transcript_16610;tissues_transcript_40567;tissues_transcript_17809;tissues_transcript_21224
Biological Process: detection of light stimulus (GO:0009583);	27	tissues_transcript_52767;tissues_transcript_71018;tissues_transcript_74667;tissues_transcript_5689;tissues_transcript_50383;tissues_transcript_53317;tissues_transcript_61008;tissues_transcript_18339;tissues_transcript_1238;tissues_transcript_72455;tissues_transcript_42740;tissues_transcript_3853;tissues_transcript_9124;tissues_transcript_62026;tissues_transcript_72037;tissues_transcript_62683;tis…
Biological Process: detection of mechanical stimulus (GO:0050982);	2	tissues_transcript_44744;tissues_transcript_32748
Biological Process: detection of molecule of bacterial origin (GO:0032490);	1	tissues_transcript_40705
Biological Process: detection of molecule of fungal origin (GO:0032491);	1	tissues_transcript_40705
Biological Process: detection of oxygen (GO:0003032);	6	tissues_transcript_16610;tissues_transcript_17601;tissues_transcript_17447;tissues_transcript_21224;tissues_transcript_17809;tissues_transcript_40567
Biological Process: detection of peptidoglycan (GO:0032499);	1	tissues_transcript_40705
Biological Process: detection of redox state (GO:0051776);	1	tissues_transcript_71463
Biological Process: detection of stimulus (GO:0051606);	35	tissues_transcript_43130;tissues_transcript_18339;tissues_transcript_52767;tissues_transcript_5689;tissues_transcript_50383;tissues_transcript_17447;tissues_transcript_21224;tissues_transcript_17809;tissues_transcript_62683;tissues_transcript_54179;tissues_transcript_35521;tissues_transcript_32748;tissues_transcript_65898;tissues_transcript_69336;tissues_transcript_40705;tissues_transcript_40567;…
Biological Process: detection of visible light (GO:0009584);	14	tissues_transcript_39972;tissues_transcript_13682;tissues_transcript_31670;tissues_transcript_38459;tissues_transcript_108;tissues_transcript_48570;tissues_transcript_29466;tissues_transcript_45033;tissues_transcript_30775;tissues_transcript_49043;tissues_transcript_24733;tissues_transcript_29506;tissues_transcript_16564;tissues_transcript_16862
Biological Process: determination of bilateral symmetry (GO:0009855);	10	tissues_transcript_75050;tissues_transcript_41580;tissues_transcript_892;tissues_transcript_73955;tissues_transcript_56148;tissues_transcript_1244;tissues_transcript_59819;tissues_transcript_60427;tissues_transcript_35480;tissues_transcript_3507
Biological Process: determination of digestive tract left/right asymmetry (GO:0071907);	7	tissues_transcript_35480;tissues_transcript_75050;tissues_transcript_892;tissues_transcript_59819;tissues_transcript_1244;tissues_transcript_73955;tissues_transcript_56148
Biological Process: determination of heart left/right asymmetry (GO:0061371);	7	tissues_transcript_59819;tissues_transcript_75050;tissues_transcript_35480;tissues_transcript_892;tissues_transcript_73955;tissues_transcript_56148;tissues_transcript_1244
Biological Process: determination of intestine left/right asymmetry (GO:0071908);	2	tissues_transcript_75050;tissues_transcript_73955
Biological Process: determination of left/right symmetry (GO:0007368);	9	tissues_transcript_1244;tissues_transcript_56148;tissues_transcript_73955;tissues_transcript_60427;tissues_transcript_35480;tissues_transcript_3507;tissues_transcript_59819;tissues_transcript_892;tissues_transcript_75050
Biological Process: determination of liver left/right asymmetry (GO:0071910);	7	tissues_transcript_59819;tissues_transcript_35480;tissues_transcript_75050;tissues_transcript_892;tissues_transcript_73955;tissues_transcript_56148;tissues_transcript_1244
Biological Process: determination of pancreatic left/right asymmetry (GO:0035469);	7	tissues_transcript_892;tissues_transcript_35480;tissues_transcript_75050;tissues_transcript_59819;tissues_transcript_1244;tissues_transcript_56148;tissues_transcript_73955
Biological Process: determination of stomach left/right asymmetry (GO:0071909);	2	tissues_transcript_73955;tissues_transcript_75050
Biological Process: detoxification (GO:0098754);	64	tissues_transcript_35271;tissues_transcript_15070;tissues_transcript_12863;tissues_transcript_13002;tissues_transcript_21466;tissues_transcript_69509;tissues_transcript_52935;tissues_transcript_65530;tissues_transcript_25581;tissues_transcript_45438;tissues_transcript_41728;tissues_transcript_67774;tissues_transcript_28308;tissues_transcript_49118;tissues_transcript_16244;tissues_transcript_31347…
Biological Process: detoxification of arsenic-containing substance (GO:0071722);	1	tissues_transcript_65530
Biological Process: detoxification of copper ion (GO:0010273);	2	tissues_transcript_577;tissues_transcript_69509
Biological Process: detoxification of inorganic compound (GO:0061687);	2	tissues_transcript_69509;tissues_transcript_577
Biological Process: development of primary female sexual characteristics (GO:0046545);	3	tissues_transcript_47318;tissues_transcript_36758;tissues_transcript_43450
Biological Process: development of primary sexual characteristics (GO:0045137);	3	tissues_transcript_43450;tissues_transcript_36758;tissues_transcript_47318
Biological Process: developmental cell growth (GO:0048588);	32	tissues_transcript_31665;tissues_transcript_27054;tissues_transcript_43597;tissues_transcript_55690;tissues_transcript_5585;tissues_transcript_43238;tissues_transcript_53406;tissues_transcript_17405;tissues_transcript_8787;tissues_transcript_28166;tissues_transcript_36778;tissues_transcript_40002;tissues_transcript_19408;tissues_transcript_22794;tissues_transcript_24974;tissues_transcript_55312;t…
Biological Process: developmental growth (GO:0048589);	102	tissues_transcript_30512;tissues_transcript_43238;tissues_transcript_30494;tissues_transcript_35693;tissues_transcript_46660;tissues_transcript_53406;tissues_transcript_39483;tissues_transcript_51299;tissues_transcript_61008;tissues_transcript_31665;tissues_transcript_13024;tissues_transcript_73361;tissues_transcript_19408;tissues_transcript_54167;tissues_transcript_40002;tissues_transcript_55312…
Biological Process: developmental growth involved in morphogenesis (GO:0060560);	75	tissues_transcript_51299;tissues_transcript_61008;tissues_transcript_31665;tissues_transcript_43238;tissues_transcript_30494;tissues_transcript_35693;tissues_transcript_53406;tissues_transcript_39483;tissues_transcript_17405;tissues_transcript_6;tissues_transcript_66942;tissues_transcript_60524;tissues_transcript_36778;tissues_transcript_8787;tissues_transcript_73361;tissues_transcript_19408;tiss…
Biological Process: developmental maturation (GO:0021700);	51	tissues_transcript_63414;tissues_transcript_2971;tissues_transcript_70287;tissues_transcript_2246;tissues_transcript_70263;tissues_transcript_8113;tissues_transcript_68152;tissues_transcript_74919;tissues_transcript_6686;tissues_transcript_19408;tissues_transcript_5085;tissues_transcript_73433;tissues_transcript_59523;tissues_transcript_6639;tissues_transcript_27054;tissues_transcript_9074;tissue…
Biological Process: developmental pigmentation (GO:0048066);	1	tissues_transcript_49257
Biological Process: developmental process (GO:0032502);	916	tissues_transcript_2755;tissues_transcript_10758;tissues_transcript_65389;tissues_transcript_72363;tissues_transcript_37026;tissues_transcript_40302;tissues_transcript_36890;tissues_transcript_55571;tissues_transcript_67585;tissues_transcript_63837;tissues_transcript_62216;tissues_transcript_61087;tissues_transcript_31508;tissues_transcript_2307;tissues_transcript_37791;tissues_transcript_60546;t…
Biological Process: developmental process involved in reproduction (GO:0003006);	373	tissues_transcript_35693;tissues_transcript_10138;tissues_transcript_30494;tissues_transcript_64417;tissues_transcript_53406;tissues_transcript_35092;tissues_transcript_66601;tissues_transcript_40970;tissues_transcript_10635;tissues_transcript_51299;tissues_transcript_24682;tissues_transcript_11508;tissues_transcript_70811;tissues_transcript_48905;tissues_transcript_63742;tissues_transcript_1206;…
Biological Process: developmental vegetative growth (GO:0080186);	15	tissues_transcript_58224;tissues_transcript_48761;tissues_transcript_32169;tissues_transcript_69690;tissues_transcript_13024;tissues_transcript_54150;tissues_transcript_34098;tissues_transcript_66002;tissues_transcript_43995;tissues_transcript_72167;tissues_transcript_45601;tissues_transcript_27203;tissues_transcript_12172;tissues_transcript_3784;tissues_transcript_39247
Biological Process: dicarboxylic acid biosynthetic process (GO:0043650);	6	tissues_transcript_31483;tissues_transcript_37856;tissues_transcript_13568;tissues_transcript_7;tissues_transcript_34951;tissues_transcript_67948
Biological Process: dicarboxylic acid catabolic process (GO:0043649);	1	tissues_transcript_54659
Biological Process: dicarboxylic acid metabolic process (GO:0043648);	15	tissues_transcript_31483;tissues_transcript_69523;tissues_transcript_7;tissues_transcript_13568;tissues_transcript_69256;tissues_transcript_52919;tissues_transcript_54659;tissues_transcript_6354;tissues_transcript_37856;tissues_transcript_74634;tissues_transcript_67948;tissues_transcript_30433;tissues_transcript_34951;tissues_transcript_40317;tissues_transcript_63373
Biological Process: dicarboxylic acid transport (GO:0006835);	2	tissues_transcript_35567;tissues_transcript_74374
Biological Process: digestive system development (GO:0055123);	12	tissues_transcript_59819;tissues_transcript_24935;tissues_transcript_35480;tissues_transcript_56148;tissues_transcript_73955;tissues_transcript_29620;tissues_transcript_61196;tissues_transcript_1244;tissues_transcript_4142;tissues_transcript_9622;tissues_transcript_892;tissues_transcript_75050
Biological Process: digestive tract development (GO:0048565);	12	tissues_transcript_9622;tissues_transcript_75050;tissues_transcript_892;tissues_transcript_59819;tissues_transcript_35480;tissues_transcript_24935;tissues_transcript_73955;tissues_transcript_61196;tissues_transcript_29620;tissues_transcript_56148;tissues_transcript_4142;tissues_transcript_1244
Biological Process: digestive tract morphogenesis (GO:0048546);	5	tissues_transcript_4142;tissues_transcript_61196;tissues_transcript_29620;tissues_transcript_24935;tissues_transcript_9622
Biological Process: dihydrofolate biosynthetic process (GO:0006761);	1	tissues_transcript_34951
Biological Process: dihydrofolate metabolic process (GO:0046452);	1	tissues_transcript_34951
Biological Process: dimethylallyl diphosphate biosynthetic process (GO:0050992);	9	tissues_transcript_24518;tissues_transcript_68877;tissues_transcript_74584;tissues_transcript_54357;tissues_transcript_63097;tissues_transcript_65241;tissues_transcript_10889;tissues_transcript_46172;tissues_transcript_5007
Biological Process: diol biosynthetic process (GO:0034312);	2	tissues_transcript_64853;tissues_transcript_37938
Biological Process: diol metabolic process (GO:0034311);	2	tissues_transcript_64853;tissues_transcript_37938
Biological Process: dipeptide transport (GO:0042938);	1	tissues_transcript_64594
Biological Process: disaccharide biosynthetic process (GO:0046351);	3	tissues_transcript_73843;tissues_transcript_1698;tissues_transcript_74424
Biological Process: disaccharide catabolic process (GO:0046352);	7	tissues_transcript_54712;tissues_transcript_75010;tissues_transcript_71681;tissues_transcript_70303;tissues_transcript_72406;tissues_transcript_53819;tissues_transcript_5973
Biological Process: disaccharide metabolic process (GO:0005984);	14	tissues_transcript_71681;tissues_transcript_75010;tissues_transcript_54659;tissues_transcript_54712;tissues_transcript_74424;tissues_transcript_11562;tissues_transcript_72406;tissues_transcript_70303;tissues_transcript_73843;tissues_transcript_7495;tissues_transcript_53819;tissues_transcript_5973;tissues_transcript_59523;tissues_transcript_1698
Biological Process: disaccharide transport (GO:0015766);	1	tissues_transcript_38628
Biological Process: diterpenoid biosynthetic process (GO:0016102);	7	tissues_transcript_71886;tissues_transcript_63837;tissues_transcript_74449;tissues_transcript_27347;tissues_transcript_57997;tissues_transcript_70239;tissues_transcript_27336
Biological Process: diterpenoid catabolic process (GO:0016103);	2	tissues_transcript_28308;tissues_transcript_73616
Biological Process: diterpenoid metabolic process (GO:0016101);	13	tissues_transcript_28338;tissues_transcript_57997;tissues_transcript_71886;tissues_transcript_73616;tissues_transcript_18214;tissues_transcript_49997;tissues_transcript_74449;tissues_transcript_63837;tissues_transcript_66251;tissues_transcript_27336;tissues_transcript_70239;tissues_transcript_27347;tissues_transcript_28308
Biological Process: divalent inorganic anion homeostasis (GO:0072505);	5	tissues_transcript_14270;tissues_transcript_48774;tissues_transcript_74449;tissues_transcript_46389;tissues_transcript_49467
Biological Process: divalent inorganic cation homeostasis (GO:0072507);	8	tissues_transcript_70662;tissues_transcript_16143;tissues_transcript_48774;tissues_transcript_46662;tissues_transcript_70254;tissues_transcript_48839;tissues_transcript_31330;tissues_transcript_71609
Biological Process: divalent inorganic cation transport (GO:0072511);	23	tissues_transcript_71776;tissues_transcript_70662;tissues_transcript_48839;tissues_transcript_30850;tissues_transcript_31330;tissues_transcript_71609;tissues_transcript_58771;tissues_transcript_67218;tissues_transcript_5343;tissues_transcript_10953;tissues_transcript_69509;tissues_transcript_44388;tissues_transcript_36219;tissues_transcript_62833;tissues_transcript_45516;tissues_transcript_55932;…
Biological Process: divalent metal ion transport (GO:0070838);	23	tissues_transcript_5303;tissues_transcript_14739;tissues_transcript_577;tissues_transcript_50671;tissues_transcript_53673;tissues_transcript_75039;tissues_transcript_36219;tissues_transcript_45516;tissues_transcript_62833;tissues_transcript_55932;tissues_transcript_70254;tissues_transcript_31330;tissues_transcript_71609;tissues_transcript_67218;tissues_transcript_58771;tissues_transcript_5343;tis…
Biological Process: dolichol biosynthetic process (GO:0019408);	1	tissues_transcript_36003
Biological Process: dolichol-linked oligosaccharide biosynthetic process (GO:0006488);	8	tissues_transcript_36027;tissues_transcript_62824;tissues_transcript_27104;tissues_transcript_70274;tissues_transcript_61459;tissues_transcript_28045;tissues_transcript_74348;tissues_transcript_74872
Biological Process: dolichyl monophosphate biosynthetic process (GO:0043048);	3	tissues_transcript_72744;tissues_transcript_36999;tissues_transcript_39028
Biological Process: dormancy process (GO:0022611);	7	tissues_transcript_18250;tissues_transcript_63133;tissues_transcript_8692;tissues_transcript_36650;tissues_transcript_74919;tissues_transcript_63745;tissues_transcript_69388
Biological Process: dorsal closure (GO:0007391);	1	tissues_transcript_66007
Biological Process: dosage compensation (GO:0007549);	2	tissues_transcript_48886;tissues_transcript_30718
Biological Process: dosage compensation by inactivation of X chromosome (GO:0009048);	2	tissues_transcript_48886;tissues_transcript_30718
Biological Process: double fertilization forming a zygote and endosperm (GO:0009567);	10	tissues_transcript_33553;tissues_transcript_29849;tissues_transcript_57989;tissues_transcript_55153;tissues_transcript_46662;tissues_transcript_49789;tissues_transcript_13929;tissues_transcript_71692;tissues_transcript_16143;tissues_transcript_49303
Biological Process: double-strand break repair (GO:0006302);	45	tissues_transcript_43294;tissues_transcript_7780;tissues_transcript_56161;tissues_transcript_52779;tissues_transcript_61025;tissues_transcript_33024;tissues_transcript_26641;tissues_transcript_37634;tissues_transcript_72951;tissues_transcript_74554;tissues_transcript_36398;tissues_transcript_59871;tissues_transcript_74499;tissues_transcript_73815;tissues_transcript_13402;tissues_transcript_47972;…
Biological Process: double-strand break repair involved in meiotic recombination (GO:1990918);	2	tissues_transcript_2462;tissues_transcript_74521
Biological Process: double-strand break repair via break-induced replication (GO:0000727);	5	tissues_transcript_72951;tissues_transcript_55811;tissues_transcript_70444;tissues_transcript_36018;tissues_transcript_61570
Biological Process: double-strand break repair via homologous recombination (GO:0000724);	42	tissues_transcript_61613;tissues_transcript_59430;tissues_transcript_55811;tissues_transcript_59118;tissues_transcript_57393;tissues_transcript_50731;tissues_transcript_44886;tissues_transcript_63594;tissues_transcript_25301;tissues_transcript_38689;tissues_transcript_14192;tissues_transcript_31382;tissues_transcript_34242;tissues_transcript_69962;tissues_transcript_28879;tissues_transcript_59899…
Biological Process: double-strand break repair via nonhomologous end joining (GO:0006303);	10	tissues_transcript_44235;tissues_transcript_49589;tissues_transcript_26094;tissues_transcript_61025;tissues_transcript_69519;tissues_transcript_28143;tissues_transcript_58462;tissues_transcript_67050;tissues_transcript_11394;tissues_transcript_28768
Biological Process: double-strand break repair via synthesis-dependent strand annealing (GO:0045003);	4	tissues_transcript_71432;tissues_transcript_45647;tissues_transcript_59871;tissues_transcript_61613
Biological Process: drought recovery (GO:0009819);	8	tissues_transcript_68259;tissues_transcript_65879;tissues_transcript_36834;tissues_transcript_36978;tissues_transcript_52388;tissues_transcript_48981;tissues_transcript_1767;tissues_transcript_69329
Biological Process: drug catabolic process (GO:0042737);	16	tissues_transcript_31347;tissues_transcript_10892;tissues_transcript_46811;tissues_transcript_65738;tissues_transcript_37392;tissues_transcript_45438;tissues_transcript_67774;tissues_transcript_15893;tissues_transcript_6799;tissues_transcript_1767;tissues_transcript_56044;tissues_transcript_56916;tissues_transcript_46875;tissues_transcript_25347;tissues_transcript_32239;tissues_transcript_6995
Biological Process: drug metabolic process (GO:0017144);	74	tissues_transcript_38488;tissues_transcript_46102;tissues_transcript_73770;tissues_transcript_73810;tissues_transcript_33614;tissues_transcript_52217;tissues_transcript_24532;tissues_transcript_3532;tissues_transcript_31347;tissues_transcript_49911;tissues_transcript_58387;tissues_transcript_49245;tissues_transcript_6995;tissues_transcript_57341;tissues_transcript_2839;tissues_transcript_10935;ti…
Biological Process: drug transmembrane transport (GO:0006855);	16	tissues_transcript_34922;tissues_transcript_63637;tissues_transcript_43238;tissues_transcript_37218;tissues_transcript_63937;tissues_transcript_38241;tissues_transcript_55932;tissues_transcript_55174;tissues_transcript_71254;tissues_transcript_24235;tissues_transcript_63287;tissues_transcript_39774;tissues_transcript_38063;tissues_transcript_68569;tissues_transcript_48772;tissues_transcript_72854
Biological Process: drug transport (GO:0015893);	12	tissues_transcript_43238;tissues_transcript_39774;tissues_transcript_63637;tissues_transcript_34922;tissues_transcript_24235;tissues_transcript_37218;tissues_transcript_38063;tissues_transcript_48772;tissues_transcript_36307;tissues_transcript_55932;tissues_transcript_55174;tissues_transcript_72854
Biological Process: dsRNA processing (GO:0031050);	26	tissues_transcript_47154;tissues_transcript_74200;tissues_transcript_73364;tissues_transcript_12385;tissues_transcript_48658;tissues_transcript_32814;tissues_transcript_64738;tissues_transcript_72262;tissues_transcript_17706;tissues_transcript_5948;tissues_transcript_31802;tissues_transcript_6956;tissues_transcript_50317;tissues_transcript_64274;tissues_transcript_34671;tissues_transcript_42741;t…
Biological Process: early endosome to Golgi transport (GO:0034498);	7	tissues_transcript_59533;tissues_transcript_29782;tissues_transcript_28726;tissues_transcript_53822;tissues_transcript_11735;tissues_transcript_41106;tissues_transcript_52
Biological Process: early endosome to late endosome transport (GO:0045022);	1	tissues_transcript_31020
Biological Process: ectoderm development (GO:0007398);	3	tissues_transcript_68422;tissues_transcript_68016;tissues_transcript_41560
Biological Process: effector-mediated induction of plant hypersensitive response by symbiont (GO:0080185);	9	tissues_transcript_34553;tissues_transcript_47819;tissues_transcript_1022;tissues_transcript_8241;tissues_transcript_24533;tissues_transcript_62897;tissues_transcript_3119;tissues_transcript_33414;tissues_transcript_61788
Biological Process: electron transport chain (GO:0022900);	54	tissues_transcript_53578;tissues_transcript_34274;tissues_transcript_10892;tissues_transcript_64384;tissues_transcript_46811;tissues_transcript_57640;tissues_transcript_19153;tissues_transcript_36503;tissues_transcript_59912;tissues_transcript_56831;tissues_transcript_72685;tissues_transcript_46666;tissues_transcript_6799;tissues_transcript_73570;tissues_transcript_26350;tissues_transcript_27185;…
Biological Process: electron transport coupled proton transport (GO:0015990);	10	tissues_transcript_28953;tissues_transcript_27060;tissues_transcript_41788;tissues_transcript_3039;tissues_transcript_50768;tissues_transcript_67290;tissues_transcript_27277;tissues_transcript_55041;tissues_transcript_57341;tissues_transcript_43832
Biological Process: embryo development (GO:0009790);	175	tissues_transcript_39215;tissues_transcript_63133;tissues_transcript_27309;tissues_transcript_51704;tissues_transcript_1107;tissues_transcript_24935;tissues_transcript_43450;tissues_transcript_69428;tissues_transcript_63103;tissues_transcript_27320;tissues_transcript_3892;tissues_transcript_2453;tissues_transcript_15346;tissues_transcript_30665;tissues_transcript_69706;tissues_transcript_52217;ti…
Biological Process: embryo development ending in birth or egg hatching (GO:0009792);	23	tissues_transcript_65516;tissues_transcript_57605;tissues_transcript_38632;tissues_transcript_808;tissues_transcript_36232;tissues_transcript_28461;tissues_transcript_56212;tissues_transcript_29620;tissues_transcript_61196;tissues_transcript_66007;tissues_transcript_55385;tissues_transcript_73673;tissues_transcript_9622;tissues_transcript_53626;tissues_transcript_73149;tissues_transcript_19678;ti…
Biological Process: embryo development ending in seed dormancy (GO:0009793);	244	tissues_transcript_63133;tissues_transcript_1107;tissues_transcript_51704;tissues_transcript_27309;tissues_transcript_55786;tissues_transcript_39215;tissues_transcript_18579;tissues_transcript_72213;tissues_transcript_6391;tissues_transcript_36142;tissues_transcript_42926;tissues_transcript_53993;tissues_transcript_18336;tissues_transcript_35706;tissues_transcript_63103;tissues_transcript_27320;t…
Biological Process: embryo sac cellularization (GO:0009558);	1	tissues_transcript_24722
Biological Process: embryo sac central cell differentiation (GO:0009559);	11	tissues_transcript_26589;tissues_transcript_71919;tissues_transcript_62104;tissues_transcript_58537;tissues_transcript_73709;tissues_transcript_70602;tissues_transcript_1388;tissues_transcript_65348;tissues_transcript_46417;tissues_transcript_54479;tissues_transcript_73375
Biological Process: embryo sac development (GO:0009553);	73	tissues_transcript_16143;tissues_transcript_61087;tissues_transcript_49789;tissues_transcript_5679;tissues_transcript_27413;tissues_transcript_55153;tissues_transcript_792;tissues_transcript_54425;tissues_transcript_6064;tissues_transcript_58694;tissues_transcript_56161;tissues_transcript_71692;tissues_transcript_33053;tissues_transcript_7916;tissues_transcript_74706;tissues_transcript_50803;tiss…
Biological Process: embryo sac egg cell differentiation (GO:0009560);	2	tissues_transcript_11456;tissues_transcript_3142
Biological Process: embryonic axis specification (GO:0000578);	14	tissues_transcript_74899;tissues_transcript_50153;tissues_transcript_54736;tissues_transcript_3892;tissues_transcript_10376;tissues_transcript_30470;tissues_transcript_48905;tissues_transcript_3323;tissues_transcript_60030;tissues_transcript_9417;tissues_transcript_32859;tissues_transcript_64741;tissues_transcript_1107;tissues_transcript_66007
Biological Process: embryonic body morphogenesis (GO:0010172);	1	tissues_transcript_73673
Biological Process: embryonic cranial skeleton morphogenesis (GO:0048701);	1	tissues_transcript_19678
Biological Process: embryonic development via the syncytial blastoderm (GO:0001700);	1	tissues_transcript_66007
Biological Process: embryonic digestive tract development (GO:0048566);	5	tissues_transcript_4142;tissues_transcript_61196;tissues_transcript_29620;tissues_transcript_24935;tissues_transcript_9622
Biological Process: embryonic digestive tract morphogenesis (GO:0048557);	5	tissues_transcript_24935;tissues_transcript_9622;tissues_transcript_4142;tissues_transcript_61196;tissues_transcript_29620
Biological Process: embryonic heart tube development (GO:0035050);	7	tissues_transcript_59819;tissues_transcript_75050;tissues_transcript_35480;tissues_transcript_892;tissues_transcript_73955;tissues_transcript_56148;tissues_transcript_1244
Biological Process: embryonic heart tube morphogenesis (GO:0003143);	7	tissues_transcript_73955;tissues_transcript_56148;tissues_transcript_1244;tissues_transcript_59819;tissues_transcript_35480;tissues_transcript_75050;tissues_transcript_892
Biological Process: embryonic meristem development (GO:0048508);	16	tissues_transcript_70339;tissues_transcript_35296;tissues_transcript_70619;tissues_transcript_39215;tissues_transcript_51704;tissues_transcript_64543;tissues_transcript_70806;tissues_transcript_27320;tissues_transcript_70177;tissues_transcript_33827;tissues_transcript_59503;tissues_transcript_37524;tissues_transcript_58915;tissues_transcript_70775;tissues_transcript_50939;tissues_transcript_68466
Biological Process: embryonic meristem initiation (GO:0090421);	16	tissues_transcript_68466;tissues_transcript_95;tissues_transcript_30457;tissues_transcript_58915;tissues_transcript_70775;tissues_transcript_33827;tissues_transcript_70177;tissues_transcript_59503;tissues_transcript_37524;tissues_transcript_64543;tissues_transcript_958;tissues_transcript_70806;tissues_transcript_50029;tissues_transcript_51704;tissues_transcript_70339;tissues_transcript_70619
Biological Process: embryonic morphogenesis (GO:0048598);	33	tissues_transcript_31987;tissues_transcript_56148;tissues_transcript_49322;tissues_transcript_4142;tissues_transcript_9622;tissues_transcript_19678;tissues_transcript_74382;tissues_transcript_59819;tissues_transcript_61196;tissues_transcript_73955;tissues_transcript_29620;tissues_transcript_25069;tissues_transcript_892;tissues_transcript_66738;tissues_transcript_70907;tissues_transcript_39005;tis…
Biological Process: embryonic neurocranium morphogenesis (GO:0048702);	1	tissues_transcript_19678
Biological Process: embryonic organ development (GO:0048568);	16	tissues_transcript_1244;tissues_transcript_4142;tissues_transcript_56148;tissues_transcript_24935;tissues_transcript_35480;tissues_transcript_19678;tissues_transcript_75050;tissues_transcript_73149;tissues_transcript_53626;tissues_transcript_9622;tissues_transcript_55385;tissues_transcript_29620;tissues_transcript_73955;tissues_transcript_61196;tissues_transcript_59819;tissues_transcript_892
Biological Process: embryonic organ morphogenesis (GO:0048562);	13	tissues_transcript_892;tissues_transcript_19678;tissues_transcript_75050;tissues_transcript_9622;tissues_transcript_1244;tissues_transcript_4142;tissues_transcript_56148;tissues_transcript_73955;tissues_transcript_29620;tissues_transcript_61196;tissues_transcript_24935;tissues_transcript_35480;tissues_transcript_59819
Biological Process: embryonic pattern specification (GO:0009880);	20	tissues_transcript_1107;tissues_transcript_64741;tissues_transcript_32859;tissues_transcript_10376;tissues_transcript_3892;tissues_transcript_54736;tissues_transcript_74899;tissues_transcript_50029;tissues_transcript_70196;tissues_transcript_958;tissues_transcript_3323;tissues_transcript_9544;tissues_transcript_66007;tissues_transcript_9417;tissues_transcript_60030;tissues_transcript_30457;tissue…
Biological Process: embryonic root morphogenesis (GO:0010086);	2	tissues_transcript_60304;tissues_transcript_39005
Biological Process: embryonic skeletal system development (GO:0048706);	1	tissues_transcript_19678
Biological Process: embryonic skeletal system morphogenesis (GO:0048704);	1	tissues_transcript_19678
Biological Process: endocytic recycling (GO:0032456);	11	tissues_transcript_4187;tissues_transcript_927;tissues_transcript_1823;tissues_transcript_54166;tissues_transcript_28166;tissues_transcript_4230;tissues_transcript_897;tissues_transcript_24921;tissues_transcript_53851;tissues_transcript_24974;tissues_transcript_59325
Biological Process: endocytosis (GO:0006897);	35	tissues_transcript_57948;tissues_transcript_48965;tissues_transcript_59325;tissues_transcript_13044;tissues_transcript_15688;tissues_transcript_9994;tissues_transcript_44429;tissues_transcript_32102;tissues_transcript_20729;tissues_transcript_17598;tissues_transcript_62505;tissues_transcript_55811;tissues_transcript_25719;tissues_transcript_3758;tissues_transcript_26907;tissues_transcript_61151;t…
Biological Process: endoderm development (GO:0007492);	7	tissues_transcript_50965;tissues_transcript_6467;tissues_transcript_65487;tissues_transcript_54982;tissues_transcript_56212;tissues_transcript_69704;tissues_transcript_70907
Biological Process: endoderm formation (GO:0001706);	7	tissues_transcript_50965;tissues_transcript_6467;tissues_transcript_65487;tissues_transcript_54982;tissues_transcript_56212;tissues_transcript_69704;tissues_transcript_70907
Biological Process: endodermal cell differentiation (GO:0035987);	5	tissues_transcript_56212;tissues_transcript_65487;tissues_transcript_54982;tissues_transcript_50965;tissues_transcript_69704
Biological Process: endodermal cell fate commitment (GO:0001711);	1	tissues_transcript_56212
Biological Process: endomembrane system organization (GO:0010256);	26	tissues_transcript_46662;tissues_transcript_51468;tissues_transcript_29333;tissues_transcript_72181;tissues_transcript_24772;tissues_transcript_65230;tissues_transcript_67665;tissues_transcript_29146;tissues_transcript_62129;tissues_transcript_57891;tissues_transcript_26834;tissues_transcript_1546;tissues_transcript_39201;tissues_transcript_66662;tissues_transcript_72566;tissues_transcript_30620;…
Biological Process: endonucleolytic cleavage in ITS1 to separate SSU-rRNA from 5.8S rRNA and LSU-rRNA from tricistronic rRNA transcript (SSU-rRNA, 5.8S rRNA, LSU-rRNA) (GO:0000447);	1	tissues_transcript_69382
Biological Process: endonucleolytic cleavage involved in rRNA processing (GO:0000478);	3	tissues_transcript_58280;tissues_transcript_69382;tissues_transcript_39986
Biological Process: endonucleolytic cleavage involved in tRNA processing (GO:1905267);	1	tissues_transcript_18360
Biological Process: endonucleolytic cleavage of tricistronic rRNA transcript (SSU-rRNA, 5.8S rRNA, LSU-rRNA) (GO:0000479);	3	tissues_transcript_39986;tissues_transcript_58280;tissues_transcript_69382
Biological Process: endonucleolytic cleavage to generate mature 3'-end of SSU-rRNA from (SSU-rRNA, 5.8S rRNA, LSU-rRNA) (GO:0000461);	1	tissues_transcript_69382
Biological Process: endoplasmic reticulum calcium ion homeostasis (GO:0032469);	1	tissues_transcript_13573
Biological Process: endoplasmic reticulum membrane fusion (GO:0016320);	2	tissues_transcript_49075;tissues_transcript_65897
Biological Process: endoplasmic reticulum membrane organization (GO:0090158);	2	tissues_transcript_39928;tissues_transcript_61791
Biological Process: endoplasmic reticulum organization (GO:0007029);	15	tissues_transcript_39201;tissues_transcript_35533;tissues_transcript_60086;tissues_transcript_30620;tissues_transcript_29107;tissues_transcript_67665;tissues_transcript_26985;tissues_transcript_6254;tissues_transcript_3632;tissues_transcript_4738;tissues_transcript_62129;tissues_transcript_73083;tissues_transcript_65897;tissues_transcript_52743;tissues_transcript_49075
Biological Process: endoplasmic reticulum stress-induced pre-emptive quality control (GO:0061857);	2	tissues_transcript_62129;tissues_transcript_30620
Biological Process: endoplasmic reticulum to Golgi vesicle-mediated transport (GO:0006888);	76	tissues_transcript_45608;tissues_transcript_39010;tissues_transcript_35699;tissues_transcript_62238;tissues_transcript_36361;tissues_transcript_74050;tissues_transcript_71609;tissues_transcript_62559;tissues_transcript_45404;tissues_transcript_59635;tissues_transcript_16143;tissues_transcript_53683;tissues_transcript_69918;tissues_transcript_53129;tissues_transcript_38521;tissues_transcript_40486…
Biological Process: endoplasmic reticulum to chloroplast transport (GO:1901965);	1	tissues_transcript_6231
Biological Process: endoplasmic reticulum to cytosol transport (GO:1903513);	1	tissues_transcript_9936
Biological Process: endoplasmic reticulum tubular network organization (GO:0071786);	6	tissues_transcript_73083;tissues_transcript_4301;tissues_transcript_67665;tissues_transcript_71578;tissues_transcript_39201;tissues_transcript_3632
Biological Process: endoplasmic reticulum unfolded protein response (GO:0030968);	11	tissues_transcript_43912;tissues_transcript_33169;tissues_transcript_44690;tissues_transcript_36003;tissues_transcript_1965;tissues_transcript_55653;tissues_transcript_68175;tissues_transcript_59327;tissues_transcript_62428;tissues_transcript_67214;tissues_transcript_65327
Biological Process: endoplasmic reticulum-plasma membrane tethering (GO:0061817);	2	tissues_transcript_39928;tissues_transcript_61791
Biological Process: endosomal transport (GO:0016197);	26	tissues_transcript_40869;tissues_transcript_29782;tissues_transcript_24921;tissues_transcript_53822;tissues_transcript_74626;tissues_transcript_67292;tissues_transcript_45712;tissues_transcript_41106;tissues_transcript_45541;tissues_transcript_11735;tissues_transcript_55918;tissues_transcript_1823;tissues_transcript_54167;tissues_transcript_59533;tissues_transcript_72837;tissues_transcript_65764;…
Biological Process: endosomal vesicle fusion (GO:0034058);	1	tissues_transcript_74130
Biological Process: endosome organization (GO:0007032);	3	tissues_transcript_33403;tissues_transcript_51468;tissues_transcript_57602
Biological Process: endosome to lysosome transport (GO:0008333);	6	tissues_transcript_66062;tissues_transcript_66205;tissues_transcript_57493;tissues_transcript_6265;tissues_transcript_46122;tissues_transcript_8192
Biological Process: endosome to plasma membrane protein transport (GO:0099638);	2	tissues_transcript_73575;tissues_transcript_833
Biological Process: endosome transport via multivesicular body sorting pathway (GO:0032509);	12	tissues_transcript_58351;tissues_transcript_64541;tissues_transcript_39763;tissues_transcript_36808;tissues_transcript_56930;tissues_transcript_62336;tissues_transcript_43798;tissues_transcript_39711;tissues_transcript_9159;tissues_transcript_57644;tissues_transcript_45712;tissues_transcript_40283
Biological Process: endosperm cellularization (GO:0010342);	2	tissues_transcript_7045;tissues_transcript_38565
Biological Process: endosperm development (GO:0009960);	15	tissues_transcript_2526;tissues_transcript_55290;tissues_transcript_72213;tissues_transcript_63133;tissues_transcript_66078;tissues_transcript_8692;tissues_transcript_44339;tissues_transcript_70021;tissues_transcript_4979;tissues_transcript_14358;tissues_transcript_30296;tissues_transcript_7045;tissues_transcript_2453;tissues_transcript_70294;tissues_transcript_4433
Biological Process: energy coupled proton transmembrane transport, against electrochemical gradient (GO:0015988);	3	tissues_transcript_67244;tissues_transcript_57341;tissues_transcript_29438
Biological Process: energy coupled proton transport, down electrochemical gradient (GO:0015985);	3	tissues_transcript_49245;tissues_transcript_38488;tissues_transcript_56831
Biological Process: energy derivation by oxidation of organic compounds (GO:0015980);	34	tissues_transcript_30754;tissues_transcript_39287;tissues_transcript_66250;tissues_transcript_49911;tissues_transcript_52372;tissues_transcript_72406;tissues_transcript_72277;tissues_transcript_71681;tissues_transcript_75010;tissues_transcript_30433;tissues_transcript_30767;tissues_transcript_43130;tissues_transcript_50532;tissues_transcript_56583;tissues_transcript_63102;tissues_transcript_57341…
Biological Process: energy homeostasis (GO:0097009);	1	tissues_transcript_70523
Biological Process: energy reserve metabolic process (GO:0006112);	9	tissues_transcript_71633;tissues_transcript_56583;tissues_transcript_72406;tissues_transcript_43130;tissues_transcript_63102;tissues_transcript_54712;tissues_transcript_64381;tissues_transcript_75010;tissues_transcript_71681
Biological Process: ensheathment of neurons (GO:0007272);	1	tissues_transcript_47318
Biological Process: entrainment of circadian clock (GO:0009649);	8	tissues_transcript_40302;tissues_transcript_44330;tissues_transcript_52198;tissues_transcript_51243;tissues_transcript_56550;tissues_transcript_66566;tissues_transcript_26189;tissues_transcript_70811
Biological Process: entrainment of circadian clock by photoperiod (GO:0043153);	7	tissues_transcript_26189;tissues_transcript_51243;tissues_transcript_70811;tissues_transcript_56550;tissues_transcript_40302;tissues_transcript_66566;tissues_transcript_44330
Biological Process: enzyme active site formation via cysteine modification to L-cysteine persulfide (GO:0018192);	6	tissues_transcript_37152;tissues_transcript_18984;tissues_transcript_6977;tissues_transcript_70212;tissues_transcript_17440;tissues_transcript_30985
Biological Process: enzyme linked receptor protein signaling pathway (GO:0007167);	29	tissues_transcript_64832;tissues_transcript_36278;tissues_transcript_69214;tissues_transcript_15346;tissues_transcript_54819;tissues_transcript_58192;tissues_transcript_6628;tissues_transcript_70969;tissues_transcript_39215;tissues_transcript_30814;tissues_transcript_72926;tissues_transcript_39736;tissues_transcript_52876;tissues_transcript_49552;tissues_transcript_54982;tissues_transcript_40705;…
Biological Process: enzyme-directed rRNA 2'-O-methylation (GO:0000453);	4	tissues_transcript_58784;tissues_transcript_60047;tissues_transcript_26717;tissues_transcript_28401
Biological Process: epidermal cell differentiation (GO:0009913);	4	tissues_transcript_58686;tissues_transcript_21178;tissues_transcript_66007;tissues_transcript_49729
Biological Process: epidermal cell fate specification (GO:0009957);	1	tissues_transcript_21178
Biological Process: epidermis development (GO:0008544);	4	tissues_transcript_21178;tissues_transcript_58686;tissues_transcript_49729;tissues_transcript_66007
Biological Process: epithelial cell development (GO:0002064);	4	tissues_transcript_68422;tissues_transcript_68016;tissues_transcript_41560;tissues_transcript_66007
Biological Process: epithelial cell differentiation (GO:0030855);	7	tissues_transcript_49729;tissues_transcript_68016;tissues_transcript_66007;tissues_transcript_41560;tissues_transcript_58686;tissues_transcript_21178;tissues_transcript_68422
Biological Process: epithelial cilium movement involved in determination of left/right asymmetry (GO:0060287);	4	tissues_transcript_60427;tissues_transcript_75050;tissues_transcript_3507;tissues_transcript_73955
Biological Process: epithelial cilium movement involved in extracellular fluid movement (GO:0003351);	4	tissues_transcript_73955;tissues_transcript_75050;tissues_transcript_60427;tissues_transcript_3507
Biological Process: epithelial tube morphogenesis (GO:0060562);	12	tissues_transcript_1244;tissues_transcript_66007;tissues_transcript_56148;tissues_transcript_73955;tissues_transcript_35480;tissues_transcript_59819;tissues_transcript_68422;tissues_transcript_68016;tissues_transcript_41560;tissues_transcript_892;tissues_transcript_75050;tissues_transcript_58686
Biological Process: epithelium development (GO:0060429);	27	tissues_transcript_67403;tissues_transcript_2713;tissues_transcript_56148;tissues_transcript_49322;tissues_transcript_1244;tissues_transcript_35480;tissues_transcript_41560;tissues_transcript_47668;tissues_transcript_27454;tissues_transcript_68016;tissues_transcript_58686;tissues_transcript_75050;tissues_transcript_53626;tissues_transcript_73149;tissues_transcript_73955;tissues_transcript_66007;t…
Biological Process: error-free translesion synthesis (GO:0070987);	3	tissues_transcript_67033;tissues_transcript_36398;tissues_transcript_67570
Biological Process: error-prone translesion synthesis (GO:0042276);	7	tissues_transcript_68376;tissues_transcript_36398;tissues_transcript_68495;tissues_transcript_61242;tissues_transcript_2041;tissues_transcript_55590;tissues_transcript_67570
Biological Process: erythrocyte differentiation (GO:0030218);	6	tissues_transcript_45457;tissues_transcript_34103;tissues_transcript_19292;tissues_transcript_28196;tissues_transcript_60073;tissues_transcript_45530
Biological Process: erythrocyte homeostasis (GO:0034101);	6	tissues_transcript_60073;tissues_transcript_45530;tissues_transcript_45457;tissues_transcript_34103;tissues_transcript_19292;tissues_transcript_28196
Biological Process: erythrose 4-phosphate/phosphoenolpyruvate family amino acid catabolic process (GO:1902222);	1	tissues_transcript_56916
Biological Process: erythrose 4-phosphate/phosphoenolpyruvate family amino acid metabolic process (GO:1902221);	2	tissues_transcript_72874;tissues_transcript_56916
Biological Process: establishment of RNA localization (GO:0051236);	34	tissues_transcript_59398;tissues_transcript_68334;tissues_transcript_55829;tissues_transcript_49520;tissues_transcript_16622;tissues_transcript_25641;tissues_transcript_3507;tissues_transcript_65199;tissues_transcript_30430;tissues_transcript_4261;tissues_transcript_14837;tissues_transcript_53249;tissues_transcript_36199;tissues_transcript_41221;tissues_transcript_16303;tissues_transcript_56323;t…
Biological Process: establishment of anatomical structure orientation (GO:0048560);	1	tissues_transcript_6433
Biological Process: establishment of apical/basal cell polarity (GO:0035089);	1	tissues_transcript_66007
Biological Process: establishment of cell polarity (GO:0030010);	2	tissues_transcript_66007;tissues_transcript_44398
Biological Process: establishment of chromosome localization (GO:0051303);	8	tissues_transcript_57891;tissues_transcript_43450;tissues_transcript_36758;tissues_transcript_36140;tissues_transcript_60400;tissues_transcript_42550;tissues_transcript_66872;tissues_transcript_62626
Biological Process: establishment of contractile vacuole localization (GO:0140027);	2	tissues_transcript_26800;tissues_transcript_42267
Biological Process: establishment of epithelial cell apical/basal polarity (GO:0045198);	1	tissues_transcript_66007
Biological Process: establishment of epithelial cell polarity (GO:0090162);	1	tissues_transcript_66007
Biological Process: establishment of floral organ orientation (GO:0048559);	1	tissues_transcript_6433
Biological Process: establishment of imaginal disc-derived wing hair orientation (GO:0001737);	1	tissues_transcript_66007
Biological Process: establishment of localization (GO:0051234);	423	tissues_transcript_58771;tissues_transcript_26907;tissues_transcript_68556;tissues_transcript_36808;tissues_transcript_28525;tissues_transcript_45008;tissues_transcript_25719;tissues_transcript_67633;tissues_transcript_70460;tissues_transcript_30620;tissues_transcript_29334;tissues_transcript_29620;tissues_transcript_24921;tissues_transcript_34922;tissues_transcript_72093;tissues_transcript_20729…
Biological Process: establishment of localization in cell (GO:0051649);	198	tissues_transcript_16026;tissues_transcript_69651;tissues_transcript_6259;tissues_transcript_55829;tissues_transcript_49606;tissues_transcript_6265;tissues_transcript_61711;tissues_transcript_49520;tissues_transcript_42246;tissues_transcript_1221;tissues_transcript_30775;tissues_transcript_73361;tissues_transcript_59533;tissues_transcript_10043;tissues_transcript_33054;tissues_transcript_15306;ti…
Biological Process: establishment of monopolar cell polarity (GO:0061162);	1	tissues_transcript_66007
Biological Process: establishment of ommatidial planar polarity (GO:0042067);	1	tissues_transcript_66007
Biological Process: establishment of organelle localization (GO:0051656);	28	tissues_transcript_17405;tissues_transcript_49606;tissues_transcript_6259;tissues_transcript_48329;tissues_transcript_43485;tissues_transcript_62626;tissues_transcript_70460;tissues_transcript_30775;tissues_transcript_43450;tissues_transcript_36758;tissues_transcript_34393;tissues_transcript_42550;tissues_transcript_10043;tissues_transcript_66872;tissues_transcript_20054;tissues_transcript_20729;…
Biological Process: establishment of petal orientation (GO:0048498);	1	tissues_transcript_6433
Biological Process: establishment of planar polarity (GO:0001736);	2	tissues_transcript_66007;tissues_transcript_27454
Biological Process: establishment of plant organ orientation (GO:0090707);	1	tissues_transcript_6433
Biological Process: establishment of plastid localization (GO:0051667);	11	tissues_transcript_57870;tissues_transcript_48965;tissues_transcript_51499;tissues_transcript_30775;tissues_transcript_70460;tissues_transcript_20729;tissues_transcript_10043;tissues_transcript_43485;tissues_transcript_49606;tissues_transcript_6259;tissues_transcript_48329
Biological Process: establishment of protein localization (GO:0045184);	162	tissues_transcript_40700;tissues_transcript_30430;tissues_transcript_9936;tissues_transcript_63563;tissues_transcript_14837;tissues_transcript_36199;tissues_transcript_10359;tissues_transcript_55118;tissues_transcript_20285;tissues_transcript_1262;tissues_transcript_62740;tissues_transcript_73153;tissues_transcript_29668;tissues_transcript_39719;tissues_transcript_63987;tissues_transcript_39676;t…
Biological Process: establishment of protein localization to chloroplast (GO:0072596);	23	tissues_transcript_1182;tissues_transcript_60680;tissues_transcript_36548;tissues_transcript_56790;tissues_transcript_63987;tissues_transcript_32496;tissues_transcript_39719;tissues_transcript_45273;tissues_transcript_29668;tissues_transcript_21473;tissues_transcript_15306;tissues_transcript_55118;tissues_transcript_33557;tissues_transcript_73411;tissues_transcript_39637;tissues_transcript_39082;…
Biological Process: establishment of protein localization to chromosome (GO:0070199);	2	tissues_transcript_43450;tissues_transcript_36758
Biological Process: establishment of protein localization to endoplasmic reticulum (GO:0072599);	2	tissues_transcript_52743;tissues_transcript_48798
Biological Process: establishment of protein localization to membrane (GO:0090150);	9	tissues_transcript_52743;tissues_transcript_62129;tissues_transcript_6254;tissues_transcript_34393;tissues_transcript_26985;tissues_transcript_30620;tissues_transcript_48798;tissues_transcript_16143;tissues_transcript_46662
Biological Process: establishment of protein localization to mitochondrion (GO:0072655);	18	tissues_transcript_33557;tissues_transcript_33839;tissues_transcript_16026;tissues_transcript_30992;tissues_transcript_45008;tissues_transcript_21421;tissues_transcript_61711;tissues_transcript_33659;tissues_transcript_43512;tissues_transcript_12349;tissues_transcript_65605;tissues_transcript_49374;tissues_transcript_56790;tissues_transcript_49152;tissues_transcript_28901;tissues_transcript_29334…
Biological Process: establishment of protein localization to organelle (GO:0072594);	79	tissues_transcript_40700;tissues_transcript_72093;tissues_transcript_48798;tissues_transcript_60680;tissues_transcript_27576;tissues_transcript_55118;tissues_transcript_29334;tissues_transcript_14939;tissues_transcript_10359;tissues_transcript_1262;tissues_transcript_20285;tissues_transcript_39719;tissues_transcript_29668;tissues_transcript_63987;tissues_transcript_27591;tissues_transcript_37728;…
Biological Process: establishment of protein localization to peroxisome (GO:0072663);	8	tissues_transcript_35625;tissues_transcript_1221;tissues_transcript_29276;tissues_transcript_40214;tissues_transcript_1262;tissues_transcript_70655;tissues_transcript_1147;tissues_transcript_74939
Biological Process: establishment of protein localization to plasma membrane (GO:0061951);	2	tissues_transcript_16143;tissues_transcript_46662
Biological Process: establishment of protein localization to telomere (GO:0070200);	2	tissues_transcript_43450;tissues_transcript_36758
Biological Process: establishment of protein localization to vacuole (GO:0072666);	15	tissues_transcript_14939;tissues_transcript_68556;tissues_transcript_10359;tissues_transcript_36808;tissues_transcript_45712;tissues_transcript_58421;tissues_transcript_64451;tissues_transcript_72093;tissues_transcript_67633;tissues_transcript_55620;tissues_transcript_6412;tissues_transcript_15694;tissues_transcript_44742;tissues_transcript_27576;tissues_transcript_38952
Biological Process: establishment of synaptic vesicle localization (GO:0097480);	1	tissues_transcript_20054
Biological Process: establishment of tissue polarity (GO:0007164);	2	tissues_transcript_27454;tissues_transcript_66007
Biological Process: establishment of vesicle localization (GO:0051650);	2	tissues_transcript_20054;tissues_transcript_34393
Biological Process: establishment or maintenance of apical/basal cell polarity (GO:0035088);	6	tissues_transcript_9622;tissues_transcript_24935;tissues_transcript_29620;tissues_transcript_61196;tissues_transcript_66007;tissues_transcript_4142
Biological Process: establishment or maintenance of bipolar cell polarity (GO:0061245);	6	tissues_transcript_29620;tissues_transcript_61196;tissues_transcript_66007;tissues_transcript_4142;tissues_transcript_9622;tissues_transcript_24935
Biological Process: establishment or maintenance of cell polarity (GO:0007163);	10	tissues_transcript_49097;tissues_transcript_34599;tissues_transcript_9622;tissues_transcript_49288;tissues_transcript_61196;tissues_transcript_29620;tissues_transcript_66007;tissues_transcript_4142;tissues_transcript_44398;tissues_transcript_24935
Biological Process: establishment or maintenance of epithelial cell apical/basal polarity (GO:0045197);	6	tissues_transcript_66007;tissues_transcript_29620;tissues_transcript_61196;tissues_transcript_4142;tissues_transcript_9622;tissues_transcript_24935
Biological Process: establishment or maintenance of monopolar cell polarity (GO:0061339);	1	tissues_transcript_66007
Biological Process: establishment or maintenance of polarity of embryonic epithelium (GO:0016332);	1	tissues_transcript_66007
Biological Process: establishment or maintenance of polarity of follicular epithelium (GO:0016334);	1	tissues_transcript_66007
Biological Process: establishment or maintenance of polarity of larval imaginal disc epithelium (GO:0016336);	1	tissues_transcript_66007
Biological Process: establishment or maintenance of transmembrane electrochemical gradient (GO:0010248);	1	tissues_transcript_62714
Biological Process: ethanol metabolic process (GO:0006067);	1	tissues_transcript_32681
Biological Process: ethanol oxidation (GO:0006069);	4	tissues_transcript_40454;tissues_transcript_41606;tissues_transcript_21339;tissues_transcript_70524
Biological Process: ethanolamine metabolic process (GO:0006580);	1	tissues_transcript_49016
Biological Process: ethylene biosynthetic process (GO:0009693);	9	tissues_transcript_73455;tissues_transcript_71754;tissues_transcript_42740;tissues_transcript_54179;tissues_transcript_20627;tissues_transcript_5689;tissues_transcript_65898;tissues_transcript_18339;tissues_transcript_35521
Biological Process: ethylene metabolic process (GO:0009692);	9	tissues_transcript_42740;tissues_transcript_71754;tissues_transcript_73455;tissues_transcript_20627;tissues_transcript_54179;tissues_transcript_5689;tissues_transcript_35521;tissues_transcript_65898;tissues_transcript_18339
Biological Process: ethylene-activated signaling pathway (GO:0009873);	31	tissues_transcript_2755;tissues_transcript_27014;tissues_transcript_10737;tissues_transcript_29234;tissues_transcript_50674;tissues_transcript_38507;tissues_transcript_14185;tissues_transcript_64389;tissues_transcript_75156;tissues_transcript_57321;tissues_transcript_54077;tissues_transcript_64106;tissues_transcript_2839;tissues_transcript_25658;tissues_transcript_8414;tissues_transcript_30510;ti…
Biological Process: etioplast organization (GO:0009662);	2	tissues_transcript_69477;tissues_transcript_70948
Biological Process: execution phase of apoptosis (GO:0097194);	6	tissues_transcript_34103;tissues_transcript_45457;tissues_transcript_28196;tissues_transcript_19292;tissues_transcript_60073;tissues_transcript_45530
Biological Process: exit from dormancy (GO:0097438);	1	tissues_transcript_74919
Biological Process: exocyst assembly (GO:0001927);	3	tissues_transcript_42344;tissues_transcript_73453;tissues_transcript_48467
Biological Process: exocyst localization (GO:0051601);	3	tissues_transcript_48467;tissues_transcript_42344;tissues_transcript_73453
Biological Process: exocytic process (GO:0140029);	4	tissues_transcript_48467;tissues_transcript_20054;tissues_transcript_73453;tissues_transcript_42344
Biological Process: exocytosis (GO:0006887);	72	tissues_transcript_10313;tissues_transcript_68562;tissues_transcript_41023;tissues_transcript_28150;tissues_transcript_45298;tissues_transcript_25975;tissues_transcript_41610;tissues_transcript_43373;tissues_transcript_51233;tissues_transcript_35987;tissues_transcript_38866;tissues_transcript_64368;tissues_transcript_30500;tissues_transcript_42344;tissues_transcript_623;tissues_transcript_2058;ti…
Biological Process: exon-exon junction complex disassembly (GO:1903259);	2	tissues_transcript_13711;tissues_transcript_12953
Biological Process: exonucleolytic catabolism of deadenylated mRNA (GO:0043928);	33	tissues_transcript_43702;tissues_transcript_2655;tissues_transcript_58160;tissues_transcript_15629;tissues_transcript_74046;tissues_transcript_34246;tissues_transcript_74692;tissues_transcript_40241;tissues_transcript_44420;tissues_transcript_44747;tissues_transcript_61180;tissues_transcript_55338;tissues_transcript_72876;tissues_transcript_72602;tissues_transcript_58779;tissues_transcript_73659;…
Biological Process: exonucleolytic trimming involved in rRNA processing (GO:0000459);	8	tissues_transcript_74046;tissues_transcript_15629;tissues_transcript_41657;tissues_transcript_34409;tissues_transcript_52772;tissues_transcript_44420;tissues_transcript_65386;tissues_transcript_74525
Biological Process: exonucleolytic trimming to generate mature 3'-end of 5.8S rRNA from tricistronic rRNA transcript (SSU-rRNA, 5.8S rRNA, LSU-rRNA) (GO:0000467);	8	tissues_transcript_44420;tissues_transcript_41657;tissues_transcript_52772;tissues_transcript_34409;tissues_transcript_74525;tissues_transcript_65386;tissues_transcript_74046;tissues_transcript_15629
Biological Process: export across plasma membrane (GO:0140115);	2	tissues_transcript_50898;tissues_transcript_65128
Biological Process: external encapsulating structure organization (GO:0045229);	23	tissues_transcript_27454;tissues_transcript_38789;tissues_transcript_53795;tissues_transcript_74186;tissues_transcript_56198;tissues_transcript_73770;tissues_transcript_60738;tissues_transcript_55132;tissues_transcript_52935;tissues_transcript_47574;tissues_transcript_58123;tissues_transcript_68038;tissues_transcript_55932;tissues_transcript_37866;tissues_transcript_55461;tissues_transcript_71334…
Biological Process: extracellular ATP signaling (GO:0106167);	9	tissues_transcript_33912;tissues_transcript_48850;tissues_transcript_58113;tissues_transcript_49462;tissues_transcript_45503;tissues_transcript_56337;tissues_transcript_48221;tissues_transcript_54405;tissues_transcript_306
Biological Process: extracellular matrix assembly (GO:0085029);	2	tissues_transcript_66282;tissues_transcript_55461
Biological Process: extracellular matrix organization (GO:0030198);	4	tissues_transcript_50440;tissues_transcript_55461;tissues_transcript_55015;tissues_transcript_66282
Biological Process: extracellular structure organization (GO:0043062);	4	tissues_transcript_55015;tissues_transcript_50440;tissues_transcript_55461;tissues_transcript_66282
Biological Process: extrinsic apoptotic signaling pathway (GO:0097191);	3	tissues_transcript_51065;tissues_transcript_74602;tissues_transcript_43305
Biological Process: extrinsic apoptotic signaling pathway via death domain receptors (GO:0008625);	3	tissues_transcript_51065;tissues_transcript_74602;tissues_transcript_43305
Biological Process: eye development (GO:0001654);	4	tissues_transcript_68016;tissues_transcript_66007;tissues_transcript_41560;tissues_transcript_68422
Biological Process: eye morphogenesis (GO:0048592);	1	tissues_transcript_66007
Biological Process: eye photoreceptor cell differentiation (GO:0001754);	1	tissues_transcript_66007
Biological Process: eye photoreceptor cell fate commitment (GO:0042706);	1	tissues_transcript_66007
Biological Process: eye-antennal disc development (GO:0035214);	1	tissues_transcript_58686
Biological Process: eye-antennal disc morphogenesis (GO:0007455);	1	tissues_transcript_58686
Biological Process: far-red light signaling pathway (GO:0010018);	3	tissues_transcript_62008;tissues_transcript_69336;tissues_transcript_52767
Biological Process: farnesol metabolic process (GO:0016487);	4	tissues_transcript_31977;tissues_transcript_68585;tissues_transcript_41563;tissues_transcript_41207
Biological Process: farnesyl diphosphate catabolic process (GO:0045339);	1	tissues_transcript_40959
Biological Process: farnesyl diphosphate metabolic process (GO:0045338);	10	tissues_transcript_32841;tissues_transcript_40094;tissues_transcript_35207;tissues_transcript_42303;tissues_transcript_33603;tissues_transcript_30641;tissues_transcript_40959;tissues_transcript_44564;tissues_transcript_49791;tissues_transcript_34186
Biological Process: fat-soluble vitamin biosynthetic process (GO:0042362);	2	tissues_transcript_74082;tissues_transcript_28025
Biological Process: fat-soluble vitamin metabolic process (GO:0006775);	2	tissues_transcript_28025;tissues_transcript_74082
Biological Process: fatty acid alpha-oxidation (GO:0001561);	1	tissues_transcript_35518
Biological Process: fatty acid beta-oxidation (GO:0006635);	45	tissues_transcript_46843;tissues_transcript_41045;tissues_transcript_74302;tissues_transcript_44260;tissues_transcript_13746;tissues_transcript_40214;tissues_transcript_57712;tissues_transcript_53985;tissues_transcript_25759;tissues_transcript_57949;tissues_transcript_45849;tissues_transcript_13548;tissues_transcript_63680;tissues_transcript_17772;tissues_transcript_7463;tissues_transcript_57907;…
Biological Process: fatty acid beta-oxidation using acyl-CoA dehydrogenase (GO:0033539);	4	tissues_transcript_59425;tissues_transcript_53985;tissues_transcript_30754;tissues_transcript_17514
Biological Process: fatty acid beta-oxidation using acyl-CoA oxidase (GO:0033540);	5	tissues_transcript_70883;tissues_transcript_32093;tissues_transcript_10353;tissues_transcript_68295;tissues_transcript_59425
Biological Process: fatty acid beta-oxidation, unsaturated, even number (GO:0033542);	2	tissues_transcript_73422;tissues_transcript_24616
Biological Process: fatty acid biosynthetic process (GO:0006633);	92	tissues_transcript_40327;tissues_transcript_19726;tissues_transcript_53287;tissues_transcript_5496;tissues_transcript_67312;tissues_transcript_55836;tissues_transcript_53158;tissues_transcript_27363;tissues_transcript_3470;tissues_transcript_20379;tissues_transcript_63333;tissues_transcript_45512;tissues_transcript_56320;tissues_transcript_59503;tissues_transcript_33827;tissues_transcript_6000;ti…
Biological Process: fatty acid catabolic process (GO:0009062);	9	tissues_transcript_30754;tissues_transcript_1754;tissues_transcript_24616;tissues_transcript_59425;tissues_transcript_37093;tissues_transcript_56339;tissues_transcript_53985;tissues_transcript_40214;tissues_transcript_34922
Biological Process: fatty acid derivative biosynthetic process (GO:1901570);	2	tissues_transcript_70038;tissues_transcript_63333
Biological Process: fatty acid derivative metabolic process (GO:1901568);	6	tissues_transcript_32972;tissues_transcript_63333;tissues_transcript_66555;tissues_transcript_70038;tissues_transcript_55461;tissues_transcript_55687
Biological Process: fatty acid elongation (GO:0030497);	2	tissues_transcript_59503;tissues_transcript_33827
Biological Process: fatty acid homeostasis (GO:0055089);	3	tissues_transcript_32788;tissues_transcript_68365;tissues_transcript_54348
Biological Process: fatty acid metabolic process (GO:0006631);	44	tissues_transcript_37093;tissues_transcript_63373;tissues_transcript_53312;tissues_transcript_41924;tissues_transcript_38145;tissues_transcript_55704;tissues_transcript_1754;tissues_transcript_67312;tissues_transcript_55687;tissues_transcript_42293;tissues_transcript_8082;tissues_transcript_10170;tissues_transcript_60734;tissues_transcript_51716;tissues_transcript_16261;tissues_transcript_24616;t…
Biological Process: fatty acid omega-oxidation (GO:0010430);	1	tissues_transcript_33053
Biological Process: fatty acid oxidation (GO:0019395);	10	tissues_transcript_40214;tissues_transcript_53985;tissues_transcript_56339;tissues_transcript_34922;tissues_transcript_24616;tissues_transcript_1754;tissues_transcript_30754;tissues_transcript_33053;tissues_transcript_37093;tissues_transcript_59425
Biological Process: fatty acid transport (GO:0015908);	1	tissues_transcript_61319
Biological Process: fatty-acyl-CoA biosynthetic process (GO:0046949);	1	tissues_transcript_49426
Biological Process: fatty-acyl-CoA metabolic process (GO:0035337);	1	tissues_transcript_55461
Biological Process: female gamete generation (GO:0007292);	14	tissues_transcript_66007;tissues_transcript_50803;tissues_transcript_41323;tissues_transcript_36758;tissues_transcript_68422;tissues_transcript_43450;tissues_transcript_41560;tissues_transcript_66205;tissues_transcript_68016;tissues_transcript_14902;tissues_transcript_61714;tissues_transcript_3142;tissues_transcript_40307;tissues_transcript_11456
Biological Process: female gonad development (GO:0008585);	3	tissues_transcript_47318;tissues_transcript_36758;tissues_transcript_43450
Biological Process: female mating behavior (GO:0060180);	1	tissues_transcript_66205
Biological Process: female meiotic nuclear division (GO:0007143);	8	tissues_transcript_40307;tissues_transcript_61714;tissues_transcript_14902;tissues_transcript_45647;tissues_transcript_27491;tissues_transcript_41323;tissues_transcript_25274;tissues_transcript_50803
Biological Process: female sex differentiation (GO:0046660);	3	tissues_transcript_47318;tissues_transcript_43450;tissues_transcript_36758
Biological Process: fermentation (GO:0006113);	1	tissues_transcript_32681
Biological Process: fertilization (GO:0009566);	8	tissues_transcript_46662;tissues_transcript_13929;tissues_transcript_16143;tissues_transcript_43696;tissues_transcript_49303;tissues_transcript_33553;tissues_transcript_43491;tissues_transcript_55153
Biological Process: filamentous growth (GO:0030447);	3	tissues_transcript_61411;tissues_transcript_73620;tissues_transcript_58436
Biological Process: filamentous growth of a population of unicellular organisms (GO:0044182);	3	tissues_transcript_73620;tissues_transcript_61411;tissues_transcript_58436
Biological Process: filamentous growth of a population of unicellular organisms in response to biotic stimulus (GO:0036180);	3	tissues_transcript_58436;tissues_transcript_61411;tissues_transcript_73620
Biological Process: filopodium assembly (GO:0046847);	1	tissues_transcript_44744
Biological Process: fin development (GO:0033333);	1	tissues_transcript_19678
Biological Process: fin morphogenesis (GO:0033334);	1	tissues_transcript_19678
Biological Process: flavin adenine dinucleotide metabolic process (GO:0072387);	4	tissues_transcript_1420;tissues_transcript_38886;tissues_transcript_72037;tissues_transcript_1238
Biological Process: flavin-containing compound biosynthetic process (GO:0042727);	3	tissues_transcript_58387;tissues_transcript_66080;tissues_transcript_54446
Biological Process: flavin-containing compound metabolic process (GO:0042726);	3	tissues_transcript_58387;tissues_transcript_66080;tissues_transcript_54446
Biological Process: flavone biosynthetic process (GO:0051553);	2	tissues_transcript_40580;tissues_transcript_11033
Biological Process: flavone metabolic process (GO:0051552);	2	tissues_transcript_40580;tissues_transcript_11033
Biological Process: flavonoid biosynthetic process (GO:0009813);	18	tissues_transcript_59470;tissues_transcript_70811;tissues_transcript_40580;tissues_transcript_11033;tissues_transcript_49292;tissues_transcript_51243;tissues_transcript_56550;tissues_transcript_69156;tissues_transcript_60123;tissues_transcript_40302;tissues_transcript_26189;tissues_transcript_45125;tissues_transcript_66566;tissues_transcript_33286;tissues_transcript_46270;tissues_transcript_39527…
Biological Process: flavonoid metabolic process (GO:0009812);	25	tissues_transcript_46270;tissues_transcript_33286;tissues_transcript_6644;tissues_transcript_60739;tissues_transcript_39527;tissues_transcript_44330;tissues_transcript_26189;tissues_transcript_59434;tissues_transcript_45125;tissues_transcript_44690;tissues_transcript_66566;tissues_transcript_49292;tissues_transcript_3916;tissues_transcript_62428;tissues_transcript_68175;tissues_transcript_51243;t…
Biological Process: flavonoid transport from endoplasmic reticulum to plant-type vacuole (GO:1903415);	7	tissues_transcript_772;tissues_transcript_59049;tissues_transcript_55875;tissues_transcript_809;tissues_transcript_27283;tissues_transcript_62434;tissues_transcript_34456
Biological Process: flavonol biosynthetic process (GO:0051555);	6	tissues_transcript_11033;tissues_transcript_47816;tissues_transcript_61084;tissues_transcript_1651;tissues_transcript_40580;tissues_transcript_15690
Biological Process: flavonol metabolic process (GO:0051554);	2	tissues_transcript_11033;tissues_transcript_40580
Biological Process: floral meristem determinacy (GO:0010582);	6	tissues_transcript_50914;tissues_transcript_51753;tissues_transcript_7593;tissues_transcript_7428;tissues_transcript_34119;tissues_transcript_74840
Biological Process: floral organ abscission (GO:0010227);	9	tissues_transcript_28308;tissues_transcript_74840;tissues_transcript_59751;tissues_transcript_7593;tissues_transcript_51753;tissues_transcript_53993;tissues_transcript_22730;tissues_transcript_43752;tissues_transcript_15346
Biological Process: floral organ development (GO:0048437);	74	tissues_transcript_25300;tissues_transcript_74840;tissues_transcript_28308;tissues_transcript_5694;tissues_transcript_44860;tissues_transcript_74449;tissues_transcript_30430;tissues_transcript_40990;tissues_transcript_33559;tissues_transcript_8997;tissues_transcript_2450;tissues_transcript_33144;tissues_transcript_7593;tissues_transcript_686;tissues_transcript_51753;tissues_transcript_6433;tissue…
Biological Process: floral organ formation (GO:0048449);	4	tissues_transcript_66052;tissues_transcript_58439;tissues_transcript_20483;tissues_transcript_10635
Biological Process: floral organ morphogenesis (GO:0048444);	12	tissues_transcript_61641;tissues_transcript_59397;tissues_transcript_24278;tissues_transcript_10635;tissues_transcript_20483;tissues_transcript_70196;tissues_transcript_66052;tissues_transcript_58439;tissues_transcript_4486;tissues_transcript_6433;tissues_transcript_42976;tissues_transcript_9544
Biological Process: floral whorl development (GO:0048438);	60	tissues_transcript_61020;tissues_transcript_55931;tissues_transcript_66052;tissues_transcript_70196;tissues_transcript_56056;tissues_transcript_31635;tissues_transcript_14440;tissues_transcript_63519;tissues_transcript_8687;tissues_transcript_123;tissues_transcript_60130;tissues_transcript_6264;tissues_transcript_9205;tissues_transcript_15290;tissues_transcript_48229;tissues_transcript_20483;tiss…
Biological Process: floral whorl morphogenesis (GO:0048457);	1	tissues_transcript_4109
Biological Process: flower calyx development (GO:0048464);	1	tissues_transcript_6433
Biological Process: flower development (GO:0009908);	137	tissues_transcript_25130;tissues_transcript_66698;tissues_transcript_66601;tissues_transcript_10635;tissues_transcript_29295;tissues_transcript_42293;tissues_transcript_64417;tissues_transcript_31510;tissues_transcript_35092;tissues_transcript_10138;tissues_transcript_35693;tissues_transcript_57087;tissues_transcript_68275;tissues_transcript_46778;tissues_transcript_21581;tissues_transcript_68600…
Biological Process: flower morphogenesis (GO:0048439);	5	tissues_transcript_74840;tissues_transcript_6433;tissues_transcript_4109;tissues_transcript_7593;tissues_transcript_51753
Biological Process: fluid transport (GO:0042044);	5	tissues_transcript_65487;tissues_transcript_54982;tissues_transcript_39774;tissues_transcript_50965;tissues_transcript_69704
Biological Process: folic acid biosynthetic process (GO:0046656);	2	tissues_transcript_15541;tissues_transcript_74774
Biological Process: folic acid-containing compound biosynthetic process (GO:0009396);	3	tissues_transcript_27054;tissues_transcript_5585;tissues_transcript_34951
Biological Process: folic acid-containing compound metabolic process (GO:0006760);	3	tissues_transcript_34951;tissues_transcript_27054;tissues_transcript_5585
Biological Process: forelimb morphogenesis (GO:0035136);	1	tissues_transcript_39514
Biological Process: formaldehyde catabolic process (GO:0046294);	14	tissues_transcript_55023;tissues_transcript_19804;tissues_transcript_21361;tissues_transcript_51851;tissues_transcript_67371;tissues_transcript_26341;tissues_transcript_41606;tissues_transcript_12414;tissues_transcript_66815;tissues_transcript_20447;tissues_transcript_41998;tissues_transcript_21339;tissues_transcript_18630;tissues_transcript_10593
Biological Process: formate catabolic process (GO:0042183);	5	tissues_transcript_37336;tissues_transcript_52872;tissues_transcript_44899;tissues_transcript_7538;tissues_transcript_71638
Biological Process: formation of anatomical boundary (GO:0048859);	3	tissues_transcript_68422;tissues_transcript_41560;tissues_transcript_68016
Biological Process: formation of animal organ boundary (GO:0010160);	3	tissues_transcript_68016;tissues_transcript_41560;tissues_transcript_68422
Biological Process: formation of cytoplasmic translation initiation complex (GO:0001732);	59	tissues_transcript_29337;tissues_transcript_11866;tissues_transcript_3386;tissues_transcript_597;tissues_transcript_71118;tissues_transcript_61293;tissues_transcript_31217;tissues_transcript_44795;tissues_transcript_7710;tissues_transcript_5442;tissues_transcript_26865;tissues_transcript_75025;tissues_transcript_50787;tissues_transcript_10012;tissues_transcript_9945;tissues_transcript_43508;tissu…
Biological Process: formation of extrachromosomal circular DNA (GO:0001325);	1	tissues_transcript_72705
Biological Process: formation of plant organ boundary (GO:0090691);	4	tissues_transcript_28554;tissues_transcript_66;tissues_transcript_64289;tissues_transcript_35506
Biological Process: formation of primary germ layer (GO:0001704);	7	tissues_transcript_50965;tissues_transcript_6467;tissues_transcript_54982;tissues_transcript_65487;tissues_transcript_56212;tissues_transcript_69704;tissues_transcript_70907
Biological Process: formation of translation preinitiation complex (GO:0001731);	5	tissues_transcript_32935;tissues_transcript_47662;tissues_transcript_53863;tissues_transcript_74408;tissues_transcript_62124
Biological Process: fructose 1,6-bisphosphate metabolic process (GO:0030388);	10	tissues_transcript_30794;tissues_transcript_54490;tissues_transcript_74968;tissues_transcript_28558;tissues_transcript_42784;tissues_transcript_70891;tissues_transcript_66233;tissues_transcript_65089;tissues_transcript_25738;tissues_transcript_31910
Biological Process: fructose 2,6-bisphosphate metabolic process (GO:0006003);	6	tissues_transcript_52142;tissues_transcript_36382;tissues_transcript_53509;tissues_transcript_47573;tissues_transcript_1392;tissues_transcript_46402
Biological Process: fructose 6-phosphate metabolic process (GO:0006002);	19	tissues_transcript_51838;tissues_transcript_70891;tissues_transcript_4226;tissues_transcript_8849;tissues_transcript_63791;tissues_transcript_35666;tissues_transcript_46402;tissues_transcript_1392;tissues_transcript_36382;tissues_transcript_53509;tissues_transcript_11557;tissues_transcript_51598;tissues_transcript_54490;tissues_transcript_70031;tissues_transcript_38385;tissues_transcript_28492;ti…
Biological Process: fructose metabolic process (GO:0006000);	14	tissues_transcript_70891;tissues_transcript_10189;tissues_transcript_53897;tissues_transcript_10765;tissues_transcript_53509;tissues_transcript_47573;tissues_transcript_30859;tissues_transcript_52142;tissues_transcript_54490;tissues_transcript_46402;tissues_transcript_6599;tissues_transcript_1392;tissues_transcript_36382;tissues_transcript_29703
Biological Process: fruit abscission (GO:0060867);	1	tissues_transcript_28308
Biological Process: fruit dehiscence (GO:0010047);	2	tissues_transcript_45122;tissues_transcript_28308
Biological Process: fruit development (GO:0010154);	195	tissues_transcript_60524;tissues_transcript_50482;tissues_transcript_74382;tissues_transcript_61319;tissues_transcript_70263;tissues_transcript_50528;tissues_transcript_63742;tissues_transcript_35296;tissues_transcript_6686;tissues_transcript_24682;tissues_transcript_73433;tissues_transcript_47353;tissues_transcript_67479;tissues_transcript_11508;tissues_transcript_815;tissues_transcript_48905;ti…
Biological Process: fruit morphogenesis (GO:0048530);	4	tissues_transcript_4486;tissues_transcript_59397;tissues_transcript_24278;tissues_transcript_61641
Biological Process: fruit replum development (GO:1990058);	1	tissues_transcript_46270
Biological Process: fucose metabolic process (GO:0006004);	58	tissues_transcript_63460;tissues_transcript_60169;tissues_transcript_71683;tissues_transcript_45231;tissues_transcript_2956;tissues_transcript_24852;tissues_transcript_65601;tissues_transcript_50110;tissues_transcript_68347;tissues_transcript_44529;tissues_transcript_75040;tissues_transcript_57128;tissues_transcript_7043;tissues_transcript_51867;tissues_transcript_45324;tissues_transcript_25479;t…
Biological Process: fucosylation (GO:0036065);	1	tissues_transcript_69597
Biological Process: fumarate metabolic process (GO:0006106);	9	tissues_transcript_59627;tissues_transcript_43277;tissues_transcript_16278;tissues_transcript_58114;tissues_transcript_36881;tissues_transcript_51871;tissues_transcript_4243;tissues_transcript_33688;tissues_transcript_53924
Biological Process: fungal-type cell wall organization (GO:0031505);	1	tissues_transcript_32801
Biological Process: fusion of sperm to egg plasma membrane involved in double fertilization forming a zygote and endosperm (GO:0061936);	2	tissues_transcript_46662;tissues_transcript_16143
Biological Process: galactolipid biosynthetic process (GO:0019375);	10	tissues_transcript_70109;tissues_transcript_3088;tissues_transcript_43631;tissues_transcript_39817;tissues_transcript_3331;tissues_transcript_35177;tissues_transcript_14649;tissues_transcript_68415;tissues_transcript_69701;tissues_transcript_24956
Biological Process: galactolipid metabolic process (GO:0019374);	9	tissues_transcript_31281;tissues_transcript_3088;tissues_transcript_43631;tissues_transcript_39817;tissues_transcript_14649;tissues_transcript_32806;tissues_transcript_69701;tissues_transcript_68415;tissues_transcript_24956
Biological Process: galactose catabolic process (GO:0019388);	2	tissues_transcript_71633;tissues_transcript_43130
Biological Process: galactose catabolic process via UDP-galactose (GO:0033499);	2	tissues_transcript_7675;tissues_transcript_48815
Biological Process: galactose metabolic process (GO:0006012);	21	tissues_transcript_34535;tissues_transcript_41312;tissues_transcript_37416;tissues_transcript_42914;tissues_transcript_42928;tissues_transcript_71633;tissues_transcript_73880;tissues_transcript_39099;tissues_transcript_52493;tissues_transcript_62274;tissues_transcript_59604;tissues_transcript_44979;tissues_transcript_26737;tissues_transcript_4453;tissues_transcript_37952;tissues_transcript_33520;…
Biological Process: galactose transmembrane transport (GO:0015757);	2	tissues_transcript_38628;tissues_transcript_50118
Biological Process: galacturonan metabolic process (GO:0010393);	8	tissues_transcript_38789;tissues_transcript_885;tissues_transcript_47705;tissues_transcript_68038;tissues_transcript_37841;tissues_transcript_56198;tissues_transcript_52294;tissues_transcript_73770
Biological Process: galacturonate biosynthetic process (GO:0033481);	3	tissues_transcript_36642;tissues_transcript_67956;tissues_transcript_33433
Biological Process: gamete generation (GO:0007276);	36	tissues_transcript_14902;tissues_transcript_38133;tissues_transcript_25679;tissues_transcript_3142;tissues_transcript_33054;tissues_transcript_69697;tissues_transcript_41323;tissues_transcript_33214;tissues_transcript_62129;tissues_transcript_68422;tissues_transcript_39595;tissues_transcript_41560;tissues_transcript_11456;tissues_transcript_30620;tissues_transcript_56017;tissues_transcript_70293;…
Biological Process: gametophyte development (GO:0048229);	134	tissues_transcript_67982;tissues_transcript_25544;tissues_transcript_48801;tissues_transcript_46662;tissues_transcript_70602;tissues_transcript_40307;tissues_transcript_48853;tissues_transcript_9205;tissues_transcript_27309;tissues_transcript_52303;tissues_transcript_63235;tissues_transcript_41387;tissues_transcript_6053;tissues_transcript_24935;tissues_transcript_25297;tissues_transcript_73375;t…
Biological Process: gamma-aminobutyric acid catabolic process (GO:0009450);	23	tissues_transcript_49454;tissues_transcript_58323;tissues_transcript_54943;tissues_transcript_50145;tissues_transcript_30884;tissues_transcript_61665;tissues_transcript_26524;tissues_transcript_57780;tissues_transcript_57814;tissues_transcript_66305;tissues_transcript_57887;tissues_transcript_57919;tissues_transcript_53207;tissues_transcript_4127;tissues_transcript_64088;tissues_transcript_3932;t…
Biological Process: gamma-aminobutyric acid metabolic process (GO:0009448);	1	tissues_transcript_54659
Biological Process: gamma-tubulin complex localization (GO:0033566);	1	tissues_transcript_60612
Biological Process: gas transport (GO:0015669);	1	tissues_transcript_36307
Biological Process: gastrulation (GO:0007369);	11	tissues_transcript_49322;tissues_transcript_73955;tissues_transcript_65487;tissues_transcript_56212;tissues_transcript_54982;tissues_transcript_69704;tissues_transcript_66738;tissues_transcript_70907;tissues_transcript_75050;tissues_transcript_50965;tissues_transcript_6467
Biological Process: gene conversion (GO:0035822);	2	tissues_transcript_67570;tissues_transcript_36398
Biological Process: gene conversion of immunoglobulin genes (GO:0002206);	2	tissues_transcript_67570;tissues_transcript_36398
Biological Process: gene expression (GO:0010467);	364	tissues_transcript_48989;tissues_transcript_40241;tissues_transcript_57928;tissues_transcript_24909;tissues_transcript_4836;tissues_transcript_51309;tissues_transcript_27003;tissues_transcript_18360;tissues_transcript_30385;tissues_transcript_63684;tissues_transcript_33553;tissues_transcript_48416;tissues_transcript_69916;tissues_transcript_64486;tissues_transcript_53871;tissues_transcript_44742;…
Biological Process: gene silencing (GO:0016458);	69	tissues_transcript_64274;tissues_transcript_59163;tissues_transcript_37791;tissues_transcript_60644;tissues_transcript_74552;tissues_transcript_59871;tissues_transcript_5227;tissues_transcript_36670;tissues_transcript_9601;tissues_transcript_65618;tissues_transcript_47154;tissues_transcript_32814;tissues_transcript_72262;tissues_transcript_50803;tissues_transcript_60642;tissues_transcript_8692;ti…
Biological Process: gene silencing by RNA (GO:0031047);	115	tissues_transcript_591;tissues_transcript_41176;tissues_transcript_3460;tissues_transcript_68752;tissues_transcript_50301;tissues_transcript_52198;tissues_transcript_35626;tissues_transcript_47867;tissues_transcript_24132;tissues_transcript_47425;tissues_transcript_61714;tissues_transcript_52393;tissues_transcript_42741;tissues_transcript_37489;tissues_transcript_9758;tissues_transcript_48801;tis…
Biological Process: gene silencing by RNA-directed DNA methylation (GO:0080188);	15	tissues_transcript_25961;tissues_transcript_65340;tissues_transcript_37791;tissues_transcript_60644;tissues_transcript_30718;tissues_transcript_38905;tissues_transcript_74552;tissues_transcript_72394;tissues_transcript_59871;tissues_transcript_47309;tissues_transcript_44622;tissues_transcript_53871;tissues_transcript_62665;tissues_transcript_32225;tissues_transcript_59673
Biological Process: gene silencing by miRNA (GO:0035195);	16	tissues_transcript_47154;tissues_transcript_74200;tissues_transcript_73364;tissues_transcript_12385;tissues_transcript_32814;tissues_transcript_72262;tissues_transcript_64738;tissues_transcript_31802;tissues_transcript_6956;tissues_transcript_34671;tissues_transcript_5227;tissues_transcript_10218;tissues_transcript_49520;tissues_transcript_52198;tissues_transcript_60479;tissues_transcript_47867
Biological Process: generation of catalytic spliceosome for first transesterification step (GO:0000349);	1	tissues_transcript_58662
Biological Process: generation of catalytic spliceosome for second transesterification step (GO:0000350);	1	tissues_transcript_32760
Biological Process: generation of neurons (GO:0048699);	19	tissues_transcript_60427;tissues_transcript_3507;tissues_transcript_55687;tissues_transcript_62854;tissues_transcript_37853;tissues_transcript_16143;tissues_transcript_58686;tissues_transcript_38565;tissues_transcript_31858;tissues_transcript_64697;tissues_transcript_68016;tissues_transcript_41560;tissues_transcript_39514;tissues_transcript_68422;tissues_transcript_66555;tissues_transcript_66007;…
Biological Process: generation of precursor metabolites and energy (GO:0006091);	71	tissues_transcript_64981;tissues_transcript_30731;tissues_transcript_63802;tissues_transcript_43426;tissues_transcript_70031;tissues_transcript_6799;tissues_transcript_69416;tissues_transcript_46586;tissues_transcript_45759;tissues_transcript_6683;tissues_transcript_26697;tissues_transcript_64845;tissues_transcript_32239;tissues_transcript_52372;tissues_transcript_28459;tissues_transcript_60857;t…
Biological Process: generative cell differentiation (GO:0022619);	4	tissues_transcript_55153;tissues_transcript_71692;tissues_transcript_49789;tissues_transcript_29849
Biological Process: generative cell mitosis (GO:0055047);	2	tissues_transcript_61051;tissues_transcript_35195
Biological Process: genetic imprinting (GO:0071514);	10	tissues_transcript_4979;tissues_transcript_2453;tissues_transcript_33378;tissues_transcript_815;tissues_transcript_45449;tissues_transcript_55613;tissues_transcript_55153;tissues_transcript_63133;tissues_transcript_8692;tissues_transcript_44339
Biological Process: genetic transfer (GO:0009292);	15	tissues_transcript_38243;tissues_transcript_28710;tissues_transcript_29138;tissues_transcript_35412;tissues_transcript_55822;tissues_transcript_53601;tissues_transcript_59871;tissues_transcript_18808;tissues_transcript_26747;tissues_transcript_60389;tissues_transcript_2307;tissues_transcript_45942;tissues_transcript_49542;tissues_transcript_43537;tissues_transcript_14367
Biological Process: germ cell development (GO:0007281);	10	tissues_transcript_66007;tissues_transcript_43450;tissues_transcript_70293;tissues_transcript_36758;tissues_transcript_68422;tissues_transcript_68016;tissues_transcript_41560;tissues_transcript_66205;tissues_transcript_25679;tissues_transcript_54837
Biological Process: germ-line stem cell population maintenance (GO:0030718);	3	tissues_transcript_68422;tissues_transcript_41560;tissues_transcript_68016
Biological Process: gibberellic acid mediated signaling pathway (GO:0009740);	7	tissues_transcript_35377;tissues_transcript_74449;tissues_transcript_5694;tissues_transcript_73131;tissues_transcript_19408;tissues_transcript_61947;tissues_transcript_53994
Biological Process: gibberellin biosynthetic process (GO:0009686);	8	tissues_transcript_57997;tissues_transcript_35411;tissues_transcript_74449;tissues_transcript_63837;tissues_transcript_71886;tissues_transcript_70239;tissues_transcript_27336;tissues_transcript_27347
Biological Process: gibberellin catabolic process (GO:0045487);	2	tissues_transcript_73616;tissues_transcript_28308
Biological Process: gibberellin mediated signaling pathway (GO:0010476);	10	tissues_transcript_73131;tissues_transcript_74449;tissues_transcript_59397;tissues_transcript_61947;tissues_transcript_61641;tissues_transcript_5694;tissues_transcript_35377;tissues_transcript_4486;tissues_transcript_19408;tissues_transcript_53994
Biological Process: gibberellin metabolic process (GO:0009685);	9	tissues_transcript_27336;tissues_transcript_70239;tissues_transcript_28308;tissues_transcript_27347;tissues_transcript_57997;tissues_transcript_73616;tissues_transcript_71886;tissues_transcript_63837;tissues_transcript_74449
Biological Process: gland development (GO:0048732);	9	tissues_transcript_892;tissues_transcript_75050;tissues_transcript_56148;tissues_transcript_73955;tissues_transcript_1244;tissues_transcript_59819;tissues_transcript_36758;tissues_transcript_43450;tissues_transcript_35480
Biological Process: glial cell development (GO:0021782);	1	tissues_transcript_47318
Biological Process: glial cell differentiation (GO:0010001);	4	tissues_transcript_47318;tissues_transcript_66205;tissues_transcript_60427;tissues_transcript_3507
Biological Process: glial cell migration (GO:0008347);	1	tissues_transcript_66205
Biological Process: glial cell proliferation (GO:0014009);	2	tissues_transcript_60427;tissues_transcript_3507
Biological Process: gliogenesis (GO:0042063);	4	tissues_transcript_60427;tissues_transcript_3507;tissues_transcript_47318;tissues_transcript_66205
Biological Process: global genome nucleotide-excision repair (GO:0070911);	3	tissues_transcript_56798;tissues_transcript_49622;tissues_transcript_58128
Biological Process: glomerular filtration (GO:0003094);	1	tissues_transcript_48042
Biological Process: glucan biosynthetic process (GO:0009250);	27	tissues_transcript_66078;tissues_transcript_69374;tissues_transcript_40234;tissues_transcript_1698;tissues_transcript_72241;tissues_transcript_55984;tissues_transcript_39154;tissues_transcript_62032;tissues_transcript_569;tissues_transcript_66942;tissues_transcript_71633;tissues_transcript_73843;tissues_transcript_33555;tissues_transcript_60693;tissues_transcript_39483;tissues_transcript_55015;ti…
Biological Process: glucan catabolic process (GO:0009251);	18	tissues_transcript_37135;tissues_transcript_70233;tissues_transcript_72406;tissues_transcript_41203;tissues_transcript_75010;tissues_transcript_64381;tissues_transcript_71681;tissues_transcript_64731;tissues_transcript_40579;tissues_transcript_44558;tissues_transcript_53819;tissues_transcript_44757;tissues_transcript_55066;tissues_transcript_72875;tissues_transcript_56583;tissues_transcript_63102…
Biological Process: glucan metabolic process (GO:0044042);	43	tissues_transcript_73843;tissues_transcript_72406;tissues_transcript_1698;tissues_transcript_62032;tissues_transcript_569;tissues_transcript_75010;tissues_transcript_71681;tissues_transcript_66078;tissues_transcript_41203;tissues_transcript_56583;tissues_transcript_38698;tissues_transcript_7495;tissues_transcript_43130;tissues_transcript_41291;tissues_transcript_53819;tissues_transcript_36890;tis…
Biological Process: gluconeogenesis (GO:0006094);	39	tissues_transcript_53886;tissues_transcript_30632;tissues_transcript_60050;tissues_transcript_18261;tissues_transcript_29686;tissues_transcript_38800;tissues_transcript_54490;tissues_transcript_46625;tissues_transcript_25597;tissues_transcript_34235;tissues_transcript_29242;tissues_transcript_3284;tissues_transcript_70087;tissues_transcript_24519;tissues_transcript_57900;tissues_transcript_25455;…
Biological Process: glucosamine-containing compound catabolic process (GO:1901072);	7	tissues_transcript_6799;tissues_transcript_10892;tissues_transcript_46811;tissues_transcript_56044;tissues_transcript_25347;tissues_transcript_32239;tissues_transcript_6995
Biological Process: glucosamine-containing compound metabolic process (GO:1901071);	7	tissues_transcript_56044;tissues_transcript_6995;tissues_transcript_32239;tissues_transcript_25347;tissues_transcript_6799;tissues_transcript_46811;tissues_transcript_10892
Biological Process: glucose 6-phosphate metabolic process (GO:0051156);	6	tissues_transcript_25597;tissues_transcript_72831;tissues_transcript_41021;tissues_transcript_57058;tissues_transcript_65065;tissues_transcript_25511
Biological Process: glucose catabolic process (GO:0006007);	11	tissues_transcript_53251;tissues_transcript_32311;tissues_transcript_38432;tissues_transcript_2480;tissues_transcript_44054;tissues_transcript_36982;tissues_transcript_52676;tissues_transcript_3985;tissues_transcript_70377;tissues_transcript_2380;tissues_transcript_42421
Biological Process: glucose homeostasis (GO:0042593);	6	tissues_transcript_38628;tissues_transcript_51750;tissues_transcript_45286;tissues_transcript_61947;tissues_transcript_9762;tissues_transcript_9797
Biological Process: glucose import (GO:0046323);	6	tissues_transcript_3260;tissues_transcript_26003;tissues_transcript_37985;tissues_transcript_50118;tissues_transcript_38628;tissues_transcript_20952
Biological Process: glucose mediated signaling pathway (GO:0010255);	1	tissues_transcript_61947
Biological Process: glucose metabolic process (GO:0006006);	45	tissues_transcript_55044;tissues_transcript_41960;tissues_transcript_3284;tissues_transcript_71633;tissues_transcript_56150;tissues_transcript_29242;tissues_transcript_32681;tissues_transcript_34134;tissues_transcript_52509;tissues_transcript_9534;tissues_transcript_60900;tissues_transcript_9398;tissues_transcript_40156;tissues_transcript_59075;tissues_transcript_45289;tissues_transcript_64616;ti…
Biological Process: glucose transmembrane transport (GO:1904659);	5	tissues_transcript_38628;tissues_transcript_50118;tissues_transcript_37985;tissues_transcript_25716;tissues_transcript_37661
Biological Process: glucosinolate biosynthetic process (GO:0019761);	3	tissues_transcript_38817;tissues_transcript_71334;tissues_transcript_69383
Biological Process: glucosinolate catabolic process (GO:0019762);	7	tissues_transcript_47888;tissues_transcript_67863;tissues_transcript_44320;tissues_transcript_55932;tissues_transcript_58550;tissues_transcript_42040;tissues_transcript_26465
Biological Process: glucosinolate metabolic process (GO:0019760);	23	tissues_transcript_53994;tissues_transcript_67863;tissues_transcript_26535;tissues_transcript_29206;tissues_transcript_35377;tissues_transcript_42040;tissues_transcript_40825;tissues_transcript_26046;tissues_transcript_6280;tissues_transcript_63660;tissues_transcript_69653;tissues_transcript_42819;tissues_transcript_17617;tissues_transcript_48417;tissues_transcript_71788;tissues_transcript_26465;…
Biological Process: glucosinolate transport (GO:1901349);	1	tissues_transcript_35046
Biological Process: glucosylceramide catabolic process (GO:0006680);	1	tissues_transcript_44999
Biological Process: glucuronoxylan biosynthetic process (GO:0010417);	1	tissues_transcript_9046
Biological Process: glutamate biosynthetic process (GO:0006537);	17	tissues_transcript_51542;tissues_transcript_33497;tissues_transcript_32289;tissues_transcript_67948;tissues_transcript_61504;tissues_transcript_66641;tissues_transcript_48720;tissues_transcript_54424;tissues_transcript_27107;tissues_transcript_52904;tissues_transcript_28831;tissues_transcript_18635;tissues_transcript_18302;tissues_transcript_55712;tissues_transcript_38761;tissues_transcript_31483…
Biological Process: glutamate catabolic process (GO:0006538);	2	tissues_transcript_52226;tissues_transcript_54659
Biological Process: glutamate decarboxylation to succinate (GO:0006540);	1	tissues_transcript_54659
Biological Process: glutamate metabolic process (GO:0006536);	16	tissues_transcript_52919;tissues_transcript_58815;tissues_transcript_17697;tissues_transcript_31963;tissues_transcript_6354;tissues_transcript_31483;tissues_transcript_7;tissues_transcript_30433;tissues_transcript_69256;tissues_transcript_8382;tissues_transcript_54659;tissues_transcript_69523;tissues_transcript_61302;tissues_transcript_25541;tissues_transcript_67948;tissues_transcript_4988
Biological Process: glutamine biosynthetic process (GO:0006542);	15	tissues_transcript_1390;tissues_transcript_37344;tissues_transcript_60496;tissues_transcript_29035;tissues_transcript_64622;tissues_transcript_26607;tissues_transcript_12141;tissues_transcript_64413;tissues_transcript_8826;tissues_transcript_32031;tissues_transcript_43252;tissues_transcript_26157;tissues_transcript_74461;tissues_transcript_59318;tissues_transcript_60675
Biological Process: glutamine family amino acid biosynthetic process (GO:0009084);	6	tissues_transcript_48646;tissues_transcript_7;tissues_transcript_67948;tissues_transcript_8308;tissues_transcript_31483;tissues_transcript_55894
Biological Process: glutamine family amino acid catabolic process (GO:0009065);	4	tissues_transcript_69523;tissues_transcript_69256;tissues_transcript_52919;tissues_transcript_54659
[truncated: 7,186 more rows]
