# Supplementary material for: Dynamic analysis of growth characteristics, secondary metabolites accumulation, and an in-depth understanding of anthraquinones biosynthesis in Rubia cordifolia Linn
Source: Front Plant Sci. 2025 Jan 7;15:1504863. doi: 10.3389/fpls.2024.1504863 (PMC11747278; doi:10.3389/fpls.2024.1504863)
Supplement: Supplementary file 5 [file Table5.xlsx]

## Sheet: CNCI
Supplementary Table 5 LncRNA predicted by CNCI in R. cordifolia
Transcript_ID	index	score	start	end	length
tissues_transcript_10006	coding	0.384	0	837	1266
tissues_transcript_10019	coding	0.226	0	345	1221
tissues_transcript_10030	noncoding	-0.077824	936	987	1257
tissues_transcript_10058	noncoding	-0.077824	192	288	1273
tissues_transcript_10061	coding	0.153	534	885	1248
tissues_transcript_10090	noncoding	-0.0004096	0	0	1247
tissues_transcript_10095	coding	0.175	39	582	1260
tissues_transcript_101	coding	0.116	564	1281	3969
tissues_transcript_10147	noncoding	-0.0806912	444	888	1253
tissues_transcript_10166	coding	0.052	834	1002	1253
tissues_transcript_10170	noncoding	-0.012288	489	627	1273
tissues_transcript_10224	noncoding	-0.026624	852	1062	1234
tissues_transcript_10234	noncoding	-0.0073728	705	849	1245
tissues_transcript_10248	coding	0.321	0	576	1245
tissues_transcript_10269	coding	0.227	756	969	1239
tissues_transcript_10315	noncoding	-0.0004096	0	0	1238
tissues_transcript_1033	noncoding	-0.176128	1575	1623	2832
tissues_transcript_10342	noncoding	-0.0004096	0	0	1212
tissues_transcript_10345	coding	0.352	0	837	1187
tissues_transcript_10347	coding	0.239	186	858	1240
tissues_transcript_10368	coding	0.159	0	726	1234
tissues_transcript_10390	coding	0.324	0	609	1232
tissues_transcript_10394	coding	0.202	531	942	1212
tissues_transcript_1044	coding	0.065	1599	2112	2818
tissues_transcript_10448	coding	0.979	0	999	1253
tissues_transcript_10498	coding	0.02	492	618	1219
tissues_transcript_10519	noncoding	-0.0339968	708	990	1190
tissues_transcript_10570	noncoding	-0.103219	714	972	1216
tissues_transcript_10684	coding	0.014	759	960	1207
tissues_transcript_10721	noncoding	-0.16384	0	192	1202
tissues_transcript_10737	coding	0.464	0	966	1209
tissues_transcript_10746	coding	0.186	483	942	1203
tissues_transcript_10794	noncoding	-0.0126976	363	486	1167
tissues_transcript_10831	coding	0.348	0	849	1188
tissues_transcript_10853	noncoding	-0.098304	888	897	1193
tissues_transcript_10892	coding	0.582	0	786	1182
tissues_transcript_10910	coding	0.365	0	807	1156
tissues_transcript_10953	coding	0.318	0	114	1180
tissues_transcript_10967	noncoding	-0.0667648	111	339	1167
tissues_transcript_11001	coding	0.193	0	324	1219
tissues_transcript_11034	coding	0.221	411	918	1178
tissues_transcript_11059	coding	0.422	0	486	1190
tissues_transcript_1107	coding	0.216	2262	2460	2811
tissues_transcript_11098	coding	0.016	132	273	1155
tissues_transcript_11124	coding	0.163	279	771	1057
tissues_transcript_11157	coding	0.127	543	726	1183
tissues_transcript_11163	coding	0.356	0	813	1168
tissues_transcript_11166	noncoding	-0.098304	390	486	1168
tissues_transcript_11172	noncoding	-0.0065536	705	852	1166
tissues_transcript_11187	coding	0.171	402	765	1165
tissues_transcript_11189	coding	0.096	516	768	1141
tissues_transcript_11200	coding	0.427	0	408	1173
tissues_transcript_11269	coding	0.356	0	789	1135
tissues_transcript_11271	coding	0.235	0	246	1160
tissues_transcript_11290	coding	0.271	687	897	1169
tissues_transcript_11308	coding	0.215	0	345	1156
tissues_transcript_11314	coding	0.194	0	237	1170
tissues_transcript_11357	coding	0.198	396	612	1161
tissues_transcript_11362	coding	0.198	381	621	1151
tissues_transcript_11433	noncoding	-0.0405504	837	975	1151
tissues_transcript_11473	coding	0.341	0	609	1113
tissues_transcript_11514	coding	0.113	0	672	1069
tissues_transcript_11516	coding	0.114	264	807	1140
tissues_transcript_11534	noncoding	-0.073728	735	852	1159
tissues_transcript_11603	noncoding	-0.0360448	693	885	1105
tissues_transcript_11631	coding	0.176	669	840	1056
tissues_transcript_11633	coding	0.175	0	288	1149
tissues_transcript_11659	coding	0.339	0	816	1131
tissues_transcript_11662	noncoding	-0.0004096	0	0	1139
tissues_transcript_11669	coding	0.319	0	600	1082
tissues_transcript_11680	coding	0.289	297	618	1175
tissues_transcript_11689	coding	0.263	0	738	1125
tissues_transcript_11702	coding	0.052	777	933	1098
tissues_transcript_11744	coding	0.18	33	270	1123
tissues_transcript_11746	coding	0.098	0	213	1063
tissues_transcript_11762	coding	0.389	0	765	1115
tissues_transcript_11795	noncoding	-0.024576	813	942	1117
tissues_transcript_11801	noncoding	-0.0004096	729	729	1116
tissues_transcript_11881	coding	0.059	0	345	1109
tissues_transcript_11887	coding	0.385	0	531	1092
tissues_transcript_11899	coding	0.12	0	285	1047
tissues_transcript_11914	coding	0.119	24	378	1129
tissues_transcript_11918	coding	0.091	138	297	1101
tissues_transcript_11968	coding	0.264	0	408	1026
tissues_transcript_11995	coding	0.133	525	792	1097
tissues_transcript_11997	coding	0.076	396	942	1097
tissues_transcript_12000	coding	0.224	0	639	1096
tissues_transcript_12010	noncoding	-0.0131072	747	897	1097
tissues_transcript_12047	coding	0.252	642	909	1081
tissues_transcript_12074	coding	0.339	0	303	1093
tissues_transcript_12079	noncoding	-0.0643072	741	891	1059
tissues_transcript_12096	noncoding	-0.0376832	0	198	1038
tissues_transcript_12099	coding	0.302	0	708	1090
tissues_transcript_12116	coding	0.223	357	555	1082
tissues_transcript_12124	noncoding	-0.0626688	0	84	1096
tissues_transcript_12191	coding	0.388	0	717	1067
tissues_transcript_12206	noncoding	-0.0323584	66	318	1052
tissues_transcript_12282	noncoding	-0.0442368	498	627	1060
tissues_transcript_12314	coding	0.35	0	621	1069
tissues_transcript_12344	coding	0.07	447	546	1056
tissues_transcript_12423	coding	0.19	669	909	1062
tissues_transcript_12441	coding	0.217	228	534	1061
tissues_transcript_12445	coding	0.331	0	690	1061
tissues_transcript_12458	coding	0.263	0	744	1031
tissues_transcript_12474	coding	0.142	21	390	1044
tissues_transcript_12491	coding	0.241	0	432	1056
tissues_transcript_12493	noncoding	-0.0344064	684	825	1051
tissues_transcript_12502	noncoding	-0.034816	720	885	1042
tissues_transcript_12503	coding	0.491	0	249	1055
tissues_transcript_12537	coding	0.352	0	693	1043
tissues_transcript_12591	coding	0.457	0	693	1010
tissues_transcript_12609	coding	0.151	0	453	1124
tissues_transcript_12644	noncoding	-0.0147456	159	354	1045
tissues_transcript_12649	noncoding	-0.0434176	717	873	1044
tissues_transcript_12689	noncoding	-0.0651264	0	195	1015
tissues_transcript_1270	coding	0.069	642	825	2722
tissues_transcript_12713	coding	0.281	0	666	1051
tissues_transcript_12717	coding	0.379	0	603	1036
tissues_transcript_12742	coding	0.392	0	330	1038
tissues_transcript_12803	noncoding	-0.0004096	0	0	1012
tissues_transcript_12804	coding	0.407	0	381	1031
tissues_transcript_12805	coding	0.377	0	663	1008
tissues_transcript_12812	noncoding	-0.016384	672	774	1025
tissues_transcript_12819	noncoding	-0.37929	0	684	1035
tissues_transcript_12855	coding	0.228	69	417	1053
tissues_transcript_12872	coding	0.135	0	597	1000
tissues_transcript_12874	coding	0.048	375	525	1004
tissues_transcript_12902	coding	0.18	0	162	1011
tissues_transcript_12921	coding	0.212	0	678	968
tissues_transcript_12967	coding	0.275	282	660	986
tissues_transcript_13037	coding	0.054	477	651	1014
tissues_transcript_13042	coding	0.265	0	603	1014
tissues_transcript_13047	noncoding	-0.0172032	6	141	1013
tissues_transcript_13094	coding	0.131	663	801	1020
tissues_transcript_13108	noncoding	-0.0417792	231	408	1007
tissues_transcript_13112	coding	0.383	0	738	1009
tissues_transcript_13119	coding	0.03	726	798	1032
tissues_transcript_13126	noncoding	-0.0684032	90	282	1007
tissues_transcript_13135	noncoding	-0.34816	417	474	1008
tissues_transcript_13145	coding	0.443	0	276	1005
tissues_transcript_13170	noncoding	-0.1024	27	63	961
tissues_transcript_13220	coding	0.202	402	699	1006
tissues_transcript_13240	noncoding	-0.0557056	0	81	1017
tissues_transcript_13241	coding	0.32	0	162	998
tissues_transcript_13247	coding	0.25	138	690	971
tissues_transcript_13260	noncoding	-0.0462848	0	147	979
tissues_transcript_13356	coding	0.369	0	642	987
tissues_transcript_13375	noncoding	-0.0172032	702	891	1048
tissues_transcript_13403	noncoding	-0.110592	543	612	974
tissues_transcript_13412	coding	0.056	216	714	975
tissues_transcript_13414	coding	0.247	0	501	985
tissues_transcript_13426	noncoding	-0.137216	0	597	942
tissues_transcript_13478	coding	0.227	354	600	979
tissues_transcript_13485	coding	0.382	0	618	964
tissues_transcript_13541	coding	0.294	57	798	963
tissues_transcript_13542	noncoding	-0.11223	0	627	977
tissues_transcript_13543	coding	0.315	0	324	972
tissues_transcript_13552	noncoding	-0.04096	45	159	991
tissues_transcript_13563	noncoding	-0.008192	234	396	970
tissues_transcript_13568	coding	0.116	39	141	967
tissues_transcript_13585	coding	0.167	198	435	971
tissues_transcript_13586	coding	0.174	0	207	944
tissues_transcript_13588	coding	0.08	168	507	957
tissues_transcript_13591	coding	0.328	0	456	962
tissues_transcript_13621	coding	0.218	102	468	970
tissues_transcript_13659	coding	0.373	0	387	963
tissues_transcript_13683	noncoding	-0.053248	390	480	956
tissues_transcript_13709	coding	0.01	225	363	967
tissues_transcript_13722	coding	0.524	0	657	953
tissues_transcript_13744	coding	0.245	0	174	956
tissues_transcript_13746	coding	0.047	150	489	955
tissues_transcript_13803	noncoding	-0.016384	528	657	952
tissues_transcript_13815	coding	0.058	306	501	951
tissues_transcript_13830	noncoding	-0.065536	588	651	945
tissues_transcript_13841	coding	0.391	0	282	949
tissues_transcript_13887	noncoding	-0.016384	72	210	946
tissues_transcript_13888	coding	0.106	0	456	945
tissues_transcript_13893	noncoding	-0.1024	27	105	943
tissues_transcript_13900	coding	0.218	0	516	944
tissues_transcript_13905	coding	0.167	0	483	943
tissues_transcript_13948	coding	0.258	0	345	940
tissues_transcript_13976	noncoding	-0.0671744	0	180	939
tissues_transcript_14005	coding	0.328	54	486	938
tissues_transcript_14062	coding	0.176	0	255	930
tissues_transcript_14072	coding	0.295	66	540	933
tissues_transcript_14080	coding	0.381	0	570	919
tissues_transcript_14108	coding	0.22	531	771	926
tissues_transcript_14118	coding	0.214	156	579	864
tissues_transcript_14142	noncoding	-0.0155648	114	582	923
tissues_transcript_14154	coding	0.462	0	423	918
tissues_transcript_14156	noncoding	-0.176128	579	633	918
tissues_transcript_14236	coding	0.171	291	549	916
tissues_transcript_14244	noncoding	-0.114688	27	63	918
tissues_transcript_14248	coding	0.153	0	291	908
tissues_transcript_14262	coding	0.365	0	207	914
tissues_transcript_14270	coding	0.153	246	561	910
tissues_transcript_14309	coding	0.065	264	492	911
tissues_transcript_14322	coding	0.392	0	450	910
tissues_transcript_14328	coding	0.359	0	288	900
tissues_transcript_14331	coding	0.361	0	255	878
tissues_transcript_14337	coding	0.482	0	273	898
tissues_transcript_14366	coding	0.062	0	390	929
tissues_transcript_14379	coding	0.468	123	687	918
tissues_transcript_14386	noncoding	-0.0032768	309	441	898
tissues_transcript_14404	coding	0.1	411	612	923
tissues_transcript_14409	noncoding	-0.043008	531	585	938
tissues_transcript_14416	noncoding	-0.057344	603	675	901
tissues_transcript_14424	noncoding	-0.516096	51	60	902
tissues_transcript_14442	coding	0.244	186	582	903
tissues_transcript_14454	noncoding	-0.110592	81	159	900
tissues_transcript_14479	coding	0.338	0	615	893
tissues_transcript_14486	noncoding	-0.055296	0	36	888
tissues_transcript_14501	noncoding	-0.0360448	393	588	897
tissues_transcript_14509	coding	0.05	513	618	877
tissues_transcript_14523	coding	0.34	0	414	903
tissues_transcript_14556	coding	0.331	0	441	879
tissues_transcript_14562	coding	0.099	123	480	893
tissues_transcript_14564	noncoding	-0.0282624	528	702	893
tissues_transcript_14571	noncoding	-0.139264	345	363	883
tissues_transcript_14573	coding	0.405	0	507	900
tissues_transcript_14576	coding	0.255	360	615	894
tissues_transcript_14592	coding	0.221	261	465	856
tissues_transcript_14593	noncoding	-0.0196608	567	654	847
tissues_transcript_14615	coding	0.27	0	465	891
tissues_transcript_1464	coding	0.136	1542	2274	2547
tissues_transcript_14666	noncoding	-0.246579	0	108	893
tissues_transcript_14668	noncoding	-0.02048	129	252	900
tissues_transcript_14687	noncoding	-0.036864	465	567	882
tissues_transcript_14689	noncoding	-0.0872448	150	474	877
tissues_transcript_14696	coding	0.218	0	513	881
tissues_transcript_14710	noncoding	-0.0933888	9	537	885
tissues_transcript_14733	coding	0.375	0	546	878
tissues_transcript_14739	noncoding	-0.0126976	102	375	871
tissues_transcript_14740	coding	0.523	0	606	885
tissues_transcript_14777	coding	0.071	0	603	875
tissues_transcript_14820	coding	0.381	0	522	871
tissues_transcript_14826	coding	0.428	0	519	872
tissues_transcript_14859	noncoding	-0.192512	471	546	870
tissues_transcript_14865	coding	0.53	0	414	869
tissues_transcript_14874	noncoding	-0.0311296	0	168	868
tissues_transcript_14877	coding	0.101	0	186	880
tissues_transcript_14883	noncoding	-0.022528	207	393	868
tissues_transcript_14892	coding	0.235	0	207	877
tissues_transcript_14893	noncoding	-0.0004096	0	0	865
tissues_transcript_14902	coding	0.39	0	531	865
tissues_transcript_14912	noncoding	-0.036864	36	291	859
tissues_transcript_14940	coding	0.35	0	357	862
tissues_transcript_14950	coding	0.332	0	327	820
tissues_transcript_14972	coding	0.225	252	708	865
tissues_transcript_14997	coding	0.377	0	252	856
tissues_transcript_15011	coding	0.195	36	279	875
tissues_transcript_15015	coding	0.182	0	249	856
tissues_transcript_15035	coding	0.384	0	288	842
tissues_transcript_15039	coding	0.327	0	264	847
tissues_transcript_15049	noncoding	-0.0417792	84	243	853
tissues_transcript_15050	noncoding	-0.016384	105	246	854
tissues_transcript_15052	coding	0.153	456	648	902
tissues_transcript_15078	coding	0.244	0	321	847
tissues_transcript_15081	coding	0.501	0	345	850
tissues_transcript_15088	coding	0.448	0	402	849
tissues_transcript_15091	coding	0.313	171	402	845
tissues_transcript_15093	coding	0.444	0	399	830
tissues_transcript_15136	coding	0.285	0	318	846
tissues_transcript_15143	coding	0.181	189	429	837
tissues_transcript_15153	noncoding	-0.0196608	255	384	844
tissues_transcript_15160	coding	0.392	0	474	824
tissues_transcript_15182	noncoding	-0.0147456	126	249	858
tissues_transcript_15183	coding	0.247	57	420	836
tissues_transcript_15189	coding	0.355	0	600	846
tissues_transcript_15200	coding	0.29	222	510	840
tissues_transcript_15205	noncoding	-0.012288	0	57	840
tissues_transcript_15209	noncoding	-0.012288	135	261	833
tissues_transcript_15211	coding	0.241	0	267	788
tissues_transcript_15233	noncoding	-0.0520192	60	294	838
tissues_transcript_15247	coding	0.29	0	456	838
tissues_transcript_15254	coding	0.486	0	186	840
tissues_transcript_15277	noncoding	-0.0004096	0	0	834
tissues_transcript_15280	coding	0.366	0	438	812
tissues_transcript_15287	noncoding	-0.0438272	210	375	832
tissues_transcript_15291	coding	0.06	210	411	856
tissues_transcript_15295	coding	0.629	0	138	832
tissues_transcript_15304	coding	0.366	78	591	824
tissues_transcript_15308	coding	0.265	0	255	777
tissues_transcript_15314	coding	0.372	0	411	783
tissues_transcript_15331	coding	0.275	0	474	752
tissues_transcript_15333	coding	0.326	0	303	828
tissues_transcript_15336	coding	0.165	69	339	830
tissues_transcript_15395	noncoding	-0.004096	390	474	824
tissues_transcript_15406	coding	0.346	0	387	805
tissues_transcript_15434	coding	0.457	0	156	821
tissues_transcript_15442	noncoding	-0.516096	159	171	809
tissues_transcript_15455	noncoding	-0.113869	0	120	821
tissues_transcript_15469	coding	0.498	0	513	753
tissues_transcript_15481	coding	0.071	123	279	818
tissues_transcript_15487	coding	0.22	90	456	817
tissues_transcript_15491	coding	0.078	312	468	766
tissues_transcript_15512	coding	0.43	0	357	823
tissues_transcript_15517	coding	0.323	0	270	815
tissues_transcript_15524	coding	0.373	0	330	804
tissues_transcript_15546	coding	0.236	9	363	794
tissues_transcript_15576	noncoding	-0.012288	354	459	791
tissues_transcript_15600	coding	0.14	105	363	809
tissues_transcript_15616	noncoding	-0.0323584	84	216	807
tissues_transcript_15629	coding	0.407	0	456	796
tissues_transcript_15643	coding	0.287	126	531	806
tissues_transcript_15653	coding	0.321	180	489	804
tissues_transcript_15654	coding	0.03	270	405	804
tissues_transcript_15668	coding	0.29	9	483	805
tissues_transcript_15671	noncoding	-0.04096	459	540	781
tissues_transcript_15677	coding	0.184	0	549	791
tissues_transcript_15682	noncoding	-0.07168	417	426	802
tissues_transcript_15688	coding	0.281	0	207	801
tissues_transcript_1569	noncoding	-0.167936	642	675	2600
tissues_transcript_15703	coding	0.292	0	306	800
tissues_transcript_15710	noncoding	-0.004096	495	636	799
tissues_transcript_15714	noncoding	-0.057344	15	105	818
tissues_transcript_15715	noncoding	-0.083968	0	501	801
tissues_transcript_15730	noncoding	-0.145408	0	285	821
tissues_transcript_15747	coding	0.363	0	282	796
tissues_transcript_15760	noncoding	-0.466944	180	195	810
tissues_transcript_15767	noncoding	-0.0503808	6	234	766
tissues_transcript_15784	coding	0.411	0	246	794
tissues_transcript_15795	coding	0.197	0	519	797
tissues_transcript_15810	coding	0.262	0	177	805
tissues_transcript_15830	coding	0.209	267	618	791
tissues_transcript_15841	coding	0.386	0	198	768
tissues_transcript_15846	coding	0.364	0	333	790
tissues_transcript_15852	noncoding	-0.0520192	60	294	790
tissues_transcript_15855	coding	0.072	111	369	780
tissues_transcript_15860	coding	0.268	0	222	789
tissues_transcript_15888	noncoding	-0.08192	246	291	755
tissues_transcript_15893	coding	0.201	0	225	791
tissues_transcript_15896	coding	0.133	72	231	786
tissues_transcript_15901	noncoding	-0.008192	9	39	807
tissues_transcript_15911	coding	0.193	39	216	861
tissues_transcript_15916	coding	0.361	0	321	793
tissues_transcript_15921	noncoding	-0.053248	372	549	781
tissues_transcript_15928	noncoding	-0.0454656	417	498	784
tissues_transcript_15945	coding	0.16	0	267	782
tissues_transcript_15955	coding	0.323	0	270	782
tissues_transcript_15960	coding	0.178	315	618	773
tissues_transcript_15976	noncoding	-0.0094208	492	504	780
tissues_transcript_15992	coding	0.39	0	426	776
tissues_transcript_15995	coding	0.52	0	546	801
tissues_transcript_16	coding	0.145	3366	3660	4629
tissues_transcript_16020	noncoding	-0.0401408	159	327	777
tissues_transcript_16031	noncoding	-0.0638976	0	432	782
tissues_transcript_16032	coding	0.592	0	597	794
tissues_transcript_16033	coding	0.154	0	363	774
tissues_transcript_16046	coding	0.058	234	411	775
tissues_transcript_16065	coding	0.167	258	453	774
tissues_transcript_16073	noncoding	-0.012288	123	252	797
tissues_transcript_16075	coding	0.243	0	189	773
tissues_transcript_16085	coding	0.22	0	585	770
tissues_transcript_16088	coding	0.341	0	153	771
tissues_transcript_16106	noncoding	-0.008192	456	576	764
tissues_transcript_16107	coding	0.231	150	447	769
tissues_transcript_16110	coding	0.242	0	435	797
tissues_transcript_16120	coding	0.206	0	441	770
tissues_transcript_16135	noncoding	-0.241664	495	516	705
tissues_transcript_16143	coding	0.155	141	420	769
tissues_transcript_16146	coding	0.366	171	618	775
tissues_transcript_16154	coding	0.226	0	72	765
tissues_transcript_16176	coding	0.219	0	255	765
tissues_transcript_16177	coding	0.351	0	219	755
tissues_transcript_16181	coding	0.046	63	222	753
tissues_transcript_16205	coding	0.271	0	243	765
tissues_transcript_16234	noncoding	-0.126976	126	186	761
tissues_transcript_16237	coding	1.001	0	549	761
tissues_transcript_16242	coding	0.344	0	180	748
tissues_transcript_16244	coding	0.162	207	534	734
tissues_transcript_16246	coding	0.16	36	366	753
tissues_transcript_16272	noncoding	-0.355533	0	96	759
tissues_transcript_16277	coding	0.379	0	528	750
tissues_transcript_16282	coding	0.324	0	366	759
tissues_transcript_16283	coding	0.33	0	423	758
tissues_transcript_16290	coding	0.185	117	333	757
tissues_transcript_16297	noncoding	-0.02048	156	246	757
tissues_transcript_16309	noncoding	-0.016384	0	45	756
tissues_transcript_16315	coding	0.313	0	183	758
tissues_transcript_16363	coding	0.208	0	387	752
tissues_transcript_16371	coding	0.384	0	381	649
tissues_transcript_16382	noncoding	-0.036864	192	225	751
tissues_transcript_16388	coding	0.37	0	171	751
tissues_transcript_16403	coding	0.264	0	330	749
tissues_transcript_16408	coding	0.115	162	438	749
tissues_transcript_16409	coding	0.272	63	273	687
tissues_transcript_16440	coding	0.196	0	390	722
tissues_transcript_16451	noncoding	-0.069632	297	540	746
tissues_transcript_16455	coding	0.193	102	348	755
tissues_transcript_16474	coding	0.294	0	306	744
tissues_transcript_16476	coding	0.39	0	378	726
tissues_transcript_16482	noncoding	-0.171622	0	120	744
tissues_transcript_16487	coding	0.391	0	423	749
tissues_transcript_16488	coding	0.473	0	105	744
tissues_transcript_16492	noncoding	-0.0229376	186	342	742
tissues_transcript_16498	noncoding	-0.008192	294	474	742
tissues_transcript_16505	coding	0.317	0	81	741
tissues_transcript_16531	noncoding	-0.146637	0	105	733
tissues_transcript_16532	coding	0.733	0	207	751
tissues_transcript_29040	coding	0.067	315	468	1107
tissues_transcript_29044	noncoding	-0.14336	Full	Length	117
tissues_transcript_29048	coding	0.311	0	432	717
tissues_transcript_29051	noncoding	-0.02048	126	213	1118
tissues_transcript_29055	noncoding	-0.0004096	45	180	635
tissues_transcript_29058	noncoding	-0.308838	0	69	348
tissues_transcript_29061	noncoding	-0.274432	Full	Length	143
tissues_transcript_29066	coding	0.169	120	681	1005
tissues_transcript_29076	noncoding	-0.196608	0	42	427
tissues_transcript_29094	noncoding	-0.0004096	0	0	215
tissues_transcript_29102	coding	0.148	927	1200	1457
tissues_transcript_29107	coding	0.072	867	1212	1512
tissues_transcript_29109	noncoding	-0.270336	840	870	2784
tissues_transcript_29115	coding	0.215	342	498	857
tissues_transcript_29116	noncoding	-0.0004096	0	0	403
tissues_transcript_29117	coding	0.363	0	186	342
tissues_transcript_29118	noncoding	-0.106496	0	24	291
tissues_transcript_29127	noncoding	-0.0004096	231	318	964
tissues_transcript_29129	noncoding	-0.024576	303	360	966
tissues_transcript_29132	noncoding	-0.24576	27	54	290
tissues_transcript_29134	coding	0.806	0	582	794
tissues_transcript_29137	coding	0.105	204	414	587
tissues_transcript_29142	noncoding	-0.175309	0	153	419
tissues_transcript_29144	coding	0.385	0	198	579
tissues_transcript_29147	noncoding	-0.146637	0	90	394
tissues_transcript_29149	noncoding	-0.0475136	234	402	569
tissues_transcript_29154	noncoding	-0.0925696	0	156	429
tissues_transcript_29161	coding	0.126	552	738	1952
tissues_transcript_29166	noncoding	-0.0004096	0	0	348
tissues_transcript_29167	noncoding	-0.012288	807	924	1169
tissues_transcript_29182	coding	0.499	0	213	498
tissues_transcript_29186	coding	0.373	0	195	590
tissues_transcript_29187	coding	0.137	144	2562	2763
tissues_transcript_29189	noncoding	-0.0802816	0	69	535
tissues_transcript_29192	noncoding	-0.0282624	0	9	241
tissues_transcript_29193	noncoding	-0.249856	255	270	621
tissues_transcript_29200	noncoding	-0.356352	0	3696	3936
tissues_transcript_29203	coding	0.33	591	873	1260
tissues_transcript_29204	coding	0.577	0	75	420
tissues_transcript_29207	coding	0.654	0	75	661
tissues_transcript_29211	noncoding	-0.04096	1083	1143	2563
tissues_transcript_29212	noncoding	-0.0933888	0	114	558
tissues_transcript_29214	coding	0.203	882	1062	2003
tissues_transcript_29217	coding	0.077	207	336	836
tissues_transcript_29218	noncoding	-0.172032	132	189	913
tissues_transcript_29221	noncoding	-0.014336	30	60	214
tissues_transcript_29225	noncoding	-0.0200704	75	234	427
tissues_transcript_29226	coding	0.269	Full	Length	79
tissues_transcript_29227	coding	0.189	0	150	327
tissues_transcript_29231	noncoding	-0.159744	Full	Length	77
tissues_transcript_29238	coding	0.257	234	987	1462
tissues_transcript_29241	noncoding	-0.06144	120	213	735
tissues_transcript_29250	noncoding	-0.172032	1998	2019	2253
tissues_transcript_29254	coding	0.001	435	573	1169
tissues_transcript_29264	coding	0.159	1125	1374	1668
tissues_transcript_29266	noncoding	-0.0401408	27	84	1138
tissues_transcript_29270	coding	0.166	585	684	1287
tissues_transcript_29272	coding	0.077	1215	1341	1624
tissues_transcript_29273	noncoding	-0.057344	621	660	1285
tissues_transcript_29281	noncoding	-0.0004096	0	0	474
tissues_transcript_29282	coding	0.393	0	144	770
tissues_transcript_29283	noncoding	-0.131072	1116	1143	1297
tissues_transcript_29286	coding	0.38	0	102	901
tissues_transcript_29287	coding	0.177	588	801	1009
tissues_transcript_29291	noncoding	-0.0208896	48	225	544
tissues_transcript_29293	noncoding	-0.0049152	129	258	2152
tissues_transcript_29298	noncoding	-0.04096	399	489	809
tissues_transcript_29308	coding	0.248	1356	1986	2484
tissues_transcript_29320	noncoding	-0.0524288	0	147	315
tissues_transcript_29321	noncoding	-0.08192	228	324	1122
tissues_transcript_29326	coding	0.07	Full	Length	128
tissues_transcript_29332	coding	0.172	522	1011	1883
tissues_transcript_29339	noncoding	-0.0004096	0	0	279
tissues_transcript_29348	noncoding	-0.363725	0	48	268
tissues_transcript_29355	noncoding	-0.016384	1506	1635	1807
tissues_transcript_29360	noncoding	-0.0004096	0	0	215
tissues_transcript_29363	noncoding	-0.028672	1785	1875	3584
tissues_transcript_29366	noncoding	-0.294912	0	27	303
tissues_transcript_29368	coding	0.245	579	888	1041
tissues_transcript_29370	coding	0.144	213	840	2335
tissues_transcript_29373	noncoding	-0.0548864	0	96	441
tissues_transcript_29375	coding	0.116	1581	1746	1979
tissues_transcript_29376	noncoding	-0.053248	300	360	732
tissues_transcript_29380	coding	0.281	0	348	636
tissues_transcript_29381	coding	0.517	0	165	322
tissues_transcript_29382	noncoding	-0.04096	0	63	537
tissues_transcript_29385	coding	0.647	0	162	580
tissues_transcript_29386	noncoding	-0.34816	174	204	482
tissues_transcript_29395	noncoding	-0.0004096	0	0	247
tissues_transcript_29398	noncoding	-0.0004096	0	0	259
tissues_transcript_29400	noncoding	-0.008192	1368	1410	3891
tissues_transcript_29410	coding	0.315	0	678	1219
tissues_transcript_29411	noncoding	-0.152371	0	21	312
tissues_transcript_29416	coding	0.278	0	252	537
tissues_transcript_29417	noncoding	-0.0004096	0	0	271
tissues_transcript_29418	noncoding	-0.339968	201	243	588
tissues_transcript_29423	coding	0.23	0	381	1657
tissues_transcript_29433	noncoding	-0.045056	372	378	650
tissues_transcript_29439	coding	0.219	408	840	1133
tissues_transcript_29456	coding	0.24	Full	Length	66
tissues_transcript_29457	noncoding	-0.0008192	0	15	364
tissues_transcript_29461	coding	0.223	180	468	731
tissues_transcript_29462	noncoding	-0.036864	114	144	462
tissues_transcript_29465	coding	0.151	261	1329	1672
tissues_transcript_29467	noncoding	-0.0004096	0	0	219
tissues_transcript_29468	noncoding	-0.196608	48	105	259
tissues_transcript_29472	noncoding	-0.0004096	0	0	240
tissues_transcript_29474	noncoding	-0.0004096	0	0	557
tissues_transcript_29475	coding	0.125	1488	2400	3381
tissues_transcript_29476	coding	0.065	267	453	766
tissues_transcript_29478	coding	0.308	0	150	392
tissues_transcript_29481	coding	0.168	90	369	578
tissues_transcript_29483	coding	0.157	411	660	817
tissues_transcript_29487	coding	0.109	156	315	601
tissues_transcript_29495	coding	0.128	60	801	1428
tissues_transcript_29497	coding	0.225	0	249	577
tissues_transcript_29514	noncoding	-0.0004096	0	0	273
tissues_transcript_29517	coding	0.197	0	339	651
tissues_transcript_29520	coding	0.127	204	429	3732
tissues_transcript_29523	coding	0.216	0	60	440
tissues_transcript_29525	noncoding	-0.028672	456	570	868
tissues_transcript_29535	coding	0.134	426	810	1224
tissues_transcript_29537	noncoding	-0.0004096	0	0	201
tissues_transcript_29539	coding	0.307	0	177	796
tissues_transcript_29543	noncoding	-0.0155648	555	699	1198
tissues_transcript_29544	noncoding	-0.0004096	0	0	186
tissues_transcript_29549	noncoding	-0.2048	639	699	877
tissues_transcript_29551	coding	0.122	204	339	494
tissues_transcript_29553	noncoding	-0.0004096	0	0	176
tissues_transcript_29559	noncoding	-0.0299008	111	276	541
tissues_transcript_29562	coding	0.439	0	87	384
tissues_transcript_29563	coding	0.172	3	267	3041
tissues_transcript_29564	noncoding	-0.045056	3	129	1267
tissues_transcript_29565	noncoding	-0.0004096	0	0	689
tissues_transcript_29566	coding	0.024	129	285	2108
tissues_transcript_29574	coding	0.161	1317	1776	2044
tissues_transcript_29575	noncoding	-0.0004096	0	0	375
tissues_transcript_29578	noncoding	-0.0004096	0	0	261
tissues_transcript_29583	noncoding	-0.0004096	0	0	181
tissues_transcript_29585	noncoding	-0.0004096	117	117	309
tissues_transcript_29587	noncoding	-0.0004096	0	0	182
tissues_transcript_29596	coding	0.207	222	618	922
tissues_transcript_29597	noncoding	-0.0049152	189	339	2662
tissues_transcript_29599	noncoding	-0.23593	0	48	407
tissues_transcript_29601	coding	0.642	0	360	665
tissues_transcript_29611	noncoding	-0.0602112	0	345	729
tissues_transcript_29618	noncoding	-0.188416	384	444	1161
tissues_transcript_29619	noncoding	-0.016384	96	156	381
tissues_transcript_29620	coding	0.751	0	195	1345
tissues_transcript_29633	coding	0.06	Full	Length	140
tissues_transcript_29638	coding	0.127	126	180	406
tissues_transcript_29642	noncoding	-0.022528	66	72	233
tissues_transcript_29647	noncoding	-0.036864	234	342	778
tissues_transcript_29652	noncoding	-0.0004096	0	0	165
tissues_transcript_29653	noncoding	-0.294093	0	9	299
tissues_transcript_29655	coding	0.232	0	126	499
tissues_transcript_29660	noncoding	-0.0004096	0	0	243
tissues_transcript_29671	coding	0.125	630	711	998
tissues_transcript_29675	noncoding	-0.0004096	0	0	261
tissues_transcript_29690	noncoding	-0.159744	0	96	343
tissues_transcript_29692	noncoding	-0.0004096	0	0	250
tissues_transcript_29693	coding	0.687	0	165	460
tissues_transcript_29695	coding	0.258	1287	1491	2082
tissues_transcript_29696	noncoding	-0.03072	417	438	849
tissues_transcript_29697	noncoding	-0.0417792	132	411	1211
tissues_transcript_29698	coding	0.078	198	654	1389
tissues_transcript_29699	noncoding	-0.032768	0	6	223
tissues_transcript_297	coding	0.097	1689	1920	3492
tissues_transcript_29701	noncoding	-0.057344	156	228	764
tissues_transcript_29702	coding	0.281	126	501	1060
tissues_transcript_29706	noncoding	-0.183501	0	12	167
tissues_transcript_29710	noncoding	-0.0720896	243	405	600
tissues_transcript_29719	coding	0.55	0	213	1415
tissues_transcript_29724	noncoding	-0.018432	1047	1245	1674
tissues_transcript_29733	coding	0.156	267	456	1051
tissues_transcript_29735	coding	0.103	726	867	1235
tissues_transcript_29736	noncoding	-0.0413696	33	180	1859
tissues_transcript_29738	coding	0.108	15	357	1511
tissues_transcript_29740	coding	0.553	0	216	464
tissues_transcript_29743	noncoding	-0.049152	474	567	721
tissues_transcript_29744	coding	0.459	0	48	371
tissues_transcript_29747	noncoding	-0.077824	486	543	831
tissues_transcript_29751	coding	0.11	2550	2661	3525
tissues_transcript_29756	noncoding	-0.180224	0	108	356
tissues_transcript_29757	noncoding	-0.0004096	0	0	342
tissues_transcript_29760	noncoding	-0.299008	111	144	301
tissues_transcript_29769	noncoding	-0.0086016	21	153	309
tissues_transcript_29771	noncoding	-0.14336	39	114	268
tissues_transcript_29773	coding	0.316	0	105	336
tissues_transcript_29777	coding	0.653	0	129	454
tissues_transcript_29779	coding	0.232	84	336	490
tissues_transcript_29781	noncoding	-0.0483328	0	78	500
tissues_transcript_29782	noncoding	-0.0057344	21	60	795
tissues_transcript_29791	noncoding	-0.14336	0	57	478
tissues_transcript_29794	noncoding	-0.0905216	0	72	310
tissues_transcript_29795	noncoding	-0.069632	105	114	351
tissues_transcript_29797	noncoding	-0.162611	87	96	1172
tissues_transcript_29801	coding	0.212	0	219	558
tissues_transcript_29805	noncoding	-0.116736	0	78	300
tissues_transcript_29807	noncoding	-0.0004096	0	0	187
tissues_transcript_29813	noncoding	-0.057344	0	72	484
tissues_transcript_29817	noncoding	-0.036864	0	78	371
tissues_transcript_29820	coding	0.184	84	315	688
tissues_transcript_29824	noncoding	-0.158515	0	18	265
tissues_transcript_29826	coding	0.12	1095	1293	1452
tissues_transcript_29828	noncoding	-0.073728	42	147	699
tissues_transcript_29829	noncoding	-0.06144	198	255	431
tissues_transcript_29839	coding	0.094	15	132	3122
tissues_transcript_29846	coding	0.258	0	276	671
tissues_transcript_29848	noncoding	-0.012288	1290	1368	2745
tissues_transcript_29850	noncoding	-0.032768	45	51	395
tissues_transcript_29852	noncoding	-0.0004096	0	0	238
tissues_transcript_29853	noncoding	-0.036864	258	321	1755
tissues_transcript_29866	coding	0.293	9	450	924
tissues_transcript_29871	noncoding	-0.0004096	0	0	218
tissues_transcript_29873	coding	0.269	0	117	838
tissues_transcript_29877	noncoding	-0.0004096	0	0	254
tissues_transcript_29883	coding	0.609	0	123	516
tissues_transcript_29890	noncoding	-0.0004096	0	0	488
tissues_transcript_29891	noncoding	-0.135987	0	15	928
tissues_transcript_29903	coding	0.281	279	522	678
tissues_transcript_29905	noncoding	-0.281395	0	69	372
tissues_transcript_29909	coding	0.313	528	915	1069
tissues_transcript_29915	coding	0.349	0	600	942
tissues_transcript_29918	coding	0.44	0	288	658
tissues_transcript_29919	noncoding	-0.177766	0	30	531
tissues_transcript_29921	coding	0.233	303	564	798
tissues_transcript_29928	coding	0.18	723	927	2318
tissues_transcript_29933	noncoding	-0.049152	90	144	425
tissues_transcript_29934	noncoding	-0.196198	0	156	473
tissues_transcript_29941	coding	0.213	18	195	2604
tissues_transcript_29949	coding	0.177	0	717	2082
tissues_transcript_29951	noncoding	-0.0004096	0	0	256
tissues_transcript_29957	coding	0.028	24	183	1056
tissues_transcript_29959	noncoding	-0.290816	153	183	712
tissues_transcript_29962	coding	0.04	912	1107	1273
tissues_transcript_29964	noncoding	-0.0004096	0	0	339
tissues_transcript_29969	noncoding	-0.090112	1266	1371	1524
tissues_transcript_29975	noncoding	-0.0004096	0	0	170
tissues_transcript_29977	coding	0.471	0	171	432
tissues_transcript_29980	coding	0.073	219	411	1084
tissues_transcript_29984	noncoding	-0.065536	0	39	308
tissues_transcript_29990	coding	0.089	177	345	891
tissues_transcript_29991	coding	0.183	372	792	1416
tissues_transcript_29998	coding	0.315	51	297	959
tissues_transcript_30004	noncoding	-0.0004096	0	0	255
tissues_transcript_30008	coding	0.329	0	372	1023
tissues_transcript_30014	coding	0.477	0	99	423
tissues_transcript_30022	coding	0.271	2385	2847	3469
tissues_transcript_30031	coding	0.196	54	453	1145
tissues_transcript_30033	noncoding	-0.311296	57	63	971
tissues_transcript_30040	noncoding	-0.0684032	0	15	292
tissues_transcript_30048	coding	0.373	48	348	655
tissues_transcript_30049	noncoding	-1.19603	603	606	759
tissues_transcript_30052	coding	0.08	108	192	1295
tissues_transcript_30057	noncoding	-0.0360448	1476	1641	3395
tissues_transcript_30058	coding	0.17	12	240	1075
tissues_transcript_30061	noncoding	-0.0159744	627	777	1198
tissues_transcript_30067	coding	0.287	162	417	571
tissues_transcript_30069	noncoding	-0.254362	0	30	288
tissues_transcript_30077	noncoding	-0.145818	0	57	330
tissues_transcript_30080	noncoding	-0.073728	1539	1626	2039
tissues_transcript_30081	noncoding	-0.0454656	105	348	934
tissues_transcript_30090	noncoding	-0.004096	12	75	744
tissues_transcript_30092	noncoding	-0.0446464	12	21	218
tissues_transcript_30100	coding	0.153	1371	1722	1878
tissues_transcript_30101	noncoding	-0.055296	0	222	587
tissues_transcript_30107	coding	0.238	150	384	566
tissues_transcript_30115	noncoding	-0.012288	831	966	1123
tissues_transcript_30121	coding	0.075	225	360	541
tissues_transcript_30130	noncoding	-0.12288	60	69	225
tissues_transcript_30136	coding	0.06	39	156	1167
tissues_transcript_30148	noncoding	-0.0638976	0	42	423
tissues_transcript_30151	noncoding	-0.098304	0	114	408
tissues_transcript_30153	noncoding	-0.0516096	0	54	284
tissues_transcript_30156	coding	0.134	39	378	713
tissues_transcript_30159	noncoding	-0.073728	375	471	853
tissues_transcript_30172	coding	0.578	0	123	438
tissues_transcript_30176	noncoding	-0.253133	0	129	402
tissues_transcript_30187	noncoding	-0.016384	24	114	516
tissues_transcript_30194	noncoding	-0.0004096	0	0	200
tissues_transcript_30197	noncoding	-0.14336	108	165	321
tissues_transcript_30204	noncoding	-0.314982	0	24	415
tissues_transcript_30206	noncoding	-0.008192	747	750	1638
tissues_transcript_30209	noncoding	-0.0118784	735	888	1456
tissues_transcript_30210	coding	0.21	0	276	610
tissues_transcript_30217	noncoding	-0.004096	3	15	787
tissues_transcript_30218	noncoding	-0.0397312	36	54	261
tissues_transcript_30219	noncoding	-0.02048	264	354	1292
tissues_transcript_30226	coding	0.249	0	273	493
tissues_transcript_30229	coding	0.008	363	507	1046
tissues_transcript_30231	noncoding	-0.0548864	150	363	518
tissues_transcript_30234	noncoding	-0.0004096	0	0	179
tissues_transcript_30235	noncoding	-0.098304	81	168	326
tissues_transcript_30237	noncoding	-0.176128	21	33	187
tissues_transcript_30243	noncoding	-0.0069632	1140	1233	1764
tissues_transcript_30244	noncoding	-0.0217088	0	141	1050
tissues_transcript_30245	coding	0.11	0	417	573
tissues_transcript_30248	noncoding	-0.161382	0	57	592
tissues_transcript_30249	coding	0.313	48	366	696
tissues_transcript_30254	coding	0.058	1638	1806	1965
tissues_transcript_30255	noncoding	-0.154419	0	150	335
tissues_transcript_30260	coding	0.536	0	180	337
tissues_transcript_30263	noncoding	-0.016384	141	195	384
tissues_transcript_30264	coding	0.556	0	132	486
tissues_transcript_30269	coding	0.199	0	384	660
tissues_transcript_30272	noncoding	-0.098304	108	141	295
tissues_transcript_30274	noncoding	-0.0086016	1323	1470	2908
tissues_transcript_30280	coding	0.516	0	216	373
tissues_transcript_30283	coding	0.186	627	744	1831
tissues_transcript_30291	coding	0.127	747	999	1717
tissues_transcript_30292	noncoding	-0.0241664	312	360	516
tissues_transcript_30295	noncoding	-0.02048	939	1062	1215
tissues_transcript_30297	noncoding	-0.03072	1908	1989	2172
tissues_transcript_30299	noncoding	-0.107725	0	114	518
tissues_transcript_30307	noncoding	-0.356762	0	177	482
tissues_transcript_30311	coding	0.299	0	258	553
tissues_transcript_30317	noncoding	-0.0004096	0	0	184
tissues_transcript_30321	coding	0.511	0	87	335
tissues_transcript_30324	noncoding	-0.0004096	0	0	321
tissues_transcript_30330	noncoding	-0.158106	0	42	308
tissues_transcript_30334	noncoding	-0.0139264	138	291	576
tissues_transcript_30347	noncoding	-0.0004096	0	0	513
tissues_transcript_30349	coding	0.088	108	249	1321
tissues_transcript_30359	noncoding	-0.0315392	903	1014	1591
tissues_transcript_30364	coding	0.237	108	489	837
tissues_transcript_30379	noncoding	-0.237568	1221	1278	1664
tissues_transcript_30385	coding	0.195	1443	1794	2144
tissues_transcript_30387	noncoding	-0.057344	51	96	3540
tissues_transcript_30390	coding	0.278	270	1059	1502
tissues_transcript_30399	noncoding	-0.0159744	0	153	445
tissues_transcript_30400	noncoding	-0.008192	345	378	671
tissues_transcript_30401	noncoding	-0.0004096	0	0	738
tissues_transcript_30404	coding	0.16	Full	Length	105
tissues_transcript_30413	coding	0.231	33	867	1022
tissues_transcript_30415	coding	0.18	0	393	549
tissues_transcript_30418	coding	0.02	129	285	750
tissues_transcript_30421	coding	0.351	0	258	532
tissues_transcript_30425	coding	0.153	0	534	813
tissues_transcript_30429	noncoding	-0.02048	240	348	653
tissues_transcript_30432	noncoding	-0.057344	84	186	829
tissues_transcript_30433	noncoding	-0.077824	558	648	1035
tissues_transcript_30444	noncoding	-0.100352	33	39	1249
tissues_transcript_30448	coding	0.613	0	48	387
tissues_transcript_30456	coding	0.139	936	1110	2054
tissues_transcript_30464	noncoding	-0.004096	84	150	563
tissues_transcript_30465	coding	0.448	0	276	947
tissues_transcript_30466	coding	0.49	0	156	2493
tissues_transcript_30467	noncoding	-0.0004096	0	0	186
tissues_transcript_30470	noncoding	-0.0401408	0	246	556
tissues_transcript_30480	coding	0.38	0	228	444
tissues_transcript_30483	noncoding	-0.191283	0	174	327
tissues_transcript_30484	coding	0.211	393	741	1161
tissues_transcript_30486	coding	0.18	Full	Length	105
tissues_transcript_30491	noncoding	-0.441549	0	333	549
tissues_transcript_30495	coding	0.185	3117	3474	3925
tissues_transcript_30497	noncoding	-0.016384	183	240	1276
tissues_transcript_30506	noncoding	-0.233472	Full	Length	78
tissues_transcript_30510	coding	0.463	0	99	720
tissues_transcript_30512	coding	0.28	0	321	619
tissues_transcript_30513	coding	0.389	0	96	323
tissues_transcript_30514	noncoding	-0.065536	132	162	758
tissues_transcript_30518	coding	0.394	0	189	541
tissues_transcript_30521	noncoding	-0.036864	303	396	1074
tissues_transcript_30530	coding	0.322	0	258	762
tissues_transcript_30534	noncoding	-0.188416	69	132	369
tissues_transcript_30535	coding	0.289	0	267	629
tissues_transcript_30536	coding	0.123	204	468	623
tissues_transcript_30537	noncoding	-0.0585728	975	987	2241
tissues_transcript_30543	coding	0.155	945	1194	2118
tissues_transcript_30544	coding	0.087	1095	1353	1508
tissues_transcript_30547	noncoding	-0.053248	405	423	789
tissues_transcript_30556	noncoding	-0.0401408	0	174	466
tissues_transcript_30557	coding	0.375	0	240	653
tissues_transcript_30561	noncoding	-0.0004096	0	0	1580
tissues_transcript_30565	noncoding	-0.0004096	297	441	621
tissues_transcript_30566	noncoding	-0.0004096	0	0	196
tissues_transcript_30567	coding	0.353	0	177	551
tissues_transcript_30576	noncoding	-0.0380928	0	141	408
tissues_transcript_30585	coding	0.008	0	108	388
tissues_transcript_30589	coding	0.104	Full	Length	94
tissues_transcript_30593	coding	0.094	177	336	661
tissues_transcript_30600	noncoding	-0.065536	57	147	754
tissues_transcript_30607	coding	0.14	0	459	614
tissues_transcript_30620	coding	0.12	18	264	2592
tissues_transcript_30631	noncoding	-0.0004096	0	0	277
tissues_transcript_30634	noncoding	-0.008192	810	936	1706
tissues_transcript_30635	coding	0.435	0	240	540
tissues_transcript_30648	coding	0.174	792	1029	1977
tissues_transcript_30654	coding	0.722	0	84	501
tissues_transcript_30655	noncoding	-0.172032	Full	Length	141
tissues_transcript_30657	noncoding	-0.123699	240	291	446
tissues_transcript_30658	noncoding	-0.0004096	0	0	216
tissues_transcript_30660	coding	0.355	0	246	590
tissues_transcript_30664	noncoding	-0.139264	174	228	381
tissues_transcript_30672	noncoding	-0.0053248	612	699	1282
tissues_transcript_30676	coding	0.308	0	165	493
tissues_transcript_30686	noncoding	-0.298189	0	27	948
tissues_transcript_30687	coding	0.205	2814	3186	3407
tissues_transcript_30704	noncoding	-0.02048	198	330	487
tissues_transcript_30705	coding	0.424	717	2052	2300
tissues_transcript_30706	coding	0.122	345	957	1590
tissues_transcript_30707	noncoding	-0.151142	0	57	461
tissues_transcript_30708	noncoding	-0.077824	87	117	271
tissues_transcript_30713	coding	0.277	0	63	459
tissues_transcript_30716	noncoding	-0.053248	24	30	480
tissues_transcript_30723	coding	0.364	9	384	840
tissues_transcript_30725	noncoding	-0.075776	0	81	571
tissues_transcript_30728	coding	0.31	Full	Length	71
tissues_transcript_30729	noncoding	-0.012288	0	30	183
tissues_transcript_30731	coding	0.142	303	1188	1567
tissues_transcript_30736	coding	0.45	0	147	441
tissues_transcript_30737	noncoding	-0.0241664	666	792	1167
tissues_transcript_30742	coding	0.142	48	111	563
tissues_transcript_30745	noncoding	-0.0397312	0	186	542
tissues_transcript_30748	coding	0.657	0	39	301
tissues_transcript_30750	noncoding	-0.028672	0	24	294
tissues_transcript_30755	noncoding	-0.0004096	0	0	479
tissues_transcript_30756	noncoding	-0.0004096	0	0	328
tissues_transcript_30771	coding	0.106	1800	1986	2240
tissues_transcript_30773	coding	0.46	0	228	504
tissues_transcript_30778	noncoding	-0.226099	0	141	568
tissues_transcript_30781	coding	0.063	1332	1671	1827
tissues_transcript_30788	coding	0.149	156	285	857
tissues_transcript_30789	coding	0.085	1005	1161	1878
tissues_transcript_30790	coding	0.251	96	435	1046
tissues_transcript_30796	noncoding	-0.0004096	0	0	269
tissues_transcript_30797	noncoding	-0.0004096	0	0	243
tissues_transcript_30798	noncoding	-0.0004096	0	0	185
tissues_transcript_30804	coding	0.34	0	102	347
tissues_transcript_30809	coding	0.004	2547	2658	2902
tissues_transcript_30810	coding	0.404	0	69	253
tissues_transcript_3082	coding	0.163	756	1845	2136
tissues_transcript_30824	noncoding	-0.0221184	165	312	477
tissues_transcript_30829	coding	0.19	0	360	942
tissues_transcript_30831	noncoding	-0.0897024	0	99	1204
tissues_transcript_30833	noncoding	-0.217088	Full	Length	107
tissues_transcript_30841	noncoding	-0.139264	849	903	1579
tissues_transcript_30847	coding	0.38	0	102	569
tissues_transcript_30848	coding	0.037	75	246	868
tissues_transcript_30851	noncoding	-0.053248	624	744	1206
tissues_transcript_30852	coding	0.092	282	663	819
tissues_transcript_30860	coding	0.148	27	207	447
tissues_transcript_30864	coding	0.105	405	642	1205
tissues_transcript_30869	noncoding	-0.004096	234	318	744
tissues_transcript_30882	noncoding	-0.0352256	0	6	279
tissues_transcript_30883	coding	0.41	0	198	1449
tissues_transcript_30885	coding	0.001	420	549	1053
tissues_transcript_30886	noncoding	-0.06144	339	348	738
tissues_transcript_30898	noncoding	-0.0487424	0	39	328
tissues_transcript_30907	noncoding	-0.0004096	0	0	193
tissues_transcript_30918	noncoding	-0.232243	0	207	457
tissues_transcript_30936	coding	0.309	0	114	435
tissues_transcript_30942	coding	0.468	0	264	471
tissues_transcript_30945	coding	0.211	546	777	1000
tissues_transcript_30949	coding	0.445	0	69	426
tissues_transcript_30955	coding	0.378	0	396	630
tissues_transcript_30960	coding	0.214	0	348	793
tissues_transcript_30961	coding	0.067	342	492	762
tissues_transcript_30963	noncoding	-0.02048	231	288	1572
tissues_transcript_30965	coding	0.39	0	222	611
tissues_transcript_30967	noncoding	-0.0004096	0	0	202
tissues_transcript_30973	noncoding	-0.0004096	0	0	178
tissues_transcript_30981	coding	0.208	0	273	442
tissues_transcript_30988	coding	0.347	0	153	411
tissues_transcript_30991	coding	0.088	48	537	1002
tissues_transcript_30993	noncoding	-0.0004096	0	0	235
tissues_transcript_30994	noncoding	-0.39895	0	306	461
tissues_transcript_31001	noncoding	-0.016384	474	624	866
tissues_transcript_31004	noncoding	-0.0888832	0	102	384
tissues_transcript_31005	noncoding	-0.0872448	0	138	1277
tissues_transcript_31011	noncoding	-0.0004096	0	0	234
tissues_transcript_31019	noncoding	-0.045056	768	822	977
tissues_transcript_31020	noncoding	-0.0110592	69	237	698
tissues_transcript_31026	noncoding	-0.098304	171	237	549
tissues_transcript_31032	noncoding	-0.0004096	0	93	774
tissues_transcript_31039	coding	0.08	Full	Length	141
tissues_transcript_31045	noncoding	-0.26624	Full	Length	145
tissues_transcript_31047	coding	0.13	261	531	920
tissues_transcript_31048	coding	0.572	0	210	486
tissues_transcript_31053	noncoding	-0.200704	Full	Length	79
tissues_transcript_31054	noncoding	-0.0004096	0	0	272
tissues_transcript_31057	coding	0.29	0	210	781
tissues_transcript_31061	coding	0.153	123	504	1377
tissues_transcript_31063	coding	0.101	54	465	870
tissues_transcript_31065	noncoding	-0.135168	144	219	611
tissues_transcript_31066	noncoding	-0.0004096	0	0	185
tissues_transcript_31069	noncoding	-0.110592	0	63	456
tissues_transcript_31070	coding	0.143	219	405	765
tissues_transcript_31072	coding	0.173	735	924	1204
tissues_transcript_31073	noncoding	-0.0462848	111	150	509
tissues_transcript_31075	coding	0.307	0	327	688
tissues_transcript_31082	coding	0.4	0	120	604
tissues_transcript_31084	coding	0.003	372	495	799
tissues_transcript_31093	noncoding	-0.0581632	594	714	1078
tissues_transcript_31094	noncoding	-0.26624	0	93	446
tissues_transcript_31095	coding	0.23	390	633	1051
tissues_transcript_31096	coding	0.329	0	225	469
tissues_transcript_31101	noncoding	-0.111821	0	57	423
tissues_transcript_31105	coding	0.501	1662	2091	2476
tissues_transcript_31109	coding	0.212	0	246	1024
tissues_transcript_31114	noncoding	-0.151552	Full	Length	124
tissues_transcript_31115	noncoding	-0.0004096	0	0	240
tissues_transcript_31122	noncoding	-0.0004096	0	0	161
tissues_transcript_31129	coding	0.318	0	420	681
tissues_transcript_31138	noncoding	-0.181862	0	45	521
tissues_transcript_31141	coding	0.012	12	324	1186
tissues_transcript_31142	coding	0.23	303	363	849
tissues_transcript_31143	coding	0.085	306	984	1779
tissues_transcript_31144	coding	0.038	324	450	644
tissues_transcript_31147	coding	0.273	975	1413	1758
tissues_transcript_31150	noncoding	-0.209306	0	57	237
tissues_transcript_31152	noncoding	-0.0151552	405	738	894
tissues_transcript_31153	noncoding	-0.169574	96	126	357
tissues_transcript_31157	noncoding	-0.004096	69	177	466
tissues_transcript_31160	noncoding	-0.0004096	0	15	415
tissues_transcript_31163	noncoding	-0.0004096	0	0	169
tissues_transcript_31164	noncoding	-0.045056	96	180	595
tissues_transcript_31167	coding	0.231	3657	4317	4872
tissues_transcript_31173	noncoding	-0.090112	96	204	496
tissues_transcript_31175	noncoding	-0.0004096	0	0	235
tissues_transcript_31176	noncoding	-0.024576	0	171	852
tissues_transcript_31179	coding	0.108	963	1335	1651
tissues_transcript_31180	coding	0.304	0	582	738
tissues_transcript_31185	noncoding	-0.292864	0	36	368
tissues_transcript_31186	noncoding	-0.124928	0	42	419
tissues_transcript_31187	noncoding	-0.114688	891	951	2509
tissues_transcript_31191	coding	0.334	0	213	624
tissues_transcript_31195	coding	0.13	Full	Length	121
tissues_transcript_31196	coding	0.185	126	366	1128
tissues_transcript_31198	coding	0.254	0	156	504
tissues_transcript_31200	coding	0.251	0	228	639
tissues_transcript_31205	noncoding	-0.12288	813	825	1078
tissues_transcript_31223	noncoding	-0.294093	0	33	375
tissues_transcript_31224	noncoding	-0.069632	30	54	398
tissues_transcript_31227	coding	0.764	0	180	701
tissues_transcript_31229	coding	0.399	0	702	971
tissues_transcript_31232	coding	0.392	0	222	799
tissues_transcript_31234	coding	0.206	0	228	458
tissues_transcript_31235	noncoding	-0.0331776	12	255	408
tissues_transcript_31241	coding	0.274	0	270	786
tissues_transcript_31247	coding	0.183	597	969	2854
tissues_transcript_31253	coding	0.809	0	168	366
tissues_transcript_31256	coding	0.169	12	345	775
tissues_transcript_3126	coding	0.05	768	942	2028
tissues_transcript_31265	noncoding	-0.0004096	0	0	612
tissues_transcript_31270	noncoding	-0.0004096	0	0	195
tissues_transcript_31271	coding	0.419	0	195	627
tissues_transcript_31272	coding	0.32	0	111	649
tissues_transcript_31273	noncoding	-0.0004096	0	0	281
tissues_transcript_31274	coding	0.26	Full	Length	120
tissues_transcript_31275	noncoding	-0.0004096	0	0	171
tissues_transcript_31280	noncoding	-0.053248	237	261	434
tissues_transcript_31282	noncoding	-0.130253	0	12	446
tissues_transcript_31284	coding	0.07	1029	1155	1489
tissues_transcript_31286	coding	0.133	45	231	522
tissues_transcript_31288	coding	0.337	0	159	461
tissues_transcript_31290	noncoding	-0.0352256	81	240	1020
tissues_transcript_31293	noncoding	-0.217088	357	393	548
tissues_transcript_31300	coding	0.569	0	186	765
tissues_transcript_31303	coding	0.214	0	321	1244
tissues_transcript_31304	noncoding	-0.269107	0	21	334
tissues_transcript_31309	coding	0.174	78	471	872
tissues_transcript_31311	coding	0.565	0	81	454
tissues_transcript_31317	noncoding	-0.142131	0	156	403
tissues_transcript_31319	noncoding	-0.176128	30	96	1227
tissues_transcript_31323	noncoding	-0.139264	48	69	426
tissues_transcript_31326	coding	0.298	255	891	1251
tissues_transcript_31330	noncoding	-0.0352256	252	426	983
tissues_transcript_31333	coding	0.127	120	420	966
tissues_transcript_31334	coding	0.151	426	618	938
tissues_transcript_31340	coding	0.389	0	126	310
tissues_transcript_31346	noncoding	-0.0049152	234	363	543
tissues_transcript_31347	coding	0.205	897	1164	1703
tissues_transcript_31349	noncoding	-0.024576	27	99	569
tissues_transcript_31351	coding	0.012	Full	Length	144
tissues_transcript_31359	noncoding	-0.0004096	0	0	396
tissues_transcript_31362	noncoding	-0.0004096	624	624	1089
tissues_transcript_31367	noncoding	-0.0004096	0	0	161
tissues_transcript_31369	coding	0.28	0	162	1088
tissues_transcript_31377	coding	0.21	Full	Length	115
tissues_transcript_31379	noncoding	-0.0004096	0	0	233
tissues_transcript_31380	noncoding	-0.0847872	0	348	661
tissues_transcript_31385	noncoding	-0.077824	510	522	1197
tissues_transcript_31389	coding	0.384	0	141	618
tissues_transcript_31397	noncoding	-0.295731	0	18	340
tissues_transcript_31406	noncoding	-0.0036864	576	600	757
tissues_transcript_31407	coding	0.291	0	273	510
tissues_transcript_31411	coding	0.497	0	51	253
tissues_transcript_31416	noncoding	-0.034816	90	114	270
tissues_transcript_31420	coding	0.755	0	105	430
tissues_transcript_31427	coding	0.056	165	312	1070
tissues_transcript_31430	noncoding	-0.02048	570	675	1134
tissues_transcript_31432	coding	0.194	0	249	1418
tissues_transcript_31436	coding	0.438	0	246	502
tissues_transcript_31442	noncoding	-0.114688	204	228	755
tissues_transcript_31448	coding	0.069	Full	Length	126
tissues_transcript_31449	coding	0.117	0	1713	2947
tissues_transcript_31451	noncoding	-0.0004096	0	0	211
tissues_transcript_31452	noncoding	-0.300646	0	6	419
tissues_transcript_31462	coding	0.107	0	162	698
tissues_transcript_31464	coding	0.433	105	462	616
tissues_transcript_31468	noncoding	-0.171622	0	30	373
tissues_transcript_31469	coding	0.124	0	708	1052
tissues_transcript_31472	coding	0.252	0	285	736
tissues_transcript_31475	noncoding	-0.0004096	0	0	163
tissues_transcript_31478	noncoding	-0.032768	327	438	968
tissues_transcript_31480	coding	0.248	0	168	692
tissues_transcript_31481	coding	0.38	0	285	836
tissues_transcript_31484	noncoding	-0.0004096	0	0	216
tissues_transcript_31485	coding	0.135	168	450	918
tissues_transcript_31486	noncoding	-0.0806912	0	3	301
tissues_transcript_31488	noncoding	-0.483328	51	60	215
tissues_transcript_31489	coding	0.067	759	1059	1215
tissues_transcript_31493	coding	0.1	Full	Length	92
tissues_transcript_31495	noncoding	-0.0413696	141	222	424
tissues_transcript_31496	noncoding	-0.06144	51	162	473
tissues_transcript_31500	coding	0.234	1209	1548	1799
tissues_transcript_31515	noncoding	-0.191283	0	6	217
tissues_transcript_31517	noncoding	-0.0004096	0	0	271
tissues_transcript_31519	noncoding	-0.0004096	0	0	821
tissues_transcript_31520	coding	0.369	0	120	457
tissues_transcript_31524	noncoding	-0.0004096	0	0	157
tissues_transcript_31525	coding	0.391	36	375	639
tissues_transcript_31527	noncoding	-0.0425984	216	456	711
tissues_transcript_31532	coding	0.25	6	360	683
tissues_transcript_31537	coding	0.507	0	645	1002
tissues_transcript_31542	coding	0.329	126	399	554
tissues_transcript_31546	noncoding	-0.0004096	0	0	616
tissues_transcript_31550	coding	0.194	0	672	1117
tissues_transcript_31552	noncoding	-0.121242	0	12	321
tissues_transcript_31553	coding	0.087	396	699	1475
tissues_transcript_31554	noncoding	-0.353485	0	186	500
tissues_transcript_31555	noncoding	-0.0417792	96	261	594
tissues_transcript_31558	coding	0.11	345	507	662
tissues_transcript_31561	coding	0.381	0	309	662
tissues_transcript_31563	noncoding	-0.294502	0	78	444
tissues_transcript_31566	noncoding	-0.0004096	171	171	328
tissues_transcript_31567	coding	0.156	0	120	410
tissues_transcript_31578	noncoding	-0.131072	69	84	558
tissues_transcript_31582	noncoding	-0.008192	117	174	403
tissues_transcript_31586	coding	0.066	834	1125	1405
tissues_transcript_31588	coding	0.806	0	189	681
tissues_transcript_31600	coding	0.102	285	489	698
tissues_transcript_31603	coding	0.334	0	183	590
tissues_transcript_31612	coding	0.025	276	330	643
tissues_transcript_31617	coding	0.132	345	747	2951
tissues_transcript_31622	noncoding	-0.159744	285	336	625
tissues_transcript_31623	noncoding	-0.057344	96	201	1899
tissues_transcript_31627	noncoding	-0.0004096	0	0	269
tissues_transcript_31628	noncoding	-0.0761856	327	570	965
tissues_transcript_31634	noncoding	-0.0004096	0	0	242
tissues_transcript_31650	noncoding	-0.0385024	57	204	1031
tissues_transcript_31652	noncoding	-0.0004096	0	0	354
tissues_transcript_31662	coding	0.442	0	111	1145
tissues_transcript_31666	coding	0.183	297	384	954
tissues_transcript_31675	coding	0.001	0	60	504
tissues_transcript_31681	noncoding	-0.312525	0	33	241
tissues_transcript_31682	noncoding	-0.004096	717	801	1635
tissues_transcript_31688	noncoding	-0.0958464	57	279	673
tissues_transcript_31689	coding	0.126	345	585	979
tissues_transcript_31690	coding	0.173	66	324	848
tissues_transcript_31694	noncoding	-0.0004096	0	0	492
tissues_transcript_31696	noncoding	-0.04096	435	465	759
tissues_transcript_31707	coding	0.295	0	198	392
tissues_transcript_31710	noncoding	-0.149914	0	93	459
tissues_transcript_31712	noncoding	-0.0192512	198	396	872
tissues_transcript_31716	coding	0.105	0	366	626
tissues_transcript_31717	noncoding	-0.0004096	0	0	198
tissues_transcript_31722	coding	0.29	0	189	416
tissues_transcript_31725	coding	0.311	231	522	721
tissues_transcript_31732	noncoding	-0.0004096	0	0	376
tissues_transcript_31743	noncoding	-0.0004096	0	0	847
tissues_transcript_31745	coding	0.257	876	1095	1267
tissues_transcript_31749	coding	0.34	Full	Length	135
tissues_transcript_31755	coding	0.383	0	318	657
tissues_transcript_31761	noncoding	-0.024576	228	336	492
tissues_transcript_31771	coding	0.232	0	147	407
tissues_transcript_31773	coding	0.322	0	216	686
tissues_transcript_31774	noncoding	-0.032768	1080	1194	1503
tissues_transcript_31776	coding	0.067	Full	Length	118
tissues_transcript_31777	coding	0.019	324	441	1249
tissues_transcript_31779	coding	0.314	0	150	847
tissues_transcript_31780	noncoding	-0.186368	972	984	1268
tissues_transcript_31781	coding	0.389	0	327	639
tissues_transcript_31787	coding	0.479	0	165	474
tissues_transcript_31792	noncoding	-0.0004096	0	0	159
tissues_transcript_31798	coding	0.275	297	627	1228
tissues_transcript_31799	noncoding	-0.0749568	0	18	239
tissues_transcript_31806	coding	0.447	0	279	658
tissues_transcript_31815	noncoding	-0.024576	30	114	270
tissues_transcript_31816	noncoding	-0.028672	531	654	845
tissues_transcript_31817	noncoding	-0.188826	0	102	333
tissues_transcript_31819	coding	0.344	Full	Length	138
tissues_transcript_31821	coding	0.226	0	102	707
tissues_transcript_31828	coding	0.163	27	330	837
tissues_transcript_31829	noncoding	-0.142131	0	78	267
tissues_transcript_31837	coding	0.032	471	606	799
tissues_transcript_31842	coding	0.64	0	132	326
tissues_transcript_31843	noncoding	-0.0004096	0	0	224
tissues_transcript_31846	noncoding	-0.08192	66	147	301
tissues_transcript_31851	coding	0.188	264	531	1077
tissues_transcript_31852	coding	0.61	0	309	670
tissues_transcript_31854	coding	0.151	714	924	1642
tissues_transcript_31857	noncoding	-0.063488	0	87	681
tissues_transcript_31863	noncoding	-0.262144	Full	Length	110
tissues_transcript_31866	coding	0.065	2103	2511	3061
tissues_transcript_31869	coding	0.44	0	147	430
tissues_transcript_31870	noncoding	-0.024576	2049	2163	2374
tissues_transcript_31893	noncoding	-0.0004096	0	0	253
tissues_transcript_31909	noncoding	-0.098304	126	216	628
tissues_transcript_31913	noncoding	-0.0483328	282	426	610
tissues_transcript_31919	coding	0.086	1062	1209	1375
tissues_transcript_31925	coding	0.068	546	948	1103
tissues_transcript_31930	noncoding	-0.294912	0	24	360
tissues_transcript_31933	noncoding	-0.335872	186	201	455
tissues_transcript_31941	coding	0.165	234	468	622
tissues_transcript_31944	noncoding	-0.008192	705	783	958
tissues_transcript_31945	coding	0.281	303	813	1018
tissues_transcript_31954	noncoding	-0.0004096	0	0	384
tissues_transcript_31962	noncoding	-0.0057344	6	198	528
tissues_transcript_31963	coding	0.381	0	156	455
tissues_transcript_31964	coding	0.01	537	678	835
tissues_transcript_31966	noncoding	-0.016384	99	219	493
tissues_transcript_31967	coding	0.288	204	516	1262
tissues_transcript_31977	coding	0.402	0	159	472
tissues_transcript_31980	noncoding	-0.024576	693	699	1624
tissues_transcript_31989	noncoding	-0.363315	0	111	372
tissues_transcript_31990	noncoding	-0.0212992	24	156	1088
tissues_transcript_31996	coding	0.289	0	123	671
tissues_transcript_32000	coding	0.16	Full	Length	133
tissues_transcript_32003	noncoding	-0.0417792	357	531	763
tissues_transcript_32004	coding	0.175	0	198	715
tissues_transcript_32005	noncoding	-0.219546	0	165	372
tissues_transcript_32008	noncoding	-0.08192	309	399	553
tissues_transcript_32010	coding	0.175	156	396	705
tissues_transcript_32014	noncoding	-0.148275	0	27	238
tissues_transcript_32029	coding	0.694	0	438	693
tissues_transcript_32036	coding	0.22	Full	Length	146
tissues_transcript_32037	coding	0.697	0	87	284
tissues_transcript_32046	noncoding	-0.028672	75	99	299
tissues_transcript_32050	coding	0.261	177	414	1156
tissues_transcript_32054	noncoding	-0.0004096	0	0	365
tissues_transcript_32056	noncoding	-0.057344	12	90	511
tissues_transcript_32061	noncoding	-0.12288	90	186	440
tissues_transcript_32062	noncoding	-0.0114688	72	195	488
tissues_transcript_32069	coding	0.234	0	135	935
tissues_transcript_32074	coding	0.224	1725	2043	2416
tissues_transcript_32075	noncoding	-0.118784	Full	Length	145
tissues_transcript_32077	coding	0.201	357	588	843
tissues_transcript_32080	noncoding	-0.10281	348	375	1096
tissues_transcript_32090	noncoding	-0.155648	135	192	427
tissues_transcript_32094	coding	0.444	0	261	461
tissues_transcript_32096	coding	0.135	594	939	1452
tissues_transcript_32097	coding	0.28	0	597	971
tissues_transcript_32104	coding	0.374	0	657	1058
tissues_transcript_32110	noncoding	-0.129024	0	111	380
tissues_transcript_32112	noncoding	-0.098304	195	258	752
tissues_transcript_32113	noncoding	-0.0004096	0	0	348
tissues_transcript_32117	coding	0.03	Full	Length	84
tissues_transcript_32120	coding	0.149	1662	2004	3252
tissues_transcript_32123	noncoding	-0.065536	54	63	475
tissues_transcript_32130	noncoding	-0.0004096	99	99	629
tissues_transcript_32132	coding	0.041	474	627	1061
tissues_transcript_32145	noncoding	-0.172851	0	15	275
tissues_transcript_32149	noncoding	-0.094208	15	93	313
tissues_transcript_32151	noncoding	-0.14336	795	849	1843
tissues_transcript_32159	noncoding	-0.0004096	0	0	195
tissues_transcript_32164	coding	0.136	1743	2034	2608
tissues_transcript_32176	noncoding	-0.142541	0	261	628
tissues_transcript_32179	coding	0.444	0	303	758
tissues_transcript_32182	coding	0.131	348	525	1097
tissues_transcript_32184	noncoding	-0.0106496	0	39	194
tissues_transcript_32187	coding	0.11	855	1146	1338
tissues_transcript_32189	noncoding	-0.0004096	0	0	260
tissues_transcript_32192	coding	0.113	0	162	377
tissues_transcript_32193	noncoding	-0.057344	165	189	483
tissues_transcript_32198	coding	0.426	0	252	477
tissues_transcript_32200	noncoding	-0.0004096	0	0	200
tissues_transcript_32213	noncoding	-0.0004096	0	0	324
tissues_transcript_32232	noncoding	-0.0004096	0	0	395
tissues_transcript_32236	coding	0.133	510	696	2741
tissues_transcript_32253	noncoding	-0.208896	Full	Length	104
tissues_transcript_32260	noncoding	-0.378061	0	183	363
tissues_transcript_32268	noncoding	-0.0294912	222	372	557
tissues_transcript_32275	noncoding	-0.0094208	2895	3084	3347
tissues_transcript_32286	noncoding	-0.0004096	0	0	340
tissues_transcript_32287	coding	0.489	0	105	452
tissues_transcript_32294	noncoding	-0.022528	93	102	319
tissues_transcript_32295	coding	0.192	0	507	835
tissues_transcript_32299	noncoding	-0.0004096	0	0	182
tissues_transcript_32303	coding	0.03	120	666	953
tissues_transcript_32305	noncoding	-0.0823296	303	312	529
tissues_transcript_32308	noncoding	-0.057344	279	306	596
tissues_transcript_32310	coding	0.28	Full	Length	76
tissues_transcript_32315	coding	0.378	0	420	609
tissues_transcript_32317	noncoding	-0.136806	0	195	1012
tissues_transcript_32325	coding	0.112	543	1080	1442
tissues_transcript_32326	noncoding	-0.098304	114	132	372
tissues_transcript_32328	noncoding	-0.0434176	237	387	824
tissues_transcript_32329	coding	0.095	1740	2079	2818
tissues_transcript_32330	noncoding	-0.229376	0	30	309
tissues_transcript_32339	noncoding	-0.012288	123	213	526
tissues_transcript_32342	coding	0.136	870	1074	1530
tissues_transcript_32344	noncoding	-0.0004096	0	0	249
tissues_transcript_32346	noncoding	-0.16384	Full	Length	144
tissues_transcript_32354	noncoding	-0.0004096	0	0	257
tissues_transcript_32359	coding	0.141	0	366	929
tissues_transcript_32360	noncoding	-0.094208	918	984	1607
tissues_transcript_32365	coding	0.185	129	321	792
tissues_transcript_32373	coding	0.001	Full	Length	60
tissues_transcript_32379	noncoding	-0.0004096	0	0	264
tissues_transcript_32385	noncoding	-0.077824	18	69	456
tissues_transcript_32388	noncoding	-0.0004096	0	0	171
tissues_transcript_32390	noncoding	-0.08192	726	777	1319
tissues_transcript_32392	noncoding	-0.188416	36	90	425
tissues_transcript_32394	coding	0.23	Full	Length	135
tissues_transcript_32398	coding	0.37	0	279	554
tissues_transcript_32400	coding	0.096	1266	1455	2238
tissues_transcript_32404	coding	0.18	Full	Length	147
tissues_transcript_32412	noncoding	-0.32727	0	27	261
tissues_transcript_32424	noncoding	-0.0004096	0	0	683
tissues_transcript_32425	coding	0.369	0	177	561
tissues_transcript_32431	noncoding	-0.119194	0	87	489
tissues_transcript_32446	coding	0.126	762	1491	1794
tissues_transcript_32449	coding	0.217	597	885	2991
tissues_transcript_32453	coding	0.014	165	351	608
tissues_transcript_32455	noncoding	-0.120832	0	66	375
tissues_transcript_32456	coding	0.087	1770	1995	2384
tissues_transcript_32460	noncoding	-0.22528	Full	Length	72
tissues_transcript_32461	coding	0.445	0	249	674
tissues_transcript_32462	coding	0.12	Full	Length	139
tissues_transcript_32466	coding	0.314	Full	Length	86
tissues_transcript_32469	noncoding	-0.077824	453	552	1252
tissues_transcript_32474	noncoding	-0.0004096	0	0	192
tissues_transcript_32479	noncoding	-0.228147	0	33	189
tissues_transcript_32480	noncoding	-0.032768	2010	2106	3107
tissues_transcript_32485	coding	0.27	27	123	542
tissues_transcript_32492	noncoding	-0.02048	657	762	916
tissues_transcript_32494	coding	0.556	0	363	626
tissues_transcript_32496	coding	0.548	0	60	523
tissues_transcript_32498	noncoding	-0.086016	0	81	621
tissues_transcript_32500	coding	0.281	4182	4674	4889
tissues_transcript_32505	coding	0.311	0	264	572
tissues_transcript_32508	noncoding	-0.18432	1554	1593	2410
tissues_transcript_32516	coding	0.218	0	888	1176
tissues_transcript_32517	coding	0.463	0	195	481
tissues_transcript_32518	coding	0.553	0	54	565
tissues_transcript_32528	noncoding	-0.0004096	0	0	1715
tissues_transcript_32530	coding	0.06	15	102	538
tissues_transcript_32536	coding	0.159	Full	Length	53
tissues_transcript_32543	coding	0.171	759	963	1218
tissues_transcript_32544	noncoding	-0.026624	0	72	421
tissues_transcript_32547	coding	0.143	828	1107	1680
tissues_transcript_32554	noncoding	-0.06144	3	9	217
tissues_transcript_32556	noncoding	-0.008192	180	318	760
tissues_transcript_32558	coding	0.829	0	297	622
tissues_transcript_32573	coding	0.156	0	120	379
tissues_transcript_32577	coding	0.365	0	27	373
tissues_transcript_32586	coding	0.56	0	246	544
tissues_transcript_32590	coding	0.033	300	978	1135
tissues_transcript_32592	coding	0.15	Full	Length	95
tissues_transcript_32597	coding	0.13	357	591	1013
tissues_transcript_32598	noncoding	-0.24535	0	42	391
tissues_transcript_32601	coding	0.897	0	195	793
tissues_transcript_32602	coding	0.158	1911	2154	2971
tissues_transcript_32604	coding	0.74	0	108	646
tissues_transcript_32611	coding	0.281	0	159	832
tissues_transcript_32618	noncoding	-0.24576	Full	Length	127
tissues_transcript_32619	noncoding	-0.0004096	0	0	712
tissues_transcript_32627	noncoding	-0.0401408	0	168	1031
tissues_transcript_32636	coding	0.186	141	333	488
tissues_transcript_32637	noncoding	-0.08192	240	345	583
tissues_transcript_32640	coding	0.37	0	297	656
tissues_transcript_32647	noncoding	-0.0004096	225	369	1239
tissues_transcript_32650	noncoding	-0.0126976	888	1011	1345
tissues_transcript_32651	noncoding	-0.12288	117	198	603
tissues_transcript_32658	noncoding	-0.147866	0	87	243
tissues_transcript_32662	coding	0.176	1164	1437	3198
tissues_transcript_32667	noncoding	-0.016384	300	417	571
tissues_transcript_32676	noncoding	-0.118784	384	480	1836
tissues_transcript_32678	noncoding	-0.0004096	111	255	411
tissues_transcript_32680	noncoding	-0.0180224	1407	1560	2218
tissues_transcript_32681	coding	0.001	1689	1800	3207
tissues_transcript_32682	coding	0.327	0	183	538
tissues_transcript_32694	coding	0.34	Full	Length	105
tissues_transcript_32696	noncoding	-0.094208	798	840	998
tissues_transcript_327	coding	0.027	492	744	3504
tissues_transcript_32701	coding	0.254	0	363	1906
tissues_transcript_32702	coding	0.64	0	81	518
tissues_transcript_32704	coding	0.344	0	117	701
tissues_transcript_32706	coding	0.653	0	162	616
tissues_transcript_32708	noncoding	-0.098304	0	117	532
tissues_transcript_32710	noncoding	-0.024576	12	138	1568
tissues_transcript_32722	noncoding	-0.0004096	0	0	257
tissues_transcript_32726	noncoding	-0.0004096	0	0	161
tissues_transcript_32730	coding	0.124	0	354	692
tissues_transcript_32732	coding	0.328	0	126	727
tissues_transcript_32734	noncoding	-0.032768	15	117	422
tissues_transcript_32736	coding	0.128	342	528	1982
tissues_transcript_32738	coding	0.193	0	762	1129
tissues_transcript_32740	coding	0.165	273	654	807
tissues_transcript_32742	coding	0.335	0	291	584
tissues_transcript_32745	noncoding	-0.0786432	0	144	465
tissues_transcript_32747	coding	0.08	Full	Length	51
tissues_transcript_32751	coding	0.092	0	309	774
tissues_transcript_32755	noncoding	-0.024576	39	111	405
tissues_transcript_32761	noncoding	-0.0004096	0	0	195
tissues_transcript_32766	coding	0.857	0	39	499
tissues_transcript_32767	noncoding	-0.209306	0	150	576
tissues_transcript_32771	coding	0.468	0	111	502
tissues_transcript_32773	coding	0.275	0	396	714
tissues_transcript_32781	noncoding	-0.136806	0	162	484
tissues_transcript_32785	noncoding	-0.182272	0	87	400
tissues_transcript_32794	coding	0.025	882	1161	1588
tissues_transcript_32798	coding	0.307	1500	1902	2835
tissues_transcript_32803	coding	0.186	2214	2415	2693
tissues_transcript_32805	noncoding	-0.0004096	0	0	227
tissues_transcript_32809	coding	0.439	0	72	405
tissues_transcript_32810	noncoding	-0.08192	594	633	1012
tissues_transcript_32812	coding	0.198	0	171	629
tissues_transcript_32814	coding	0.074	297	480	684
tissues_transcript_32815	coding	0.206	1476	1629	3128
tissues_transcript_32823	noncoding	-0.063488	375	378	533
tissues_transcript_32829	noncoding	-0.405504	126	144	299
tissues_transcript_32834	noncoding	-0.0004096	27	30	521
tissues_transcript_32844	coding	0.297	Full	Length	63
tissues_transcript_32848	noncoding	-0.0454656	6	99	253
tissues_transcript_32850	coding	0.463	0	147	472
tissues_transcript_32851	coding	0.092	1692	1953	2853
tissues_transcript_32852	coding	0.52	0	129	432
tissues_transcript_32853	noncoding	-0.176128	0	42	494
tissues_transcript_32862	coding	0.285	0	174	522
tissues_transcript_32877	coding	0.361	0	303	456
tissues_transcript_32878	noncoding	-0.114688	72	90	1305
tissues_transcript_32884	noncoding	-0.016384	0	96	810
tissues_transcript_32887	coding	0.443	0	324	1159
tissues_transcript_32889	noncoding	-0.0004096	0	0	434
tissues_transcript_32890	coding	0.272	0	546	883
tissues_transcript_32891	noncoding	-0.0004096	0	0	183
tissues_transcript_32898	noncoding	-0.086016	33	63	217
tissues_transcript_32899	coding	0.253	0	120	399
tissues_transcript_32900	noncoding	-0.192512	Full	Length	141
tissues_transcript_32919	noncoding	-0.012288	909	1023	1330
tissues_transcript_32921	noncoding	-0.0004096	546	546	1043
tissues_transcript_32926	coding	0.24	Full	Length	85
tissues_transcript_32930	coding	0.35	0	138	445
tissues_transcript_32932	coding	0.51	Full	Length	131
tissues_transcript_32944	coding	0.413	0	99	458
tissues_transcript_32953	noncoding	-0.0004096	0	0	338
tissues_transcript_32959	noncoding	-0.08192	0	147	415
tissues_transcript_32970	noncoding	-0.026624	300	435	592
tissues_transcript_32974	noncoding	-0.0159744	1818	2112	2499
tissues_transcript_32982	coding	0.23	0	231	662
tissues_transcript_32983	coding	0.186	63	435	826
tissues_transcript_32985	coding	0.058	153	297	629
tissues_transcript_32997	noncoding	-0.0544768	0	162	383
tissues_transcript_33013	coding	0.1	Full	Length	114
tissues_transcript_33015	noncoding	-0.077824	228	240	395
tissues_transcript_33016	noncoding	-0.106496	1857	1929	2844
tissues_transcript_33019	noncoding	-0.098304	54	84	1067
tissues_transcript_33022	noncoding	-0.0004096	0	0	186
tissues_transcript_33033	coding	0.468	0	237	666
tissues_transcript_33035	coding	0.423	0	78	388
tissues_transcript_33036	coding	0.197	513	807	2482
tissues_transcript_33042	noncoding	-0.0004096	0	0	311
tissues_transcript_33046	noncoding	-0.0483328	18	126	282
tissues_transcript_33047	noncoding	-0.0606208	0	51	412
tissues_transcript_33051	noncoding	-0.0004096	0	0	636
tissues_transcript_33056	noncoding	-0.045056	693	870	1299
tissues_transcript_33062	coding	0.669	0	117	371
tissues_transcript_33069	coding	0.356	0	159	494
tissues_transcript_33071	noncoding	-0.113869	0	51	416
tissues_transcript_33078	coding	0.505	0	201	814
tissues_transcript_33082	noncoding	-0.0159744	993	1242	2258
tissues_transcript_33083	coding	0.179	0	633	787
tissues_transcript_33084	coding	0.15	1950	2064	2855
tissues_transcript_33089	coding	0.267	42	420	775
tissues_transcript_33091	coding	0.122	111	360	1328
tissues_transcript_33096	noncoding	-0.219546	0	81	356
tissues_transcript_33097	noncoding	-0.110592	0	18	435
tissues_transcript_33100	coding	0.433	0	204	639
tissues_transcript_33102	noncoding	-0.0053248	390	555	822
tissues_transcript_3311	coding	0.346	0	123	2099
tissues_transcript_33113	coding	0.46	0	144	2477
tissues_transcript_33115	noncoding	-0.098304	0	99	363
tissues_transcript_33117	coding	0.079	42	237	710
tissues_transcript_33119	coding	0.101	405	522	1062
tissues_transcript_33121	coding	0.039	642	792	1019
tissues_transcript_33128	coding	0.304	2334	2796	3146
tissues_transcript_33129	noncoding	-0.0004096	0	0	1084
tissues_transcript_33133	noncoding	-0.0004096	0	0	248
tissues_transcript_33135	noncoding	-0.0004096	0	0	294
tissues_transcript_33140	noncoding	-0.0028672	171	318	920
tissues_transcript_33147	noncoding	-0.0004096	0	0	201
tissues_transcript_33149	coding	0.32	0	303	586
tissues_transcript_33155	coding	0.298	117	693	3662
tissues_transcript_33164	noncoding	-0.137216	0	33	274
tissues_transcript_33168	noncoding	-0.315392	Full	Length	133
tissues_transcript_3317	coding	0.151	768	1359	2082
tissues_transcript_33187	coding	0.405	0	282	670
tissues_transcript_33191	noncoding	-0.0413696	30	39	250
tissues_transcript_33192	coding	0.423	0	198	922
tissues_transcript_33204	noncoding	-0.294912	24	30	191
tissues_transcript_33206	coding	0.403	0	84	480
tissues_transcript_33218	coding	0.031	48	195	523
tissues_transcript_33226	coding	0.26	117	678	834
tissues_transcript_33227	noncoding	-0.073728	1170	1239	1729
tissues_transcript_33238	coding	0.347	201	603	850
tissues_transcript_33244	coding	0.125	0	225	885
tissues_transcript_33252	coding	0.319	0	156	594
tissues_transcript_33257	noncoding	-0.135168	0	30	320
tissues_transcript_33263	coding	0.451	0	180	614
tissues_transcript_33264	noncoding	-0.008192	81	171	2055
tissues_transcript_33267	noncoding	-0.0004096	0	0	363
tissues_transcript_33279	noncoding	-0.0004096	0	0	208
tissues_transcript_33280	noncoding	-0.1024	351	384	566
tissues_transcript_33283	noncoding	-0.077824	315	420	1123
tissues_transcript_33285	coding	0.449	0	231	453
tissues_transcript_33286	coding	0.181	0	306	650
tissues_transcript_33290	noncoding	-0.0004096	0	0	989
tissues_transcript_33298	coding	0.161	0	459	613
tissues_transcript_33312	coding	0.383	0	162	357
tissues_transcript_33318	noncoding	-0.0344064	873	1197	2471
tissues_transcript_33331	noncoding	-0.069632	0	42	664
tissues_transcript_33332	coding	0.06	555	891	1240
tissues_transcript_33336	noncoding	-0.285082	0	51	319
tissues_transcript_33338	noncoding	-0.032768	120	192	438
tissues_transcript_33339	coding	0.375	0	786	1103
tissues_transcript_33342	coding	0.12	Full	Length	68
tissues_transcript_33345	coding	0.177	1260	1524	1678
tissues_transcript_33348	noncoding	-0.116736	0	51	205
tissues_transcript_33353	coding	0.329	0	30	567
tissues_transcript_33354	coding	0.149	0	558	829
tissues_transcript_33362	noncoding	-0.0413696	0	39	393
tissues_transcript_33363	coding	0.21	18	360	624
tissues_transcript_33375	noncoding	-0.124518	0	69	535
tissues_transcript_33376	coding	0.166	297	588	1079
tissues_transcript_33381	coding	0.375	0	117	628
tissues_transcript_33394	noncoding	-0.0172032	141	309	502
tissues_transcript_33413	coding	0.257	0	285	745
tissues_transcript_33417	noncoding	-0.249856	Full	Length	145
tissues_transcript_33421	coding	0.124	0	48	463
tissues_transcript_33422	coding	0.05	66	192	478
tissues_transcript_33423	coding	0.569	0	264	569
tissues_transcript_33425	coding	0.231	0	264	639
tissues_transcript_33431	noncoding	-0.260096	0	27	319
tissues_transcript_33434	coding	0.592	0	282	609
tissues_transcript_33436	noncoding	-0.11223	0	120	769
tissues_transcript_33442	coding	0.21	180	621	1362
tissues_transcript_33443	coding	0.34	69	351	614
tissues_transcript_33447	coding	0.169	1446	1704	2915
tissues_transcript_33456	coding	0.188	33	273	428
tissues_transcript_33468	noncoding	-0.04096	135	216	1209
tissues_transcript_33474	noncoding	-0.0004096	0	0	170
tissues_transcript_33489	noncoding	-0.0004096	0	0	165
tissues_transcript_33497	noncoding	-0.0761856	0	141	308
tissues_transcript_33500	noncoding	-0.0114688	192	420	749
tissues_transcript_33501	coding	0.494	0	450	744
tissues_transcript_33504	coding	0.1	Full	Length	64
tissues_transcript_33505	coding	0.389	0	72	386
tissues_transcript_33507	noncoding	-0.0974848	0	111	678
tissues_transcript_33515	coding	0.417	0	141	713
tissues_transcript_33516	coding	0.454	0	228	476
tissues_transcript_33530	noncoding	-0.241664	Full	Length	137
tissues_transcript_33540	noncoding	-0.0155648	294	489	844
tissues_transcript_33541	noncoding	-0.0004096	0	0	255
tissues_transcript_33545	coding	0.132	153	306	462
tissues_transcript_33549	noncoding	-0.04096	1056	1185	1370
tissues_transcript_33555	coding	0.216	888	1377	2600
tissues_transcript_33559	noncoding	-0.0344064	18	261	2134
tissues_transcript_33565	noncoding	-0.0049152	237	309	2753
tissues_transcript_33567	coding	0.115	165	378	568
tissues_transcript_33570	coding	0.03	615	753	908
tissues_transcript_33586	coding	0.092	498	768	1311
tissues_transcript_33588	coding	0.487	0	627	1174
tissues_transcript_33592	coding	0.103	450	1008	1416
tissues_transcript_33596	coding	0.11	6	387	1040
tissues_transcript_33600	coding	0.125	327	591	792
tissues_transcript_33602	coding	0.065	15	135	1590
tissues_transcript_33605	noncoding	-0.028672	0	33	279
tissues_transcript_33610	noncoding	-0.0585728	69	105	524
tissues_transcript_33611	noncoding	-0.0413696	192	273	487
tissues_transcript_33624	coding	0.202	285	477	815
tissues_transcript_33627	noncoding	-0.004096	162	291	585
tissues_transcript_33628	coding	0.008	Full	Length	61
tissues_transcript_33629	noncoding	-0.0262144	87	237	506
tissues_transcript_33636	noncoding	-0.0004096	0	0	237
tissues_transcript_33645	coding	0.186	21	111	497
tissues_transcript_33648	coding	0.331	0	291	563
tissues_transcript_33649	noncoding	-0.049152	105	159	572
tissues_transcript_33650	noncoding	-0.0749568	0	117	505
tissues_transcript_33656	coding	0.423	0	210	704
tissues_transcript_33659	coding	0.091	66	543	928
tissues_transcript_33664	coding	0.243	6	540	819
tissues_transcript_33673	coding	0.193	0	81	274
tissues_transcript_33674	coding	0.565	0	93	399
tissues_transcript_33682	coding	0.142	6	183	574
tissues_transcript_33684	coding	0.106	288	498	765
tissues_transcript_33698	coding	0.165	0	279	713
tissues_transcript_33699	coding	0.194	Full	Length	55
tissues_transcript_33705	noncoding	-0.0192512	969	1116	1271
tissues_transcript_33707	noncoding	-0.190874	0	30	518
tissues_transcript_33709	coding	0.174	105	480	1202
tissues_transcript_33715	noncoding	-0.18432	Full	Length	103
tissues_transcript_33716	coding	0.543	0	78	451
tissues_transcript_33717	coding	0.382	0	213	871
tissues_transcript_33718	noncoding	-0.0004096	0	0	303
tissues_transcript_33734	noncoding	-0.208896	0	69	385
tissues_transcript_33742	noncoding	-0.1024	240	330	821
tissues_transcript_33743	coding	0.562	0	243	544
tissues_transcript_33749	noncoding	-0.0466944	1149	1419	2269
tissues_transcript_33759	coding	0.468	0	210	441
tissues_transcript_33761	noncoding	-0.069632	0	24	1056
tissues_transcript_33770	coding	0.27	Full	Length	150
tissues_transcript_33779	coding	0.14	777	1188	1380
tissues_transcript_33782	coding	0.083	45	447	922
tissues_transcript_33783	noncoding	-0.0004096	0	0	232
tissues_transcript_33786	noncoding	-0.0004096	0	0	277
tissues_transcript_33789	noncoding	-0.012288	456	474	1676
tissues_transcript_33791	noncoding	-0.094208	0	108	650
tissues_transcript_33796	noncoding	-0.0012288	0	114	462
tissues_transcript_33804	noncoding	-0.118784	0	21	336
tissues_transcript_33805	coding	0.998	0	663	875
tissues_transcript_33807	coding	0.371	0	228	646
tissues_transcript_33817	noncoding	-0.036864	855	975	2042
tissues_transcript_33818	coding	0.063	75	240	510
tissues_transcript_33825	coding	0.145	84	318	658
tissues_transcript_33840	noncoding	-0.12247	0	30	385
tissues_transcript_33844	coding	0.271	0	189	522
tissues_transcript_33848	coding	0.345	0	117	272
tissues_transcript_33853	noncoding	-0.0806912	0	141	510
tissues_transcript_33854	noncoding	-0.0077824	0	75	528
tissues_transcript_33863	coding	0.209	108	336	603
tissues_transcript_33868	coding	0.518	0	411	630
tissues_transcript_33870	noncoding	-0.120832	0	84	474
tissues_transcript_33878	noncoding	-0.0393216	738	942	1638
tissues_transcript_33879	coding	0.115	21	285	2718
tissues_transcript_33880	noncoding	-0.0004096	0	0	235
tissues_transcript_33888	noncoding	-0.0004096	0	0	176
tissues_transcript_33900	coding	0.242	105	324	479
tissues_transcript_33902	noncoding	-0.049152	270	336	490
tissues_transcript_33907	coding	0.379	0	168	414
tissues_transcript_33915	noncoding	-0.156467	0	90	441
tissues_transcript_33917	noncoding	-0.263782	0	36	342
tissues_transcript_33928	noncoding	-0.0004096	0	0	168
tissues_transcript_33929	coding	0.011	6	150	373
tissues_transcript_33932	noncoding	-0.06144	267	372	527
tissues_transcript_33943	noncoding	-0.274432	Full	Length	93
tissues_transcript_33945	noncoding	-0.065536	12	117	518
tissues_transcript_33946	noncoding	-0.0868352	0	147	698
tissues_transcript_33949	noncoding	-0.106496	135	153	695
tissues_transcript_33950	coding	0.298	0	303	530
tissues_transcript_33967	coding	0.142	0	150	1451
tissues_transcript_33968	coding	0.018	108	357	1703
tissues_transcript_33975	coding	0.588	0	117	366
tissues_transcript_33977	coding	0.19	Full	Length	121
tissues_transcript_33980	coding	0.47	0	171	489
tissues_transcript_33984	noncoding	-0.0004096	0	0	335
tissues_transcript_33985	coding	0.156	0	315	998
tissues_transcript_33992	coding	0.207	273	543	1463
tissues_transcript_33998	coding	0.442	0	396	889
tissues_transcript_34001	coding	0.386	0	384	1056
tissues_transcript_34002	coding	0.492	0	63	286
tissues_transcript_34003	coding	0.543	0	84	312
tissues_transcript_34004	noncoding	-0.120422	0	153	824
tissues_transcript_34006	coding	0.04	1842	1944	3261
tissues_transcript_34007	coding	0.109	1470	1668	1909
tissues_transcript_34010	coding	0.293	0	246	487
tissues_transcript_34025	noncoding	-0.0004096	0	0	328
tissues_transcript_34029	coding	0.243	0	237	436
tissues_transcript_34031	noncoding	-0.012288	0	12	174
tissues_transcript_34035	coding	0.11	1575	1806	2099
tissues_transcript_34036	noncoding	-0.0073728	81	219	373
tissues_transcript_34039	noncoding	-0.0004096	0	0	383
tissues_transcript_34041	noncoding	-0.008192	270	414	796
tissues_transcript_34044	noncoding	-0.109363	0	93	342
tissues_transcript_34045	coding	0.131	405	579	1928
tissues_transcript_34046	coding	0.474	0	243	855
tissues_transcript_34048	noncoding	-0.0319488	0	30	283
tissues_transcript_34054	noncoding	-0.036864	9	129	323
tissues_transcript_34057	noncoding	-0.0004096	0	0	510
tissues_transcript_34058	noncoding	-0.145818	0	21	198
tissues_transcript_34062	coding	0.197	1938	2175	3168
tissues_transcript_34066	noncoding	-0.237568	126	141	298
tissues_transcript_34069	noncoding	-0.254771	0	18	239
tissues_transcript_34071	noncoding	-0.10281	0	75	1274
tissues_transcript_34073	coding	0.328	0	348	813
tissues_transcript_34080	coding	0.112	48	225	455
tissues_transcript_34082	noncoding	-0.147046	0	60	268
tissues_transcript_34087	coding	0.04	267	384	831
tissues_transcript_34089	coding	0.149	333	603	925
tissues_transcript_34091	coding	0.442	0	261	648
tissues_transcript_34093	noncoding	-0.045056	60	189	812
tissues_transcript_34095	coding	0.213	0	51	435
tissues_transcript_34098	coding	0.576	0	243	636
tissues_transcript_34104	noncoding	-0.0004096	0	0	873
tissues_transcript_34107	noncoding	-0.466944	Full	Length	71
tissues_transcript_34108	coding	0.001	Full	Length	85
tissues_transcript_34120	coding	0.597	0	105	527
tissues_transcript_34131	noncoding	-0.195789	0	105	273
tissues_transcript_34133	noncoding	-0.012288	117	240	1129
tissues_transcript_34137	coding	0.183	189	435	721
tissues_transcript_34139	coding	0.131	435	603	3002
tissues_transcript_34141	coding	0.088	207	375	531
tissues_transcript_34143	noncoding	-0.073728	69	111	1122
tissues_transcript_34148	coding	0.389	0	69	531
tissues_transcript_34149	noncoding	-0.0376832	393	438	685
tissues_transcript_3415	coding	0.161	189	408	2058
tissues_transcript_34155	noncoding	-0.045056	108	135	460
tissues_transcript_34158	coding	0.244	0	555	901
tissues_transcript_34167	coding	0.219	210	738	960
tissues_transcript_34177	noncoding	-0.0540672	0	147	529
tissues_transcript_34180	noncoding	-0.0004096	0	0	198
tissues_transcript_34182	noncoding	-0.0004096	150	150	307
tissues_transcript_34184	coding	0.067	Full	Length	105
tissues_transcript_34189	noncoding	-0.014336	2256	2349	3671
tissues_transcript_34193	noncoding	-0.311296	129	144	776
tissues_transcript_34211	coding	0.165	0	201	647
tissues_transcript_34213	noncoding	-0.121651	0	24	192
tissues_transcript_34221	noncoding	-0.0004096	0	0	229
tissues_transcript_34223	noncoding	-0.032768	615	678	960
tissues_transcript_34224	noncoding	-0.036864	18	81	388
tissues_transcript_34226	noncoding	-0.0004096	0	0	700
tissues_transcript_34228	coding	0.29	87	291	620
tissues_transcript_34237	noncoding	-0.0094208	18	21	269
tissues_transcript_34256	noncoding	-0.0004096	0	0	197
tissues_transcript_34258	noncoding	-0.057344	180	264	465
tissues_transcript_34261	noncoding	-0.094208	246	282	435
tissues_transcript_34267	noncoding	-0.201114	0	249	453
tissues_transcript_34277	coding	0.418	0	165	537
tissues_transcript_34282	coding	0.132	486	618	1062
tissues_transcript_34291	coding	0.194	Full	Length	96
tissues_transcript_34296	noncoding	-0.0004096	0	0	369
tissues_transcript_34297	coding	0.069	216	546	757
tissues_transcript_34302	noncoding	-0.0004096	51	159	528
tissues_transcript_34303	noncoding	-0.196608	Full	Length	152
tissues_transcript_34306	coding	0.422	0	453	606
tissues_transcript_34323	noncoding	-0.249856	Full	Length	135
tissues_transcript_34324	noncoding	-0.0483328	201	429	810
tissues_transcript_34325	noncoding	-0.0520192	84	90	289
tissues_transcript_34328	noncoding	-0.248218	0	102	441
tissues_transcript_34330	coding	0.17	0	75	447
tissues_transcript_34342	coding	0.389	0	387	3414
tissues_transcript_34345	coding	0.633	0	114	409
tissues_transcript_34347	noncoding	-0.0987136	24	39	217
tissues_transcript_34358	noncoding	-0.0004096	0	0	234
tissues_transcript_34362	coding	0.503	0	417	719
tissues_transcript_34366	noncoding	-0.0004096	0	0	601
tissues_transcript_34369	coding	0.07	900	1020	1386
tissues_transcript_34373	coding	0.314	0	213	1043
tissues_transcript_34382	coding	0.138	1362	1581	2496
tissues_transcript_34383	coding	0.173	159	549	702
tissues_transcript_34384	coding	0.661	0	42	482
tissues_transcript_34387	coding	0.373	0	312	1207
tissues_transcript_34388	noncoding	-0.0856064	0	42	385
tissues_transcript_34389	noncoding	-0.0237568	45	201	444
tissues_transcript_34395	noncoding	-0.028672	0	78	523
tissues_transcript_34401	noncoding	-0.0004096	0	0	168
tissues_transcript_34405	noncoding	-0.0004096	0	0	180
tissues_transcript_34406	coding	0.05	72	189	1086
tissues_transcript_34409	coding	0.442	0	459	839
tissues_transcript_34414	noncoding	-0.196608	306	387	1160
tissues_transcript_34415	noncoding	-0.0004096	0	0	379
tissues_transcript_34420	noncoding	-0.0888832	90	180	531
tissues_transcript_34425	coding	0.2	0	351	1090
tissues_transcript_34429	noncoding	-0.0561152	228	357	512
tissues_transcript_34439	coding	0.222	0	225	2046
tissues_transcript_34445	noncoding	-0.094208	366	447	924
tissues_transcript_34446	coding	0.38	Full	Length	98
tissues_transcript_34449	noncoding	-0.0393216	0	72	296
tissues_transcript_34457	noncoding	-0.0372736	0	138	502
tissues_transcript_34458	coding	0.2	Full	Length	87
tissues_transcript_34461	noncoding	-0.0004096	48	48	202
tissues_transcript_34465	coding	0.189	0	66	613
tissues_transcript_34467	coding	0.279	0	177	480
tissues_transcript_34470	noncoding	-0.088064	180	189	460
tissues_transcript_34478	coding	0.309	0	144	420
tissues_transcript_34481	noncoding	-0.0483328	447	606	875
tissues_transcript_34485	noncoding	-0.0565248	0	183	469
tissues_transcript_34489	coding	0.235	216	486	932
tissues_transcript_34492	coding	0.156	1722	1983	3810
tissues_transcript_34497	noncoding	-0.0004096	0	0	343
tissues_transcript_34498	noncoding	-0.0004096	0	0	218
tissues_transcript_34502	noncoding	-0.004096	60	90	321
tissues_transcript_34506	noncoding	-0.045056	21	120	473
tissues_transcript_34507	noncoding	-0.0004096	0	0	285
tissues_transcript_34513	noncoding	-0.0004096	0	0	553
tissues_transcript_34518	noncoding	-0.14336	0	18	259
tissues_transcript_34519	coding	0.203	417	708	2699
tissues_transcript_34524	coding	0.486	0	177	1048
tissues_transcript_34528	noncoding	-0.151552	210	282	1225
tissues_transcript_34530	noncoding	-0.0004096	0	0	471
tissues_transcript_34532	noncoding	-0.107725	0	129	840
tissues_transcript_34533	coding	0.091	1806	1968	2545
tissues_transcript_34535	coding	0.318	81	546	909
tissues_transcript_34538	noncoding	-0.0004096	0	0	566
tissues_transcript_34539	noncoding	-0.012288	144	279	499
tissues_transcript_34547	noncoding	-0.012288	21	57	211
tissues_transcript_34554	noncoding	-0.167936	Full	Length	67
tissues_transcript_34555	noncoding	-0.178176	0	213	494
tissues_transcript_34565	noncoding	-0.024576	87	318	652
tissues_transcript_34571	coding	0.292	0	507	714
tissues_transcript_34575	noncoding	-0.0004096	0	0	323
tissues_transcript_34578	noncoding	-0.115507	0	12	297
tissues_transcript_34588	noncoding	-0.0053248	0	54	817
tissues_transcript_34592	coding	0.261	135	402	805
tissues_transcript_34596	noncoding	-0.0004096	0	0	658
tissues_transcript_34599	coding	0.186	1266	1464	1833
tissues_transcript_34602	coding	0.274	0	318	587
tissues_transcript_34603	coding	0.101	897	999	1709
tissues_transcript_34607	coding	0.137	Full	Length	60
tissues_transcript_34613	noncoding	-0.331776	1041	1050	1420
tissues_transcript_34616	coding	0.178	84	249	673
tissues_transcript_34622	coding	0.222	0	198	437
tissues_transcript_34626	coding	0.326	0	168	1130
tissues_transcript_34627	coding	0.096	84	315	646
tissues_transcript_34631	coding	0.114	192	357	1093
tissues_transcript_34633	noncoding	-0.136806	0	18	262
tissues_transcript_34637	coding	0.129	168	375	661
tissues_transcript_34638	noncoding	-0.0282624	228	525	1658
tissues_transcript_34652	coding	0.144	0	567	1211
tissues_transcript_34655	noncoding	-0.0032768	105	240	405
tissues_transcript_34659	coding	0.284	0	222	549
tissues_transcript_34662	noncoding	-0.077824	723	804	1159
tissues_transcript_34664	coding	0.095	405	1161	1389
tissues_transcript_34667	coding	0.522	0	186	865
tissues_transcript_34668	coding	0.368	0	285	676
tissues_transcript_34672	noncoding	-0.024576	219	279	602
tissues_transcript_34676	noncoding	-0.049152	573	699	1193
tissues_transcript_34685	noncoding	-0.0004096	45	45	315
tissues_transcript_34686	coding	0.592	0	141	488
tissues_transcript_34692	coding	0.069	99	348	756
tissues_transcript_34698	coding	0.223	0	57	441
tissues_transcript_34700	noncoding	-0.0004096	0	0	253
tissues_transcript_34701	noncoding	-0.0802816	126	165	415
tissues_transcript_34712	coding	0.164	468	1233	1957
tissues_transcript_34719	noncoding	-0.377242	0	99	648
tissues_transcript_34720	coding	0.285	0	162	534
tissues_transcript_34727	noncoding	-0.0004096	0	0	906
tissues_transcript_34736	coding	0.185	855	1104	1716
tissues_transcript_34741	noncoding	-0.032768	1176	1347	2455
tissues_transcript_34742	coding	0.28	0	177	477
tissues_transcript_34758	noncoding	-0.07168	0	9	174
tissues_transcript_34761	coding	0.078	696	888	1293
tissues_transcript_34763	coding	0.334	0	258	543
tissues_transcript_34766	noncoding	-0.045056	183	204	359
tissues_transcript_34767	coding	0.38	Full	Length	148
tissues_transcript_34775	noncoding	-0.0004096	0	0	506
tissues_transcript_34779	coding	0.218	213	387	949
tissues_transcript_34780	coding	0.093	801	966	1238
tissues_transcript_34786	noncoding	-0.258458	0	33	928
tissues_transcript_34787	coding	0.065	228	354	1973
tissues_transcript_34788	noncoding	-0.049152	156	276	515
tissues_transcript_34789	noncoding	-0.012288	3096	3540	4316
tissues_transcript_34796	coding	0.363	564	1029	2051
tissues_transcript_34799	coding	0.628	0	213	368
tissues_transcript_34800	noncoding	-0.0487424	144	378	534
tissues_transcript_34801	coding	0.34	0	210	472
tissues_transcript_34804	noncoding	-0.0004096	0	0	246
tissues_transcript_34809	coding	0.357	0	141	616
tissues_transcript_34811	coding	0.328	0	66	373
tissues_transcript_34814	noncoding	-0.057344	102	192	623
tissues_transcript_34818	coding	0.277	0	543	1407
tissues_transcript_34824	coding	0.303	51	855	1101
tissues_transcript_34825	coding	0.344	0	573	845
tissues_transcript_34844	noncoding	-0.100762	0	117	538
tissues_transcript_34847	noncoding	-0.0278528	129	249	558
tissues_transcript_34849	noncoding	-0.08192	225	267	964
tissues_transcript_34865	coding	0.307	0	96	306
tissues_transcript_34869	coding	0.248	405	693	847
tissues_transcript_34874	coding	0.348	0	384	1606
tissues_transcript_34877	coding	0.469	0	483	770
tissues_transcript_34882	noncoding	-0.0004096	0	0	166
tissues_transcript_34884	noncoding	-0.0004096	0	0	233
tissues_transcript_34887	coding	0.13	1080	1287	1616
tissues_transcript_34888	noncoding	-0.23511	0	42	315
tissues_transcript_34893	noncoding	-0.0004096	0	0	166
tissues_transcript_34894	coding	0.093	306	438	684
tissues_transcript_34898	coding	0.194	15	270	3506
tissues_transcript_34904	noncoding	-0.0073728	1419	1458	1657
tissues_transcript_34910	coding	0.139	87	294	930
tissues_transcript_34916	coding	0.379	0	210	453
tissues_transcript_34925	noncoding	-0.0004096	0	0	165
tissues_transcript_34927	noncoding	-0.0004096	0	0	452
tissues_transcript_34930	noncoding	-0.278528	267	318	623
tissues_transcript_34931	coding	0.211	21	300	1779
tissues_transcript_34932	coding	0.175	297	480	1257
tissues_transcript_34938	coding	0.277	0	144	464
tissues_transcript_34941	coding	0.06	477	612	1318
tissues_transcript_34943	noncoding	-0.0004096	972	972	2238
tissues_transcript_34947	coding	0.279	0	138	435
tissues_transcript_34948	noncoding	-0.053248	903	1023	1179
tissues_transcript_34951	coding	0.294	0	183	496
tissues_transcript_34953	coding	0.097	603	1218	1711
tissues_transcript_34954	coding	0.082	0	165	686
tissues_transcript_34967	noncoding	-0.0004096	492	633	932
tissues_transcript_34975	coding	0.166	591	921	1696
tissues_transcript_34978	noncoding	-0.0004096	0	0	370
tissues_transcript_34983	noncoding	-0.0933888	0	27	351
tissues_transcript_34988	noncoding	-0.059392	0	45	792
tissues_transcript_34989	noncoding	-0.0004096	0	0	244
tissues_transcript_34990	coding	0.25	0	249	852
tissues_transcript_34992	noncoding	-0.251494	0	81	1267
tissues_transcript_34993	noncoding	-0.311296	33	78	1511
tissues_transcript_34998	coding	0.237	0	60	395
tissues_transcript_350	coding	0.17	360	744	3430
tissues_transcript_35009	noncoding	-0.14336	Full	Length	136
tissues_transcript_35011	noncoding	-0.004096	390	489	831
tissues_transcript_35013	coding	0.173	636	855	1111
tissues_transcript_35026	coding	0.182	174	513	831
tissues_transcript_35029	noncoding	-0.0458752	552	615	1317
tissues_transcript_35036	coding	0.085	1941	2121	2481
tissues_transcript_35037	coding	0.246	Full	Length	122
tissues_transcript_35038	coding	0.183	0	345	1012
tissues_transcript_35040	noncoding	-0.442368	222	255	564
tissues_transcript_35046	coding	0.22	1227	1464	2574
tissues_transcript_35054	noncoding	-0.155648	42	63	431
tissues_transcript_35056	coding	0.614	0	174	455
tissues_transcript_35059	coding	0.032	390	1239	1460
tissues_transcript_35061	noncoding	-0.176128	27	87	321
tissues_transcript_35063	noncoding	-0.008192	315	387	543
tissues_transcript_35080	noncoding	-0.191283	0	87	440
tissues_transcript_35082	noncoding	-0.166707	0	75	407
tissues_transcript_35085	noncoding	-0.10199	0	111	634
tissues_transcript_35089	noncoding	-0.0282624	228	408	797
tissues_transcript_35094	coding	0.293	0	345	656
tissues_transcript_35097	coding	0.597	0	159	417
tissues_transcript_35102	coding	0.06	324	423	1309
tissues_transcript_35111	noncoding	-0.0659456	282	444	686
tissues_transcript_35112	coding	0.131	0	675	2783
tissues_transcript_35119	coding	0.391	0	282	1249
tissues_transcript_35125	coding	0.094	0	132	373
tissues_transcript_35131	noncoding	-0.014336	36	246	565
tissues_transcript_35132	coding	0.234	855	1128	1282
tissues_transcript_35134	coding	0.147	744	1116	1322
tissues_transcript_35142	coding	0.144	396	1065	1250
tissues_transcript_35146	coding	0.419	0	39	359
tissues_transcript_35149	noncoding	-0.012288	240	366	893
tissues_transcript_35151	noncoding	-0.08192	Full	Length	124
tissues_transcript_35152	coding	0.31	90	606	938
tissues_transcript_35157	noncoding	-0.151552	591	681	1141
tissues_transcript_35170	noncoding	-0.0004096	0	0	331
tissues_transcript_35184	noncoding	-0.0004096	0	0	372
tissues_transcript_35187	coding	0.246	0	213	609
tissues_transcript_35188	noncoding	-0.154829	0	30	284
tissues_transcript_35199	coding	0.107	360	594	1632
tissues_transcript_35200	noncoding	-0.208896	Full	Length	134
tissues_transcript_35201	noncoding	-0.18432	Full	Length	65
tissues_transcript_35202	coding	0.235	0	96	724
tissues_transcript_35204	noncoding	-0.0004096	0	0	232
tissues_transcript_35210	noncoding	-0.0413696	0	153	1127
tissues_transcript_35213	noncoding	-0.0610304	0	129	531
tissues_transcript_35216	coding	0.143	1317	2043	2767
tissues_transcript_35220	coding	0.053	270	429	2525
tissues_transcript_35231	noncoding	-0.190874	267	285	585
tissues_transcript_35242	coding	0.308	0	249	844
tissues_transcript_35257	noncoding	-0.049152	78	150	304
tissues_transcript_35261	noncoding	-0.0004096	0	0	232
tissues_transcript_35262	coding	0.118	108	561	877
tissues_transcript_35265	coding	0.077	765	864	1588
tissues_transcript_35269	coding	0.287	282	531	955
tissues_transcript_35272	noncoding	-0.02048	297	360	1033
tissues_transcript_35273	noncoding	-0.0004096	0	0	238
tissues_transcript_35274	noncoding	-0.014336	264	402	960
tissues_transcript_35275	noncoding	-0.147456	897	966	2609
tissues_transcript_35281	coding	0.393	207	480	635
tissues_transcript_35292	coding	0.436	0	330	1323
tissues_transcript_35299	noncoding	-0.0004096	0	0	182
tissues_transcript_35310	noncoding	-0.0114688	93	261	897
tissues_transcript_35314	noncoding	-0.008192	117	186	342
tissues_transcript_35316	coding	0.303	0	228	501
tissues_transcript_35320	noncoding	-0.0004096	0	0	174
tissues_transcript_35324	coding	0.589	0	90	387
tissues_transcript_35325	noncoding	-0.0462848	0	24	559
tissues_transcript_35332	coding	0.661	0	42	300
tissues_transcript_35338	noncoding	-0.032768	0	96	399
tissues_transcript_35346	coding	0.22	0	837	992
tissues_transcript_35347	noncoding	-0.057344	0	96	533
tissues_transcript_35349	noncoding	-0.196608	0	42	400
tissues_transcript_35352	noncoding	-0.004096	24	60	705
tissues_transcript_35354	noncoding	-0.0004096	0	0	344
tissues_transcript_35364	coding	0.311	0	162	1608
tissues_transcript_35369	coding	0.096	189	303	801
tissues_transcript_35372	noncoding	-0.0004096	0	0	211
tissues_transcript_35373	coding	0.207	195	1065	3347
tissues_transcript_35378	noncoding	-0.312934	0	72	389
tissues_transcript_35381	coding	0.587	0	276	998
tissues_transcript_35386	coding	0.28	0	465	858
tissues_transcript_35391	noncoding	-0.0004096	0	0	267
tissues_transcript_35394	coding	0.294	0	159	577
tissues_transcript_35396	coding	0.152	414	642	1897
tissues_transcript_35398	noncoding	-0.0004096	0	0	287
tissues_transcript_3540	coding	0.227	444	711	2015
tissues_transcript_35401	noncoding	-0.0561152	0	150	362
tissues_transcript_35407	coding	0.312	0	225	1880
tissues_transcript_35416	coding	0.376	0	636	972
tissues_transcript_35424	noncoding	-0.0004096	0	0	215
tissues_transcript_35426	noncoding	-0.057344	546	660	1416
tissues_transcript_3543	coding	0.076	291	558	2008
tissues_transcript_35430	noncoding	-0.0970752	0	42	233
tissues_transcript_35437	coding	0.192	0	180	1073
tissues_transcript_35438	noncoding	-0.0458752	396	444	696
tissues_transcript_35439	coding	0.041	63	228	670
tissues_transcript_35443	noncoding	-0.0434176	0	171	513
tissues_transcript_35446	coding	0.61	0	132	533
tissues_transcript_35447	noncoding	-0.024576	192	375	711
tissues_transcript_35452	coding	0.293	0	339	556
tissues_transcript_35453	noncoding	-0.0638976	0	21	1532
tissues_transcript_35457	coding	0.17	Full	Length	139
tissues_transcript_35459	noncoding	-0.188416	297	312	1792
tissues_transcript_35460	noncoding	-0.069632	54	177	341
tissues_transcript_35464	coding	0.15	Full	Length	98
tissues_transcript_35466	coding	0.611	0	264	1288
tissues_transcript_35469	noncoding	-0.0004096	0	0	231
tissues_transcript_35472	noncoding	-0.106496	1275	1353	1640
tissues_transcript_35473	noncoding	-0.069632	54	156	468
tissues_transcript_35474	coding	0.24	Full	Length	141
tissues_transcript_35481	noncoding	-0.155648	312	390	1398
tissues_transcript_35485	coding	0.232	21	246	402
tissues_transcript_35491	noncoding	-0.0647168	105	297	451
tissues_transcript_35494	noncoding	-0.036864	399	402	556
tissues_transcript_355	coding	0.15	1314	1734	3334
tissues_transcript_35505	coding	0.194	213	567	926
tissues_transcript_35507	coding	0.142	1929	2034	2581
tissues_transcript_35509	noncoding	-0.191693	0	102	343
tissues_transcript_35517	noncoding	-0.0004096	0	0	166
tissues_transcript_35527	coding	0.346	0	369	1209
tissues_transcript_35528	noncoding	-0.086016	1059	1155	1310
tissues_transcript_35531	coding	0.113	174	576	807
tissues_transcript_35532	noncoding	-0.104858	75	432	776
tissues_transcript_35534	coding	0.601	0	357	570
tissues_transcript_35536	noncoding	-0.090112	186	234	389
tissues_transcript_35538	coding	0.174	0	123	314
tissues_transcript_35540	coding	0.545	0	213	483
tissues_transcript_35542	noncoding	-0.0004096	0	0	338
tissues_transcript_35546	coding	0.495	0	318	576
tissues_transcript_35547	noncoding	-0.159744	Full	Length	84
tissues_transcript_35551	noncoding	-0.086016	0	204	438
tissues_transcript_35557	noncoding	-0.110592	Full	Length	112
tissues_transcript_35561	noncoding	-0.004096	1350	1449	1755
tissues_transcript_35565	noncoding	-0.0217088	99	393	2813
tissues_transcript_35567	noncoding	-0.0483328	0	105	987
tissues_transcript_35568	coding	0.572	0	54	275
tissues_transcript_35573	noncoding	-0.0004096	0	0	226
tissues_transcript_35578	noncoding	-0.0794624	0	153	524
tissues_transcript_35580	coding	0.254	393	789	957
tissues_transcript_35585	noncoding	-0.118784	0	63	600
tissues_transcript_35589	noncoding	-0.196608	81	111	289
tissues_transcript_35590	noncoding	-0.094208	234	312	1092
tissues_transcript_35591	coding	0.405	0	519	740
tissues_transcript_35595	noncoding	-0.0151552	0	21	273
tissues_transcript_35596	coding	0.37	Full	Length	137
tissues_transcript_35599	noncoding	-0.118374	0	66	331
tissues_transcript_35608	coding	0.016	702	927	1429
tissues_transcript_35609	noncoding	-0.0909312	759	768	1172
tissues_transcript_35615	noncoding	-0.196608	93	168	358
tissues_transcript_35617	noncoding	-0.016384	282	402	1634
tissues_transcript_35620	coding	0.212	750	945	1204
tissues_transcript_35627	noncoding	-0.131072	108	183	838
tissues_transcript_35628	coding	0.104	258	612	832
tissues_transcript_35630	noncoding	-0.098304	15	66	505
tissues_transcript_35631	noncoding	-0.0004096	0	0	215
tissues_transcript_35633	coding	0.119	147	354	509
tissues_transcript_35634	coding	0.178	99	501	654
tissues_transcript_35641	coding	0.264	Full	Length	86
tissues_transcript_35651	noncoding	-0.077824	126	246	403
tissues_transcript_35659	coding	0.197	552	852	1330
tissues_transcript_35665	noncoding	-0.167936	108	147	707
tissues_transcript_35667	noncoding	-0.028672	186	249	423
tissues_transcript_35671	noncoding	-0.0028672	108	237	393
tissues_transcript_35675	coding	0.242	0	249	852
tissues_transcript_35676	noncoding	-0.0688128	93	327	1765
tissues_transcript_35679	noncoding	-0.0004096	0	0	188
tissues_transcript_35685	noncoding	-0.231424	0	228	966
tissues_transcript_35687	coding	0.122	318	561	963
tissues_transcript_35688	noncoding	-0.0004096	0	0	240
tissues_transcript_35692	noncoding	-0.0200704	675	678	1466
tissues_transcript_35698	noncoding	-0.180224	0	54	538
tissues_transcript_35701	noncoding	-0.045056	81	213	439
tissues_transcript_35704	noncoding	-0.0831488	0	96	421
tissues_transcript_35723	coding	0.199	141	405	844
tissues_transcript_35724	coding	0.479	0	117	465
tissues_transcript_35728	noncoding	-0.0323584	120	144	660
tissues_transcript_35731	noncoding	-0.334643	0	30	348
tissues_transcript_35735	coding	0.34	0	186	476
tissues_transcript_35737	noncoding	-0.06144	0	78	324
tissues_transcript_35739	noncoding	-0.0090112	0	12	597
tissues_transcript_35740	coding	0.16	Full	Length	90
tissues_transcript_35746	coding	0.278	0	249	925
tissues_transcript_35757	noncoding	-0.0004096	0	0	541
tissues_transcript_35780	coding	0.211	54	447	1197
tissues_transcript_35783	coding	0.017	0	132	607
tissues_transcript_35787	noncoding	-0.0401408	303	591	931
tissues_transcript_35788	coding	0.071	237	1275	1760
tissues_transcript_35789	noncoding	-0.06144	0	105	282
tissues_transcript_35796	coding	0.487	0	249	493
tissues_transcript_35798	coding	0.352	0	165	481
[truncated: 12,530 more rows]

## Sheet: cpat
Table S5 LncRNA predicted by CPAT in R. cordifolia
#ID	mRNA_size	ORF_size	Fickett_score	Hexamer_score	coding_prob	coding_noncoding
tissues_transcript_7	5247	291	1.0871	-0.0613331	0.184628	no
tissues_transcript_16	4629	405	0.8876	-0.201182	0.152858	no
tissues_transcript_56	4233	276	0.8222	0.0877375	0.167134	no
tissues_transcript_76	4096	336	0.4139	-0.00329213	0.0527917	no
tissues_transcript_101	3969	207	0.9535	-0.0936611	0.0468992	no
tissues_transcript_187	3787	183	0.7986	-0.22792	0.00976694	no
tissues_transcript_204	3743	201	0.8654	-0.082434	0.0355019	no
tissues_transcript_205	3736	246	0.452	-0.354021	0.00281125	no
tissues_transcript_210	3740	300	0.4649	-0.226253	0.0115713	no
tissues_transcript_247	3633	303	0.8043	0.0533217	0.176295	no
tissues_transcript_262	3596	381	0.6163	-0.0734811	0.110611	no
tissues_transcript_278	3574	480	0.5315	-0.0374875	0.259298	no
tissues_transcript_297	3492	363	0.4376	-0.051494	0.0593689	no
tissues_transcript_327	3504	243	0.6038	-0.396258	0.00359297	no
tissues_transcript_350	3430	153	0.7845	-0.105119	0.0142253	no
tissues_transcript_355	3334	387	0.6333	-0.138752	0.0878235	no
tissues_transcript_383	3372	285	0.4716	-0.0487893	0.0294481	no
tissues_transcript_402	3381	210	0.8232	0.0259677	0.0648189	no
tissues_transcript_450	3307	354	0.5726	-0.096784	0.065205	no
tissues_transcript_496	3213	321	0.6437	-0.151494	0.0425441	no
tissues_transcript_559	3132	177	0.7946	0.0238336	0.0416374	no
tissues_transcript_569	3185	495	0.6773	-0.0665361	0.36955	no
tissues_transcript_571	3182	300	0.845	0.102952	0.248054	no
tissues_transcript_576	3180	213	0.8728	-0.0944386	0.0397632	no
tissues_transcript_625	3111	495	0.571	-0.0329663	0.333407	no
tissues_transcript_727	3053	294	0.5902	-0.0703957	0.0431348	no
tissues_transcript_820	2979	387	0.9989	-0.187233	0.205062	no
tissues_transcript_825	2987	240	0.6304	-0.173492	0.014966	no
tissues_transcript_896	2926	90	0.63	0.13324	0.017955	no
tissues_transcript_907	2859	240	0.6378	-0.0301069	0.0361149	no
tissues_transcript_1033	2832	150	0.4918	-0.404245	0.000855175	no
tissues_transcript_1044	2818	336	0.7751	0.0315305	0.204133	no
tissues_transcript_1107	2811	300	0.6084	-0.105916	0.0402431	no
tissues_transcript_1270	2722	219	0.9213	0.195343	0.237518	no
tissues_transcript_1464	2547	465	0.5062	-0.109836	0.156123	no
tissues_transcript_1569	2600	111	1.1424	-0.301015	0.00977798	no
tissues_transcript_1754	2434	348	0.8274	0.0445922	0.27973	no
tissues_transcript_1804	2502	117	0.9354	-0.222875	0.00828749	no
tissues_transcript_1809	2503	183	1.0042	0.0547395	0.106735	no
tissues_transcript_1834	2496	234	0.7247	-0.20509	0.0164026	no
tissues_transcript_1852	2457	354	1.0301	-0.0336225	0.341679	no
tissues_transcript_1957	2410	381	0.4759	-0.0787407	0.0734144	no
tissues_transcript_2006	2445	318	0.9655	-0.0408324	0.210093	no
tissues_transcript_2044	2327	276	0.8109	0.125873	0.212637	no
tissues_transcript_2085	2427	180	1.1347	0.172634	0.271176	no
tissues_transcript_2129	2345	234	0.6213	-0.0799258	0.0245448	no
tissues_transcript_2132	2386	210	0.7882	-0.266932	0.0108505	no
tissues_transcript_2176	2300	297	0.9269	-0.153482	0.0856449	no
tissues_transcript_2178	2384	213	0.9602	0.055436	0.12677	no
tissues_transcript_2271	2332	318	0.8776	-0.0307604	0.173639	no
tissues_transcript_2304	2464	300	0.845	0.102952	0.255469	no
tissues_transcript_2326	2288	339	0.8518	-0.0205873	0.205886	no
tissues_transcript_2330	2333	342	0.7849	0.153068	0.378567	no
tissues_transcript_2420	2308	282	0.8112	-0.109503	0.0648746	no
tissues_transcript_2423	2303	174	0.8004	-0.331318	0.00517103	no
tissues_transcript_2472	2292	303	1.0134	0.0599666	0.330263	no
tissues_transcript_2634	2247	333	1.0242	-0.0516925	0.267128	no
tissues_transcript_2655	2093	411	0.5432	-0.0476554	0.146572	no
tissues_transcript_2663	2233	342	0.7933	-0.138739	0.0969169	no
tissues_transcript_2723	2234	411	0.5928	-0.221093	0.0659299	no
tissues_transcript_2773	2179	378	0.5702	-0.229821	0.0411697	no
tissues_transcript_2795	2213	156	0.7715	-0.371392	0.00302218	no
tissues_transcript_2819	2116	294	0.729	-0.0939556	0.0622424	no
tissues_transcript_2880	2195	243	0.526	-0.226075	0.00825312	no
tissues_transcript_3082	2136	333	0.4013	0.013293	0.0597458	no
tissues_transcript_3126	2028	339	0.578	-0.0738943	0.0689479	no
tissues_transcript_3311	2099	234	0.974	-0.0854707	0.0767925	no
tissues_transcript_3317	2082	288	0.8533	0.181977	0.337424	no
tissues_transcript_3415	2058	129	0.4457	0.161708	0.0183355	no
tissues_transcript_3540	2015	291	0.5905	0.118587	0.126956	no
tissues_transcript_3543	2008	315	0.688	-0.0736371	0.0765887	no
tissues_transcript_3632	1914	135	0.8345	-0.394121	0.00263023	no
tissues_transcript_3634	2028	222	0.4993	0.0491465	0.0311715	no
tissues_transcript_3656	2015	204	0.5117	-0.375717	0.00208127	no
tissues_transcript_3703	1988	261	1.2514	0.0173009	0.354642	no
tissues_transcript_3720	2013	237	0.9532	-0.143669	0.0534878	no
tissues_transcript_3814	1996	300	1.1697	-0.199655	0.146666	no
tissues_transcript_3835	1939	432	0.482	-0.119059	0.103158	no
tissues_transcript_3854	1988	297	0.4406	-0.273912	0.00850917	no
tissues_transcript_3939	1980	63	1.1384	-0.226992	0.00914453	no
tissues_transcript_4002	1948	288	0.7587	0.00825192	0.114278	no
tissues_transcript_4061	1946	276	0.9402	-0.0295648	0.143597	no
tissues_transcript_4064	1955	471	0.5224	-0.0213207	0.269965	no
tissues_transcript_4072	1938	249	1.0513	-0.0585121	0.132384	no
tissues_transcript_4167	1934	174	0.7309	-0.142158	0.012984	no
tissues_transcript_4174	1896	270	0.9135	-0.0318739	0.123882	no
tissues_transcript_4209	1855	279	0.9672	0.00327228	0.189258	no
tissues_transcript_4324	1901	309	0.5602	-0.00240351	0.071813	no
tissues_transcript_4477	1805	219	0.7207	-0.0946202	0.0274613	no
tissues_transcript_4564	1825	348	0.8077	-0.0348955	0.188059	no
tissues_transcript_4648	1817	312	0.5721	-0.0520909	0.0583324	no
tissues_transcript_4764	1851	240	0.9752	-0.0378433	0.107852	no
tissues_transcript_4789	1838	252	0.7563	-0.09086	0.0450362	no
tissues_transcript_4864	1784	300	0.845	0.102952	0.262626	no
tissues_transcript_4917	1798	264	0.6	0.122122	0.103019	no
tissues_transcript_5027	1812	261	0.7888	-0.138966	0.0418074	no
tissues_transcript_5102	1786	408	0.6056	0.0361036	0.258248	no
tissues_transcript_5182	1801	405	0.7759	-0.00701044	0.317766	no
tissues_transcript_5256	1799	402	0.7029	-0.0345146	0.228631	no
tissues_transcript_5258	1728	231	0.8804	-0.139782	0.0410048	no
tissues_transcript_5277	1764	123	0.6252	0.0824162	0.0199609	no
tissues_transcript_5279	1767	288	1.0985	-0.0165419	0.265622	no
tissues_transcript_5287	1775	285	0.7906	-0.0771473	0.0772647	no
tissues_transcript_5442	1697	315	0.6763	-0.0351801	0.092832	no
tissues_transcript_5489	1687	273	0.6598	-0.177743	0.0248226	no
tissues_transcript_5585	1714	237	0.4865	-0.177923	0.00925226	no
tissues_transcript_5638	1733	177	0.8164	-0.0534455	0.03067	no
tissues_transcript_5661	1672	303	0.6793	0.000543743	0.101079	no
tissues_transcript_5715	1709	474	0.4628	0.0508168	0.328396	no
tissues_transcript_5762	1727	348	0.5017	0.103495	0.158112	no
tissues_transcript_5803	1712	231	0.9592	-0.0950732	0.0686011	no
tissues_transcript_5838	1575	174	0.7317	0.0690719	0.046233	no
tissues_transcript_5884	1607	246	0.6271	-0.11447	0.0241904	no
tissues_transcript_5948	1703	408	0.4374	-0.306599	0.0238933	no
tissues_transcript_5964	1703	294	0.796	-0.130777	0.0640265	no
tissues_transcript_6101	1678	366	0.4537	-1.00657	0.000231686	no
tissues_transcript_6215	1666	243	0.9681	0.120397	0.243536	no
tissues_transcript_6251	1658	237	0.7623	-0.0827877	0.0413883	no
tissues_transcript_6256	1655	354	0.5756	0.102406	0.205359	no
tissues_transcript_6264	1511	204	0.8774	-0.421104	0.00570974	no
tissues_transcript_6289	1661	285	0.5393	-0.128502	0.0252893	no
tissues_transcript_6353	1668	264	0.8944	-0.292516	0.025129	no
tissues_transcript_6398	1590	369	0.5641	-0.0355571	0.113188	no
tissues_transcript_6412	1577	207	0.5669	-0.157751	0.00993056	no
tissues_transcript_6498	1625	372	0.5565	-0.00653965	0.132727	no
tissues_transcript_6563	1568	360	0.511	-0.147	0.0466466	no
tissues_transcript_6627	1569	369	0.6227	0.0640638	0.222543	no
tissues_transcript_6683	1617	534	0.5855	-0.140638	0.314758	no
tissues_transcript_6807	1501	165	0.5378	0.0696707	0.0221367	no
tissues_transcript_6840	1524	372	0.6371	0.168082	0.369578	no
tissues_transcript_6878	1590	153	0.9287	-0.40047	0.0043522	no
tissues_transcript_6934	1582	405	0.6437	-0.0884873	0.15418	no
tissues_transcript_6939	1587	219	0.6904	-0.0819473	0.0270479	no
tissues_transcript_6953	1581	162	0.9993	-0.130707	0.0307343	no
tissues_transcript_6980	1503	324	0.5364	0.195906	0.223017	no
tissues_transcript_7054	1567	267	0.8065	0.196918	0.278449	no
tissues_transcript_7072	1562	372	0.8176	-0.0935381	0.182205	no
tissues_transcript_7090	1564	171	0.7967	-0.419162	0.00302337	no
tissues_transcript_7126	1557	162	0.493	-0.78611	0.000103865	no
tissues_transcript_7149	1547	360	0.8312	-0.0431541	0.217162	no
tissues_transcript_7205	1559	306	0.7644	-0.110257	0.0741548	no
tissues_transcript_7261	1520	315	0.8135	0.159472	0.350765	no
tissues_transcript_7269	1542	243	1.0082	-0.12229	0.078634	no
tissues_transcript_7339	1536	300	0.9066	0.016758	0.209247	no
tissues_transcript_7442	1518	126	0.8066	0.00306813	0.0240576	no
tissues_transcript_7475	1514	264	0.749	0.148625	0.186322	no
tissues_transcript_7495	1478	240	0.4826	-0.129984	0.012747	no
tissues_transcript_7577	1505	387	0.9989	-0.195438	0.210167	no
tissues_transcript_7578	1391	255	0.872	-0.11076	0.0619162	no
tissues_transcript_7601	1507	231	0.7225	-0.0473602	0.0421463	no
tissues_transcript_7677	1470	138	0.7887	-0.288666	0.00450482	no
tissues_transcript_7741	1494	102	0.8182	-0.144932	0.00793693	no
tissues_transcript_7748	1495	423	0.633	-0.0894376	0.176726	no
tissues_transcript_7781	1471	222	1.1065	0.15583	0.339497	no
tissues_transcript_7790	1462	276	0.6886	-0.0783582	0.051048	no
tissues_transcript_7794	1490	126	0.6843	-0.355509	0.00183486	no
tissues_transcript_7868	1482	486	0.7021	-0.255325	0.167759	no
tissues_transcript_7881	1497	360	1.054	-0.0873892	0.314332	no
tissues_transcript_7909	1424	153	0.9287	-0.40047	0.00439182	no
tissues_transcript_7929	1460	309	1.1144	-0.0248137	0.318525	no
tissues_transcript_7975	1429	132	0.9666	-0.271993	0.00858989	no
tissues_transcript_8011	1432	282	0.7108	-0.0138102	0.0842775	no
tissues_transcript_8015	1467	105	0.864	-0.329996	0.00314637	no
tissues_transcript_8024	1464	228	0.7138	-0.169692	0.0193204	no
tissues_transcript_8076	1433	237	0.7792	-0.422741	0.00585362	no
tissues_transcript_8147	1405	63	0.7839	-0.475313	0.00062148	no
tissues_transcript_8196	1433	180	0.7784	-0.241623	0.00922825	no
tissues_transcript_8243	1360	228	0.6331	-0.300801	0.006725	no
tissues_transcript_8285	1435	267	1.0531	-0.0187046	0.197291	no
tissues_transcript_8294	1435	252	0.6991	-0.202132	0.0197527	no
tissues_transcript_8352	1430	204	0.9727	-0.0145681	0.0862802	no
tissues_transcript_8376	1426	339	0.8486	-0.0635118	0.171626	no
tissues_transcript_8456	1419	207	0.9479	-0.12783	0.043167	no
tissues_transcript_8468	1388	246	0.7145	-0.0458909	0.0488988	no
tissues_transcript_8469	1418	207	0.6593	-0.20495	0.0103401	no
tissues_transcript_8486	1416	381	0.7578	-0.00175269	0.260775	no
tissues_transcript_8536	1411	177	0.7866	-0.0728194	0.0251861	no
tissues_transcript_8592	1409	321	1.0889	0.000872605	0.36458	no
tissues_transcript_8600	1340	393	0.8048	-0.0490643	0.263355	no
tissues_transcript_8621	1402	69	0.4878	-0.303473	0.00067953	no
tissues_transcript_8641	1402	261	0.8484	0.13922	0.228652	no
tissues_transcript_8647	1351	252	0.8079	-0.11629	0.0472478	no
tissues_transcript_8666	1405	162	0.731	-0.0307254	0.0227613	no
tissues_transcript_8676	1395	435	0.5766	-0.0313953	0.224235	no
tissues_transcript_8753	1389	162	0.985	-0.112156	0.0330107	no
tissues_transcript_8793	1286	282	0.6963	-0.000356055	0.0873895	no
tissues_transcript_8807	1382	207	0.98	-0.242819	0.0245149	no
tissues_transcript_8808	1387	261	1.1267	0.0579357	0.321034	no
tissues_transcript_8861	1378	63	0.7839	-0.475313	0.0006224	no
tissues_transcript_8874	1328	189	0.9389	-0.243002	0.0175523	no
tissues_transcript_8875	1377	153	0.9287	-0.40047	0.0044031	no
tissues_transcript_8939	1396	225	1.0319	0.0445825	0.173632	no
tissues_transcript_8940	1337	135	0.7845	0.131808	0.0527853	no
tissues_transcript_8970	1286	153	0.9052	-0.0716134	0.0292708	no
tissues_transcript_9030	1371	336	0.875	0.0167545	0.263742	no
tissues_transcript_9034	1339	63	0.7904	-0.45427	0.000724671	no
tissues_transcript_9057	1367	138	0.4297	-0.195658	0.00231603	no
tissues_transcript_9137	1305	153	0.9287	-0.40047	0.00442044	no
tissues_transcript_9149	1349	231	0.9353	-0.0453673	0.085549	no
tissues_transcript_9170	1340	153	0.9287	-0.40047	0.004412	no
tissues_transcript_9213	1357	297	0.5955	-0.119308	0.0372796	no
tissues_transcript_9235	1349	354	0.811	0.0753967	0.334303	no
tissues_transcript_9243	1288	213	0.4031	-0.254054	0.00344211	no
tissues_transcript_9254	1337	168	0.7785	-0.249059	0.00776769	no
tissues_transcript_9317	1347	63	0.9041	-0.438149	0.00118156	no
tissues_transcript_9353	1328	150	0.7551	0.132937	0.0566003	no
tissues_transcript_9368	1362	279	0.8006	0.0928506	0.188694	no
tissues_transcript_9409	1325	456	0.5903	-0.00607356	0.309707	no
tissues_transcript_9417	1323	279	1.0006	0.0740532	0.292967	no
tissues_transcript_9421	1324	147	0.9911	-0.0767468	0.0353759	no
tissues_transcript_9481	1315	102	0.4186	-0.146331	0.00201639	no
tissues_transcript_9496	1283	78	0.6427	-0.342001	0.0010209	no
tissues_transcript_9510	1271	195	0.636	-0.311239	0.00443916	no
tissues_transcript_9616	1284	153	0.9287	-0.40047	0.00442551	no
tissues_transcript_9660	1301	219	0.8577	-0.202458	0.023623	no
tissues_transcript_9682	1299	231	0.6909	-0.053469	0.0370353	no
tissues_transcript_9792	1285	213	0.9681	-0.320924	0.0158877	no
tissues_transcript_9794	1278	171	0.737	-0.111637	0.0159483	no
tissues_transcript_9914	1281	231	0.5019	-0.275383	0.00519262	no
tissues_transcript_9920	1278	243	1.0619	0.0774715	0.259368	no
tissues_transcript_9944	1208	177	0.4033	-0.141292	0.00457921	no
tissues_transcript_9949	1255	282	1.0678	0.0860505	0.368357	no
tissues_transcript_9994	1267	258	1.1959	-0.168463	0.128834	no
tissues_transcript_10006	1266	63	0.7839	-0.475313	0.000626232	no
tissues_transcript_10019	1221	276	0.8851	0.169764	0.325999	no
tissues_transcript_10030	1257	153	0.5494	-0.2095	0.00382219	no
tissues_transcript_10058	1273	240	0.5985	-0.199128	0.0126366	no
tissues_transcript_10061	1248	189	0.9479	0.174782	0.189352	no
tissues_transcript_10090	1247	102	0.7906	-0.408637	0.00148613	no
tissues_transcript_10095	1260	267	1.2305	-0.105002	0.213179	no
tissues_transcript_10140	1256	357	0.9007	-0.0827767	0.214038	no
tissues_transcript_10147	1253	108	0.6038	-0.315124	0.00147185	no
tissues_transcript_10166	1253	240	1.0338	-0.0587812	0.118665	no
tissues_transcript_10170	1273	231	0.4222	-0.133492	0.00929835	no
tissues_transcript_10224	1234	258	0.5549	-0.199735	0.0132698	no
tissues_transcript_10234	1245	258	0.5474	-0.28281	0.00784902	no
tissues_transcript_10248	1245	279	0.8257	0.000335167	0.127084	no
tissues_transcript_10269	1239	87	0.8336	0.0292222	0.0203883	no
tissues_transcript_10315	1238	93	0.5387	-0.469688	0.000389948	no
tissues_transcript_10342	1212	90	0.5431	-0.298703	0.00108132	no
tissues_transcript_10345	1187	153	0.9287	-0.40047	0.00444901	no
tissues_transcript_10347	1240	180	1.3346	0.0936842	0.328809	no
tissues_transcript_10368	1234	240	0.7277	-0.0999583	0.0352588	no
tissues_transcript_10390	1232	282	0.9105	0.0629698	0.227882	no
tissues_transcript_10394	1212	291	0.831	0.166705	0.317978	no
tissues_transcript_10448	1253	99	0.4951	-0.463294	0.000372723	no
tissues_transcript_10498	1219	138	0.9084	-0.104908	0.0207019	no
tissues_transcript_10519	1190	237	0.5858	-0.245695	0.00889072	no
tissues_transcript_10570	1216	207	0.8621	-0.313996	0.0108477	no
tissues_transcript_10684	1207	147	1.0765	-0.262946	0.0157535	no
tissues_transcript_10721	1202	93	0.8305	-0.257516	0.00385802	no
tissues_transcript_10737	1209	201	1.2139	-0.300836	0.0360175	no
tissues_transcript_10746	1203	180	0.8362	0.058909	0.066568	no
tissues_transcript_10794	1167	225	0.6574	-0.0819083	0.0264398	no
tissues_transcript_10831	1188	153	0.9287	-0.40047	0.00444876	no
tissues_transcript_10853	1193	114	0.597	-0.336139	0.00135809	no
tissues_transcript_10892	1182	120	1.0788	0.23989	0.201614	no
tissues_transcript_10910	1156	153	0.9287	-0.40047	0.00445654	no
tissues_transcript_10929	1178	366	0.6416	0.0640469	0.231835	no
tissues_transcript_10939	1163	459	0.5017	0.00826321	0.273396	no
tissues_transcript_10953	1180	222	0.9271	-0.00283978	0.0970137	no
tissues_transcript_10967	1167	186	0.6186	-0.221673	0.00653325	no
tissues_transcript_11001	1219	228	0.7586	0.00807397	0.0641346	no
tissues_transcript_11034	1178	117	1.1209	0.0655257	0.089273	no
tissues_transcript_11059	1190	201	0.9507	0.0464175	0.110456	no
tissues_transcript_11098	1155	192	0.3937	-0.188475	0.00394905	no
tissues_transcript_11124	1057	396	0.4455	0.122007	0.235055	no
tissues_transcript_11157	1183	210	0.6084	0.00643294	0.0320582	no
tissues_transcript_11163	1168	153	0.9287	-0.40047	0.00445362	no
tissues_transcript_11166	1168	168	0.4326	-0.413857	0.00088139	no
tissues_transcript_11172	1166	216	0.8516	0.0603794	0.102124	no
tissues_transcript_11187	1165	309	0.885	-0.0145035	0.186548	no
tissues_transcript_11189	1141	348	0.4298	-0.152613	0.0310025	no
tissues_transcript_11200	1173	159	0.799	-0.14819	0.0139406	no
tissues_transcript_11229	1155	375	0.5526	0.0153838	0.15471	no
tissues_transcript_11254	1195	513	0.4683	-0.0407351	0.312696	no
tissues_transcript_11269	1135	153	0.9287	-0.40047	0.00446165	no
tissues_transcript_11271	1160	171	0.8175	-0.234775	0.0100947	no
tissues_transcript_11290	1169	258	0.5423	-0.257507	0.00901907	no
tissues_transcript_11308	1156	258	0.5549	-0.220261	0.0117837	no
tissues_transcript_11314	1170	342	0.6638	-0.35627	0.019075	no
tissues_transcript_11357	1161	300	1.0415	0.0621112	0.361544	no
tissues_transcript_11362	1151	297	0.4469	0.0801884	0.0729879	no
tissues_transcript_11433	1151	342	0.6247	-0.336891	0.0187752	no
tissues_transcript_11473	1113	243	1.1881	0.0265232	0.286112	no
tissues_transcript_11514	1069	252	0.7985	0.0614171	0.125372	no
tissues_transcript_11516	1140	183	0.8814	0.147949	0.129263	no
tissues_transcript_11534	1159	258	0.5549	-0.196092	0.0136175	no
tissues_transcript_11581	1135	342	0.4111	-0.192651	0.0215327	no
tissues_transcript_11603	1105	258	0.5263	-0.230472	0.0100813	no
tissues_transcript_11631	1056	192	0.3814	-0.435616	0.000852045	no
tissues_transcript_11633	1149	342	0.6638	-0.357802	0.0189231	no
tissues_transcript_11659	1131	138	0.7652	-0.340186	0.0031003	no
tissues_transcript_11662	1139	171	0.4263	-0.206613	0.0031347	no
tissues_transcript_11669	1082	243	1.1881	0.0486564	0.314679	no
tissues_transcript_11680	1175	144	0.7829	0.157162	0.0672713	no
tissues_transcript_11689	1125	141	1.065	-0.031439	0.0556068	no
tissues_transcript_11702	1098	195	0.599	0.0875895	0.0426682	no
tissues_transcript_11744	1123	339	0.6356	-0.11903	0.0673152	no
tissues_transcript_11746	1063	258	0.4951	-0.233828	0.00890183	no
tissues_transcript_11749	1121	531	0.4404	-0.0366394	0.342217	no
tissues_transcript_11762	1115	153	0.9287	-0.40047	0.00446653	no
tissues_transcript_11795	1117	186	0.6188	-0.235912	0.00601615	no
tissues_transcript_11801	1116	165	0.7385	-0.313588	0.00449226	no
tissues_transcript_11881	1109	216	0.7362	-0.180654	0.0174437	no
tissues_transcript_11887	1092	153	0.9287	-0.40047	0.00447214	no
tissues_transcript_11899	1047	243	0.9276	-0.393757	0.0126285	no
tissues_transcript_11914	1129	264	0.4216	-0.048615	0.0223464	no
tissues_transcript_11918	1101	222	1.0075	0.0382278	0.154444	no
tissues_transcript_11968	1026	246	1.0728	0.0429977	0.236223	no
tissues_transcript_11995	1097	273	0.9732	0.126164	0.32872	no
tissues_transcript_11997	1097	249	0.6701	0.0864882	0.0938005	no
tissues_transcript_12000	1096	216	0.6369	-0.0425699	0.0283371	no
tissues_transcript_12010	1097	258	0.5549	-0.220261	0.0118214	no
tissues_transcript_12023	1025	372	0.9997	-0.0541081	0.353194	no
tissues_transcript_12024	1095	423	0.6361	0.0542936	0.346634	no
tissues_transcript_12047	1081	258	0.5539	-0.265683	0.00897627	no
tissues_transcript_12074	1093	270	0.7322	0.0621946	0.122789	no
tissues_transcript_12079	1059	342	0.5813	-0.345964	0.0154301	no
tissues_transcript_12096	1038	192	0.3814	-0.435616	0.000852885	no
tissues_transcript_12099	1090	201	1.0657	0.139841	0.24652	no
tissues_transcript_12116	1082	180	1.2307	-0.0979521	0.0974418	no
tissues_transcript_12124	1096	117	1.0741	-0.253472	0.0119484	no
tissues_transcript_12191	1067	153	0.9287	-0.40047	0.00447825	no
tissues_transcript_12206	1052	297	0.73	-0.263287	0.025465	no
tissues_transcript_12282	1060	150	0.7191	-0.287921	0.00416543	no
tissues_transcript_12314	1069	96	0.7664	-0.313981	0.00229097	no
tissues_transcript_12344	1056	108	0.673	0.18284	0.0373759	no
tissues_transcript_12423	1062	117	0.6764	-0.437336	0.00100682	no
tissues_transcript_12441	1061	156	1.1852	0.162949	0.255981	no
tissues_transcript_12445	1061	243	0.6506	-0.208421	0.0149195	no
tissues_transcript_12446	1067	456	0.4615	-0.142481	0.113137	no
tissues_transcript_12458	1031	213	0.9054	0.0367453	0.103589	no
tissues_transcript_12474	1044	159	1.0196	0.0550961	0.094679	no
tissues_transcript_12491	1056	303	0.5196	-0.0782664	0.0399148	no
tissues_transcript_12493	1051	129	0.8413	-0.11939	0.0138261	no
tissues_transcript_12502	1042	258	0.5175	-0.248059	0.00883164	no
tissues_transcript_12503	1055	120	1.0306	-0.00986187	0.0451748	no
tissues_transcript_12537	1043	153	0.9287	-0.40047	0.00448412	no
tissues_transcript_12591	1010	171	0.9408	-0.246076	0.0144727	no
tissues_transcript_12609	1124	276	0.8434	0.0613707	0.17909	no
tissues_transcript_12644	1045	66	0.9485	-0.0697369	0.0133746	no
tissues_transcript_12649	1044	342	0.5489	-0.335317	0.0147428	no
tissues_transcript_12689	1015	204	0.4172	-0.178034	0.00525122	no
tissues_transcript_12713	1051	345	0.6876	0.0319967	0.18818	no
tissues_transcript_12717	1036	153	0.9287	-0.40047	0.00448583	no
tissues_transcript_12742	1038	171	0.5748	0.0769625	0.0286419	no
tissues_transcript_12747	992	348	0.7803	-0.0153056	0.198997	no
tissues_transcript_12766	1036	360	0.906	-0.00193094	0.321636	no
tissues_transcript_12803	1012	120	1.1269	-0.436595	0.00493623	no
tissues_transcript_12804	1031	198	0.9085	-0.138934	0.0328893	no
tissues_transcript_12805	1008	153	0.9287	-0.40047	0.00449269	no
tissues_transcript_12812	1025	171	0.4084	-0.0408056	0.00807104	no
tissues_transcript_12819	1035	261	1.2514	0.0173009	0.36669	no
tissues_transcript_12855	1053	192	0.8142	-0.0280387	0.0430402	no
tissues_transcript_12872	1000	192	0.9173	0.226081	0.231254	no
tissues_transcript_12874	1004	237	0.4823	-0.0313443	0.0227615	no
tissues_transcript_12902	1011	177	0.8378	-0.144574	0.0199778	no
tissues_transcript_12921	968	249	0.8837	0.110639	0.201307	no
tissues_transcript_12937	1023	399	0.6107	-0.0363243	0.177135	no
tissues_transcript_12967	986	267	0.9332	-0.380961	0.0181586	no
tissues_transcript_13037	1014	258	0.7196	-0.125352	0.0363435	no
tissues_transcript_13042	1014	96	0.9148	-0.273241	0.00489474	no
tissues_transcript_13047	1013	249	0.687	-0.0604451	0.043237	no
tissues_transcript_13048	1013	267	1.1764	-0.13891	0.15649	no
tissues_transcript_13094	1020	342	0.5541	-0.337218	0.0148552	no
tissues_transcript_13108	1007	207	0.7321	-0.15191	0.0185969	no
tissues_transcript_13112	1009	93	0.8045	-0.282493	0.0030659	no
tissues_transcript_13119	1032	327	0.5281	-0.0802366	0.0524954	no
tissues_transcript_13126	1007	180	0.6241	0.0372706	0.0295307	no
tissues_transcript_13135	1008	93	0.6241	-0.54818	0.000329231	no
tissues_transcript_13145	1005	174	0.9678	0.209295	0.209046	no
tissues_transcript_13170	961	105	0.9713	-0.0925027	0.0194635	no
tissues_transcript_13220	1006	210	0.6573	-0.2016	0.011077	no
tissues_transcript_13240	1017	141	0.9232	0.0863499	0.069116	no
tissues_transcript_13241	998	336	0.8798	-0.187423	0.0972099	no
tissues_transcript_13247	971	285	0.7352	0.18724	0.264518	no
tissues_transcript_13260	979	207	0.5989	-0.287815	0.00522884	no
tissues_transcript_13356	987	153	0.9287	-0.40047	0.00449784	no
tissues_transcript_13375	1048	345	0.6732	-0.33499	0.0232407	no
tissues_transcript_13381	987	357	0.5977	-0.00545068	0.134556	no
tissues_transcript_13403	974	183	0.4774	-0.130933	0.00680424	no
tissues_transcript_13412	975	237	0.9434	-0.111453	0.0656995	no
tissues_transcript_13414	985	204	0.7852	-0.124019	0.0254305	no
tissues_transcript_13416	984	294	0.9371	-0.0558266	0.154249	no
tissues_transcript_13426	942	153	0.9287	-0.40047	0.00450891	no
tissues_transcript_13478	979	333	0.8601	0.0313136	0.268608	no
tissues_transcript_13485	964	153	0.9287	-0.40047	0.00450349	no
tissues_transcript_13541	963	207	0.97	-0.108127	0.0532619	no
tissues_transcript_13542	977	153	0.9287	-0.40047	0.0045003	no
tissues_transcript_13543	972	348	0.8556	-0.167652	0.113409	no
tissues_transcript_13548	974	354	0.422	-0.0617816	0.0551167	no
tissues_transcript_13552	991	150	0.7741	-0.230035	0.00715961	no
tissues_transcript_13563	970	237	1.0118	-0.039593	0.121044	no
tissues_transcript_13568	967	201	1.0672	-0.015033	0.114542	no
tissues_transcript_13585	971	372	0.7405	0.104314	0.369531	no
tissues_transcript_13586	944	222	0.9058	0.177251	0.231742	no
tissues_transcript_13588	957	285	0.6616	-0.0280832	0.0702926	no
tissues_transcript_13591	962	171	1.0839	-0.171198	0.0365934	no
tissues_transcript_13621	970	150	0.6392	-0.304662	0.00287493	no
tissues_transcript_13642	947	300	0.7062	0.0206752	0.123012	no
tissues_transcript_13659	963	258	0.8943	0.133424	0.249294	no
tissues_transcript_13683	956	135	0.7307	-0.127158	0.00972451	no
tissues_transcript_13709	967	198	0.6893	0.0340184	0.0437823	no
tissues_transcript_13722	953	189	1.1434	-0.0781839	0.0911898	no
tissues_transcript_13739	926	324	0.8218	-0.0647985	0.140066	no
tissues_transcript_13744	956	285	0.9141	-0.0551575	0.132845	no
tissues_transcript_13746	955	354	0.422	-0.0713643	0.052217	no
tissues_transcript_13803	952	108	1.2377	-0.251704	0.0192039	no
tissues_transcript_13815	951	126	0.4588	-0.155702	0.00291709	no
tissues_transcript_13830	945	153	0.7722	-0.130202	0.0134297	no
tissues_transcript_13841	949	222	0.8067	-0.289215	0.0124804	no
tissues_transcript_13887	946	135	1.1108	0.000828378	0.0733821	no
tissues_transcript_13888	945	93	1.0667	-0.178087	0.0141552	no
tissues_transcript_13893	943	150	0.8921	-0.107026	0.022395	no
tissues_transcript_13900	944	309	0.8169	-0.00515389	0.16267	no
tissues_transcript_13905	943	285	0.9551	-0.0416012	0.160876	no
tissues_transcript_13948	940	276	1.2141	0.0182334	0.378402	no
tissues_transcript_13956	840	414	0.7266	-0.0226738	0.294076	no
tissues_transcript_13957	939	396	0.6553	0.110104	0.372261	no
tissues_transcript_13976	939	162	0.4693	-0.0183397	0.0103427	no
tissues_transcript_14005	938	228	0.883	-0.108773	0.0499587	no
tissues_transcript_14053	920	309	0.955	0.0932697	0.362654	no
tissues_transcript_14062	930	195	0.914	-0.126039	0.0351624	no
tissues_transcript_14072	933	324	0.866	0.0904011	0.32718	no
tissues_transcript_14079	928	369	1.0154	-0.0642571	0.345079	no
tissues_transcript_14080	919	153	0.9287	-0.40047	0.00451457	no
tissues_transcript_14108	926	201	0.9717	0.0544137	0.124477	no
tissues_transcript_14118	864	255	0.8987	-0.0150144	0.117522	no
tissues_transcript_14122	926	315	0.7462	-0.0122216	0.135055	no
tissues_transcript_14142	923	213	1.0486	0.12822	0.249119	no
tissues_transcript_14154	918	339	0.6017	0.18602	0.292521	no
tissues_transcript_14156	918	162	0.8517	-0.059991	0.0294696	no
tissues_transcript_14236	916	150	0.7582	-0.212989	0.00754443	no
tissues_transcript_14244	918	108	0.8758	-0.216237	0.00693859	no
tissues_transcript_14248	908	159	1.2395	0.0864041	0.213775	no
tissues_transcript_14262	914	183	0.8587	0.164751	0.13338	no
tissues_transcript_14263	915	327	0.9279	-0.097869	0.165825	no
tissues_transcript_14270	910	168	0.8326	0.0611713	0.0596637	no
tissues_transcript_14306	912	432	0.5226	0.0534089	0.285005	no
tissues_transcript_14309	911	243	0.6813	-0.205152	0.0170206	no
tissues_transcript_14322	910	204	0.9937	0.0638038	0.143879	no
tissues_transcript_14328	900	153	0.9287	-0.40047	0.00451925	no
tissues_transcript_14331	878	369	0.6473	0.0808157	0.263751	no
tissues_transcript_14337	898	162	0.7626	-0.145501	0.0131327	no
tissues_transcript_14366	929	288	0.9862	-0.0648377	0.160948	no
tissues_transcript_14379	918	60	0.9325	0.170809	0.0494277	no
tissues_transcript_14386	898	120	0.5654	-0.248222	0.0022548	no
tissues_transcript_14404	923	249	0.9668	0.0153295	0.158747	no
tissues_transcript_14409	938	174	0.68	-0.242573	0.00629824	no
tissues_transcript_14416	901	237	0.3636	-0.29359	0.00315826	no
tissues_transcript_14424	902	156	0.7141	-0.0355201	0.0201032	no
tissues_transcript_14442	903	201	0.9904	0.0757092	0.147324	no
tissues_transcript_14454	900	183	0.5782	0.018348	0.023523	no
tissues_transcript_14479	893	96	0.6543	-0.295373	0.00176059	no
tissues_transcript_14486	888	114	0.9604	-0.130227	0.0166042	no
tissues_transcript_14492	898	306	1.0082	0.0657738	0.359005	no
tissues_transcript_14501	897	231	0.7425	0.0530451	0.082272	no
tissues_transcript_14509	877	225	0.912	0.0455787	0.125767	no
tissues_transcript_14523	903	228	0.7162	-0.154501	0.0219698	no
tissues_transcript_14556	879	108	0.957	-0.0855647	0.0200615	no
tissues_transcript_14562	893	186	0.7399	0.0558508	0.0518067	no
tissues_transcript_14564	893	108	0.7393	-0.461349	0.000986587	no
tissues_transcript_14571	883	228	0.7969	-0.184997	0.0240883	no
tissues_transcript_14573	900	123	1.0387	-0.0979185	0.0288784	no
tissues_transcript_14576	894	159	0.9325	0.358509	0.329902	no
tissues_transcript_14592	856	297	0.4711	0.0748923	0.0776858	no
tissues_transcript_14593	847	177	0.4148	-0.16406	0.004234	no
tissues_transcript_14615	891	192	1.1307	-0.0410809	0.110971	no
tissues_transcript_14637	887	348	0.6897	0.016706	0.1817	no
tissues_transcript_14657	884	429	0.7367	-0.0683032	0.278415	no
tissues_transcript_14666	893	123	0.8329	-0.22634	0.00666832	no
tissues_transcript_14668	900	168	1.0988	-0.0958075	0.0577624	no
tissues_transcript_14687	882	150	0.7906	-0.173427	0.0107106	no
tissues_transcript_14689	877	153	1.3133	0.0081167	0.169607	no
tissues_transcript_14696	881	192	0.968	0.191157	0.225852	no
tissues_transcript_14710	885	153	0.9287	-0.40047	0.00452296	no
tissues_transcript_14733	878	243	1.0999	0.132826	0.36345	no
tissues_transcript_14738	879	381	0.696	0.113653	0.371633	no
tissues_transcript_14739	871	153	1.0472	-0.0544733	0.0528904	no
tissues_transcript_14740	885	63	1.131	0.351655	0.242413	no
tissues_transcript_14751	875	414	0.4901	0.0805489	0.256077	no
tissues_transcript_14777	875	234	0.8385	-0.23628	0.0218411	no
tissues_transcript_14820	871	153	0.9287	-0.40047	0.00452641	no
tissues_transcript_14826	872	222	1.1318	0.128372	0.329134	no
tissues_transcript_14852	876	483	0.4543	-0.289713	0.0650819	no
tissues_transcript_14859	870	141	1.0502	0.0541624	0.0870801	no
tissues_transcript_14865	869	186	0.7739	0.210001	0.13551	no
tissues_transcript_14874	868	75	0.6011	-0.189164	0.00220945	no
tissues_transcript_14877	880	300	0.8525	-0.184577	0.0628704	no
tissues_transcript_14883	868	189	0.8365	-0.0171202	0.0482495	no
tissues_transcript_14892	877	255	0.7922	-0.0946722	0.0537923	no
tissues_transcript_14893	865	147	0.5242	-0.378424	0.00120427	no
tissues_transcript_14902	865	114	0.9653	-0.114401	0.0185753	no
tissues_transcript_14912	859	270	0.5724	-0.178206	0.0186493	no
tissues_transcript_14931	874	432	0.4785	-0.121918	0.10587	no
tissues_transcript_14940	862	162	0.9623	-0.0929082	0.0352328	no
tissues_transcript_14950	820	384	0.6384	0.129825	0.356901	no
tissues_transcript_14972	865	195	0.6598	0.0452947	0.0412891	no
tissues_transcript_14997	856	288	0.7945	0.0753672	0.188895	no
tissues_transcript_15011	875	234	0.9639	0.0594279	0.171481	no
tissues_transcript_15014	814	342	0.8946	-0.169756	0.119921	no
tissues_transcript_15015	856	270	0.9388	0.0483958	0.210016	no
tissues_transcript_15017	798	306	0.8703	0.104354	0.30673	no
tissues_transcript_15035	842	174	0.6959	-0.198559	0.0087146	no
tissues_transcript_15039	847	135	0.6136	-0.237113	0.00337407	no
tissues_transcript_15049	853	228	0.9165	0.098353	0.172463	no
tissues_transcript_15050	854	90	0.9878	-0.197416	0.00936589	no
tissues_transcript_15052	902	354	0.7914	-0.0172914	0.215126	no
tissues_transcript_15064	852	447	0.782	-0.151316	0.250342	no
tissues_transcript_15078	847	321	1.2196	-0.129505	0.296223	no
tissues_transcript_15081	850	174	0.6097	0.0205477	0.0240803	no
tissues_transcript_15088	849	216	1.1086	0.187869	0.378269	no
tissues_transcript_15091	845	246	0.5602	-0.303486	0.00647603	no
tissues_transcript_15093	830	231	0.9226	-0.384774	0.0116105	no
tissues_transcript_15136	846	249	0.9148	0.0837678	0.193518	no
tissues_transcript_15143	837	345	0.6002	0.00288787	0.126964	no
tissues_transcript_15153	844	72	0.5262	-0.328782	0.000709329	no
tissues_transcript_15160	824	153	0.9287	-0.40047	0.00453804	no
tissues_transcript_15182	858	165	1.1924	-0.0646375	0.0901851	no
tissues_transcript_15183	836	255	0.674	0.0201258	0.0707048	no
tissues_transcript_15189	846	249	0.7276	0.0730205	0.105473	no
tissues_transcript_15200	840	162	0.7943	-0.0720349	0.0227281	no
tissues_transcript_15205	840	159	0.7956	-0.289928	0.00598511	no
tissues_transcript_15209	833	165	0.5266	-0.0104239	0.0137056	no
tissues_transcript_15211	788	312	0.791	0.0855445	0.243188	no
tissues_transcript_15233	838	120	1.0335	0.247108	0.186983	no
tissues_transcript_15247	838	237	0.8052	0.0720493	0.118152	no
tissues_transcript_15254	840	291	1.0055	0.0772541	0.335377	no
tissues_transcript_15277	834	138	0.8622	-0.145427	0.014194	no
tissues_transcript_15280	812	210	0.7873	-0.202942	0.0172741	no
tissues_transcript_15287	832	231	0.7861	0.000287785	0.0705576	no
tissues_transcript_15291	856	348	0.7537	-0.103131	0.118182	no
tissues_transcript_15295	832	288	0.8774	-0.0481528	0.127898	no
tissues_transcript_15302	831	294	1.2738	-0.0604732	0.363363	no
tissues_transcript_15304	824	60	0.9325	0.170809	0.0496704	no
tissues_transcript_15308	777	135	0.8698	0.150993	0.0797225	no
tissues_transcript_15314	783	228	1.0744	-0.0445389	0.13156	no
tissues_transcript_15331	752	225	1.1647	0.0607426	0.275091	no
tissues_transcript_15333	828	195	0.9815	-0.0211854	0.0803629	no
tissues_transcript_15336	830	363	0.747	0.10056	0.348064	no
tissues_transcript_15366	831	432	0.9478	-0.180913	0.294938	no
tissues_transcript_15383	826	420	0.6654	-0.00270352	0.289553	no
tissues_transcript_15387	832	414	0.4349	0.106054	0.249813	no
tissues_transcript_15395	824	315	0.678	-0.159132	0.0484306	no
tissues_transcript_15406	805	255	1.031	0.0912037	0.286539	no
tissues_transcript_15411	822	447	0.5477	-0.0305632	0.236845	no
tissues_transcript_15434	821	189	0.9853	0.0831374	0.134935	no
tissues_transcript_15442	809	153	0.6409	-0.0145174	0.0172946	no
tissues_transcript_15455	821	237	1.2807	-0.0621207	0.234304	no
tissues_transcript_15469	753	171	1.2196	-0.176601	0.0560327	no
tissues_transcript_15471	820	291	1.0248	0.0375172	0.297868	no
tissues_transcript_15477	817	327	0.8778	-0.0104255	0.222318	no
tissues_transcript_15481	818	153	1.1134	-0.292101	0.0163655	no
tissues_transcript_15487	817	249	0.7335	0.0118816	0.0767803	no
tissues_transcript_15491	766	147	0.6969	-0.148958	0.00877123	no
tissues_transcript_15512	823	186	0.9583	0.236847	0.258841	no
tissues_transcript_15517	815	198	0.841	0.0587982	0.0830116	no
tissues_transcript_15524	804	150	1.0741	0.069857	0.112258	no
tissues_transcript_15546	794	309	0.7063	-0.0642883	0.08546	no
tissues_transcript_15576	791	78	0.6717	0.112735	0.0179926	no
tissues_transcript_15600	809	198	0.9058	0.0989239	0.126207	no
tissues_transcript_15616	807	147	0.7905	-0.278347	0.00552889	no
tissues_transcript_15629	796	195	0.9837	0.1381	0.188238	no
tissues_transcript_15643	806	240	0.8628	0.00586207	0.10176	no
tissues_transcript_15653	804	267	0.833	0.0412637	0.146348	no
tissues_transcript_15654	804	222	0.8796	0.0766192	0.131039	no
tissues_transcript_15668	805	276	0.9598	0.0719447	0.261224	no
tissues_transcript_15671	781	258	0.6634	-0.301169	0.0107124	no
tissues_transcript_15677	791	189	1.1985	0.0513844	0.211799	no
tissues_transcript_15682	802	213	0.6581	-0.199326	0.011769	no
tissues_transcript_15688	801	75	1.0762	-0.170833	0.0126155	no
tissues_transcript_15703	800	327	0.915	-0.0345465	0.219357	no
tissues_transcript_15710	799	174	0.8726	-0.181861	0.0176155	no
tissues_transcript_15714	818	246	0.8471	-0.133016	0.0470561	no
tissues_transcript_15715	801	150	0.789	-0.0107209	0.0282096	no
tissues_transcript_15722	798	351	0.9553	-0.122823	0.198203	no
tissues_transcript_15730	821	153	0.9287	-0.40047	0.00453878	no
tissues_transcript_15747	796	282	0.7343	0.0922792	0.164388	no
tissues_transcript_15757	796	324	0.9586	-0.00935786	0.269018	no
tissues_transcript_15760	810	153	0.4465	-0.243946	0.00223264	no
tissues_transcript_15767	766	261	0.914	0.17326	0.321178	no
tissues_transcript_15768	796	342	0.8347	0.0454191	0.290505	no
tissues_transcript_15784	794	162	0.6573	-0.358999	0.00254195	no
tissues_transcript_15793	792	333	0.5284	-0.0833917	0.0556754	no
tissues_transcript_15795	797	234	1.186	0.03823	0.282133	no
tissues_transcript_15810	805	225	0.9554	0.21081	0.31374	no
tissues_transcript_15830	791	117	1.0825	0.135061	0.117976	no
tissues_transcript_15841	768	168	1.1916	-0.300503	0.0239643	no
tissues_transcript_15846	790	234	0.8509	-0.13629	0.0411819	no
tissues_transcript_15852	790	120	1.0335	0.247108	0.187384	no
tissues_transcript_15855	780	228	1.1075	-0.0329712	0.154104	no
tissues_transcript_15859	790	375	0.7633	-0.0653556	0.191275	no
tissues_transcript_15860	789	288	0.7191	0.09386	0.16781	no
tissues_transcript_15888	755	99	0.5914	-0.138509	0.00381822	no
tissues_transcript_15893	791	216	0.9856	-0.0356123	0.0933106	no
tissues_transcript_15896	786	174	0.7171	-0.238084	0.00740845	no
tissues_transcript_15901	807	213	0.7066	-0.324897	0.00652527	no
tissues_transcript_15911	861	339	0.9114	-0.121594	0.157209	no
tissues_transcript_15913	781	372	0.623	0.0209604	0.192373	no
tissues_transcript_15916	793	306	0.9131	0.124803	0.367363	no
tissues_transcript_15921	781	78	0.5217	-0.508309	0.000252251	no
tissues_transcript_15928	784	237	0.6117	-0.270387	0.00855953	no
tissues_transcript_15945	782	288	1.059	0.0203568	0.294175	no
tissues_transcript_15955	782	198	0.697	0.0331094	0.045106	no
tissues_transcript_15960	773	87	0.4717	-0.457187	0.00032033	no
tissues_transcript_15976	780	192	0.6186	-0.396218	0.00248465	no
tissues_transcript_15992	776	153	0.9287	-0.40047	0.00454994	no
tissues_transcript_15995	801	231	1.1994	0.0810498	0.340368	no
tissues_transcript_16020	777	225	0.5927	-0.230845	0.00891091	no
tissues_transcript_16031	782	153	0.9287	-0.40047	0.00454846	no
tissues_transcript_16032	794	36	0.3601	-0.59624	5.29514e-05	no
tissues_transcript_16033	774	162	0.7705	-0.356107	0.00382101	no
tissues_transcript_16046	775	342	0.6511	-0.0597402	0.10314	no
tissues_transcript_16065	774	240	1.0914	-0.0219654	0.174091	no
tissues_transcript_16073	797	384	0.3988	-0.30699	0.0168861	no
tissues_transcript_16075	773	258	0.55	0.0423963	0.0556613	no
tissues_transcript_16085	770	276	0.8758	0.0588501	0.196752	no
tissues_transcript_16088	771	291	0.7367	-0.0367954	0.0912171	no
tissues_transcript_16106	764	150	0.8168	-0.0154464	0.0301694	no
tissues_transcript_16107	769	291	1.0179	0.0286326	0.282443	no
tissues_transcript_16110	797	204	0.656	-0.00397669	0.0338081	no
tissues_transcript_16112	770	324	0.8546	0.0862444	0.315064	no
tissues_transcript_16120	770	270	0.9888	0.0268901	0.217846	no
tissues_transcript_16135	705	87	0.6532	-0.0346697	0.00774834	no
tissues_transcript_16143	769	156	0.729	-0.0998453	0.0145106	no
tissues_transcript_16146	775	243	0.6408	0.309169	0.255922	no
tissues_transcript_16154	765	234	0.649	-0.198236	0.0145111	no
tissues_transcript_16176	765	381	0.7415	0.0775472	0.358651	no
tissues_transcript_16177	755	195	0.9781	-0.131521	0.0425052	no
tissues_transcript_16181	753	192	0.7852	-0.181366	0.0160545	no
tissues_transcript_16205	765	252	0.7384	-0.0151248	0.0692997	no
tissues_transcript_16234	761	129	0.6226	-0.214291	0.00375405	no
tissues_transcript_16237	761	72	0.7136	-0.458242	0.000619779	no
tissues_transcript_16242	748	165	1.0492	0.110947	0.150142	no
tissues_transcript_16244	734	282	0.4989	-0.123404	0.023139	no
tissues_transcript_16246	753	312	0.7304	0.0961274	0.217884	no
tissues_transcript_16256	743	438	0.6977	-0.0495433	0.296396	no
tissues_transcript_16272	759	162	1.2481	0.00732298	0.153056	no
tissues_transcript_16277	750	126	1.0075	-0.0126522	0.0446297	no
tissues_transcript_16282	759	315	0.6346	0.0999325	0.174805	no
tissues_transcript_16283	758	189	0.8506	-0.170685	0.0206504	no
tissues_transcript_16290	757	249	0.7529	-0.410887	0.00681204	no
tissues_transcript_16297	757	243	0.6921	-0.111119	0.0310724	no
tissues_transcript_16307	717	285	0.7524	0.0946744	0.180774	no
tissues_transcript_16309	756	120	0.3632	-0.21856	0.00135625	no
tissues_transcript_16315	758	282	0.5268	-0.0367232	0.0422103	no
tissues_transcript_16318	800	264	1.1239	0.0665201	0.345058	no
tissues_transcript_16363	752	183	0.7072	-0.414774	0.00272795	no
tissues_transcript_16371	649	75	1.2448	-0.258581	0.0133462	no
tissues_transcript_16382	751	153	0.4307	-0.213595	0.00254929	no
tissues_transcript_16388	751	207	1.0153	0.206775	0.310216	no
tissues_transcript_16403	749	282	0.8835	0.0302686	0.184622	no
tissues_transcript_16408	749	231	0.9172	0.0427206	0.134216	no
tissues_transcript_16409	687	306	0.8748	0.0102552	0.20345	no
tissues_transcript_16440	722	252	0.6052	-0.0258595	0.0423123	no
tissues_transcript_16451	746	285	0.5943	0.13326	0.139008	no
tissues_transcript_16455	755	330	0.8895	0.0740536	0.340229	no
tissues_transcript_16474	744	192	1.0406	0.0628284	0.14769	no
tissues_transcript_16476	726	153	0.9287	-0.40047	0.00456238	no
tissues_transcript_16482	744	168	1.2122	-0.108817	0.0778874	no
tissues_transcript_16487	749	243	1.1692	-0.0824997	0.165051	no
tissues_transcript_16488	744	189	1.0755	0.117586	0.20853	no
tissues_transcript_16492	742	150	0.6808	-0.40777	0.00179917	no
tissues_transcript_16498	742	225	0.6646	-0.0886774	0.0266217	no
tissues_transcript_16505	741	222	0.9551	0.0512367	0.144042	no
tissues_transcript_16531	733	189	0.6714	-0.299432	0.005185	no
tissues_transcript_16532	751	273	1.0689	-0.0413256	0.20077	no
tissues_transcript_16534	740	306	0.8235	0.0754645	0.240689	no
tissues_transcript_16536	723	207	1.0153	0.206775	0.310544	no
tissues_transcript_16537	740	93	0.8012	-0.16272	0.00634228	no
tissues_transcript_16544	732	222	0.7058	0.00967028	0.052489	no
tissues_transcript_16549	739	117	0.8239	0.213097	0.0811535	no
tissues_transcript_16577	739	162	0.6573	-0.358999	0.00254961	no
tissues_transcript_16578	737	303	0.5511	-0.150874	0.0294606	no
tissues_transcript_16603	735	258	0.8787	0.0806956	0.187914	no
tissues_transcript_16608	735	180	0.8374	-0.312218	0.00766842	no
tissues_transcript_16613	735	174	0.679	-0.0359666	0.0218869	no
tissues_transcript_16624	734	264	1.0939	0.0627848	0.317931	no
tissues_transcript_16628	723	192	0.9168	-0.0740207	0.0470261	no
tissues_transcript_16629	733	195	0.8117	-0.444085	0.00374411	no
tissues_transcript_16632	722	192	0.9206	-0.163808	0.0281793	no
tissues_transcript_16636	699	174	0.6268	-0.192694	0.00718344	no
tissues_transcript_16643	732	342	0.9062	-0.0811552	0.19607	no
tissues_transcript_16649	732	162	0.5103	0.0737207	0.0208414	no
tissues_transcript_16654	732	177	0.9712	0.0893063	0.119355	no
tissues_transcript_16662	754	144	0.9055	0.22898	0.148317	no
tissues_transcript_16666	735	285	0.9675	-0.176467	0.0819624	no
tissues_transcript_16667	695	228	0.7241	0.0361281	0.0691099	no
tissues_transcript_16669	730	153	0.4831	-0.220533	0.00293033	no
tissues_transcript_16670	732	270	0.882	0.0530301	0.184567	no
tissues_transcript_16671	730	201	0.7981	0.0952561	0.0919097	no
tissues_transcript_16672	729	189	0.5857	0.158352	0.0587438	no
tissues_transcript_16675	730	189	0.9875	0.0507229	0.114849	no
tissues_transcript_16690	729	219	1.102	0.157279	0.339587	no
tissues_transcript_16694	676	216	0.8819	0.0984653	0.140467	no
tissues_transcript_16703	723	333	0.6354	0.0351219	0.149424	no
tissues_transcript_16705	711	159	0.9071	0.235348	0.177478	no
tissues_transcript_16708	727	192	1.203	-0.166421	0.0702252	no
tissues_transcript_16712	668	303	0.7729	0.0589795	0.189542	no
tissues_transcript_16713	740	348	0.6544	0.150834	0.309048	no
tissues_transcript_16718	728	264	0.7166	0.0750373	0.120338	no
tissues_transcript_16721	727	144	0.4182	-0.0639005	0.00546743	no
tissues_transcript_16732	726	96	0.8783	-0.148576	0.00930164	no
tissues_transcript_16733	721	213	0.8866	-0.3465	0.0106508	no
tissues_transcript_16736	724	288	0.7819	-0.000372579	0.124225	no
tissues_transcript_16747	689	294	0.947	0.0827742	0.30783	no
tissues_transcript_16752	726	372	0.7455	0.0926469	0.360232	no
tissues_transcript_16764	625	183	0.9427	0.270253	0.283784	no
tissues_transcript_16775	722	126	0.6603	-0.185171	0.00493767	no
tissues_transcript_16777	722	192	0.8758	-0.0330143	0.0520881	no
tissues_transcript_16780	716	150	0.5791	-0.0398462	0.0117148	no
tissues_transcript_16785	710	252	0.7141	-0.0768952	0.0450844	no
tissues_transcript_16795	720	192	0.9168	-0.0740207	0.0470335	no
tissues_transcript_16799	718	306	0.6072	0.034676	0.10519	no
tissues_transcript_16804	720	273	0.8978	0.157531	0.31802	no
tissues_transcript_16810	720	267	0.7932	0.108228	0.183956	no
tissues_transcript_16811	704	234	0.5767	0.276152	0.170034	no
tissues_transcript_16825	718	120	0.6637	-0.362285	0.00160044	no
tissues_transcript_16827	682	165	1.015	-0.329278	0.0107806	no
tissues_transcript_16838	716	231	1.0493	0.168064	0.343804	no
tissues_transcript_16840	716	228	0.8536	0.0291594	0.0999775	no
tissues_transcript_16843	716	288	0.5448	-0.116085	0.0301173	no
tissues_transcript_16849	717	183	0.7113	-0.0461846	0.0253643	no
tissues_transcript_16857	716	228	0.6803	-0.0966094	0.0277044	no
tissues_transcript_16878	697	405	0.6826	-0.197761	0.101317	no
tissues_transcript_16880	712	204	0.8944	0.115344	0.141592	no
tissues_transcript_16884	713	96	0.8287	0.17569	0.0536186	no
tissues_transcript_16892	712	207	0.7693	0.094371	0.0889054	no
tissues_transcript_16901	701	222	0.6615	0.0529064	0.0583114	no
tissues_transcript_16905	711	147	1.2453	-0.09437	0.0756644	no
tissues_transcript_16908	710	102	0.6846	-0.428652	0.00094111	no
tissues_transcript_16911	713	255	0.6762	0.175517	0.165394	no
tissues_transcript_16928	710	312	0.9515	-0.170218	0.106237	no
tissues_transcript_16931	675	303	0.725	0.00346165	0.123967	no
tissues_transcript_16932	708	246	0.7163	-0.0274459	0.0566552	no
tissues_transcript_16935	709	153	0.8143	-0.110962	0.0176027	no
tissues_transcript_16937	708	114	1.0075	-0.138932	0.0186707	no
tissues_transcript_16944	681	306	0.812	0.0542896	0.21185	no
tissues_transcript_16948	714	105	0.7432	-0.0467587	0.0119533	no
tissues_transcript_16960	705	153	0.9287	-0.40047	0.00456761	no
tissues_transcript_16969	698	234	1.0057	0.0207144	0.16026	no
tissues_transcript_16973	706	126	1.1088	0.144965	0.147339	no
tissues_transcript_16976	684	246	0.662	0.159093	0.133965	no
tissues_transcript_16982	705	459	0.4537	-0.233996	0.0699206	no
tissues_transcript_16985	705	222	1.2676	0.00499152	0.272192	no
tissues_transcript_16994	704	342	0.7008	0.0463901	0.206923	no
tissues_transcript_17001	702	129	1.0999	0.0103926	0.0711508	no
tissues_transcript_17014	703	324	0.604	-0.101055	0.0587829	no
tissues_transcript_17016	707	339	0.6977	-0.0952591	0.0955608	no
tissues_transcript_17026	695	234	0.8711	-0.0610765	0.0680874	no
tissues_transcript_17033	702	282	0.8668	0.12702	0.278239	no
tissues_transcript_17063	746	132	1.0688	0.0755339	0.0953577	no
tissues_transcript_17070	682	201	0.5734	0.176512	0.0711336	no
tissues_transcript_17073	699	138	1.1421	0.017758	0.092951	no
tissues_transcript_17075	704	234	0.9368	0.144513	0.241791	no
tissues_transcript_17076	694	306	0.7776	0.0822682	0.220402	no
tissues_transcript_17091	698	189	1.1012	-0.33672	0.0179941	no
tissues_transcript_17100	698	159	0.9802	-0.0830496	0.0386813	no
tissues_transcript_17106	656	327	0.642	0.220034	0.341249	no
tissues_transcript_17107	698	141	0.6293	-0.111687	0.00818104	no
tissues_transcript_17117	697	159	0.944	-0.362621	0.0064693	no
tissues_transcript_17119	696	339	0.8147	0.105297	0.348282	no
tissues_transcript_17124	724	195	0.4175	-0.0495943	0.0104741	no
tissues_transcript_17128	696	201	0.9717	0.0544137	0.125858	no
tissues_transcript_17131	696	222	0.7641	0.0922128	0.100706	no
tissues_transcript_17151	699	135	0.551	-0.371738	0.00121368	no
tissues_transcript_17159	693	258	0.7731	0.0570664	0.122526	no
tissues_transcript_17162	695	210	1.038	-0.119694	0.0650505	no
tissues_transcript_17163	693	228	0.9453	0.140105	0.230258	no
tissues_transcript_17169	678	273	0.8002	0.106263	0.196529	no
tissues_transcript_17182	710	180	0.6959	-0.0129509	0.028379	no
tissues_transcript_17186	690	153	0.4519	-0.182405	0.00332255	no
tissues_transcript_17193	691	222	1.2676	0.00499152	0.272345	no
tissues_transcript_17195	686	147	0.7091	0.0830636	0.0365073	no
tissues_transcript_17218	689	192	0.9387	-0.0395579	0.0616647	no
tissues_transcript_17220	686	324	0.7554	0.0442874	0.202861	no
tissues_transcript_17227	688	210	0.843	-0.433969	0.00525008	no
tissues_transcript_17237	688	60	0.9325	0.170809	0.0500236	no
tissues_transcript_17238	688	153	1.1472	-0.0161567	0.0912948	no
tissues_transcript_17251	687	141	0.9601	0.129436	0.100327	no
tissues_transcript_17254	594	201	0.9913	-0.0247394	0.0874438	no
tissues_transcript_17263	685	183	1.118	0.095974	0.200633	no
tissues_transcript_17264	705	225	0.8307	0.0116867	0.0820056	no
tissues_transcript_17265	687	306	0.7918	-0.113314	0.083109	no
tissues_transcript_17279	686	213	0.8815	-0.00885306	0.0759886	no
tissues_transcript_17284	692	384	0.6425	0.0369353	0.243908	no
tissues_transcript_17285	686	342	0.6387	0.131863	0.26154	no
tissues_transcript_17290	685	279	0.9272	0.14539	0.339356	no
tissues_transcript_17293	671	417	0.6285	0.0811452	0.367954	no
tissues_transcript_17306	671	279	0.9717	0.0477873	0.248939	no
tissues_transcript_17312	671	129	0.6226	-0.214291	0.00377255	no
tissues_transcript_17320	682	390	0.7867	0.0256798	0.346397	no
tissues_transcript_17353	680	255	0.6621	-0.0545618	0.0447191	no
tissues_transcript_17365	683	279	1.0438	0.079125	0.339342	no
tissues_transcript_17366	672	192	0.8762	-0.029925	0.0532288	no
tissues_transcript_17369	670	312	0.7304	0.0961274	0.218661	no
tissues_transcript_17376	686	144	0.8833	0.115345	0.0751443	no
tissues_transcript_17383	671	159	1.2395	0.0934677	0.223313	no
tissues_transcript_17384	678	198	1.3368	0.0365423	0.305647	no
tissues_transcript_17401	676	366	0.9304	-0.0439996	0.303525	no
tissues_transcript_17410	662	192	0.8229	0.00468711	0.0545983	no
tissues_transcript_17412	659	135	0.7089	-0.245288	0.00450057	no
tissues_transcript_17425	663	156	0.7705	-0.160419	0.0116934	no
tissues_transcript_17428	697	192	0.7338	0.0243522	0.045593	no
tissues_transcript_17435	666	132	1.0688	0.0755339	0.0957367	no
tissues_transcript_17439	675	195	0.6848	0.0629481	0.0501509	no
tissues_transcript_17441	650	258	0.9965	-0.0217056	0.157854	no
tissues_transcript_17448	669	252	0.7599	-0.277089	0.0161781	no
tissues_transcript_17449	674	105	1.0251	-0.166606	0.0152465	no
tissues_transcript_17452	673	144	1.0609	0.00248167	0.070294	no
tissues_transcript_17460	666	192	0.64	-0.187582	0.0094799	no
tissues_transcript_17467	672	306	0.7776	0.0822682	0.22061	no
tissues_transcript_17470	650	201	0.8817	0.0156604	0.0772026	no
tissues_transcript_17471	670	162	1.1121	-0.0212254	0.0872246	no
tissues_transcript_17474	666	273	0.7628	0.155367	0.224711	no
tissues_transcript_17481	673	315	1.038	-0.2868	0.0756167	no
tissues_transcript_17494	657	198	1.0491	0.234278	0.351778	no
tissues_transcript_17505	669	276	1.0026	0.095952	0.323236	no
tissues_transcript_17506	671	174	0.9658	-0.253931	0.0158244	no
tissues_transcript_17514	656	180	1.1667	0.0279449	0.159861	no
tissues_transcript_17522	679	297	0.9884	0.0114567	0.25612	no
tissues_transcript_17531	665	192	0.7238	-0.00101664	0.0381256	no
tissues_transcript_17532	649	147	0.7399	-0.391994	0.00235788	no
tissues_transcript_17544	663	231	0.8366	0.0564797	0.113667	no
tissues_transcript_17547	667	288	0.8469	0.128235	0.279812	no
tissues_transcript_17551	629	450	0.6883	-0.0639452	0.300733	no
tissues_transcript_17557	665	246	0.7163	-0.0238218	0.0579707	no
tissues_transcript_17564	665	99	0.5371	-0.338283	0.000949451	no
tissues_transcript_17571	664	99	0.8626	-0.303552	0.00359069	no
tissues_transcript_17579	651	255	0.7741	-0.110509	0.0468226	no
tissues_transcript_17590	663	123	0.7548	0.101731	0.036633	no
tissues_transcript_17592	663	225	1.1299	-0.0544962	0.143893	no
tissues_transcript_17596	680	243	0.9995	-0.0955269	0.0926775	no
tissues_transcript_17602	650	78	0.8903	-0.186273	0.0063507	no
tissues_transcript_17605	662	219	0.5888	-0.142886	0.0140355	no
tissues_transcript_17610	664	153	0.9287	-0.40047	0.00457784	no
tissues_transcript_17616	652	234	1.1686	-0.0921695	0.144645	no
tissues_transcript_17620	661	96	0.7881	-0.295281	0.00282665	no
tissues_transcript_17633	624	153	0.726	-0.0503621	0.0188182	no
tissues_transcript_17645	659	162	1.171	0.186686	0.292619	no
tissues_transcript_17650	659	192	0.6807	-0.221632	0.0088803	no
tissues_transcript_17668	657	282	0.9601	0.0451169	0.244874	no
tissues_transcript_17669	643	183	0.9176	-0.0454898	0.0507242	no
tissues_transcript_17683	652	78	0.7497	-0.298162	0.0019921	no
tissues_transcript_17690	648	105	1.1961	0.0370787	0.087773	no
tissues_transcript_17692	654	216	0.7223	0.146044	0.111883	no
tissues_transcript_17696	657	264	0.8	-0.0471587	0.0802197	no
tissues_transcript_17700	656	138	0.7838	-0.0707868	0.0171543	no
tissues_transcript_17706	656	276	0.3605	-0.309012	0.00445579	no
tissues_transcript_17714	639	90	1.1965	-0.426701	0.00486205	no
tissues_transcript_17716	618	252	0.9148	0.115197	0.233165	no
tissues_transcript_17718	614	249	0.9619	0.0431829	0.182648	no
tissues_transcript_17724	590	147	0.9267	0.0862985	0.0759947	no
tissues_transcript_17725	632	48	1.0283	-0.360529	0.0025498	no
tissues_transcript_17729	642	156	1.0215	-0.153726	0.0284718	no
tissues_transcript_17733	653	123	1.0109	-0.18405	0.0159799	no
tissues_transcript_17734	654	378	0.817	0.02197	0.334991	no
tissues_transcript_17735	677	159	1.0486	-0.0804874	0.0492443	no
tissues_transcript_17738	653	192	0.7726	-0.28066	0.00852601	no
tissues_transcript_17745	653	351	1.0373	-0.131538	0.238698	no
tissues_transcript_17748	654	120	0.8465	-0.0156356	0.0241585	no
tissues_transcript_17749	652	132	1.1735	-0.03703	0.0712992	no
tissues_transcript_17754	656	147	0.7883	-0.138255	0.0128508	no
tissues_transcript_17764	621	111	1.0442	-0.306797	0.00751818	no
tissues_transcript_17766	651	171	0.6232	-0.355026	0.0025805	no
tissues_transcript_17767	652	267	1.1308	0.011073	0.286624	no
tissues_transcript_17771	651	180	0.5721	-0.123138	0.0097038	no
tissues_transcript_17772	647	159	0.9963	-0.0299808	0.0555868	no
tissues_transcript_17776	649	351	0.7341	-0.00393446	0.193027	no
tissues_transcript_17777	651	129	0.8617	-0.399194	0.00280666	no
tissues_transcript_17782	610	462	0.5704	-0.0520166	0.260658	no
tissues_transcript_17790	649	147	0.7626	-0.113291	0.0136788	no
tissues_transcript_17795	649	201	1.1641	0.14629	0.328551	no
tissues_transcript_17808	649	96	0.7797	-0.108941	0.00846454	no
tissues_transcript_17811	648	252	0.8122	-0.0290687	0.0815632	no
tissues_transcript_17815	629	81	1.0809	-0.0693993	0.025287	no
tissues_transcript_17820	647	54	0.7086	-0.705284	0.000111987	no
tissues_transcript_17822	648	117	1.0161	-0.317944	0.0068153	no
tissues_transcript_17828	647	174	0.7016	-0.115971	0.0147378	no
tissues_transcript_17829	628	327	0.9281	0.0218591	0.294726	no
tissues_transcript_17840	651	93	0.4066	-0.343999	0.000547513	no
tissues_transcript_17851	645	111	0.8616	-0.220675	0.00675268	no
tissues_transcript_17859	603	213	1.044	0.0297561	0.154578	no
tissues_transcript_17868	625	180	0.7706	-0.125847	0.0187757	no
tissues_transcript_17871	643	288	1.059	0.0108645	0.283905	no
tissues_transcript_17874	643	93	1.2262	-0.517291	0.00321912	no
tissues_transcript_17884	645	153	1.0393	0.0614172	0.10004	no
tissues_transcript_17895	632	213	0.7143	-0.156363	0.0185844	no
tissues_transcript_17906	598	141	0.5971	-0.14356	0.00608001	no
tissues_transcript_17919	625	111	1.02	-0.08434	0.0261707	no
tissues_transcript_17920	640	189	0.9337	0.154771	0.169205	no
tissues_transcript_17922	630	141	1.0975	-0.001233	0.0751765	no
tissues_transcript_17923	636	303	0.762	0.15949	0.29341	no
tissues_transcript_17929	649	291	0.9728	0.125366	0.378891	no
tissues_transcript_17931	632	135	0.5512	-0.376554	0.00118392	no
tissues_transcript_17932	641	243	1.0202	-0.0810805	0.107148	no
tissues_transcript_17937	636	228	0.9999	0.0163872	0.146007	no
tissues_transcript_17941	649	189	0.5845	-0.330741	0.00319894	no
tissues_transcript_17947	626	120	1.0786	-0.184571	0.0194134	no
tissues_transcript_17954	639	159	0.9718	-0.146359	0.0260118	no
tissues_transcript_17957	627	153	0.8731	-0.359936	0.00484187	no
tissues_transcript_17961	632	249	1.2082	0.0623084	0.369491	no
tissues_transcript_17966	625	195	0.9226	0.100667	0.131256	no
tissues_transcript_17970	639	342	0.7456	0.110128	0.310283	no
tissues_transcript_17971	544	105	0.4857	0.0164436	0.00732201	no
tissues_transcript_17973	635	207	1.0169	0.044009	0.144929	no
tissues_transcript_17985	636	180	0.7169	-0.211242	0.00937624	no
tissues_transcript_17986	631	279	0.6601	-0.142857	0.0344528	no
tissues_transcript_17993	635	327	0.715	0.0720505	0.21367	no
tissues_transcript_18000	635	468	0.604	-0.0388363	0.314107	no
tissues_transcript_18004	634	153	0.3951	-0.113126	0.00416852	no
tissues_transcript_18015	634	96	0.9863	0.21841	0.112655	no
tissues_transcript_18018	654	81	0.6342	-0.50739	0.000389241	no
tissues_transcript_18028	623	153	0.9773	0.281244	0.254391	no
tissues_transcript_18029	627	129	0.9548	0.0763066	0.0650564	no
tissues_transcript_18044	633	267	1.0892	0.00552605	0.252022	no
tissues_transcript_18046	633	216	1.0726	0.000309486	0.148386	no
tissues_transcript_18070	607	375	0.8243	0.0521812	0.375618	no
tissues_transcript_18075	630	144	0.9705	0.107923	0.0952112	no
tissues_transcript_18082	629	159	0.7892	0.0464297	0.0438618	no
tissues_transcript_18088	616	84	0.962	-0.355053	0.00313849	no
tissues_transcript_18090	629	219	0.8416	-0.0180447	0.0677859	no
tissues_transcript_18092	629	297	0.9324	0.107542	0.337722	no
tissues_transcript_18129	641	366	0.9304	-0.0439996	0.303931	no
tissues_transcript_18131	618	240	0.9685	0.078497	0.203855	no
tissues_transcript_18140	599	141	0.8313	-0.506907	0.00150979	no
tissues_transcript_18141	470	84	0.4344	-0.391793	0.000411809	no
tissues_transcript_18145	633	132	0.8617	0.0900697	0.0536866	no
tissues_transcript_18150	613	159	0.6297	-0.277154	0.00370484	no
tissues_transcript_18164	587	147	1.1692	0.0959417	0.167502	no
tissues_transcript_18167	622	300	1.0301	0.0218797	0.305223	no
tissues_transcript_18172	624	297	0.7716	0.0453057	0.167262	no
tissues_transcript_18181	600	285	0.6943	-0.00818183	0.0887382	no
tissues_transcript_18182	624	129	1.0999	0.0103926	0.071434	no
tissues_transcript_18185	624	315	0.7841	-0.181577	0.0607979	no
tissues_transcript_18196	622	69	0.7204	-0.155878	0.00386007	no
tissues_transcript_18198	622	198	1.0591	0.118192	0.217671	no
tissues_transcript_18201	621	39	0.9463	-0.683865	0.000244992	no
tissues_transcript_18208	600	120	0.9458	0.161691	0.0930179	no
tissues_transcript_18213	619	96	1.0781	-0.491541	0.00234105	no
tissues_transcript_18214	619	168	0.9829	0.14042	0.14899	no
tissues_transcript_18218	634	189	0.9068	-0.144367	0.0293431	no
tissues_transcript_18230	591	75	0.8918	-0.415467	0.0015487	no
tissues_transcript_18233	616	270	0.7597	-0.146353	0.0426618	no
tissues_transcript_18235	618	315	0.7841	-0.192526	0.0571305	no
tissues_transcript_18240	620	216	0.6026	-0.128401	0.0155531	no
tissues_transcript_18248	617	111	1.0219	-0.0383488	0.0345389	no
tissues_transcript_18250	529	123	0.8752	0.331476	0.189549	no
tissues_transcript_18253	617	93	1.0093	-0.0994077	0.0189679	no
tissues_transcript_18255	597	111	1.1499	-0.321959	0.00986143	no
tissues_transcript_18260	617	153	1.1277	-0.326341	0.0141535	no
tissues_transcript_18268	551	102	0.7234	-0.0590397	0.0101294	no
tissues_transcript_18270	611	192	0.8731	0.108126	0.114248	no
tissues_transcript_18271	618	132	0.8362	0.157529	0.0726195	no
tissues_transcript_18278	615	126	0.8167	-0.0794204	0.0159977	no
tissues_transcript_18282	630	153	0.8886	0.0683977	0.0645803	no
tissues_transcript_18295	614	210	1.1734	0.0953719	0.291304	no
tissues_transcript_18296	597	129	0.9525	-0.0364085	0.0337155	no
tissues_transcript_18303	550	147	1.1965	0.203714	0.29874	no
tissues_transcript_18304	613	72	1.027	-0.101931	0.0157524	no
tissues_transcript_18305	572	264	0.9805	0.140148	0.337186	no
tissues_transcript_18319	613	99	1.1102	0.0262428	0.0590664	no
tissues_transcript_18329	612	138	1.1968	0.101599	0.171359	no
tissues_transcript_18345	606	258	1.1684	0.0421857	0.333679	no
tissues_transcript_18350	611	108	0.4435	0.13177	0.0130573	no
tissues_transcript_18354	606	144	0.4388	-0.122964	0.00413455	no
tissues_transcript_18356	583	195	0.8165	-0.0836552	0.0331866	no
tissues_transcript_18360	609	285	0.9458	0.120181	0.335429	no
tissues_transcript_18367	610	366	0.8826	0.00349669	0.331036	no
tissues_transcript_18368	618	171	0.6193	-0.162955	0.00813603	no
tissues_transcript_18373	608	198	1.315	0.0643385	0.326692	no
tissues_transcript_18377	608	147	0.8751	-0.325509	0.00561951	no
tissues_transcript_18379	619	39	0.8072	-0.263755	0.00193814	no
tissues_transcript_18398	600	228	0.5688	-0.321443	0.00496474	no
tissues_transcript_18400	602	213	0.9471	-0.177863	0.035812	no
tissues_transcript_18406	587	174	1.2526	-0.180183	0.0635976	no
tissues_transcript_18415	605	75	1.092	0.212034	0.122219	no
tissues_transcript_18417	605	282	0.9799	-0.0117936	0.197755	no
tissues_transcript_18426	611	288	0.792	0.0952786	0.208901	no
tissues_transcript_18428	604	240	0.841	0.0354307	0.1128	no
tissues_transcript_18430	613	156	0.9828	-0.0670783	0.0416476	no
tissues_transcript_18432	605	243	1.1411	0.0845006	0.332548	no
tissues_transcript_18435	575	201	0.9219	0.0122517	0.0863552	no
tissues_transcript_18438	509	123	0.7565	-0.140312	0.00880176	no
tissues_transcript_18442	604	135	1.1864	0.141524	0.197385	no
tissues_transcript_18446	603	120	1.015	-0.0457184	0.0356547	no
tissues_transcript_18447	603	207	0.9624	0.107722	0.171586	no
tissues_transcript_18451	602	177	0.8216	-0.22328	0.0120808	no
tissues_transcript_18452	604	171	1.1602	0.121785	0.229691	no
tissues_transcript_18456	596	228	1.0104	-0.131973	0.0673472	no
tissues_transcript_18466	600	219	0.4856	-0.131457	0.0106128	no
tissues_transcript_18467	601	336	0.7356	0.105015	0.283059	no
tissues_transcript_18481	605	174	1.1232	0.1149	0.206546	no
tissues_transcript_18487	601	171	0.8049	0.0661546	0.0588421	no
tissues_transcript_18489	601	138	1.2216	0.160372	0.243556	no
tissues_transcript_18491	600	72	0.9525	-0.270257	0.00444098	no
tissues_transcript_18492	600	195	1.1416	0.186626	0.351609	no
tissues_transcript_18505	599	90	0.8818	0.0096146	0.0228348	no
tissues_transcript_18511	604	207	1.0734	0.174887	0.313399	no
tissues_transcript_18514	598	237	0.9273	0.195152	0.303864	no
tissues_transcript_18518	598	390	0.7758	-0.0470809	0.24798	no
tissues_transcript_18525	595	153	0.4376	-0.136095	0.00420713	no
tissues_transcript_18526	588	192	0.5582	-0.308499	0.00346864	no
tissues_transcript_18529	542	159	0.717	-0.03431	0.021543	no
tissues_transcript_18532	597	243	0.663	-0.270341	0.0110129	no
tissues_transcript_18535	590	93	0.8117	0.0587393	0.0249441	no
tissues_transcript_18536	596	243	0.9624	-0.0537878	0.104203	no
tissues_transcript_18537	594	108	1.1093	-0.180161	0.0194151	no
tissues_transcript_18540	596	90	1.1965	-0.426701	0.00487347	no
tissues_transcript_18542	598	237	0.8869	0.0673	0.148796	no
tissues_transcript_18550	578	183	0.9342	-0.00182076	0.0689126	no
tissues_transcript_18551	595	285	0.9865	-0.0450775	0.175738	no
tissues_transcript_18553	595	105	0.7037	-0.175895	0.00483032	no
tissues_transcript_18558	596	84	0.7907	-0.151856	0.00595698	no
tissues_transcript_18559	595	126	0.8431	-0.0616118	0.0194739	no
tissues_transcript_18561	595	537	0.4617	-0.108245	0.285252	no
tissues_transcript_18563	595	279	0.881	0.137102	0.295091	no
tissues_transcript_18570	595	156	0.5699	-0.342485	0.00196643	no
tissues_transcript_18577	594	324	0.8143	-0.0136517	0.18064	no
tissues_transcript_18582	594	267	1.0825	0.0162509	0.26043	no
tissues_transcript_18592	587	300	1.0188	-0.0398536	0.225448	no
tissues_transcript_18593	593	108	0.8315	-0.203081	0.00656933	no
tissues_transcript_18599	583	204	1.0232	0.219774	0.327977	no
tissues_transcript_18607	591	177	0.6255	0.135809	0.0521378	no
tissues_transcript_18610	591	174	0.6292	-0.285096	0.00417151	no
tissues_transcript_18611	591	195	1.0516	0.19086	0.289867	no
tissues_transcript_18615	590	360	0.6945	0.129168	0.341787	no
tissues_transcript_18626	589	186	1.0488	-0.134497	0.048309	no
tissues_transcript_18628	595	309	0.7353	0.0403759	0.164604	no
tissues_transcript_18631	589	279	1.0421	0.0581495	0.311263	no
tissues_transcript_18645	589	276	0.6835	-0.153192	0.0340127	no
tissues_transcript_18646	578	294	0.96	0.0742972	0.307715	no
tissues_transcript_18648	588	135	1.0588	-0.142945	0.0274397	no
tissues_transcript_18650	572	174	0.7753	-0.230554	0.00956869	no
tissues_transcript_18652	584	159	0.9493	0.105939	0.10281	no
tissues_transcript_18655	588	138	0.7749	-0.207917	0.00733818	no
tissues_transcript_18656	588	108	0.7924	-0.365692	0.00215023	no
tissues_transcript_18657	588	207	1.2245	0.0868891	0.310769	no
tissues_transcript_18666	587	111	0.3982	-0.200111	0.00156158	no
tissues_transcript_18667	587	147	1.0172	-0.304724	0.0103665	no
tissues_transcript_18669	588	237	0.9455	-0.0926524	0.0750102	no
tissues_transcript_18674	591	180	0.6533	-0.19918	0.00813244	no
tissues_transcript_18676	588	159	1.0652	0.196027	0.227867	no
tissues_transcript_18678	586	297	0.9087	-0.0122584	0.18546	no
tissues_transcript_18683	584	198	0.6756	0.00334666	0.035705	no
tissues_transcript_18689	595	165	0.5528	-0.0825223	0.00985087	no
tissues_transcript_18706	584	267	1.0936	-0.0144123	0.233081	no
tissues_transcript_18709	585	249	0.7347	-0.0338013	0.0602405	no
tissues_transcript_18712	586	186	0.9857	-0.209312	0.025284	no
tissues_transcript_18713	584	348	0.4423	0.0316598	0.0953196	no
tissues_transcript_18723	583	204	0.8755	-0.273159	0.0145179	no
tissues_transcript_18735	576	201	0.8305	-0.0184888	0.0541339	no
tissues_transcript_18740	609	246	0.9909	0.112607	0.266873	no
tissues_transcript_18745	578	123	1.2432	0.039619	0.123669	no
tissues_transcript_18748	581	102	0.9198	0.287426	0.141328	no
tissues_transcript_18761	579	219	0.6477	0.0788707	0.0630464	no
tissues_transcript_18764	581	105	0.7306	-0.278616	0.00284926	no
tissues_transcript_18765	577	315	0.8195	-0.188478	0.0656971	no
tissues_transcript_18777	549	207	1.1645	0.151108	0.351713	no
tissues_transcript_18779	591	147	0.8751	-0.325509	0.00562472	no
tissues_transcript_18788	558	153	1.0471	0.0986058	0.125708	no
tissues_transcript_18793	560	171	0.8862	0.0811477	0.0832666	no
tissues_transcript_18802	577	321	0.9054	0.0816718	0.342502	no
tissues_transcript_18807	578	39	0.6301	-0.321169	0.000745479	no
tissues_transcript_18813	576	159	0.9718	-0.151224	0.0253595	no
tissues_transcript_18815	577	168	1.0154	0.0313091	0.0919275	no
tissues_transcript_18826	575	171	0.8291	-0.303491	0.00717094	no
tissues_transcript_18829	576	255	0.7499	-0.108054	0.0440302	no
tissues_transcript_18830	577	111	0.7171	-0.388448	0.00149591	no
tissues_transcript_18833	575	294	0.9765	0.0425432	0.279595	no
tissues_transcript_18836	571	111	0.4382	-0.218345	0.00160604	no
tissues_transcript_18856	574	270	0.9849	-0.0282603	0.165809	no
tissues_transcript_18863	553	195	1.1361	0.188745	0.350805	no
tissues_transcript_18869	574	81	0.8793	-0.699234	0.00028413	no
tissues_transcript_18874	573	372	0.9074	-0.31859	0.0756221	no
tissues_transcript_18875	573	129	0.9525	-0.0364085	0.0337584	no
tissues_transcript_18876	573	129	1.0999	0.0103926	0.0716197	no
tissues_transcript_18877	564	309	0.7716	0.127399	0.27499	no
tissues_transcript_18881	574	405	0.7192	-0.0201191	0.274526	no
tissues_transcript_18886	573	153	1.0575	-0.119484	0.038131	no
tissues_transcript_18888	572	309	0.8157	0.0842493	0.25356	no
tissues_transcript_18891	572	201	0.8069	0.109054	0.102679	no
tissues_transcript_18897	548	315	0.5651	-0.00751036	0.0807683	no
tissues_transcript_18900	572	258	1.0146	0.141212	0.350012	no
tissues_transcript_18901	569	345	0.9276	0.00443926	0.315321	no
tissues_transcript_18905	570	63	1.0123	-0.39599	0.00230972	no
tissues_transcript_18906	578	72	0.7499	-0.395403	0.00103839	no
tissues_transcript_18908	573	90	1.1965	-0.359971	0.00729773	no
tissues_transcript_18912	571	111	0.8238	-0.230967	0.00559795	no
tissues_transcript_18913	571	198	0.9034	-0.0302618	0.062148	no
tissues_transcript_18915	577	186	1.0749	-0.149562	0.0482728	no
tissues_transcript_18920	596	207	0.5182	-0.292764	0.00392859	no
tissues_transcript_18925	570	216	0.9321	0.0707115	0.141733	no
tissues_transcript_18933	570	216	1.2053	0.116045	0.357988	no
tissues_transcript_18936	532	90	1.3282	0.243056	0.310605	no
tissues_transcript_18939	570	222	0.7542	-0.11255	0.0304964	no
tissues_transcript_18947	568	207	0.7597	0.0936313	0.08653	no
tissues_transcript_18951	552	261	0.5209	0.114631	0.0796219	no
tissues_transcript_18955	566	150	1.1681	0.0654788	0.14712	no
tissues_transcript_18959	561	117	1.1658	0.29379	0.321091	no
tissues_transcript_18966	567	102	1.0723	-0.365997	0.00525666	no
tissues_transcript_18977	566	342	0.4869	0.119617	0.163968	no
tissues_transcript_18981	567	180	0.7458	-0.0104433	0.0342822	no
tissues_transcript_18984	566	138	0.8141	-0.11857	0.0143609	no
tissues_transcript_18992	557	183	0.5658	-0.0450254	0.0157587	no
tissues_transcript_18997	549	459	0.764	-0.0808104	0.358904	no
tissues_transcript_18998	475	57	0.4314	-0.630947	7.05953e-05	no
tissues_transcript_19009	568	144	1.184	-0.0488246	0.0784627	no
tissues_transcript_19010	528	153	0.4586	-0.180695	0.00346581	no
tissues_transcript_19011	564	246	1.0208	-0.088777	0.106494	no
tissues_transcript_19012	564	165	1.2053	0.151355	0.280883	no
tissues_transcript_19014	563	99	0.9789	-0.0106036	0.0310181	no
tissues_transcript_19015	568	264	0.7892	-0.0981583	0.0583489	no
tissues_transcript_19018	488	153	1.0177	0.245236	0.241007	no
tissues_transcript_19024	561	222	1.095	0.047857	0.212404	no
tissues_transcript_19030	586	114	0.9146	-0.295396	0.00535171	no
tissues_transcript_19031	551	207	0.8734	0.206341	0.217562	no
tissues_transcript_19040	564	153	0.5891	-0.175893	0.00557254	no
tissues_transcript_19042	562	93	1.0667	-0.178087	0.0144512	no
tissues_transcript_19048	550	108	1.1704	0.187284	0.185533	no
tissues_transcript_19049	561	177	0.8953	-0.458494	0.00377707	no
tissues_transcript_19050	561	174	0.9507	0.237839	0.232889	no
tissues_transcript_19072	583	264	0.6596	-0.105128	0.0365773	no
tissues_transcript_19083	559	171	1.1099	0.0514209	0.140883	no
tissues_transcript_19085	558	132	0.9071	-0.379148	0.0038488	no
tissues_transcript_19087	529	177	1.0605	0.0701625	0.142368	no
tissues_transcript_19091	558	207	1.0226	0.0306182	0.137961	no
tissues_transcript_19097	558	255	0.7636	0.00993373	0.0899986	no
tissues_transcript_19098	558	213	1.0596	-0.0154457	0.128176	no
tissues_transcript_19100	558	105	1.2395	0.0906498	0.134527	no
tissues_transcript_19102	558	165	0.9371	-0.272138	0.0117259	no
tissues_transcript_19103	552	249	0.7823	0.251671	0.29963	no
tissues_transcript_19104	568	261	0.5209	0.112492	0.0786127	no
tissues_transcript_19105	566	288	1.089	-0.130477	0.157727	no
tissues_transcript_19107	587	273	0.8602	0.0434287	0.171135	no
tissues_transcript_19108	578	156	1.1262	0.105675	0.169185	no
tissues_transcript_19113	557	234	0.9436	0.142595	0.24545	no
tissues_transcript_19119	554	249	0.9261	0.0586225	0.178736	no
tissues_transcript_19123	557	87	0.5804	-0.239705	0.00176198	no
tissues_transcript_19126	555	327	0.841	0.0521558	0.271913	no
tissues_transcript_19140	556	81	0.8989	-0.314064	0.00314145	no
tissues_transcript_19141	514	201	0.942	0.257564	0.310514	no
tissues_transcript_19143	545	225	0.7782	0.190187	0.181767	no
tissues_transcript_19148	563	87	1.1633	-0.21844	0.0147525	no
tissues_transcript_19149	555	129	0.8008	-0.270557	0.00498159	no
tissues_transcript_19151	555	144	0.7674	0.118293	0.052916	no
tissues_transcript_19153	573	225	0.9545	0.213051	0.318761	no
tissues_transcript_19155	555	93	0.9796	-0.224807	0.0081158	no
tissues_transcript_19162	554	354	0.7468	0.0693536	0.288398	no
tissues_transcript_19163	511	198	0.4342	-0.0100732	0.0146915	no
tissues_transcript_19171	553	231	1.0344	0.0378844	0.185612	no
tissues_transcript_19179	552	135	1.1864	0.141524	0.197837	no
tissues_transcript_19186	555	63	0.7009	-0.344603	0.00108065	no
tissues_transcript_19191	552	213	0.8186	0.0862102	0.106144	no
tissues_transcript_19198	438	240	0.7415	-0.120002	0.0342388	no
tissues_transcript_19211	550	99	0.917	0.0872745	0.044771	no
tissues_transcript_19212	568	129	1.1028	0.0983115	0.117297	no
tissues_transcript_19213	550	102	1.1417	-0.0964075	0.0333467	no
tissues_transcript_19215	538	207	0.8832	0.157486	0.176259	no
tissues_transcript_19219	577	210	1.1562	0.018003	0.195318	no
tissues_transcript_19224	549	204	0.8437	-0.219754	0.017961	no
tissues_transcript_19226	544	270	1.023	-0.0287698	0.184563	no
tissues_transcript_19227	550	129	0.7477	-0.218904	0.00567305	no
tissues_transcript_19230	553	69	0.4926	-0.218247	0.00121335	no
tissues_transcript_19236	549	330	0.9162	0.0604278	0.34488	no
tissues_transcript_19238	547	126	0.9459	0.0979388	0.0695373	no
tissues_transcript_19239	553	105	0.831	0.0711228	0.0326758	no
tissues_transcript_19243	548	249	0.8376	-0.0385205	0.0817222	no
tissues_transcript_19255	544	282	0.8425	-0.154685	0.0607802	no
tissues_transcript_19257	547	93	0.5739	-0.199001	0.00235872	no
tissues_transcript_19259	553	126	1.1047	-0.031278	0.0556791	no
tissues_transcript_19270	580	222	0.9264	0.0909326	0.163648	no
tissues_transcript_19275	529	327	0.8804	0.042366	0.287593	no
tissues_transcript_19280	551	213	0.4822	-0.363107	0.00243128	no
tissues_transcript_19283	545	207	1.0605	0.213845	0.356841	no
tissues_transcript_19284	545	201	0.942	0.257564	0.31015	no
tissues_transcript_19286	554	219	0.6868	0.0262772	0.0530626	no
tissues_transcript_19288	532	213	0.691	0.0424516	0.0554592	no
tissues_transcript_19289	545	84	1.0144	-0.465139	0.00193757	no
tissues_transcript_19292	539	54	0.8111	-0.165945	0.00421492	no
tissues_transcript_19293	543	210	0.8655	0.091579	0.122435	no
tissues_transcript_19302	538	129	0.7878	-0.227273	0.00619232	no
tissues_transcript_19314	536	207	0.9896	0.0910201	0.17103	no
tissues_transcript_19315	543	147	1.0772	0.178603	0.195203	no
tissues_transcript_19323	543	90	1.0493	-0.320727	0.0055937	no
tissues_transcript_19330	541	237	0.9806	0.0337132	0.164962	no
tissues_transcript_19332	571	39	1.1064	0.0678166	0.0392413	no
tissues_transcript_19333	553	168	1.0836	0.164839	0.223807	no
tissues_transcript_19338	541	141	1.0746	0.133399	0.145936	no
tissues_transcript_19347	541	138	1.2036	0.0669895	0.146952	no
tissues_transcript_19355	485	57	0.5547	-0.695084	7.31304e-05	no
tissues_transcript_19358	540	159	0.9691	-0.0683603	0.0409571	no
tissues_transcript_19359	536	144	0.7634	-0.0538814	0.0190355	no
tissues_transcript_19360	540	171	0.7398	0.082754	0.052521	no
tissues_transcript_19361	542	126	0.7462	-0.196494	0.0062516	no
tissues_transcript_19375	532	132	0.8116	-0.0896956	0.0158682	no
tissues_transcript_19381	540	234	1.0374	0.167028	0.342881	no
tissues_transcript_19393	538	87	0.4543	-0.314383	0.000726632	no
tissues_transcript_19395	538	261	0.826	0.171214	0.258912	no
tissues_transcript_19403	537	201	0.9267	-0.001154	0.0815334	no
tissues_transcript_19406	544	195	0.8415	0.13323	0.122666	no
tissues_transcript_19408	526	351	1.069	-0.0989986	0.300245	no
tissues_transcript_19410	534	192	0.6881	-0.0465276	0.0260827	no
tissues_transcript_19417	535	336	0.7625	0.11175	0.311714	no
tissues_transcript_19420	536	174	0.6243	-0.0784107	0.0142739	no
tissues_transcript_19425	537	348	0.6513	-0.339167	0.0223661	no
tissues_transcript_19426	465	93	1.0757	-0.444028	0.00301877	no
tissues_transcript_19429	536	129	1.2048	-0.136987	0.0434063	no
tissues_transcript_19430	535	276	0.9585	0.092546	0.288172	no
tissues_transcript_19431	536	246	0.7661	0.144676	0.169825	no
tissues_transcript_19432	535	84	1.1979	-0.0878917	0.034823	no
tissues_transcript_19433	547	180	0.7962	0.153503	0.102611	no
tissues_transcript_19435	535	159	0.9914	0.126924	0.131105	no
tissues_transcript_19438	534	111	1.0503	-0.145114	0.0203134	no
tissues_transcript_19444	534	102	0.7655	-0.436539	0.00119688	no
tissues_transcript_19448	534	264	1.0709	0.0930599	0.343463	no
tissues_transcript_19449	465	153	0.9287	-0.40047	0.00462784	no
tissues_transcript_19457	534	57	0.4314	-0.630947	7.03673e-05	no
tissues_transcript_19459	533	177	0.7401	-0.0310777	0.0288938	no
tissues_transcript_19466	530	159	0.4374	-0.116104	0.00508965	no
tissues_transcript_19467	531	75	0.9612	-0.105291	0.0128176	no
tissues_transcript_19475	557	162	0.9082	-0.114917	0.0262565	no
tissues_transcript_19478	532	63	0.7034	-0.369986	0.000935713	no
tissues_transcript_19483	533	147	0.7481	0.0920126	0.0441116	no
tissues_transcript_19490	519	141	0.8935	-0.046903	0.0297698	no
tissues_transcript_19493	531	246	0.6836	0.111905	0.112062	no
tissues_transcript_19494	531	102	0.9457	-0.144076	0.0129868	no
tissues_transcript_19497	529	162	1.0461	0.0108407	0.0852394	no
tissues_transcript_19503	530	231	1.0237	-0.11163	0.0815329	no
tissues_transcript_19506	529	189	0.8715	0.012559	0.065218	no
tissues_transcript_19513	530	81	0.9929	0.171703	0.0767957	no
tissues_transcript_19519	527	231	0.8413	0.00324444	0.0868112	no
tissues_transcript_19523	524	54	1.0546	0.118065	0.0520921	no
tissues_transcript_19524	529	312	1.1128	-0.0331748	0.324712	no
tissues_transcript_19533	528	156	0.8505	-0.0506661	0.029662	no
tissues_transcript_19534	528	180	1.1673	0.180432	0.326328	no
tissues_transcript_19541	527	129	1.1948	0.270259	0.341758	no
tissues_transcript_19543	528	66	0.7822	-0.0433964	0.00913913	no
tissues_transcript_19545	528	114	1.16	-0.138375	0.0315841	no
tissues_transcript_19548	529	228	0.8548	0.00281181	0.0876263	no
tissues_transcript_19549	521	264	0.9857	0.14793	0.352534	no
tissues_transcript_19551	528	216	0.9276	-0.10604	0.0528122	no
tissues_transcript_19552	449	156	1.1614	0.139942	0.221826	no
tissues_transcript_19568	527	231	0.9669	0.11785	0.227096	no
tissues_transcript_19571	527	270	0.9562	0.166842	0.370972	no
tissues_transcript_19578	529	36	0.7593	-0.372918	0.000824204	no
tissues_transcript_19581	525	273	0.983	0.0473061	0.244647	no
tissues_transcript_19583	529	273	0.8656	0.202465	0.356465	no
tissues_transcript_19605	535	186	0.7431	-0.0444471	0.0297416	no
tissues_transcript_19611	525	75	0.6188	-0.473009	0.000428226	no
tissues_transcript_19612	524	141	0.9374	-0.0761118	0.0290226	no
tissues_transcript_19616	524	111	0.8784	-0.246728	0.00615331	no
tissues_transcript_19617	524	192	0.8428	0.043567	0.0731345	no
tissues_transcript_19618	523	243	0.9164	0.20068	0.318264	no
tissues_transcript_19619	522	69	1.0851	0.0478163	0.0450251	no
tissues_transcript_19621	530	324	0.9817	0.025214	0.332787	no
tissues_transcript_19622	523	336	0.7916	-0.0396325	0.166619	no
tissues_transcript_19623	516	162	0.9679	-0.0775263	0.0399909	no
tissues_transcript_19624	519	186	0.9969	0.0114872	0.0936534	no
tissues_transcript_19626	523	120	1.015	-0.0457184	0.0358058	no
tissues_transcript_19636	517	213	1.0704	0.0101349	0.151552	no
tissues_transcript_19639	522	432	0.5383	-0.0635851	0.174478	no
tissues_transcript_19641	522	147	0.8258	0.0331654	0.0405209	no
tissues_transcript_19645	522	117	0.8264	-0.335996	0.00320986	no
tissues_transcript_19646	546	237	0.7553	-0.106167	0.0374162	no
tissues_transcript_19648	493	243	1.158	-0.16521	0.104556	no
tissues_transcript_19660	521	339	0.7031	-0.100742	0.0951763	no
tissues_transcript_19663	506	216	0.9321	0.0707115	0.14216	no
tissues_transcript_19664	499	135	1.0588	-0.142945	0.0275703	no
tissues_transcript_19666	530	210	0.9918	0.202545	0.297317	no
tissues_transcript_19672	518	114	0.8356	0.0369246	0.0299751	no
tissues_transcript_19673	511	198	0.9186	-0.168417	0.0294049	no
tissues_transcript_19676	520	222	0.7491	-0.0369237	0.0467486	no
tissues_transcript_19678	519	102	0.9505	0.0643891	0.0452813	no
tissues_transcript_19681	516	216	0.9083	0.104594	0.157832	no
tissues_transcript_19682	521	129	0.6791	0.103561	0.0309357	no
tissues_transcript_19689	519	150	0.5843	-0.0337549	0.0125003	no
tissues_transcript_19692	518	225	1.1936	-0.060172	0.169351	no
tissues_transcript_19701	509	135	0.8581	0.118795	0.0649402	no
tissues_transcript_19707	517	126	1.075	-0.195087	0.0193542	no
tissues_transcript_19718	530	81	1.1752	0.174386	0.136815	no
tissues_transcript_19721	531	186	0.7447	0.0876651	0.0643089	no
tissues_transcript_19724	516	285	0.6511	-0.145469	0.0353473	no
tissues_transcript_19727	493	216	0.6082	-0.110946	0.0177121	no
tissues_transcript_19729	518	219	0.9084	0.0379048	0.114525	no
tissues_transcript_19731	417	120	1.333	-0.29874	0.0235092	no
tissues_transcript_19732	515	108	0.5956	-0.284382	0.00179488	no
tissues_transcript_19735	518	63	1.0808	-0.0628634	0.0217143	no
tissues_transcript_19744	516	93	1.1173	-0.277317	0.0094933	no
tissues_transcript_19753	514	141	0.5005	-0.025101	0.00895808	no
tissues_transcript_19757	498	210	1.0463	-0.00401819	0.12742	no
tissues_transcript_19760	512	174	0.8969	-0.292036	0.0100481	no
tissues_transcript_19762	515	306	0.8083	0.122973	0.288912	no
tissues_transcript_19765	495	12	0.4037	-0.752985	1.84749e-05	no
tissues_transcript_19766	492	144	0.8976	-0.129468	0.0191543	no
tissues_transcript_19769	498	60	0.8282	0.0205009	0.0146989	no
tissues_transcript_19777	512	204	0.4088	-0.278696	0.00285379	no
tissues_transcript_19781	512	360	0.736	-0.0871227	0.139372	no
tissues_transcript_19783	510	231	1.1253	-0.0327555	0.16914	no
tissues_transcript_19787	512	255	0.5565	-0.00157862	0.0433182	no
tissues_transcript_19788	510	138	0.7588	-0.0042027	0.0236069	no
tissues_transcript_19789	518	189	0.7002	-0.12303	0.016704	no
tissues_transcript_19792	510	111	0.8755	-0.385245	0.00263987	no
tissues_transcript_19795	508	360	0.8553	-0.0945111	0.189404	no
tissues_transcript_19803	510	60	0.5683	-0.718189	6.87941e-05	no
tissues_transcript_19804	512	132	0.9298	-0.31636	0.00609392	no
tissues_transcript_19807	509	183	1.0856	0.244994	0.358912	no
tissues_transcript_19808	513	147	0.5981	0.0280941	0.018347	no
tissues_transcript_19813	506	144	0.8903	0.216615	0.134506	no
tissues_transcript_19819	508	84	0.4699	-0.125717	0.00232984	no
tissues_transcript_19824	508	123	1.0804	0.161047	0.144471	no
tissues_transcript_19828	502	111	1.2004	0.260014	0.28939	no
tissues_transcript_19829	512	168	1.0866	0.142568	0.203239	no
tissues_transcript_19833	510	210	0.5292	-0.317778	0.00364359	no
tissues_transcript_19841	456	150	1.212	0.00307228	0.121457	no
tissues_transcript_19842	507	117	0.7706	-0.275421	0.00382541	no
tissues_transcript_19844	507	72	0.5414	-0.205271	0.00160968	no
tissues_transcript_19846	506	201	1.2196	0.0613552	0.262891	no
tissues_transcript_19849	505	60	1.2048	-0.442557	0.00327775	no
tissues_transcript_19852	505	177	0.925	0.00417378	0.0652548	no
tissues_transcript_19855	489	132	0.7454	-0.452625	0.00142005	no
tissues_transcript_19857	505	165	0.7149	-0.0164535	0.0254403	no
tissues_transcript_19861	498	282	0.7926	0.169515	0.280912	no
tissues_transcript_19865	510	333	0.7941	0.13789	0.364298	no
tissues_transcript_19873	497	54	0.8052	-0.160548	0.00427714	no
tissues_transcript_19875	502	108	0.8011	-0.364209	0.00224607	no
tissues_transcript_19876	503	342	0.6106	-0.0710609	0.0865734	no
tissues_transcript_19884	505	177	0.6206	-0.205661	0.0067958	no
tissues_transcript_19885	503	234	0.7335	0.0980551	0.107686	no
tissues_transcript_19894	496	234	0.6245	-0.127265	0.0206888	no
tissues_transcript_19899	526	129	0.9501	0.131261	0.0876704	no
tissues_transcript_19902	502	237	0.9982	-0.0301111	0.124962	no
tissues_transcript_19904	497	174	0.8323	-0.109129	0.0240751	no
tissues_transcript_19917	517	279	0.8481	-0.205044	0.0449524	no
tissues_transcript_19918	502	135	0.7555	-0.323283	0.00332455	no
tissues_transcript_19928	488	282	1.0544	-0.0678444	0.185838	no
tissues_transcript_19936	511	78	0.5666	0.104736	0.012187	no
tissues_transcript_19947	499	120	0.4156	-0.261279	0.00127163	no
tissues_transcript_19949	499	78	0.77	0.112091	0.0253654	no
tissues_transcript_19951	500	219	0.6823	-0.170809	0.016459	no
tissues_transcript_19952	460	264	0.893	0.165663	0.306504	no
tissues_transcript_19954	501	105	0.4404	-0.411086	0.000472176	no
tissues_transcript_19958	497	273	0.8884	0.0310676	0.175018	no
tissues_transcript_19960	499	171	0.9519	0.219627	0.209388	no
tissues_transcript_19962	498	222	1.0653	0.177059	0.348558	no
tissues_transcript_19966	511	84	0.8387	-0.345818	0.00218467	no
tissues_transcript_19975	474	84	1.162	-0.144862	0.0221363	no
tissues_transcript_19985	497	66	0.9451	-0.369427	0.00223515	no
tissues_transcript_19986	497	147	1.1388	0.000470637	0.0925711	no
tissues_transcript_19987	494	57	0.8524	-0.285795	0.00243885	no
tissues_transcript_19990	494	165	1.2053	0.151355	0.281659	no
tissues_transcript_19991	498	54	0.9066	-0.413779	0.00130875	no
tissues_transcript_19992	498	288	0.8667	0.0859285	0.245158	no
tissues_transcript_19993	497	171	0.917	0.00310664	0.0593725	no
tissues_transcript_19995	526	216	0.6426	-0.0966603	0.0216223	no
tissues_transcript_20001	483	252	0.8392	-0.271076	0.0221451	no
tissues_transcript_20002	488	255	0.8169	0.0740477	0.149692	no
tissues_transcript_20008	496	84	1.0841	-0.087115	0.0239518	no
tissues_transcript_20010	495	315	0.6779	0.0980184	0.197843	no
tissues_transcript_20013	448	126	0.95	-0.253891	0.00893098	no
tissues_transcript_20016	484	108	0.7148	-0.319726	0.00218732	no
tissues_transcript_20019	494	177	0.9763	-0.472656	0.00459553	no
tissues_transcript_20023	488	66	0.7822	-0.0433964	0.00915902	no
tissues_transcript_20024	496	183	1.0835	0.107227	0.194251	no
tissues_transcript_20028	495	75	0.8569	-0.551339	0.000605808	no
tissues_transcript_20029	483	246	0.6533	0.154373	0.128537	no
tissues_transcript_20030	493	150	0.8938	-0.138842	0.0190997	no
tissues_transcript_20032	491	105	0.9713	-0.0848828	0.0208865	no
tissues_transcript_20033	481	174	0.812	-0.358769	0.00503553	no
tissues_transcript_20044	493	90	0.6868	-0.244857	0.00255548	no
tissues_transcript_20047	496	78	0.8434	-0.21883	0.00448012	no
tissues_transcript_20048	492	126	0.8431	-0.0616118	0.019582	no
tissues_transcript_20056	493	132	0.7253	-0.340731	0.00260908	no
tissues_transcript_20057	493	174	0.8848	-0.211591	0.0156305	no
tissues_transcript_20059	493	192	0.7574	0.0407056	0.0547041	no
tissues_transcript_20064	492	237	0.7263	0.145917	0.140058	no
tissues_transcript_20071	476	315	0.7816	0.142884	0.316683	no
tissues_transcript_20073	394	93	1.0828	-0.458046	0.00285285	no
tissues_transcript_20075	501	141	1.1694	-0.100134	0.0544236	no
tissues_transcript_20076	427	195	1.2494	-0.0902055	0.128894	no
tissues_transcript_20082	489	291	0.6423	-0.0683435	0.0573103	no
tissues_transcript_20088	490	108	0.9516	-0.246099	0.00768977	no
tissues_transcript_20098	410	93	1.0226	0.0184941	0.0401868	no
tissues_transcript_20099	482	96	1.0516	-0.327507	0.00580483	no
tissues_transcript_20112	489	102	0.5886	-0.164192	0.00339686	no
tissues_transcript_20113	490	72	0.8246	-0.208097	0.00419321	no
tissues_transcript_20115	490	213	0.7291	-0.0832891	0.0303411	no
tissues_transcript_20116	489	273	0.8647	0.122215	0.253767	no
tissues_transcript_20118	489	231	0.9891	0.0899371	0.211558	no
tissues_transcript_20133	483	144	0.9448	-0.155916	0.0192052	no
tissues_transcript_20135	486	174	0.9847	0.0209794	0.084191	no
tissues_transcript_20141	489	141	1.2083	0.222143	0.317653	no
tissues_transcript_20144	487	186	0.9961	0.104603	0.153713	no
tissues_transcript_20145	474	252	1.073	-0.107782	0.120216	no
tissues_transcript_20148	487	336	0.8755	0.0457197	0.309887	no
tissues_transcript_20150	484	144	0.9823	0.0912318	0.0907752	no
tissues_transcript_20152	486	150	1.119	-0.0100294	0.0846763	no
tissues_transcript_20155	487	66	0.9268	-0.311607	0.00297992	no
tissues_transcript_20156	486	132	0.9349	-0.174611	0.0145548	no
tissues_transcript_20157	478	102	0.601	-0.409785	0.000801297	no
tissues_transcript_20158	481	114	1.0131	0.104969	0.079428	no
tissues_transcript_20162	486	90	1.1512	0.112632	0.100077	no
tissues_transcript_20166	486	165	0.7906	-0.0237554	0.0314327	no
tissues_transcript_20167	486	78	0.6558	0.111288	0.017183	no
tissues_transcript_20168	473	72	0.7136	-0.458242	0.000629638	no
tissues_transcript_20169	489	111	0.6019	-0.444627	0.00071915	no
tissues_transcript_20172	486	129	0.6384	-0.0520138	0.0106988	no
tissues_transcript_20174	484	267	0.5938	-0.173657	0.0203373	no
tissues_transcript_20177	485	174	1.1232	0.1149	0.207626	no
tissues_transcript_20178	486	246	1.1124	0.096638	0.335843	no
tissues_transcript_20181	488	189	1.1243	-0.159817	0.0554665	no
tissues_transcript_20183	486	102	0.8555	0.175369	0.0629298	no
tissues_transcript_20189	484	189	0.8143	0.0052602	0.0520756	no
tissues_transcript_20192	475	246	0.7283	-0.0559764	0.0506212	no
tissues_transcript_20193	483	273	0.8003	0.148936	0.242662	no
tissues_transcript_20200	480	120	0.9013	0.152925	0.0774616	no
tissues_transcript_20204	483	210	0.7931	0.265432	0.23851	no
tissues_transcript_20205	483	186	1.1534	-0.0306767	0.120869	no
tissues_transcript_20212	482	69	0.7646	-0.110308	0.00596046	no
tissues_transcript_20213	482	153	0.749	0.0586013	0.0389539	no
tissues_transcript_20214	478	87	0.6897	-0.45119	0.000715515	no
tissues_transcript_20215	470	273	0.6647	0.110394	0.137199	no
tissues_transcript_20216	486	165	0.671	-0.195634	0.0075154	no
tissues_transcript_20217	490	111	0.4669	-0.592449	0.000184225	no
tissues_transcript_20220	485	138	0.9411	0.23585	0.163033	no
tissues_transcript_20221	481	267	0.8695	-0.0584633	0.0975126	no
tissues_transcript_20225	480	129	0.47	-0.178741	0.00279797	no
tissues_transcript_20229	449	234	0.7034	-0.0180086	0.0511882	no
tissues_transcript_20230	480	246	0.7027	-0.0100108	0.0605954	no
tissues_transcript_20232	481	108	0.868	-0.332989	0.00341859	no
tissues_transcript_20233	475	96	0.5808	-0.415145	0.000676702	no
tissues_transcript_20234	480	123	0.5747	-0.496869	0.000545776	no
tissues_transcript_20240	457	198	1.1061	0.157298	0.295063	no
tissues_transcript_20242	492	96	0.7054	-0.204046	0.00372851	no
tissues_transcript_20244	480	54	0.7298	-0.497955	0.000427706	no
tissues_transcript_20245	477	267	0.6434	-0.0768549	0.0424535	no
tissues_transcript_20246	495	96	0.7313	-0.3702	0.00149049	no
tissues_transcript_20250	479	240	0.9612	-0.173651	0.0516606	no
tissues_transcript_20251	479	183	1.0365	0.230145	0.301997	no
tissues_transcript_20252	462	168	0.6775	0.0388756	0.0322049	no
tissues_transcript_20255	487	66	0.6385	-0.00113068	0.00722728	no
tissues_transcript_20263	466	249	1.2427	-0.0212885	0.286251	no
tissues_transcript_20264	448	258	0.5186	-0.0881548	0.0238033	no
tissues_transcript_20265	460	156	1.1135	0.187902	0.244208	no
tissues_transcript_20267	478	282	1.0811	-0.0707042	0.197491	no
tissues_transcript_20268	498	204	1.0928	-0.0211423	0.12623	no
tissues_transcript_20274	454	231	1.0813	-0.0302406	0.151218	no
tissues_transcript_20275	462	117	1.2241	-0.22313	0.0246222	no
tissues_transcript_20276	478	156	0.8522	0.0956408	0.0696975	no
tissues_transcript_20279	477	177	1.0227	0.207034	0.251121	no
tissues_transcript_20280	481	255	0.8591	0.13879	0.23178	no
tissues_transcript_20284	465	252	0.68	-0.130959	0.029734	no
tissues_transcript_20286	444	90	0.4662	-0.419545	0.000415848	no
tissues_transcript_20288	478	213	0.8008	0.261661	0.245387	no
tissues_transcript_20292	469	183	0.9251	0.0815218	0.106866	no
tissues_transcript_20293	473	234	0.9724	-0.0844039	0.0834298	no
tissues_transcript_20294	476	174	0.6151	-0.0204023	0.0196206	no
tissues_transcript_20304	496	147	0.8716	-0.158436	0.0152478	no
tissues_transcript_20307	477	99	1.159	0.2761	0.254202	no
tissues_transcript_20315	461	87	0.4938	-0.313101	0.00084258	no
tissues_transcript_20316	475	102	0.8355	-0.315134	0.00318667	no
tissues_transcript_20321	482	105	0.9904	0.124922	0.0752951	no
tissues_transcript_20324	465	129	0.6226	-0.214291	0.00381524	no
tissues_transcript_20328	474	117	1.0826	-0.156166	0.022726	no
tissues_transcript_20329	463	285	0.7089	-0.170838	0.0370284	no
tissues_transcript_20334	408	225	1.0878	-0.157838	0.0729945	no
tissues_transcript_20335	476	195	0.9695	-0.189928	0.0297863	no
tissues_transcript_20338	474	84	0.4485	0.146194	0.0111898	no
tissues_transcript_20340	474	231	0.879	0.133839	0.193432	no
tissues_transcript_20342	476	111	0.7628	-0.263903	0.00374093	no
tissues_transcript_20343	475	132	0.9546	-0.108395	0.0230934	no
tissues_transcript_20346	473	132	0.9731	-0.0141715	0.0427299	no
tissues_transcript_20349	463	255	0.5807	0.0151379	0.0517914	no
tissues_transcript_20357	463	111	1.1749	-0.0455208	0.0552955	no
tissues_transcript_20358	474	153	0.6179	-0.145213	0.0074362	no
tissues_transcript_20366	456	147	0.8196	-0.256523	0.00710211	no
tissues_transcript_20372	472	150	1.0076	-0.0962995	0.0360129	no
tissues_transcript_20377	466	147	0.8266	-0.311865	0.00520726	no
tissues_transcript_20379	471	456	0.8034	-0.111214	0.341169	no
tissues_transcript_20385	408	252	1.0454	0.0353424	0.229102	no
tissues_transcript_20390	462	84	1.1655	0.146738	0.118583	no
tissues_transcript_20391	471	69	0.8645	-0.126964	0.00759435	no
tissues_transcript_20392	471	219	0.945	-0.109364	0.0567725	no
tissues_transcript_20393	469	99	0.95	0.0970408	0.0530039	no
tissues_transcript_20395	460	153	0.6268	0.161268	0.0473053	no
tissues_transcript_20411	467	261	0.9906	0.167698	0.377149	no
tissues_transcript_20415	468	75	0.9718	-0.175999	0.00872227	no
tissues_transcript_20417	467	186	0.9362	0.150622	0.163569	no
tissues_transcript_20421	443	147	0.5636	-0.172938	0.00489428	no
tissues_transcript_20422	467	84	0.6062	-0.527666	0.000326528	no
tissues_transcript_20426	477	291	0.8995	0.149187	0.355958	no
tissues_transcript_20428	467	156	0.9263	-0.260666	0.0110144	no
tissues_transcript_20429	467	84	1.0548	-0.330444	0.00504916	no
tissues_transcript_20430	467	138	0.821	-0.140482	0.012964	no
tissues_transcript_20432	468	213	0.3324	-0.192372	0.00409996	no
tissues_transcript_20433	456	111	0.6849	-0.288967	0.00246227	no
tissues_transcript_20434	478	192	0.729	0.00808027	0.0413039	no
tissues_transcript_20437	429	60	1.1376	-0.140969	0.0160688	no
tissues_transcript_20447	467	132	0.9558	-0.359653	0.00514295	no
tissues_transcript_20450	466	132	0.9443	-0.292928	0.00739406	no
tissues_transcript_20454	476	114	0.8792	0.24603	0.113503	no
tissues_transcript_20455	444	54	1.1772	0.0107795	0.0420768	no
tissues_transcript_20459	465	258	0.9517	0.19668	0.379105	no
tissues_transcript_20460	428	261	0.8713	0.186204	0.310351	no
tissues_transcript_20469	452	168	0.9095	-0.100178	0.0308757	no
tissues_transcript_20471	463	138	0.6447	-0.220463	0.00438401	no
tissues_transcript_20474	463	78	1.0362	-0.157844	0.0125289	no
tissues_transcript_20477	463	147	1.0077	-0.208694	0.0179515	no
tissues_transcript_20483	463	204	1.121	-0.0421892	0.12311	no
tissues_transcript_20485	465	153	0.7767	-0.4306	0.0022879	no
tissues_transcript_20486	462	267	0.568	-0.0400044	0.0410346	no
tissues_transcript_20490	463	141	0.4357	-0.27182	0.00161963	no
tissues_transcript_20491	476	81	0.7454	-0.404757	0.00107428	no
tissues_transcript_20492	484	120	1.1479	-0.339314	0.00980963	no
tissues_transcript_20493	463	90	0.7547	-0.155726	0.00553905	no
tissues_transcript_20494	462	21	0.9444	-1.02205	2.57905e-05	no
tissues_transcript_20498	483	135	0.8116	-0.0919269	0.0162268	no
tissues_transcript_20503	461	129	1.0559	0.0891575	0.0971203	no
tissues_transcript_20504	461	252	0.7881	0.113921	0.164321	no
tissues_transcript_20506	461	240	0.9949	0.107637	0.252386	no
tissues_transcript_20507	460	255	0.6338	0.153896	0.132146	no
tissues_transcript_20510	443	141	0.675	-0.373801	0.00199167	no
tissues_transcript_20516	459	108	0.5063	-0.0456566	0.00561252	no
tissues_transcript_20517	460	120	0.957	0.242334	0.1491	no
tissues_transcript_20519	479	189	0.7163	-0.373616	0.00391799	no
tissues_transcript_20521	454	129	0.9128	-0.136613	0.0164219	no
tissues_transcript_20523	497	150	0.7911	0.258808	0.13239	no
tissues_transcript_20526	459	204	1.1106	0.18917	0.355494	no
tissues_transcript_20534	458	84	0.4119	-0.470425	0.000236671	no
tissues_transcript_20536	462	201	0.5765	-0.231242	0.00655457	no
tissues_transcript_20540	365	120	0.8493	0.0158266	0.0298217	no
tissues_transcript_20541	458	177	0.6921	-0.0716312	0.0194122	no
tissues_transcript_20555	472	123	1.0566	0.15147	0.128216	no
tissues_transcript_20560	457	90	0.6268	-0.127018	0.00424933	no
tissues_transcript_20566	387	69	1.175	0.196779	0.137855	no
tissues_transcript_20570	458	87	0.8513	0.1692	0.0512255	no
tissues_transcript_20571	457	186	0.4732	0.101765	0.0286405	no
tissues_transcript_20578	456	171	0.9501	0.0448194	0.0836894	no
tissues_transcript_20580	460	270	0.9999	0.126747	0.350455	no
tissues_transcript_20588	456	222	0.8715	0.0786663	0.131448	no
tissues_transcript_20593	454	81	0.8359	-0.294921	0.00285637	no
tissues_transcript_20595	446	72	0.9544	-0.242166	0.00534109	no
tissues_transcript_20596	455	192	0.7941	-0.218112	0.0134991	no
tissues_transcript_20598	471	165	0.9982	-0.0816292	0.044672	no
tissues_transcript_20605	456	117	1.0181	-0.302711	0.00760068	no
tissues_transcript_20606	454	180	1.0689	0.235169	0.325672	no
tissues_transcript_20608	454	147	0.9217	-0.476237	0.00267413	no
tissues_transcript_20615	454	132	0.8898	0.12676	0.0730957	no
tissues_transcript_20617	450	195	0.6444	0.130438	0.0654579	no
tissues_transcript_20621	454	171	0.6996	-0.328361	0.00398505	no
tissues_transcript_20623	453	276	0.7984	0.00789405	0.122887	no
tissues_transcript_20629	453	51	0.8477	-0.336388	0.0016557	no
tissues_transcript_20630	453	330	0.9066	-0.00077992	0.260981	no
tissues_transcript_20640	454	123	0.7117	-0.0169646	0.0158771	no
tissues_transcript_20641	454	162	1.0979	0.109712	0.169307	no
tissues_transcript_20645	444	171	0.9519	0.198406	0.189329	no
tissues_transcript_20647	451	114	1.1619	-0.166672	0.0270157	no
tissues_transcript_20653	443	144	0.8168	0.0124996	0.0338875	no
tissues_transcript_20656	451	99	1.1094	0.356106	0.318563	no
tissues_transcript_20657	444	153	1.1532	0.118962	0.190938	no
tissues_transcript_20658	448	150	0.926	0.144519	0.108533	no
tissues_transcript_20659	442	72	0.8885	-0.365014	0.00202654	no
tissues_transcript_20660	443	222	0.6579	-0.0656223	0.0293292	no
tissues_transcript_20661	451	195	0.839	-0.0832491	0.0361034	no
tissues_transcript_20664	462	168	0.5818	-0.191768	0.00586771	no
tissues_transcript_20682	452	99	1.0147	0.096398	0.0652004	no
tissues_transcript_20685	449	213	0.9942	0.107184	0.199008	no
tissues_transcript_20687	449	279	0.6586	-0.193891	0.025631	no
tissues_transcript_20690	449	225	0.546	-0.0487404	0.0229894	no
tissues_transcript_20694	449	216	0.6164	0.017615	0.0389851	no
tissues_transcript_20697	457	231	1.1994	0.0954817	0.364655	no
tissues_transcript_20699	448	195	0.9619	0.150052	0.190767	no
tissues_transcript_20706	440	207	1.1461	0.0906168	0.261913	no
tissues_transcript_20708	448	105	0.7061	-0.264696	0.0028701	no
tissues_transcript_20710	446	102	0.94	-0.128191	0.0140727	no
tissues_transcript_20711	425	57	0.7765	-0.848727	6.204e-05	no
tissues_transcript_20712	448	144	1.0835	-0.00103899	0.0749308	no
tissues_transcript_20716	455	102	0.7327	-0.405985	0.00129213	no
tissues_transcript_20725	450	165	0.7232	-0.370235	0.00313849	no
tissues_transcript_20728	447	156	1.1661	0.231123	0.335049	no
tissues_transcript_20729	449	108	0.7173	-0.332123	0.00205057	no
tissues_transcript_20731	446	96	0.5425	0.00322276	0.00747071	no
tissues_transcript_20737	446	204	0.9464	0.176849	0.225297	no
tissues_transcript_20741	431	171	0.8555	0.083874	0.0772023	no
tissues_transcript_20743	371	258	0.7209	-0.262878	0.016749	no
tissues_transcript_20744	437	183	0.9957	-0.0960219	0.049481	no
tissues_transcript_20748	445	225	0.4638	0.160623	0.0594053	no
tissues_transcript_20752	445	171	0.8979	-0.273631	0.0109324	no
tissues_transcript_20755	445	90	0.6923	-0.252473	0.00249347	no
tissues_transcript_20758	473	93	0.7264	-0.286475	0.00235621	no
tissues_transcript_20760	428	252	0.7794	0.209884	0.254972	no
tissues_transcript_20761	445	87	1.0521	-0.136066	0.0166514	no
tissues_transcript_20762	450	93	0.9547	0.158422	0.0717352	no
tissues_transcript_20763	445	204	1.0312	0.12423	0.220632	no
tissues_transcript_20765	444	75	0.5672	-0.136109	0.00277463	no
tissues_transcript_20770	432	72	0.3689	-0.215963	0.000836444	no
tissues_transcript_20777	446	63	1.0496	-0.23249	0.00709833	no
tissues_transcript_20778	442	153	0.7566	-0.271083	0.00560841	no
tissues_transcript_20781	441	207	0.9007	0.107957	0.144697	no
tissues_transcript_20784	443	189	0.7069	-0.124986	0.0169577	no
tissues_transcript_20785	393	162	1.1593	0.104637	0.196812	no
tissues_transcript_20787	444	141	1.2083	0.222143	0.318188	no
tissues_transcript_20788	456	102	1.1819	-0.0687205	0.0449961	no
tissues_transcript_20792	389	60	0.8821	0.162961	0.0411342	no
tissues_transcript_20793	440	249	0.6636	-0.190191	0.0192004	no
tissues_transcript_20794	428	63	0.5591	-0.132518	0.0024142	no
tissues_transcript_20797	436	117	1.086	0.0370261	0.0707576	no
tissues_transcript_20800	461	105	0.7672	-0.37827	0.00177918	no
tissues_transcript_20802	404	105	0.5963	-0.374857	0.0010117	no
tissues_transcript_20808	441	96	0.9527	-0.152193	0.0119138	no
tissues_transcript_20809	447	195	0.7688	0.0214319	0.0525935	no
tissues_transcript_20816	441	45	0.9783	-0.226905	0.00470801	no
tissues_transcript_20818	442	138	1.1115	0.239788	0.264604	no
tissues_transcript_20820	452	75	1.1374	-0.349738	0.00540141	no
tissues_transcript_20823	427	144	0.9989	0.114239	0.108685	no
tissues_transcript_20824	441	177	0.7586	-0.0931476	0.0214018	no
tissues_transcript_20839	439	132	0.8397	0.0643985	0.0435053	no
tissues_transcript_20843	465	216	1.0856	-0.0405822	0.12549	no
tissues_transcript_20848	439	216	0.6495	0.0614288	0.0560257	no
tissues_transcript_20849	428	186	0.7745	0.0139001	0.0466709	no
tissues_transcript_20852	437	30	0.6327	-0.777728	4.29573e-05	no
tissues_transcript_20855	438	195	1.0221	0.161447	0.237249	no
tissues_transcript_20856	441	258	0.7494	-0.0649487	0.0585781	no
tissues_transcript_20861	434	207	0.8806	-0.00836238	0.0723208	no
tissues_transcript_20866	437	174	0.7951	-0.288657	0.00727093	no
tissues_transcript_20868	438	63	0.5611	-0.552379	0.00019054	no
tissues_transcript_20873	437	177	0.7389	-0.205505	0.0102299	no
tissues_transcript_20876	437	180	0.7008	-0.191529	0.0100995	no
tissues_transcript_20887	436	111	1.1775	-0.176308	0.0260487	no
tissues_transcript_20889	430	129	0.5806	-0.1604	0.00458322	no
tissues_transcript_20891	375	102	0.5235	-0.139265	0.00317775	no
tissues_transcript_20892	456	186	0.9048	0.127246	0.132229	no
tissues_transcript_20894	436	147	1.1388	-0.0213678	0.0822762	no
tissues_transcript_20898	470	150	0.6392	-0.304662	0.00295461	no
tissues_transcript_20899	436	210	0.4196	-0.153182	0.00678608	no
tissues_transcript_20900	436	180	0.9643	-0.0835675	0.0464599	no
tissues_transcript_20910	435	99	1.247	-0.18396	0.0275868	no
tissues_transcript_20911	425	213	0.8464	0.253023	0.265868	no
tissues_transcript_20912	435	138	1.0152	-0.0306795	0.0476511	no
tissues_transcript_20913	435	150	0.9468	0.243103	0.192294	no
tissues_transcript_20918	438	123	1.017	-0.0156363	0.0445523	no
tissues_transcript_20919	434	111	0.9699	-0.0503767	0.0273123	no
tissues_transcript_20920	427	114	1.0618	-0.190091	0.0167938	no
tissues_transcript_20921	431	255	0.9565	0.043921	0.192245	no
tissues_transcript_20922	434	135	0.9484	0.064654	0.0641461	no
tissues_transcript_20925	434	195	0.3702	-0.531489	0.000490428	no
tissues_transcript_20927	402	132	0.6846	-0.152478	0.00711022	no
tissues_transcript_20928	440	87	0.5525	-0.256891	0.00145165	no
tissues_transcript_20930	433	174	0.5118	-0.40536	0.00135699	no
tissues_transcript_20936	417	96	0.8772	-0.20386	0.006756	no
tissues_transcript_20939	431	294	1.1978	-0.0201482	0.364439	no
tissues_transcript_20942	437	135	1.1655	-0.200761	0.0281217	no
tissues_transcript_20943	434	261	0.5573	-0.179406	0.016305	no
tissues_transcript_20944	433	117	0.8984	-0.188883	0.0100259	no
tissues_transcript_20952	428	162	1.244	-0.0152788	0.136583	no
tissues_transcript_20954	432	309	0.6399	-0.21483	0.0295136	no
tissues_transcript_20958	432	132	0.8842	-0.170105	0.0126216	no
tissues_transcript_20961	432	153	1.2606	0.174632	0.324049	no
tissues_transcript_20962	454	120	0.7036	-0.206246	0.00478737	no
tissues_transcript_20964	434	111	1.0264	-0.0353936	0.0360185	no
tissues_transcript_20970	431	81	1.0558	-0.0181957	0.0317745	no
tissues_transcript_20971	431	204	1.1576	-0.0583791	0.12635	no
tissues_transcript_20972	431	165	1.0536	-0.0472333	0.0653254	no
tissues_transcript_20976	431	105	0.6819	-0.321661	0.00187232	no
tissues_transcript_20977	426	150	0.836	0.204232	0.113799	no
tissues_transcript_20978	430	12	0.6706	-0.16774	0.00161947	no
tissues_transcript_20979	430	93	1.0287	-0.437438	0.00267803	no
tissues_transcript_20983	430	141	0.7376	-0.318868	0.00344655	no
tissues_transcript_20986	378	78	0.7267	-0.077193	0.00710423	no
tissues_transcript_20989	430	228	1.0818	-0.0257194	0.150822	no
tissues_transcript_20991	435	63	0.6242	-0.539752	0.000255727	no
tissues_transcript_20992	432	45	0.5844	-0.664842	8.5352e-05	no
tissues_transcript_21000	429	162	0.8567	-0.0961561	0.0248461	no
tissues_transcript_21004	429	123	1.0907	0.0946394	0.105101	no
tissues_transcript_21017	428	168	0.7908	-0.117646	0.0187012	no
tissues_transcript_21019	428	84	0.4493	-0.0765445	0.00293573	no
tissues_transcript_21021	428	153	0.9624	-0.185666	0.0189032	no
tissues_transcript_21024	427	93	0.8312	0.0167604	0.0209501	no
tissues_transcript_21033	423	108	0.9068	0.188924	0.0854061	no
tissues_transcript_21034	429	114	0.8862	-0.239988	0.0068405	no
tissues_transcript_21038	428	201	1.2136	-0.113396	0.108337	no
tissues_transcript_21043	427	216	0.8013	-0.116568	0.0329111	no
tissues_transcript_21053	424	162	0.8779	0.0310093	0.0559951	no
tissues_transcript_21055	427	183	0.8108	-0.345909	0.006008	no
tissues_transcript_21056	427	120	0.6675	0.123952	0.0305844	no
tissues_transcript_21064	426	159	1.0746	0.195817	0.234983	no
tissues_transcript_21066	424	117	1.1569	-0.287953	0.0133591	no
tissues_transcript_21068	420	315	0.7816	0.142884	0.317348	no
tissues_transcript_21073	425	243	0.5847	-0.0493948	0.0317581	no
tissues_transcript_21084	414	87	0.8513	0.1692	0.0513429	no
tissues_transcript_21086	423	138	0.6665	-0.203013	0.00526096	no
tissues_transcript_21087	423	183	1.1547	0.180009	0.324861	no
tissues_transcript_21088	423	189	0.9434	-0.177565	0.0275816	no
tissues_transcript_21093	397	174	0.8185	-0.385554	0.00440012	no
tissues_transcript_21096	426	213	0.9822	0.217294	0.317685	no
tissues_transcript_21102	423	90	0.874	-0.509683	0.000982087	no
tissues_transcript_21103	422	69	0.6608	-0.122858	0.00388278	no
tissues_transcript_21107	421	84	0.5951	-0.245671	0.00174164	no
tissues_transcript_21109	412	162	0.7327	-0.134705	0.0129921	no
tissues_transcript_21113	420	60	1.0973	0.192207	0.0969743	no
tissues_transcript_21114	407	207	0.6157	-0.38929	0.00309514	no
tissues_transcript_21116	428	153	0.6794	-0.538824	0.000851254	no
tissues_transcript_21117	420	105	1.0655	-0.416289	0.00395035	no
tissues_transcript_21124	425	144	0.8588	0.125799	0.0746795	no
tissues_transcript_21125	419	66	0.6034	-0.35981	0.000733849	no
tissues_transcript_21126	420	174	1.1308	0.0370292	0.144047	no
tissues_transcript_21128	420	249	0.787	0.127261	0.170714	no
tissues_transcript_21131	420	276	0.5576	-0.222543	0.014891	no
tissues_transcript_21135	419	153	1.2119	0.0469753	0.157487	no
tissues_transcript_21138	425	159	0.9358	0.231317	0.191023	no
tissues_transcript_21139	419	114	0.6761	-0.28056	0.00260442	no
tissues_transcript_21140	352	183	0.9427	0.270253	0.286836	no
tissues_transcript_21150	419	213	0.8125	0.209614	0.198509	no
tissues_transcript_21152	439	60	0.8485	-0.289849	0.00243529	no
tissues_transcript_21153	421	141	0.8141	-0.313685	0.0046267	no
tissues_transcript_21154	416	0	0	0	0.000389095	no
tissues_transcript_21155	418	243	0.626	-0.04114	0.0382545	no
tissues_transcript_21156	418	171	0.9336	-0.268569	0.0127453	no
tissues_transcript_21163	418	120	0.7588	-0.352376	0.0023962	no
tissues_transcript_21165	421	147	0.804	-0.0357509	0.0252739	no
tissues_transcript_21166	423	273	0.6667	0.0908435	0.124781	no
tissues_transcript_21167	417	180	0.894	-0.0495773	0.0449323	no
tissues_transcript_21170	413	126	0.8583	-0.172561	0.0106666	no
tissues_transcript_21174	417	147	0.9847	0.350833	0.335511	no
tissues_transcript_21178	405	213	0.883	-0.100914	0.0458163	no
tissues_transcript_21180	417	306	0.9772	0.0689449	0.345036	no
tissues_transcript_21185	417	159	0.9957	0.250745	0.24628	no
tissues_transcript_21191	415	84	0.5447	-0.232725	0.00158429	no
tissues_transcript_21196	442	105	1.0639	0.00980267	0.0496858	no
tissues_transcript_21202	415	129	0.766	-0.115844	0.0113127	no
tissues_transcript_21206	419	135	1.1881	0.193388	0.255025	no
tissues_transcript_21207	415	147	0.9193	-0.199712	0.0140697	no
tissues_transcript_21208	415	171	0.9911	-0.0702161	0.049844	no
tissues_transcript_21209	408	96	1.0148	0.434177	0.344358	no
tissues_transcript_21211	395	285	0.8976	0.0299516	0.200098	no
tissues_transcript_21212	414	111	1.1499	-0.321959	0.00995989	no
tissues_transcript_21226	414	78	0.8306	-0.370343	0.0017218	no
tissues_transcript_21229	414	78	1.0908	0.132256	0.0819756	no
tissues_transcript_21230	418	48	0.9506	-0.40633	0.00149634	no
tissues_transcript_21231	415	237	0.6267	-0.217071	0.0126591	no
tissues_transcript_21232	442	87	0.9915	-0.0752679	0.0194883	no
tissues_transcript_21238	413	297	0.6276	-0.0283015	0.0733285	no
tissues_transcript_21240	413	171	0.9821	0.223793	0.232452	no
tissues_transcript_21242	410	195	0.6607	0.176548	0.089443	no
tissues_transcript_21245	432	138	0.9185	-0.116731	0.0208284	no
tissues_transcript_21251	412	141	0.9817	0.107525	0.0964751	no
tissues_transcript_21255	422	264	0.7081	-0.143712	0.0345833	no
tissues_transcript_21270	415	111	0.9459	-0.0834221	0.0207357	no
tissues_transcript_21277	412	99	0.7537	0.0135678	0.0169063	no
tissues_transcript_21283	418	78	0.8987	-0.126665	0.00947644	no
tissues_transcript_21285	429	72	0.7559	-0.376742	0.00119675	no
tissues_transcript_21288	411	69	0.7088	-0.451043	0.000627735	no
tissues_transcript_21292	396	105	0.5745	0.0905594	0.015588	no
tissues_transcript_21299	417	177	1.0977	0.227255	0.330018	no
tissues_transcript_21305	399	54	0.844	-0.721408	0.000164158	no
tissues_transcript_21306	409	252	0.7668	0.180237	0.215081	no
tissues_transcript_21307	409	171	0.7914	-0.267196	0.00791438	no
tissues_transcript_21308	397	315	0.7069	0.0240579	0.148894	no
tissues_transcript_21316	408	69	0.9937	-0.0120287	0.0235122	no
tissues_transcript_21317	407	90	0.9115	-0.177309	0.00834454	no
tissues_transcript_21318	389	123	0.8834	0.191051	0.0937113	no
tissues_transcript_21319	407	42	0.711	-0.24297	0.00165155	no
tissues_transcript_21320	408	198	0.7756	-0.182275	0.0168214	no
tissues_transcript_21327	404	117	1.2528	-0.152614	0.0411245	no
tissues_transcript_21333	389	105	0.5086	-0.251457	0.00158153	no
tissues_transcript_21335	381	105	1.0981	-0.307927	0.0085105	no
tissues_transcript_21336	413	138	0.4107	0.285039	0.0406302	no
tissues_transcript_21338	405	255	0.8794	0.0318594	0.145166	no
tissues_transcript_21343	405	216	0.7748	-0.260524	0.0128156	no
tissues_transcript_21357	404	243	0.5394	-0.243328	0.00858448	no
tissues_transcript_21361	397	108	0.9224	0.0598095	0.0431336	no
tissues_transcript_21362	397	147	0.9246	0.121335	0.0926161	no
tissues_transcript_21363	403	306	0.6059	-0.0936834	0.0518101	no
tissues_transcript_21369	404	96	0.8913	0.0750217	0.0373666	no
tissues_transcript_21372	403	147	0.7972	0.119744	0.0611542	no
tissues_transcript_21373	403	168	0.8298	-0.017582	0.0385212	no
tissues_transcript_21375	378	63	0.9256	-0.275498	0.00359188	no
tissues_transcript_21385	402	258	0.9671	-0.185011	0.0599167	no
tissues_transcript_21386	402	93	1.0287	-0.437438	0.00268213	no
tissues_transcript_21390	393	66	0.6645	-0.345564	0.000988854	no
tissues_transcript_21392	392	117	1.1332	-0.148448	0.0283189	no
tissues_transcript_21397	402	171	1.0711	-0.197505	0.0309582	no
tissues_transcript_21398	392	66	0.7678	-0.208422	0.00323782	no
tissues_transcript_21402	401	147	1.1339	-0.00548106	0.0886378	no
tissues_transcript_21406	401	219	0.9356	0.108172	0.179645	no
tissues_transcript_21414	402	138	0.4168	-0.292031	0.00130277	no
tissues_transcript_21416	400	120	0.9334	-0.122737	0.0173767	no
tissues_transcript_21419	400	75	0.933	-0.128577	0.0101975	no
tissues_transcript_21423	400	123	0.8258	-0.549672	0.00094516	no
tissues_transcript_21429	389	171	0.6687	-0.195244	0.00803106	no
tissues_transcript_21432	372	270	0.4316	-0.128852	0.015949	no
tissues_transcript_21443	398	33	0.8643	0.468745	0.160131	no
tissues_transcript_21444	398	90	0.7895	-0.332875	0.00214633	no
tissues_transcript_21445	409	237	1.2414	0.0231613	0.31442	no
tissues_transcript_21446	398	165	1.1633	0.233952	0.360189	no
tissues_transcript_21447	347	180	0.8879	0.0412254	0.0742753	no
tissues_transcript_21448	397	135	0.5645	-0.473216	0.000698709	no
tissues_transcript_21453	398	189	1.096	0.0528999	0.162914	no
tissues_transcript_21454	396	126	0.535	-0.352381	0.00118759	no
tissues_transcript_21455	388	147	0.6894	-0.0311118	0.0176802	no
tissues_transcript_21456	397	177	0.7476	-0.0265882	0.0306423	no
tissues_transcript_21461	395	66	0.3991	-0.641259	6.58991e-05	no
tissues_transcript_21463	396	114	1.094	0.256422	0.223125	no
tissues_transcript_21466	398	114	1.1274	-0.20279	0.0194713	no
tissues_transcript_21467	397	123	1.0372	0.0102211	0.0553715	no
tissues_transcript_21468	408	153	0.8388	-0.373029	0.00402467	no
tissues_transcript_21469	398	222	0.8167	0.12847	0.145329	no
tissues_transcript_21470	397	246	1.1965	-0.135368	0.142465	no
tissues_transcript_21479	398	129	1.0217	0.303529	0.26053	no
tissues_transcript_21482	396	45	1.1055	-0.250619	0.00632609	no
tissues_transcript_21489	395	99	1.2717	-0.0585536	0.0621461	no
tissues_transcript_21490	397	114	0.7578	0.0816244	0.0302583	no
tissues_transcript_21495	395	228	0.9966	0.13775	0.263477	no
tissues_transcript_21498	394	87	0.3913	-0.419429	0.000311722	no
tissues_transcript_21502	394	108	1.1029	-0.202447	0.0168166	no
tissues_transcript_21505	394	54	1.0388	-0.0722722	0.0162449	no
tissues_transcript_21508	390	102	0.8085	-0.433248	0.00142701	no
tissues_transcript_21512	374	165	0.6577	-0.331389	0.00318294	no
tissues_transcript_21516	393	87	0.7986	0.0810017	0.0257748	no
tissues_transcript_21517	391	81	0.6323	-0.561225	0.000283012	no
tissues_transcript_21518	394	42	0.8826	-0.458934	0.000805959	no
tissues_transcript_21519	393	114	0.6583	-0.32662	0.00185618	no
tissues_transcript_21520	393	33	0.6689	-0.548997	0.00020211	no
tissues_transcript_21524	393	84	1.241	-0.363181	0.00787462	no
tissues_transcript_21525	367	75	1.0263	0.0437372	0.0389299	no
tissues_transcript_21526	393	78	0.9351	-0.475714	0.00130441	no
tissues_transcript_21529	391	72	0.7306	-0.144359	0.00448771	no
tissues_transcript_21530	392	171	1.008	-0.15426	0.0323514	no
tissues_transcript_21535	365	213	0.9329	-0.239752	0.0240209	no
tissues_transcript_21540	391	93	1.0983	-0.0918281	0.027102	no
tissues_transcript_21545	391	195	1.1421	0.0343387	0.179033	no
tissues_transcript_21552	400	207	0.8733	0.158423	0.173249	no
tissues_transcript_21553	390	162	0.6019	-0.412613	0.00155233	no
tissues_transcript_21555	390	51	0.6958	-0.687453	0.000117095	no
tissues_transcript_21557	387	138	1.182	0.244259	0.321038	no
tissues_transcript_21558	391	54	0.744	-0.31239	0.00139042	no
tissues_transcript_21559	390	117	0.5598	-0.441069	0.000683432	no
tissues_transcript_21560	390	222	1.0189	-0.132143	0.0656363	no
tissues_transcript_21561	390	207	0.9359	-0.0382491	0.0731083	no
tissues_transcript_21563	390	216	0.712	0.0146221	0.0526407	no
tissues_transcript_21566	386	135	1.1146	-0.0431756	0.0595756	no
tissues_transcript_21567	388	60	0.7605	-0.0466686	0.00784409	no
tissues_transcript_21570	366	183	1.0783	0.215681	0.315335	no
tissues_transcript_21571	389	102	0.94	0.367407	0.224646	no
tissues_transcript_21572	390	126	0.8258	-0.0597562	0.0187773	no
tissues_transcript_21579	411	204	0.9809	0.18259	0.253624	no
tissues_transcript_21581	387	150	1.1441	-0.0134523	0.0903589	no
tissues_transcript_21587	387	63	0.6744	-0.27159	0.00154963	no
tissues_transcript_21588	386	90	1.0543	0.0265836	0.0453436	no
tissues_transcript_21590	384	57	0.4929	-0.694079	5.97912e-05	no
tissues_transcript_21594	320	66	1.099	0.138068	0.077175	no
tissues_transcript_21595	375	156	1.0245	-0.271741	0.0144697	no
tissues_transcript_21596	390	237	0.5408	-0.246533	0.00792197	no
tissues_transcript_21598	375	81	1.2035	0.378228	0.377781	no
tissues_transcript_21600	385	114	0.8765	-0.178519	0.00960287	no
tissues_transcript_21601	386	144	0.752	0.0390148	0.0319973	no
tissues_transcript_21604	386	132	0.8446	0.269006	0.13836	no
tissues_transcript_21606	387	48	1.2368	0.144574	0.102301	no
tissues_transcript_21608	385	114	0.6254	0.0424286	0.0153547	no
tissues_transcript_21611	395	102	0.6431	-0.149055	0.00451143	no
tissues_transcript_21612	385	171	1.1231	-0.0741128	0.0748339	no
tissues_transcript_21613	385	57	0.8039	-0.221401	0.00306624	no
tissues_transcript_21624	386	171	0.5457	-0.310669	0.00262345	no
tissues_transcript_21626	384	117	1.0746	0.082679	0.088304	no
tissues_transcript_21629	387	270	0.9498	-0.0165218	0.160416	no
tissues_transcript_21631	401	141	1.1026	-0.0209788	0.0691738	no
tissues_transcript_21638	351	237	0.5652	-0.0459483	0.0285618	no
tissues_transcript_21639	381	135	0.7344	-0.178093	0.00747906	no
tissues_transcript_21640	384	252	0.6906	-0.178642	0.0233474	no
tissues_transcript_21641	381	108	0.6607	-0.0404828	0.00986146	no
tissues_transcript_21644	353	123	1.1904	0.265974	0.319901	no
tissues_transcript_21651	292	120	0.5165	-0.545743	0.000324397	no
tissues_transcript_21654	377	87	0.891	0.0298152	0.0259962	no
tissues_transcript_21657	382	39	0.9619	0.443024	0.19641	no
tissues_transcript_21658	382	150	0.9565	0.270675	0.225917	no
tissues_transcript_21665	382	66	1.1443	0.104786	0.0737427	no
tissues_transcript_21666	381	132	1.0045	0.00707557	0.0538108	no
tissues_transcript_21669	354	90	0.8543	-0.282595	0.0036443	no
tissues_transcript_21673	381	45	0.7588	0.0283316	0.0103713	no
tissues_transcript_21676	392	231	0.9679	0.113122	0.22398	no
tissues_transcript_21677	380	66	1.0432	-0.13829	0.0126918	no
tissues_transcript_21687	404	159	0.9358	0.231317	0.191201	no
tissues_transcript_21694	378	201	0.8424	-0.226528	0.0167708	no
tissues_transcript_21695	378	246	0.7402	-0.190867	0.0240412	no
tissues_transcript_21696	378	108	0.9635	0.0878249	0.0580506	no
tissues_transcript_21698	379	87	0.9708	0.0210194	0.0322372	no
tissues_transcript_21701	378	72	1.1084	-0.294371	0.00663215	no
tissues_transcript_21703	380	144	0.8562	-0.246013	0.00832868	no
tissues_transcript_21704	379	69	0.8897	0.535132	0.317987	no
tissues_transcript_21706	401	129	0.8872	-0.259205	0.00723299	no
tissues_transcript_21712	372	123	1.1673	0.294517	0.34036	no
tissues_transcript_21713	377	90	0.6878	-0.279989	0.00208615	no
tissues_transcript_21718	333	39	0.6257	-0.104607	0.002764	no
tissues_transcript_21724	378	138	0.8322	-0.44699	0.00213103	no
tissues_transcript_21734	374	246	0.6035	-0.16511	0.0176648	no
tissues_transcript_21738	370	114	1.143	0.180824	0.177123	no
tissues_transcript_21742	386	51	1.2028	0.212431	0.136611	no
tissues_transcript_21744	371	57	1.1068	-0.0672315	0.0218006	no
tissues_transcript_21745	374	315	0.8427	-0.00858093	0.186643	no
tissues_transcript_21747	373	141	1.0144	0.371626	0.372965	no
tissues_transcript_21750	374	138	0.6966	-0.0841939	0.0119537	no
tissues_transcript_21758	369	150	0.6485	-0.0196209	0.0170548	no
tissues_transcript_21760	373	93	0.9331	-0.401154	0.00240875	no
tissues_transcript_21762	373	237	0.9679	0.186901	0.32591	no
tissues_transcript_21766	367	141	0.753	0.0929142	0.042632	no
tissues_transcript_21768	373	117	0.9529	0.0636775	0.0537204	no
tissues_transcript_21771	373	102	0.6271	-0.0451757	0.00800063	no
tissues_transcript_21775	377	174	0.8807	0.0488833	0.0710996	no
tissues_transcript_21779	363	48	1.0466	-0.298732	0.00400436	no
tissues_transcript_21784	370	177	0.9716	-0.163984	0.0289063	no
tissues_transcript_21785	364	156	0.8723	-0.0417385	0.0339128	no
tissues_transcript_21796	367	237	0.9679	0.186901	0.325982	no
tissues_transcript_21801	352	120	0.6177	-0.436842	0.000886972	no
tissues_transcript_21802	370	168	0.8977	-0.204639	0.0160399	no
tissues_transcript_21804	380	228	0.6781	-0.275834	0.00961456	no
tissues_transcript_21807	374	291	0.9568	-0.259832	0.0535643	no
tissues_transcript_21810	370	111	0.5583	-0.420614	0.00072055	no
tissues_transcript_21812	370	69	0.8156	0.392736	0.132151	no
tissues_transcript_21813	372	117	0.9311	-0.12354	0.0166276	no
tissues_transcript_21814	368	165	0.8597	-0.206892	0.0134581	no
tissues_transcript_21815	277	159	0.9649	0.0361373	0.0745128	no
tissues_transcript_21818	370	75	0.6519	-0.24674	0.00190804	no
tissues_transcript_21819	373	225	0.9595	0.0375084	0.142276	no
tissues_transcript_21823	377	51	0.643	-0.748159	6.75829e-05	no
tissues_transcript_21825	368	153	0.9196	0.148383	0.112397	no
tissues_transcript_21828	369	114	0.7871	-0.122195	0.0099365	no
tissues_transcript_21829	367	261	0.6257	-0.21752	0.0164366	no
tissues_transcript_21831	369	72	0.8921	-0.320785	0.0026925	no
tissues_transcript_21834	371	156	0.7922	-0.422144	0.0026399	no
tissues_transcript_21835	369	63	0.5075	-0.505868	0.00021084	no
tissues_transcript_21836	369	147	0.7088	-0.311498	0.00350165	no
tissues_transcript_21840	361	57	0.8707	-0.168406	0.0053194	no
tissues_transcript_21841	353	90	0.7712	-0.087608	0.00888811	no
tissues_transcript_21843	367	54	0.9919	-0.925976	7.91333e-05	no
tissues_transcript_21847	365	294	0.6386	-0.00907687	0.0821866	no
tissues_transcript_21857	366	21	0.6762	-0.822558	3.45129e-05	no
tissues_transcript_21864	362	81	0.9595	0.119052	0.0515575	no
tissues_transcript_21870	368	99	0.7597	-0.339659	0.00205914	no
tissues_transcript_21871	365	144	1.1134	0.164716	0.197842	no
tissues_transcript_21879	364	90	1.3282	0.243056	0.312581	no
tissues_transcript_21885	337	117	0.9247	0.155096	0.0824717	no
tissues_transcript_21886	365	12	0.6201	-0.844779	2.24767e-05	no
tissues_transcript_21887	363	81	0.6132	-0.652971	0.000152106	no
tissues_transcript_21891	364	60	0.4844	-0.418463	0.000320048	no
tissues_transcript_21892	346	240	0.804	-0.133031	0.0392362	no
tissues_transcript_21896	365	114	1.1753	0.213678	0.227062	no
tissues_transcript_21902	367	231	0.7358	-0.437069	0.00458643	no
tissues_transcript_21904	356	147	0.6275	-0.188749	0.00556499	no
tissues_transcript_21908	365	99	0.585	-0.220386	0.00232507	no
tissues_transcript_21918	362	78	0.6286	-0.416479	0.000651159	no
tissues_transcript_21921	374	111	0.9983	0.240379	0.153533	no
tissues_transcript_21924	362	117	0.703	-0.139314	0.00695441	no
tissues_transcript_21925	362	174	0.4809	-0.183616	0.00468754	no
tissues_transcript_21926	362	90	0.7507	0.00180446	0.0141653	no
tissues_transcript_21930	361	81	0.7652	-0.239778	0.0031433	no
tissues_transcript_21931	382	117	0.6368	-0.279126	0.002378	no
tissues_transcript_21935	361	120	0.657	0.0681034	0.0212965	no
tissues_transcript_21940	360	129	0.501	-0.109825	0.00475205	no
tissues_transcript_21944	360	177	1.1894	0.0269797	0.167395	no
tissues_transcript_21945	360	264	0.828	0.0761431	0.171032	no
tissues_transcript_21948	353	186	0.5381	-0.178184	0.00673781	no
tissues_transcript_21952	359	123	0.7122	-0.256851	0.00377474	no
tissues_transcript_21954	358	66	1.099	0.138068	0.0770267	no
tissues_transcript_21960	360	174	0.6099	-0.18825	0.0070934	no
tissues_transcript_21963	359	63	0.6418	-0.529416	0.000290508	no
tissues_transcript_21969	358	141	0.9658	-0.0990568	0.0281279	no
tissues_transcript_21971	358	69	0.8306	-0.297987	0.00242086	no
tissues_transcript_21975	356	105	0.9376	-0.134288	0.0139791	no
tissues_transcript_21976	358	210	0.4223	-0.15491	0.00680702	no
tissues_transcript_21977	359	81	0.9876	-0.0598829	0.0198224	no
tissues_transcript_21988	339	87	0.6713	-0.7618	0.000102816	no
tissues_transcript_21990	357	219	0.8107	-0.236479	0.0173216	no
tissues_transcript_21991	358	108	0.9128	-0.541858	0.0011334	no
tissues_transcript_21992	356	294	0.8006	0.0483646	0.181607	no
tissues_transcript_21994	352	231	0.7417	-0.248409	0.0145709	no
tissues_transcript_21995	344	105	0.5086	-0.251457	0.00158543	no
tissues_transcript_22000	356	96	0.5849	-0.513856	0.000379624	no
tissues_transcript_22001	356	57	0.768	0.0966286	0.0184059	no
tissues_transcript_22004	350	78	0.7307	-0.401872	0.00101196	no
tissues_transcript_22005	356	162	1.1197	-0.379033	0.0112523	no
tissues_transcript_22006	356	84	1.0515	0.162222	0.0911955	no
tissues_transcript_22007	354	147	0.6688	-0.118019	0.00981488	no
tissues_transcript_22009	355	90	1.1501	-0.110563	0.0279935	no
tissues_transcript_22014	355	204	0.821	-0.268147	0.0125836	no
tissues_transcript_22017	353	183	0.6783	-0.455358	0.00197443	no
tissues_transcript_22019	355	48	0.9796	-0.905558	8.03318e-05	no
tissues_transcript_22022	340	114	0.7912	-0.140481	0.00904194	no
tissues_transcript_22024	329	57	0.3839	-0.140192	0.00118577	no
tissues_transcript_22037	330	78	0.9332	-0.605279	0.000592815	no
tissues_transcript_22045	353	105	1.0112	-0.4209	0.00319973	no
tissues_transcript_22046	350	192	1.0533	0.154009	0.243397	no
tissues_transcript_22048	352	69	0.8656	-0.231448	0.00408456	no
tissues_transcript_22049	337	174	0.9229	-0.452502	0.00421533	no
tissues_transcript_22058	351	222	0.8048	-0.126996	0.033556	no
tissues_transcript_22059	351	258	0.9832	0.0510587	0.220599	no
tissues_transcript_22062	354	138	0.9832	-0.274011	0.010176	no
tissues_transcript_22067	351	168	0.9134	-0.397529	0.00531523	no
[truncated: 13,526 more rows]

## Sheet: CPC
Table S5 LncRNA predicted by CPC in R. cordifolia
#ID	transcript_length	peptide_length	Fickett_score	pI	ORF_integrity	coding_probability	label
tissues_transcript_0	5267	1576	0.45456	5.54901	1	1	coding
tissues_transcript_1	4891	1424	0.42928	4.54169	1	1	coding
tissues_transcript_2	4894	1481	0.48703	6.77887	1	1	coding
tissues_transcript_3	4772	751	0.39628	6.7381	1	1	coding
tissues_transcript_5	4834	1471	0.4925	8.36688	1	1	coding
tissues_transcript_6	4658	1435	0.48372	6.57806	1	1	coding
tissues_transcript_7	5247	97	0.34107	10.2792	1	0.131943	noncoding
tissues_transcript_10	4694	723	0.43932	4.83661	1	1	coding
tissues_transcript_11	4494	501	0.42376	4.60284	1	1	coding
tissues_transcript_12	4685	1277	0.47579	6.22028	1	1	coding
tissues_transcript_14	4667	1138	0.45985	4.99969	1	1	coding
tissues_transcript_15	4603	1319	0.49917	5.57843	1	1	coding
tissues_transcript_16	4629	135	0.33514	9.79999	1	0.373822	noncoding
tissues_transcript_17	4609	1423	0.44992	4.41412	1	1	coding
tissues_transcript_18	4615	247	0.40172	9.50226	1	0.998635	coding
tissues_transcript_19	4592	1414	0.47437	5.492	1	1	coding
tissues_transcript_20	4554	1473	0.48468	5.0462	-1	1	coding
tissues_transcript_21	4522	767	0.40767	7.62836	1	1	coding
tissues_transcript_23	4486	1375	0.45116	9.34601	1	1	coding
tissues_transcript_24	4448	268	0.3046	9.3266	1	0.972559	coding
tissues_transcript_25	4493	1395	0.49066	6.55719	1	1	coding
tissues_transcript_26	4402	915	0.47517	6.37262	1	1	coding
tissues_transcript_27	4440	1287	0.45009	4.88019	1	1	coding
tissues_transcript_28	4452	1312	0.4931	5.487	1	1	coding
tissues_transcript_30	4425	1383	0.45542	5.7049	1	1	coding
tissues_transcript_32	4409	1369	0.50704	6.49847	1	1	coding
tissues_transcript_34	4398	785	0.34989	8.05304	1	1	coding
tissues_transcript_35	4324	1262	0.49669	6.05597	1	1	coding
tissues_transcript_36	4386	1191	0.45741	4.41473	1	1	coding
tissues_transcript_38	4360	947	0.45893	6.63202	1	1	coding
tissues_transcript_39	4250	899	0.48045	5.26727	1	1	coding
tissues_transcript_41	4230	611	0.4232	8.67133	1	1	coding
tissues_transcript_42	4348	605	0.45762	8.5705	1	1	coding
tissues_transcript_43	4326	1182	0.4872	8.76971	1	1	coding
tissues_transcript_46	4304	743	0.4677	4.87628	1	1	coding
tissues_transcript_48	4293	1228	0.49171	8.45624	1	1	coding
tissues_transcript_49	4282	775	0.41932	6.10431	1	1	coding
tissues_transcript_50	4228	1216	0.47697	6.32135	1	1	coding
tissues_transcript_51	4262	865	0.43239	4.91302	1	1	coding
tissues_transcript_52	4154	817	0.43476	5.83441	1	1	coding
tissues_transcript_54	4226	382	0.38054	5.82013	1	1	coding
tissues_transcript_56	4233	92	0.29479	10.7578	-1	0.157315	noncoding
tissues_transcript_58	4213	1378	0.46713	5.87128	-1	1	coding
tissues_transcript_59	4210	1282	0.49504	6.24054	1	1	coding
tissues_transcript_60	4189	1229	0.44448	5.9278	1	1	coding
tissues_transcript_61	4270	1281	0.46454	4.9942	1	1	coding
tissues_transcript_63	4159	1025	0.45096	8.6297	1	1	coding
tissues_transcript_66	4152	506	0.37895	9.49847	1	1	coding
tissues_transcript_68	4148	438	0.41646	8.84308	1	1	coding
tissues_transcript_69	4151	1208	0.46138	7.23724	1	1	coding
tissues_transcript_70	4156	158	0.31122	9.37274	1	0.482603	noncoding
tissues_transcript_71	4142	1260	0.47694	6.35345	1	1	coding
tissues_transcript_72	4040	1164	0.39818	9.59686	1	1	coding
tissues_transcript_73	4132	1126	0.48466	8.67755	1	1	coding
tissues_transcript_74	3893	706	0.41615	5.25153	1	1	coding
tissues_transcript_75	4110	998	0.47893	4.71796	1	1	coding
tissues_transcript_76	4096	112	0.33754	10.6232	1	0.192835	noncoding
tissues_transcript_78	4093	864	0.43997	6.55573	1	1	coding
tissues_transcript_81	4080	581	0.41575	6.09943	1	1	coding
tissues_transcript_82	4042	1132	0.47702	5.49237	1	1	coding
tissues_transcript_83	4043	1132	0.49123	6.74762	1	1	coding
tissues_transcript_84	3982	1032	0.47619	6.60468	1	1	coding
tissues_transcript_87	4027	996	0.41697	5.77692	1	1	coding
tissues_transcript_88	4026	616	0.37149	6.28949	1	1	coding
tissues_transcript_89	4003	1070	0.46293	5.66656	1	1	coding
tissues_transcript_90	4007	1225	0.46751	4.75763	1	1	coding
tissues_transcript_91	4024	1141	0.45259	4.96979	1	1	coding
tissues_transcript_93	4018	1156	0.46791	5.90961	1	1	coding
tissues_transcript_94	4015	1043	0.48036	5.96429	1	1	coding
tissues_transcript_95	4013	1167	0.45052	6.26788	1	1	coding
tissues_transcript_98	4023	626	0.39855	5.52765	1	1	coding
tissues_transcript_100	3863	882	0.42744	6.5351	1	1	coding
tissues_transcript_101	3969	69	0.31762	4.48932	1	0.0968134	noncoding
tissues_transcript_102	3994	1139	0.45967	5.10797	1	1	coding
tissues_transcript_103	3999	1117	0.46129	4.74115	1	1	coding
tissues_transcript_105	4000	1166	0.48435	6.62775	1	1	coding
tissues_transcript_108	3839	1127	0.49054	5.91144	1	1	coding
tissues_transcript_110	3997	1136	0.47417	6.77643	1	1	coding
tissues_transcript_111	3889	956	0.48664	5.57294	1	1	coding
tissues_transcript_113	3947	973	0.4793	5.80817	1	1	coding
tissues_transcript_115	3954	995	0.47081	5.89313	1	1	coding
tissues_transcript_116	3954	1204	0.46899	5.8266	1	1	coding
tissues_transcript_117	3917	803	0.40523	6.74628	1	1	coding
tissues_transcript_118	3940	1152	0.4646	6.242	1	1	coding
tissues_transcript_119	3945	1093	0.45907	6.10175	1	1	coding
tissues_transcript_120	3909	947	0.48967	5.59161	1	1	coding
tissues_transcript_122	3936	1153	0.48545	8.65387	1	1	coding
tissues_transcript_123	3940	930	0.427	9.0954	1	1	coding
tissues_transcript_124	3940	710	0.43551	5.61603	1	1	coding
tissues_transcript_125	3884	994	0.41697	5.73505	1	1	coding
tissues_transcript_126	3933	1057	0.4836	6.39581	1	1	coding
tissues_transcript_127	3926	932	0.4708	6.48431	1	1	coding
tissues_transcript_128	3914	1152	0.45521	6.74371	1	1	coding
tissues_transcript_131	3920	872	0.46386	5.31512	1	1	coding
tissues_transcript_134	3905	867	0.44826	5.59784	1	1	coding
tissues_transcript_136	3901	933	0.50329	5.54388	1	1	coding
tissues_transcript_138	3890	1088	0.4596	6.71295	1	1	coding
tissues_transcript_139	3890	202	0.38591	6.5036	1	0.995098	coding
tissues_transcript_143	3880	813	0.47912	5.59064	1	1	coding
tissues_transcript_144	3890	461	0.29919	8.74176	1	0.99998	coding
tissues_transcript_145	3878	1155	0.47211	5.57306	1	1	coding
tissues_transcript_148	3871	596	0.39934	8.21844	1	1	coding
tissues_transcript_149	3877	559	0.38022	9.22308	1	1	coding
tissues_transcript_150	3867	1032	0.47702	6.60431	1	1	coding
tissues_transcript_152	3856	238	0.29654	6.12054	1	0.992975	coding
tissues_transcript_153	3866	1060	0.45995	5.9621	1	1	coding
tissues_transcript_155	3885	1111	0.48499	5.93646	1	1	coding
tissues_transcript_159	3849	891	0.50099	6.23981	1	1	coding
tissues_transcript_161	3845	1041	0.46866	6.58722	1	1	coding
tissues_transcript_166	3829	666	0.42082	9.82623	1	1	coding
tissues_transcript_167	3830	1134	0.44211	6.89008	1	1	coding
tissues_transcript_168	3825	1208	0.49609	5.38531	1	1	coding
tissues_transcript_169	3811	904	0.46087	6.30426	1	1	coding
tissues_transcript_170	3824	922	0.46587	5.66632	1	1	coding
tissues_transcript_171	3819	1188	0.47061	8.3244	1	1	coding
tissues_transcript_172	3823	566	0.41481	6.21307	1	1	coding
tissues_transcript_173	3823	762	0.40943	7.77118	1	1	coding
tissues_transcript_175	3837	1150	0.47113	6.34564	1	1	coding
tissues_transcript_176	3817	973	0.48158	5.8548	1	1	coding
tissues_transcript_177	3786	1070	0.47026	8.92352	1	1	coding
tissues_transcript_178	3814	1013	0.5	5.05328	1	1	coding
tissues_transcript_180	3811	968	0.45979	9.61237	1	1	coding
tissues_transcript_182	3805	1116	0.4688	6.85333	1	1	coding
tissues_transcript_184	3798	1078	0.45939	7.16888	1	1	coding
tissues_transcript_186	3772	1096	0.47295	8.5528	1	1	coding
tissues_transcript_187	3787	61	0.29109	6.14642	1	0.0326726	noncoding
tissues_transcript_189	3774	1153	0.51055	6.81354	1	1	coding
tissues_transcript_190	3727	1115	0.48029	5.34674	1	1	coding
tissues_transcript_191	3772	933	0.46775	8.85065	1	1	coding
tissues_transcript_194	3739	1081	0.46553	6.23529	1	1	coding
tissues_transcript_196	3758	1132	0.44625	5.87457	1	1	coding
tissues_transcript_197	3784	650	0.45488	6.21686	1	1	coding
tissues_transcript_199	3746	1071	0.40608	7.93207	1	1	coding
tissues_transcript_201	3742	1054	0.48218	5.74103	1	1	coding
tissues_transcript_203	3768	1144	0.49006	5.3089	1	1	coding
tissues_transcript_204	3743	67	0.35559	10.5173	1	0.0546451	noncoding
tissues_transcript_205	3736	82	0.2753	6.22504	1	0.0869925	noncoding
tissues_transcript_207	3721	1088	0.43922	5.2254	1	1	coding
tissues_transcript_210	3740	100	0.2789	9.85345	1	0.083312	noncoding
tissues_transcript_211	3601	675	0.46941	8.54877	1	1	coding
tissues_transcript_214	3721	1116	0.45537	6.7962	1	1	coding
tissues_transcript_215	3616	1109	0.49538	6.00983	1	1	coding
tissues_transcript_216	3343	949	0.477	5.84369	1	1	coding
tissues_transcript_219	3660	1003	0.44895	5.71527	1	1	coding
tissues_transcript_221	3703	986	0.46713	6.01141	1	1	coding
tissues_transcript_222	3729	762	0.50209	7.16156	1	1	coding
tissues_transcript_224	3702	1097	0.48843	5.53802	1	1	coding
tissues_transcript_232	3683	237	0.42305	9.4223	1	0.998986	coding
tissues_transcript_233	3585	1035	0.50494	6.54425	1	1	coding
tissues_transcript_234	3684	1063	0.47944	5.82513	1	1	coding
tissues_transcript_235	3675	707	0.45852	5.73871	1	1	coding
tissues_transcript_236	3690	860	0.46425	5.42963	1	1	coding
tissues_transcript_237	3560	1007	0.44251	9.21051	1	1	coding
tissues_transcript_240	3672	1093	0.46474	6.75922	1	1	coding
tissues_transcript_241	3544	607	0.47353	6.18658	1	1	coding
tissues_transcript_244	3665	1114	0.4994	9.38678	1	1	coding
tissues_transcript_247	3633	101	0.32857	11.2567	1	0.115294	noncoding
tissues_transcript_248	3657	550	0.39158	7.32086	1	1	coding
tissues_transcript_250	3587	991	0.46117	6.97406	1	1	coding
tissues_transcript_251	3640	1100	0.41488	10.221	1	1	coding
tissues_transcript_255	3635	850	0.47612	5.96686	1	1	coding
tissues_transcript_258	3581	871	0.46904	4.5993	1	1	coding
tissues_transcript_259	3603	1089	0.48942	5.81488	1	1	coding
tissues_transcript_262	3596	127	0.31268	10.0067	1	0.225435	noncoding
tissues_transcript_265	3610	1013	0.50884	5.88116	1	1	coding
tissues_transcript_269	3536	995	0.49097	8.54535	1	1	coding
tissues_transcript_272	3595	420	0.33651	7.73895	1	0.999999	coding
tissues_transcript_273	3595	1075	0.48501	5.64276	1	1	coding
tissues_transcript_274	3559	1017	0.45215	6.46796	1	1	coding
tissues_transcript_277	3591	1026	0.49133	6.62128	1	1	coding
tissues_transcript_278	3574	160	0.3564	9.76886	1	0.728786	coding
tissues_transcript_279	3485	686	0.4625	7.92401	1	1	coding
tissues_transcript_280	3550	869	0.46972	8.63214	1	1	coding
tissues_transcript_282	3583	787	0.46529	5.98041	1	1	coding
tissues_transcript_285	3579	1071	0.47593	5.78131	1	1	coding
tissues_transcript_286	3580	659	0.38139	6.38776	1	1	coding
tissues_transcript_287	3599	269	0.33756	5.18988	1	0.999862	coding
tissues_transcript_288	3492	892	0.48699	4.80719	1	1	coding
tissues_transcript_289	3568	996	0.45277	5.03851	1	1	coding
tissues_transcript_290	3556	1030	0.47825	6.00824	1	1	coding
tissues_transcript_291	3557	958	0.47868	5.03436	1	1	coding
tissues_transcript_292	3520	1004	0.47128	7.55829	1	1	coding
tissues_transcript_293	3542	1017	0.45215	6.46796	1	1	coding
tissues_transcript_294	3553	1030	0.50884	5.44476	1	1	coding
tissues_transcript_296	3521	1005	0.50024	7.21539	1	1	coding
tissues_transcript_297	3492	121	0.3167	9.06952	-1	0.159294	noncoding
tissues_transcript_298	3560	796	0.45115	8.74469	1	1	coding
tissues_transcript_300	3558	1032	0.46563	5.29327	1	1	coding
tissues_transcript_303	3544	1055	0.48907	5.11102	1	1	coding
tissues_transcript_304	3529	962	0.44047	5.15228	1	1	coding
tissues_transcript_305	3436	1032	0.48013	5.23077	1	1	coding
tissues_transcript_306	3505	1093	0.483	6.41986	1	1	coding
tissues_transcript_312	3477	878	0.48469	6.15387	1	1	coding
tissues_transcript_314	3527	470	0.47638	7.57318	1	1	coding
tissues_transcript_316	3518	516	0.45689	5.27826	1	1	coding
tissues_transcript_322	3516	1107	0.47738	5.50824	1	1	coding
tissues_transcript_324	3420	982	0.46823	6.09637	1	1	coding
tissues_transcript_326	3509	979	0.47059	6.83649	1	1	coding
tissues_transcript_327	3504	81	0.28074	9.49725	1	0.0501435	noncoding
tissues_transcript_329	3494	933	0.46252	5.3338	1	1	coding
tissues_transcript_330	3501	118	0.34157	7.86981	1	0.301607	noncoding
tissues_transcript_332	3453	820	0.44756	6.05682	1	1	coding
tissues_transcript_340	3215	169	0.38494	3.92242	1	0.995418	coding
tissues_transcript_343	3472	991	0.48186	5.39606	1	1	coding
tissues_transcript_346	3466	558	0.41852	6.73199	1	1	coding
tissues_transcript_347	3402	973	0.47818	4.76093	1	1	coding
tissues_transcript_350	3430	51	0.31096	9.2359	1	0.019438	noncoding
tissues_transcript_352	3452	608	0.40092	5.71722	1	1	coding
tissues_transcript_353	3443	1013	0.46052	5.96796	1	1	coding
tissues_transcript_355	3334	129	0.29668	8.67523	1	0.22972	noncoding
tissues_transcript_357	3441	925	0.45537	9.32916	1	1	coding
tissues_transcript_358	3439	419	0.33438	6.24213	1	1	coding
tissues_transcript_359	3439	1039	0.47191	5.06781	1	1	coding
tissues_transcript_360	3454	829	0.4654	5.42169	1	1	coding
tissues_transcript_363	3451	1020	0.45341	5.38678	1	1	coding
tissues_transcript_365	3431	567	0.43749	4.82172	1	1	coding
tissues_transcript_367	3431	754	0.4247	5.34821	1	1	coding
tissues_transcript_368	3421	1032	0.45819	5.87091	1	1	coding
tissues_transcript_369	3352	1014	0.47893	4.98517	1	1	coding
tissues_transcript_370	3421	759	0.45479	6.88495	1	1	coding
tissues_transcript_371	3427	892	0.49071	4.80719	1	1	coding
tissues_transcript_373	3421	871	0.4386	5.24957	1	1	coding
tissues_transcript_374	3437	989	0.45885	5.01727	1	1	coding
tissues_transcript_376	3419	1041	0.44172	8.34161	1	1	coding
tissues_transcript_378	3408	955	0.46846	6.21295	1	1	coding
tissues_transcript_379	3407	967	0.45167	5.37189	1	1	coding
tissues_transcript_380	3412	925	0.47295	9.32916	1	1	coding
tissues_transcript_381	3421	616	0.40749	5.54462	1	1	coding
tissues_transcript_382	3355	668	0.3731	8.37408	1	1	coding
tissues_transcript_383	3372	95	0.28459	7.6662	1	0.0849627	noncoding
tissues_transcript_385	3406	944	0.45004	5.00641	1	1	coding
tissues_transcript_387	3420	902	0.50539	6.04144	1	1	coding
tissues_transcript_388	3336	874	0.47044	5.42523	1	1	coding
tissues_transcript_389	3421	970	0.46129	5.25995	1	1	coding
tissues_transcript_391	3408	1035	0.45535	8.97711	1	1	coding
tissues_transcript_393	3396	185	0.38322	4.9671	1	0.995534	coding
tissues_transcript_394	3393	326	0.47419	9.25092	1	0.999999	coding
tissues_transcript_395	3391	892	0.48533	5.81537	1	1	coding
tissues_transcript_396	3364	984	0.45567	6.40619	1	1	coding
tissues_transcript_400	3383	226	0.37787	4.72064	1	0.999699	coding
tissues_transcript_402	3381	70	0.34783	8.56989	1	0.0452375	noncoding
tissues_transcript_403	3383	878	0.48552	6.15387	1	1	coding
tissues_transcript_405	3376	1022	0.47009	5.42377	1	1	coding
tissues_transcript_406	3375	444	0.38415	6.59882	1	1	coding
tissues_transcript_407	3318	972	0.47896	5.90936	1	1	coding
tissues_transcript_410	3282	1000	0.49393	6.54962	1	1	coding
tissues_transcript_412	3368	851	0.47426	4.33868	1	1	coding
tissues_transcript_413	3357	790	0.37987	6.22955	1	1	coding
tissues_transcript_414	3356	1018	0.46095	5.44037	1	1	coding
tissues_transcript_417	3354	868	0.49517	7.30255	1	1	coding
tissues_transcript_418	3329	603	0.42254	7.54755	1	1	coding
tissues_transcript_419	3356	993	0.47281	8.75189	1	1	coding
tissues_transcript_421	3352	912	0.42367	5.79266	1	1	coding
tissues_transcript_422	3367	991	0.47553	6.07623	1	1	coding
tissues_transcript_425	3344	646	0.40199	5.63641	1	1	coding
tissues_transcript_426	3331	1011	0.4873	5.49969	1	1	coding
tissues_transcript_427	3365	669	0.46366	8.08466	1	1	coding
tissues_transcript_430	3331	935	0.46143	5.31183	1	1	coding
tissues_transcript_432	3337	890	0.46728	5.58905	1	1	coding
tissues_transcript_433	3331	993	0.45475	5.96136	1	1	coding
tissues_transcript_437	3330	979	0.47402	5.32855	1	1	coding
tissues_transcript_438	3331	751	0.40005	6.10065	1	1	coding
tissues_transcript_441	3325	917	0.4817	5.81073	1	1	coding
tissues_transcript_442	3324	1030	0.50342	8.03119	1	1	coding
tissues_transcript_446	3311	969	0.51303	5.92523	1	1	coding
tissues_transcript_447	3307	768	0.45262	7.93549	1	1	coding
tissues_transcript_448	3317	965	0.48132	5.85895	1	1	coding
tissues_transcript_450	3307	118	0.27591	9.49542	1	0.129552	noncoding
tissues_transcript_451	3299	799	0.40105	6.35651	1	1	coding
tissues_transcript_453	3289	988	0.46341	6.22894	1	1	coding
tissues_transcript_456	3306	930	0.47679	8.96991	1	1	coding
tissues_transcript_458	3277	868	0.44652	5.80878	1	1	coding
tissues_transcript_461	3266	975	0.47016	5.26788	1	1	coding
tissues_transcript_462	3296	998	0.42751	4.77423	1	1	coding
tissues_transcript_463	3309	865	0.43764	5.22797	1	1	coding
tissues_transcript_464	3299	523	0.48307	5.60736	1	1	coding
tissues_transcript_465	3227	946	0.48706	8.84064	1	1	coding
tissues_transcript_466	3291	968	0.43612	6.43854	1	1	coding
tissues_transcript_467	3290	668	0.41644	5.92206	1	1	coding
tissues_transcript_468	3245	990	0.45413	5.31451	1	1	coding
tissues_transcript_469	3287	828	0.43089	6.24323	1	1	coding
tissues_transcript_470	3258	290	0.32762	5.53949	1	0.999907	coding
tissues_transcript_473	3290	871	0.47193	5.21295	1	1	coding
tissues_transcript_474	3254	955	0.46571	6.21295	1	1	coding
tissues_transcript_477	3275	878	0.47083	6.15472	1	1	coding
tissues_transcript_478	3280	156	0.29526	9.94769	1	0.347884	noncoding
tissues_transcript_479	3252	867	0.45755	6.02228	1	1	coding
tissues_transcript_480	3263	967	0.45025	5.47772	1	1	coding
tissues_transcript_482	3272	885	0.47185	8.47711	1	1	coding
tissues_transcript_484	3268	855	0.47341	5.82709	1	1	coding
tissues_transcript_485	3260	721	0.43472	9.15289	1	1	coding
tissues_transcript_486	3253	941	0.42867	8.89996	1	1	coding
tissues_transcript_488	3269	1016	0.48121	6.45087	1	1	coding
tissues_transcript_492	3276	985	0.49457	5.99506	1	1	coding
tissues_transcript_493	3263	863	0.44485	5.83527	1	1	coding
tissues_transcript_494	3215	418	0.33386	5.54437	1	1	coding
tissues_transcript_495	3346	901	0.46428	8.63995	1	1	coding
tissues_transcript_496	3213	107	0.27206	8.66364	1	0.103221	noncoding
tissues_transcript_497	3250	925	0.47815	4.82538	1	1	coding
tissues_transcript_498	3277	958	0.45036	6.45758	1	1	coding
tissues_transcript_499	3245	431	0.44622	9.36737	1	1	coding
tissues_transcript_504	3177	862	0.47326	4.9079	1	1	coding
tissues_transcript_506	3245	970	0.45076	9.35443	1	1	coding
tissues_transcript_507	3242	699	0.44732	5.65656	1	1	coding
tissues_transcript_510	3163	963	0.46458	5.74237	1	1	coding
tissues_transcript_511	3215	958	0.45594	6.45758	1	1	coding
tissues_transcript_514	3141	866	0.48508	5.57928	1	1	coding
tissues_transcript_515	3159	791	0.45341	9.01947	1	1	coding
tissues_transcript_518	3183	965	0.45001	5.07025	-1	0.999997	coding
tissues_transcript_520	3229	946	0.50141	8.76593	1	1	coding
tissues_transcript_521	3229	810	0.47024	6.16022	1	1	coding
tissues_transcript_523	3160	868	0.44569	5.68707	1	1	coding
tissues_transcript_524	3146	891	0.46057	6.37103	1	1	coding
tissues_transcript_526	3219	777	0.47552	5.07318	1	1	coding
tissues_transcript_529	3219	835	0.47779	4.7486	1	1	coding
tissues_transcript_532	3219	953	0.446	5.78143	1	1	coding
tissues_transcript_534	3149	872	0.47548	4.66632	1	1	coding
tissues_transcript_535	3231	877	0.47272	5.87018	1	1	coding
tissues_transcript_536	3205	904	0.44227	8.94989	1	1	coding
tissues_transcript_537	3208	261	0.3007	4.76996	1	0.999591	coding
tissues_transcript_538	3210	910	0.47188	8.99567	1	1	coding
tissues_transcript_539	3216	805	0.46146	4.94415	1	1	coding
tissues_transcript_540	3140	919	0.47044	5.85468	1	1	coding
tissues_transcript_541	3228	926	0.46876	6.92731	1	1	coding
tissues_transcript_546	3225	840	0.45876	6.16559	1	1	coding
tissues_transcript_549	3188	960	0.45991	5.48676	1	1	coding
tissues_transcript_550	3178	931	0.47518	8.96991	1	1	coding
tissues_transcript_551	3193	953	0.46965	8.17865	1	1	coding
tissues_transcript_555	3195	815	0.45526	5.72589	1	1	coding
tissues_transcript_557	3192	839	0.44872	6.46515	1	1	coding
tissues_transcript_558	3193	913	0.47393	9.16534	1	1	coding
tissues_transcript_559	3132	59	0.38722	4.55499	1	0.0898105	noncoding
tissues_transcript_561	3195	895	0.48211	8.23651	1	1	coding
tissues_transcript_562	3166	528	0.42783	6.16925	1	1	coding
tissues_transcript_569	3185	165	0.31036	10.5418	1	0.441582	noncoding
tissues_transcript_571	3182	100	0.30028	9.40802	1	0.0954372	noncoding
tissues_transcript_576	3180	71	0.35269	7.79901	1	0.0473246	noncoding
tissues_transcript_577	3180	251	0.33679	9.42975	1	0.985577	coding
tissues_transcript_578	3180	888	0.46637	5.37531	1	1	coding
tissues_transcript_579	3178	828	0.47785	5.68414	1	1	coding
tissues_transcript_580	3183	880	0.46341	5.92902	1	1	coding
tissues_transcript_586	3131	870	0.49314	4.92523	1	1	coding
tissues_transcript_587	3077	649	0.45751	8.40314	1	1	coding
tissues_transcript_588	3170	744	0.44005	6.12885	1	1	coding
tissues_transcript_589	3173	753	0.4211	9.59564	1	1	coding
tissues_transcript_590	3092	126	0.37002	6.48859	1	0.622889	coding
tissues_transcript_591	3166	939	0.4959	8.81732	1	1	coding
tissues_transcript_592	3108	849	0.47575	8.48785	1	1	coding
tissues_transcript_594	3124	887	0.48327	8.70844	1	1	coding
tissues_transcript_595	3135	870	0.46343	8.2901	1	1	coding
tissues_transcript_596	3084	365	0.45263	6.0224	1	1	coding
tissues_transcript_597	3109	919	0.43554	5.26056	1	1	coding
tissues_transcript_600	3155	942	0.49195	6.1745	1	1	coding
tissues_transcript_601	3153	714	0.44152	6.20233	1	1	coding
tissues_transcript_602	3151	812	0.4662	7.56586	1	1	coding
tissues_transcript_603	3103	864	0.45279	6.70233	1	1	coding
tissues_transcript_604	3154	786	0.46624	5.25763	1	1	coding
tissues_transcript_606	3139	909	0.47764	5.63617	1	1	coding
tissues_transcript_608	3123	262	0.33836	5.46588	1	0.999728	coding
tissues_transcript_611	3146	315	0.34195	5.57367	1	0.999987	coding
tissues_transcript_616	3059	871	0.46352	5.39301	1	1	coding
tissues_transcript_618	3129	873	0.43543	6.01239	1	1	coding
tissues_transcript_619	3137	816	0.49392	7.86969	1	1	coding
tissues_transcript_620	3136	654	0.46713	7.20917	1	1	coding
tissues_transcript_623	3151	827	0.48542	5.14557	1	1	coding
tissues_transcript_625	3111	165	0.3167	9.75336	1	0.547478	coding
tissues_transcript_627	3132	940	0.47587	5.92352	1	1	coding
tissues_transcript_628	3126	916	0.47366	5.6192	1	1	coding
tissues_transcript_629	3130	782	0.50851	5.08014	1	1	coding
tissues_transcript_630	3131	727	0.45106	5.57452	1	1	coding
tissues_transcript_631	3132	896	0.51427	6.15729	1	1	coding
tissues_transcript_632	3131	915	0.43512	6.00299	1	1	coding
tissues_transcript_634	3129	947	0.44434	6.46722	1	1	coding
tissues_transcript_635	3144	317	0.41035	9.6778	1	0.999968	coding
tissues_transcript_636	3124	916	0.47452	6.0379	1	1	coding
tissues_transcript_638	3127	888	0.45967	5.37531	1	1	coding
tissues_transcript_640	3135	899	0.50175	4.9184	1	1	coding
tissues_transcript_641	3033	895	0.49833	8.59882	1	1	coding
tissues_transcript_643	3085	884	0.48702	6.01398	1	1	coding
tissues_transcript_644	3071	505	0.44445	5.68573	1	1	coding
tissues_transcript_645	3128	799	0.4945	5.90082	1	1	coding
tissues_transcript_646	2931	740	0.47497	5.51727	1	1	coding
tissues_transcript_647	3081	884	0.48636	5.06647	1	1	coding
tissues_transcript_648	3121	827	0.49454	8.67145	1	1	coding
tissues_transcript_652	3120	618	0.43376	4.92084	1	1	coding
tissues_transcript_654	3027	829	0.46097	5.27399	1	1	coding
tissues_transcript_655	3114	563	0.49524	8.70209	1	1	coding
tissues_transcript_656	3089	925	0.48885	4.84064	1	1	coding
tissues_transcript_660	3111	845	0.45322	6.25763	1	1	coding
tissues_transcript_661	3133	915	0.4374	5.94794	1	1	coding
tissues_transcript_662	3110	730	0.45909	5.77667	1	1	coding
tissues_transcript_663	3109	941	0.4621	6.27045	1	1	coding
tissues_transcript_667	3105	958	0.48002	8.03351	1	1	coding
tissues_transcript_670	3103	920	0.44413	7.23712	1	1	coding
tissues_transcript_671	3037	933	0.49139	8.08441	1	1	coding
tissues_transcript_674	3022	734	0.48699	6.24969	1	1	coding
tissues_transcript_675	3118	890	0.47367	6.07306	1	1	coding
tissues_transcript_676	3095	972	0.47495	5.73834	1	1	coding
tissues_transcript_678	3094	711	0.44782	5.86285	1	1	coding
tissues_transcript_679	3102	872	0.42795	5.65253	1	1	coding
tissues_transcript_683	3074	889	0.48223	5.12054	1	1	coding
tissues_transcript_686	3087	849	0.4065	9.1098	1	1	coding
tissues_transcript_689	3096	832	0.45793	5.47882	1	1	coding
tissues_transcript_691	3087	930	0.4779	6.1076	1	1	coding
tissues_transcript_692	3084	664	0.46474	8.24298	1	1	coding
tissues_transcript_694	3077	741	0.46581	4.75995	1	1	coding
tissues_transcript_698	3084	390	0.37144	8.79205	1	0.999997	coding
tissues_transcript_701	3072	820	0.49157	5.51996	1	1	coding
tissues_transcript_702	3010	874	0.45134	6.14557	1	1	coding
tissues_transcript_704	2995	646	0.42626	6.37677	1	1	coding
tissues_transcript_706	3064	833	0.45889	5.72272	1	1	coding
tissues_transcript_707	3061	836	0.48936	5.48773	1	1	coding
tissues_transcript_710	3056	941	0.42658	6.87299	1	1	coding
tissues_transcript_718	3059	884	0.46665	8.91449	1	1	coding
tissues_transcript_719	3003	891	0.48577	5.47882	1	1	coding
tissues_transcript_720	3050	915	0.47996	6.0296	1	1	coding
tissues_transcript_721	2916	379	0.319	5.87115	1	0.999998	coding
tissues_transcript_727	3053	98	0.28398	9.8515	1	0.0810986	noncoding
tissues_transcript_729	3011	916	0.47417	4.81976	-1	0.999997	coding
tissues_transcript_730	3052	564	0.44108	4.92792	1	1	coding
tissues_transcript_734	3012	790	0.46529	8.68549	1	1	coding
tissues_transcript_735	3052	885	0.47266	5.53119	1	1	coding
tissues_transcript_737	3035	820	0.46659	8.22455	1	1	coding
tissues_transcript_738	2942	810	0.47204	5.9212	1	1	coding
tissues_transcript_740	3037	546	0.48429	5.67889	1	1	coding
tissues_transcript_741	3010	865	0.43973	6.61993	1	1	coding
tissues_transcript_742	2954	927	0.45146	7.49677	1	1	coding
tissues_transcript_743	3024	636	0.46649	5.07086	1	1	coding
tissues_transcript_744	3045	827	0.47426	5.43512	1	1	coding
tissues_transcript_747	3050	905	0.44722	9.24139	1	1	coding
tissues_transcript_749	3020	844	0.47469	6.09576	1	1	coding
tissues_transcript_752	2893	783	0.46462	5.78937	1	1	coding
tissues_transcript_755	3023	892	0.49341	4.93707	1	1	coding
tissues_transcript_756	2968	748	0.49152	9.07611	1	1	coding
tissues_transcript_759	2907	869	0.49879	7.41522	1	1	coding
tissues_transcript_763	3031	897	0.47687	6.65021	1	1	coding
tissues_transcript_764	2876	791	0.47872	5.4859	1	1	coding
tissues_transcript_766	3007	823	0.47655	5.76373	1	1	coding
tissues_transcript_768	3027	888	0.51055	5.80292	1	1	coding
tissues_transcript_770	3011	909	0.45094	9.15338	1	1	coding
tissues_transcript_771	3018	693	0.48012	8.29022	1	1	coding
tissues_transcript_772	3053	837	0.4508	5.60773	1	1	coding
tissues_transcript_774	3024	923	0.46458	7.9483	1	1	coding
tissues_transcript_775	3023	894	0.46556	7.97614	1	1	coding
tissues_transcript_776	2997	865	0.44793	6.82501	1	1	coding
tissues_transcript_778	2977	915	0.46057	8.05597	1	1	coding
tissues_transcript_779	3020	465	0.39463	5.01166	1	1	coding
tissues_transcript_782	2845	813	0.46144	5.06354	1	1	coding
tissues_transcript_783	2986	869	0.48849	6.16962	1	1	coding
tissues_transcript_784	3011	574	0.41265	5.72614	1	1	coding
tissues_transcript_786	3016	951	0.45927	5.76129	-1	0.999994	coding
tissues_transcript_791	3014	526	0.32365	6.15387	1	1	coding
tissues_transcript_792	2991	882	0.47867	6.18646	1	1	coding
tissues_transcript_793	3021	827	0.46925	8.67145	1	1	coding
tissues_transcript_795	2948	810	0.49113	8.0838	1	1	coding
tissues_transcript_796	2817	701	0.51262	5.34711	1	1	coding
tissues_transcript_797	2697	183	0.38548	5.75006	1	0.990872	coding
tissues_transcript_798	2939	182	0.32296	4.6413	1	0.983472	coding
tissues_transcript_802	3025	917	0.46427	6.06537	1	1	coding
tissues_transcript_803	2990	764	0.43999	6.03583	1	1	coding
tissues_transcript_806	2977	879	0.46681	5.95367	1	1	coding
tissues_transcript_807	3005	744	0.47007	8.99994	1	1	coding
tissues_transcript_808	3005	772	0.46298	6.40167	1	1	coding
tissues_transcript_809	3036	601	0.44861	5.24054	1	1	coding
tissues_transcript_811	2946	838	0.47184	5.36407	1	1	coding
tissues_transcript_812	3003	654	0.4282	8.94476	1	1	coding
tissues_transcript_814	2999	485	0.4538	5.52545	1	1	coding
tissues_transcript_815	2998	328	0.38275	5.05878	1	0.999999	coding
tissues_transcript_816	2971	916	0.46813	7.33856	1	1	coding
tissues_transcript_817	2952	795	0.4757	5.69647	1	1	coding
tissues_transcript_818	2996	329	0.33199	8.17865	1	0.999782	coding
tissues_transcript_819	2996	667	0.46087	8.80621	1	1	coding
tissues_transcript_820	2979	129	0.3268	11.8571	1	0.17832	noncoding
tissues_transcript_821	3001	837	0.4542	4.58051	1	1	coding
tissues_transcript_822	2977	243	0.41558	5.10797	1	0.999947	coding
tissues_transcript_823	2995	219	0.31122	9.9223	1	0.855671	coding
tissues_transcript_825	2987	80	0.36227	10.8442	1	0.0922249	noncoding
tissues_transcript_826	2984	682	0.48854	5.74872	1	1	coding
tissues_transcript_828	2933	528	0.40265	8.03314	1	1	coding
tissues_transcript_830	3002	300	0.40219	6.31158	1	0.999993	coding
tissues_transcript_831	2985	733	0.42641	4.50812	1	1	coding
tissues_transcript_832	2971	918	0.48781	6.14325	1	1	coding
tissues_transcript_833	2985	889	0.46921	6.4389	1	1	coding
tissues_transcript_835	2984	884	0.48742	5.60492	1	1	coding
tissues_transcript_837	2982	565	0.47618	6.22186	1	1	coding
tissues_transcript_840	2977	905	0.47999	6.04926	1	1	coding
tissues_transcript_841	2983	728	0.36233	8.76398	1	1	coding
tissues_transcript_842	2940	664	0.40039	6.48212	1	1	coding
tissues_transcript_843	2977	640	0.44134	7.56537	1	1	coding
tissues_transcript_851	2878	877	0.48625	5.42902	1	1	coding
tissues_transcript_853	2968	322	0.41641	5.0672	1	1	coding
tissues_transcript_854	2959	779	0.48511	5.36554	1	1	coding
tissues_transcript_855	2961	911	0.4821	7.85797	1	1	coding
tissues_transcript_858	2871	348	0.42204	7.31586	1	1	coding
tissues_transcript_860	2951	897	0.45892	5.90863	1	1	coding
tissues_transcript_862	2907	384	0.39804	8.85663	1	0.999999	coding
tissues_transcript_865	2949	838	0.45798	5.31085	1	1	coding
tissues_transcript_867	2993	795	0.4804	5.69647	1	1	coding
tissues_transcript_869	2946	780	0.45443	5.98004	1	1	coding
tissues_transcript_870	2869	699	0.42824	6.53168	1	1	coding
tissues_transcript_872	2946	652	0.42731	5.54535	1	1	coding
tissues_transcript_875	2924	464	0.45894	9.4809	1	1	coding
tissues_transcript_876	2952	805	0.46264	8.44208	1	1	coding
tissues_transcript_878	2941	662	0.4326	5.19855	1	1	coding
tissues_transcript_884	2893	844	0.48011	5.2077	1	1	coding
tissues_transcript_885	2880	777	0.47746	6.33575	1	1	coding
tissues_transcript_888	2943	871	0.48426	4.24567	1	1	coding
tissues_transcript_889	2927	879	0.46021	8.06342	1	1	coding
tissues_transcript_890	2931	773	0.49701	9.33942	1	1	coding
tissues_transcript_891	2946	760	0.45812	8.96857	1	1	coding
tissues_transcript_892	2915	641	0.41594	9.65338	1	1	coding
tissues_transcript_893	2919	714	0.43823	6.20233	1	1	coding
tissues_transcript_894	2930	829	0.47938	7.92084	1	1	coding
tissues_transcript_896	2926	30	0.27851	6.51117	1	0.00881846	noncoding
tissues_transcript_897	2931	785	0.47759	5.87238	1	1	coding
tissues_transcript_898	2870	830	0.46229	8.79681	1	1	coding
tissues_transcript_899	2816	753	0.42873	6.23773	1	1	coding
tissues_transcript_903	2785	768	0.42921	8.52252	1	1	coding
tissues_transcript_907	2859	80	0.31113	7.94489	1	0.0514605	noncoding
tissues_transcript_908	2918	752	0.47996	6.2403	1	1	coding
tissues_transcript_909	2866	707	0.40057	8.83319	1	1	coding
tissues_transcript_910	2855	800	0.47639	6.01141	1	1	coding
tissues_transcript_911	2905	835	0.47346	5.98004	1	1	coding
tissues_transcript_916	2863	330	0.39343	8.85895	1	0.999982	coding
tissues_transcript_919	2912	391	0.37058	8.97968	1	0.999997	coding
tissues_transcript_922	2915	493	0.4304	6.91766	1	1	coding
tissues_transcript_923	2880	701	0.4351	9.25616	1	1	coding
tissues_transcript_925	2913	867	0.487	6.27545	1	1	coding
tissues_transcript_927	2927	785	0.47759	5.87238	1	1	coding
tissues_transcript_928	2905	802	0.4849	8.26154	1	1	coding
tissues_transcript_929	2863	425	0.45821	7.12885	1	1	coding
tissues_transcript_931	2908	665	0.46999	6.14496	1	1	coding
tissues_transcript_934	2857	776	0.46269	4.76031	1	1	coding
tissues_transcript_935	2869	466	0.43515	8.84247	1	1	coding
tissues_transcript_940	2900	636	0.40062	6.57294	1	1	coding
tissues_transcript_943	2902	844	0.444	7.23395	1	1	coding
tissues_transcript_949	2896	852	0.46142	5.69635	1	1	coding
tissues_transcript_951	2898	718	0.47933	5.36139	1	1	coding
tissues_transcript_953	2876	446	0.42596	6.03668	1	1	coding
tissues_transcript_955	2895	835	0.47346	5.89703	1	1	coding
tissues_transcript_956	2886	871	0.46064	5.10785	1	1	coding
tissues_transcript_957	2866	822	0.47234	6.28119	1	1	coding
tissues_transcript_958	2817	788	0.46802	6.01398	1	1	coding
tissues_transcript_960	2867	859	0.45886	9.36469	1	1	coding
tissues_transcript_961	2892	822	0.46663	5.76971	1	1	coding
tissues_transcript_962	2845	893	0.46	5.58319	1	1	coding
tissues_transcript_965	2889	764	0.47096	6.47223	1	1	coding
tissues_transcript_966	2889	563	0.454	5.82672	1	1	coding
tissues_transcript_967	2879	674	0.4538	8.55011	1	1	coding
tissues_transcript_968	2889	677	0.46699	6.4588	1	1	coding
tissues_transcript_971	2818	822	0.48404	6.20697	1	1	coding
tissues_transcript_972	2877	764	0.47438	6.47223	1	1	coding
tissues_transcript_975	2884	840	0.46205	5.26117	1	1	coding
tissues_transcript_976	2885	334	0.47799	4.87653	1	1	coding
tissues_transcript_977	2844	866	0.44636	5.61432	1	1	coding
tissues_transcript_978	2883	884	0.48196	7.03973	1	1	coding
tissues_transcript_979	2882	786	0.48099	5.25262	1	1	coding
tissues_transcript_981	2885	267	0.34775	8.4837	1	0.997711	coding
tissues_transcript_982	2881	809	0.45034	5.57843	1	1	coding
tissues_transcript_983	2865	816	0.39538	4.91364	1	1	coding
tissues_transcript_986	2875	218	0.32021	9.65521	1	0.901173	coding
tissues_transcript_988	2851	599	0.42799	7.59589	1	1	coding
tissues_transcript_989	2896	700	0.40813	5.57733	1	1	coding
tissues_transcript_990	2885	789	0.46692	5.70538	1	1	coding
tissues_transcript_996	2896	662	0.45688	9.39374	1	1	coding
tissues_transcript_999	2822	742	0.4668	9.29791	1	1	coding
tissues_transcript_1002	2866	614	0.46233	8.66779	1	1	coding
tissues_transcript_1003	2866	719	0.48018	8.10394	1	1	coding
tissues_transcript_1004	2766	644	0.41975	4.93793	1	1	coding
tissues_transcript_1005	2840	812	0.50116	5.69281	1	1	coding
tissues_transcript_1013	2869	805	0.43278	5.63336	1	1	coding
tissues_transcript_1014	2861	802	0.47055	8.26154	1	1	coding
tissues_transcript_1016	2862	618	0.44647	6.27289	1	1	coding
tissues_transcript_1019	2860	774	0.48492	9.33942	1	1	coding
tissues_transcript_1022	2851	591	0.4199	5.8548	1	1	coding
tissues_transcript_1025	2746	727	0.4755	5.4234	1	1	coding
tissues_transcript_1026	2854	805	0.50136	6.362	1	1	coding
tissues_transcript_1029	2849	745	0.45984	6.97736	1	1	coding
tissues_transcript_1031	2845	480	0.40474	5.23907	1	1	coding
tissues_transcript_1032	2825	702	0.47812	7.95746	1	1	coding
tissues_transcript_1033	2832	50	0.27398	5.78729	1	0.0289637	noncoding
tissues_transcript_1039	2778	293	0.39243	5.28058	1	0.999995	coding
tissues_transcript_1042	2844	853	0.51016	5.13531	1	1	coding
tissues_transcript_1043	2787	821	0.46639	6.23163	1	1	coding
tissues_transcript_1044	2818	112	0.33589	6.69061	1	0.289299	noncoding
tissues_transcript_1047	2840	715	0.48732	5.21783	1	1	coding
tissues_transcript_1049	2773	608	0.44129	9.59467	1	1	coding
tissues_transcript_1051	2837	807	0.48804	6.64325	1	1	coding
tissues_transcript_1052	2833	395	0.36626	5.2038	1	1	coding
tissues_transcript_1055	2768	689	0.48203	9.1286	1	1	coding
tissues_transcript_1062	2842	595	0.46587	4.33197	1	1	coding
tissues_transcript_1063	2840	518	0.45843	6.31183	1	1	coding
tissues_transcript_1067	2833	716	0.44371	6.20233	1	1	coding
tissues_transcript_1072	2828	885	0.4513	8.56976	1	1	coding
tissues_transcript_1074	2822	795	0.50136	6.47736	1	1	coding
tissues_transcript_1075	2829	759	0.46478	5.6662	1	1	coding
tissues_transcript_1076	2836	840	0.48194	9.0495	1	1	coding
tissues_transcript_1077	2828	619	0.47222	6.82269	1	1	coding
tissues_transcript_1080	2804	505	0.38663	5.362	1	1	coding
tissues_transcript_1084	2749	813	0.45093	5.04657	1	1	coding
tissues_transcript_1087	2793	698	0.49362	4.85187	1	1	coding
tissues_transcript_1088	2822	546	0.44932	9.91998	1	1	coding
tissues_transcript_1090	2821	725	0.47326	9.18011	1	1	coding
tissues_transcript_1093	2762	810	0.47159	5.38544	1	1	coding
tissues_transcript_1094	2816	738	0.47646	5.43121	1	1	coding
tissues_transcript_1095	2816	832	0.50069	6.37006	1	1	coding
tissues_transcript_1098	2817	812	0.46836	5.64459	1	1	coding
tissues_transcript_1102	2837	802	0.48398	9.40546	1	1	coding
tissues_transcript_1106	2813	808	0.4684	4.8266	1	1	coding
tissues_transcript_1107	2811	100	0.29182	8.23822	1	0.0948317	noncoding
tissues_transcript_1111	2800	824	0.47844	6.2757	1	1	coding
tissues_transcript_1113	2807	768	0.40778	9.12201	1	1	coding
tissues_transcript_1116	2808	780	0.43608	8.58136	1	1	coding
tissues_transcript_1119	2809	805	0.48029	8.44208	1	1	coding
tissues_transcript_1120	2805	872	0.41371	6.05267	1	1	coding
tissues_transcript_1122	2801	714	0.44484	6.20233	1	1	coding
tissues_transcript_1123	2806	729	0.47275	6.67291	1	1	coding
tissues_transcript_1127	2753	770	0.4765	7.90082	1	1	coding
tissues_transcript_1131	2816	804	0.4502	6.68427	1	1	coding
tissues_transcript_1132	2801	766	0.48387	5.29633	1	1	coding
tissues_transcript_1134	2796	759	0.47193	5.40839	1	1	coding
tissues_transcript_1135	2798	489	0.4303	5.04852	1	1	coding
tissues_transcript_1136	2794	389	0.37759	9.11798	1	0.999997	coding
tissues_transcript_1137	2796	846	0.46683	5.59113	1	1	coding
tissues_transcript_1138	2778	790	0.46144	5.11713	1	1	coding
tissues_transcript_1139	2796	836	0.48558	5.45026	1	1	coding
tissues_transcript_1141	2789	597	0.4667	11.9788	1	1	coding
tissues_transcript_1142	2797	764	0.47063	4.6153	1	1	coding
tissues_transcript_1146	2739	661	0.46302	4.92291	1	1	coding
tissues_transcript_1147	2795	744	0.48314	4.81036	1	1	coding
tissues_transcript_1150	2797	690	0.44697	5.3764	1	1	coding
tissues_transcript_1152	2788	727	0.45723	4.8847	1	1	coding
tissues_transcript_1158	2788	386	0.36435	5.15704	1	1	coding
tissues_transcript_1161	2779	461	0.41695	8.94244	1	1	coding
tissues_transcript_1162	2617	618	0.47119	8.23859	1	1	coding
tissues_transcript_1163	2715	807	0.48409	6.58661	1	1	coding
tissues_transcript_1165	2786	741	0.4935	7.12286	1	1	coding
tissues_transcript_1166	2640	150	0.38281	5.25043	1	0.948541	coding
tissues_transcript_1167	2776	789	0.46144	5.01007	1	1	coding
tissues_transcript_1169	2779	767	0.48327	8.55841	1	1	coding
tissues_transcript_1171	2773	806	0.46363	5.86334	1	1	coding
tissues_transcript_1172	2733	661	0.46302	4.94147	1	1	coding
tissues_transcript_1173	2781	195	0.30672	6.30621	1	0.949458	coding
tissues_transcript_1174	2777	753	0.48699	4.85162	1	1	coding
tissues_transcript_1178	2761	821	0.44955	5.59222	1	1	coding
tissues_transcript_1180	2776	802	0.50472	5.99237	1	1	coding
tissues_transcript_1182	2774	819	0.47285	4.45331	1	1	coding
tissues_transcript_1184	2772	775	0.47767	5.36908	1	1	coding
tissues_transcript_1185	2773	714	0.44484	6.20233	1	1	coding
tissues_transcript_1186	2739	741	0.50218	7.12286	1	1	coding
tissues_transcript_1188	2765	822	0.47951	6.20697	1	1	coding
tissues_transcript_1189	2771	406	0.45442	5.69476	1	1	coding
tissues_transcript_1190	2771	817	0.475	7.81073	1	1	coding
tissues_transcript_1191	2762	365	0.39939	5.49469	1	1	coding
tissues_transcript_1192	2787	438	0.31029	5.11261	1	1	coding
tissues_transcript_1193	2698	538	0.40152	6.18866	1	1	coding
tissues_transcript_1194	2766	766	0.45185	6.19281	1	1	coding
tissues_transcript_1195	2769	798	0.46636	6.20746	1	1	coding
tissues_transcript_1198	2683	488	0.46509	6.13947	1	1	coding
tissues_transcript_1200	2764	847	0.47636	8.7807	-1	0.99964	coding
tissues_transcript_1201	2757	529	0.41066	7.54596	1	1	coding
tissues_transcript_1205	2762	787	0.4756	9.33356	1	1	coding
tissues_transcript_1206	2699	744	0.44783	6.00323	1	1	coding
tissues_transcript_1209	2754	775	0.47478	5.3288	1	1	coding
tissues_transcript_1210	2751	764	0.49006	7.56256	1	1	coding
tissues_transcript_1211	2711	313	0.39571	9.27765	1	0.999945	coding
tissues_transcript_1214	2790	219	0.32116	9.7597	1	0.901932	coding
tissues_transcript_1217	2756	704	0.41796	8.87714	1	1	coding
tissues_transcript_1218	2747	731	0.48723	6.35956	1	1	coding
tissues_transcript_1219	2753	397	0.45742	4.77057	1	1	coding
tissues_transcript_1220	2722	700	0.45488	5.87836	1	1	coding
tissues_transcript_1221	2751	744	0.46414	4.85394	1	1	coding
tissues_transcript_1222	2751	810	0.49236	6.14423	1	1	coding
tissues_transcript_1223	2751	401	0.3331	8.6955	1	0.999983	coding
tissues_transcript_1236	2743	676	0.44242	5.74432	1	1	coding
tissues_transcript_1238	2672	679	0.47572	5.55634	1	1	coding
tissues_transcript_1239	2727	703	0.46106	9.24603	1	1	coding
tissues_transcript_1241	2741	718	0.46785	8.26764	1	1	coding
tissues_transcript_1243	2714	701	0.42566	9.29205	1	1	coding
tissues_transcript_1244	2753	542	0.38715	9.84576	1	1	coding
tissues_transcript_1250	2716	731	0.43886	6.11456	1	1	coding
tissues_transcript_1251	2695	212	0.3218	5.41925	1	0.993223	coding
tissues_transcript_1252	2729	666	0.43109	4.91388	1	1	coding
tissues_transcript_1253	2676	791	0.48073	8.30719	1	1	coding
tissues_transcript_1255	2734	170	0.32549	4.82513	1	0.96329	coding
tissues_transcript_1256	2588	430	0.48163	5.34515	1	1	coding
tissues_transcript_1257	2732	727	0.47857	7.53754	1	1	coding
tissues_transcript_1260	2733	519	0.44233	8.70184	1	1	coding
tissues_transcript_1261	2754	768	0.48089	5.20892	1	1	coding
tissues_transcript_1262	2730	744	0.46879	4.84015	1	1	coding
tissues_transcript_1263	2687	865	0.44345	5.4234	-1	0.999971	coding
tissues_transcript_1265	2726	733	0.45487	5.84271	1	1	coding
tissues_transcript_1266	2741	763	0.46921	8.5672	1	1	coding
tissues_transcript_1267	2646	754	0.48163	6.11652	1	1	coding
tissues_transcript_1268	2743	818	0.47085	6.05682	1	1	coding
tissues_transcript_1269	2664	806	0.45623	5.14948	1	1	coding
tissues_transcript_1270	2722	73	0.35921	9.40741	1	0.0633719	noncoding
tissues_transcript_1271	2726	454	0.43568	5.80817	1	1	coding
tissues_transcript_1273	2716	798	0.47908	9.32623	-1	0.999091	coding
tissues_transcript_1274	2719	770	0.48706	7.90082	1	1	coding
tissues_transcript_1275	2698	712	0.48874	6.38654	1	1	coding
tissues_transcript_1279	2649	735	0.43675	9.15204	1	1	coding
tissues_transcript_1280	2716	751	0.47026	5.74872	1	1	coding
tissues_transcript_1281	2723	803	0.48503	7.13885	1	1	coding
tissues_transcript_1283	2666	793	0.46622	7.58771	1	1	coding
tissues_transcript_1285	2632	693	0.44753	5.26288	1	1	coding
tissues_transcript_1286	2723	378	0.36736	5.46576	1	1	coding
tissues_transcript_1288	2721	690	0.4675	8.87408	1	1	coding
tissues_transcript_1289	2720	797	0.47518	4.87238	1	1	coding
tissues_transcript_1290	2632	256	0.37929	9.12811	1	0.998343	coding
tissues_transcript_1291	2718	362	0.3626	9.87628	1	0.999938	coding
tissues_transcript_1293	2705	691	0.45167	8.65094	1	1	coding
tissues_transcript_1295	2688	822	0.4524	9.40192	1	1	coding
tissues_transcript_1297	2696	702	0.46422	10.0048	1	1	coding
tissues_transcript_1299	2714	821	0.45203	5.59222	1	1	coding
tissues_transcript_1301	2722	522	0.44936	6.93268	1	1	coding
tissues_transcript_1302	2722	301	0.37529	5.06696	1	0.999996	coding
tissues_transcript_1303	2714	766	0.46009	6.19281	1	1	coding
tissues_transcript_1305	2647	703	0.44179	7.29291	1	1	coding
tissues_transcript_1309	2711	855	0.48402	6.82672	1	1	coding
tissues_transcript_1310	2696	693	0.44637	5.21295	1	1	coding
tissues_transcript_1311	2708	753	0.44802	5.66705	1	1	coding
tissues_transcript_1313	2727	735	0.49389	9.50995	1	1	coding
tissues_transcript_1315	2615	663	0.48038	6.89581	1	1	coding
tissues_transcript_1316	2704	197	0.39454	10.6312	1	0.96485	coding
tissues_transcript_1317	2705	722	0.46832	9.18658	1	1	coding
tissues_transcript_1318	2597	497	0.36118	7.43304	1	1	coding
tissues_transcript_1327	2705	520	0.47759	6.51776	-1	0.987349	coding
tissues_transcript_1329	2659	808	0.45598	5.88007	1	1	coding
tissues_transcript_1332	2676	703	0.45912	6.96967	1	1	coding
tissues_transcript_1333	2693	693	0.42718	8.17755	1	1	coding
tissues_transcript_1334	2719	719	0.48142	8.6264	1	1	coding
tissues_transcript_1335	2698	779	0.43391	9.164	1	1	coding
tissues_transcript_1341	2697	720	0.47032	6.39801	1	1	coding
tissues_transcript_1343	2662	705	0.47516	5.98859	1	1	coding
tissues_transcript_1345	2644	560	0.3787	7.61078	1	1	coding
tissues_transcript_1346	2579	171	0.34934	4.06744	1	0.989206	coding
tissues_transcript_1347	2640	182	0.37611	6.31464	1	0.981749	coding
tissues_transcript_1348	2694	582	0.45739	5.0799	1	1	coding
tissues_transcript_1349	2694	805	0.48494	8.44208	1	1	coding
tissues_transcript_1350	2715	721	0.47119	8.64142	1	1	coding
tissues_transcript_1351	2601	741	0.44082	4.84198	1	1	coding
tissues_transcript_1352	2569	613	0.45879	5.55585	1	1	coding
tissues_transcript_1355	2604	606	0.43269	7.9118	1	1	coding
tissues_transcript_1357	2671	778	0.43651	4.70526	1	1	coding
tissues_transcript_1358	2689	740	0.50931	6.22504	1	1	coding
tissues_transcript_1360	2686	790	0.46505	5.0976	1	1	coding
tissues_transcript_1361	2683	708	0.45286	8.17657	1	1	coding
tissues_transcript_1368	2684	768	0.4858	5.20892	1	1	coding
tissues_transcript_1370	2696	788	0.46893	9.12311	1	1	coding
tissues_transcript_1372	2681	798	0.4842	5.42023	1	1	coding
tissues_transcript_1376	2709	744	0.47259	5.29669	1	1	coding
tissues_transcript_1377	2693	355	0.34231	8.28754	1	0.999957	coding
tissues_transcript_1378	2680	670	0.4586	9.28168	1	1	coding
tissues_transcript_1383	2680	848	0.47271	8.11505	-1	0.999762	coding
tissues_transcript_1387	2655	806	0.45573	9.55341	1	1	coding
tissues_transcript_1388	2642	722	0.45179	9.99384	1	1	coding
tissues_transcript_1390	2683	841	0.47701	5.8996	1	1	coding
tissues_transcript_1391	2666	285	0.37118	4.5611	1	0.999993	coding
tissues_transcript_1392	2672	751	0.47473	6.8161	1	1	coding
tissues_transcript_1394	2668	753	0.47146	6.23273	1	1	coding
tissues_transcript_1398	2670	803	0.48444	9.00507	1	1	coding
tissues_transcript_1399	2635	702	0.4513	9.93951	1	1	coding
tissues_transcript_1400	2671	832	0.4962	5.56427	1	1	coding
tissues_transcript_1401	2655	717	0.45607	7.13495	1	1	coding
tissues_transcript_1402	2649	726	0.4745	7.54071	1	1	coding
tissues_transcript_1406	2668	487	0.46297	8.38177	1	1	coding
tissues_transcript_1407	2675	723	0.46995	8.51373	1	1	coding
tissues_transcript_1408	2665	778	0.43651	4.70526	1	1	coding
tissues_transcript_1410	2619	655	0.45986	9.21088	1	1	coding
tissues_transcript_1412	2502	433	0.43544	4.84283	1	1	coding
tissues_transcript_1413	2604	798	0.45744	5.16022	1	1	coding
tissues_transcript_1416	2662	594	0.45048	6.54413	1	1	coding
tissues_transcript_1418	2666	764	0.47912	8.1369	1	1	coding
tissues_transcript_1420	2660	679	0.47572	5.51971	1	1	coding
tissues_transcript_1421	2656	374	0.38658	8.85077	1	0.999997	coding
tissues_transcript_1422	2650	548	0.45246	8.73077	1	1	coding
tissues_transcript_1423	2654	762	0.46934	6.12494	1	1	coding
tissues_transcript_1427	2669	658	0.39694	9.51984	1	1	coding
tissues_transcript_1428	2629	779	0.43814	6.16644	1	1	coding
tissues_transcript_1429	2653	677	0.46651	5.32928	1	1	coding
tissues_transcript_1432	2654	622	0.45936	6.09894	1	1	coding
tissues_transcript_1433	2651	603	0.46637	4.7475	1	1	coding
tissues_transcript_1436	2646	698	0.46356	9.36517	1	1	coding
tissues_transcript_1437	2565	657	0.45631	7.60834	1	1	coding
tissues_transcript_1441	2657	664	0.42749	6.98859	1	1	coding
tissues_transcript_1442	2639	735	0.44267	5.29498	1	1	coding
tissues_transcript_1443	2644	743	0.45611	6.05487	1	1	coding
tissues_transcript_1445	2647	741	0.48322	6.2182	1	1	coding
tissues_transcript_1447	2636	368	0.42516	7.64081	1	1	coding
tissues_transcript_1448	2647	729	0.47119	8.6413	1	1	coding
tissues_transcript_1451	2647	469	0.33617	5.91022	1	1	coding
tissues_transcript_1454	2646	478	0.41017	5.93158	1	1	coding
tissues_transcript_1456	2609	667	0.46039	5.33185	1	1	coding
tissues_transcript_1457	2622	734	0.47018	4.74908	1	1	coding
tissues_transcript_1458	2649	634	0.39632	10.5904	1	1	coding
tissues_transcript_1460	2615	305	0.38844	6.66498	1	0.999989	coding
tissues_transcript_1463	2615	733	0.49434	5.76654	1	1	coding
tissues_transcript_1464	2547	155	0.30806	10.0527	1	0.393455	noncoding
tissues_transcript_1465	2637	812	0.46846	5.72247	1	1	coding
tissues_transcript_1466	2445	745	0.46187	7.52692	1	1	coding
tissues_transcript_1467	2645	582	0.47088	7.12421	1	1	coding
tissues_transcript_1469	2624	789	0.48235	6.46747	1	1	coding
tissues_transcript_1470	2652	513	0.46686	9.75592	1	1	coding
tissues_transcript_1472	2655	540	0.45268	4.95099	1	1	coding
tissues_transcript_1473	2615	727	0.48013	9.05267	1	1	coding
tissues_transcript_1474	2636	818	0.44242	5.71954	1	1	coding
tissues_transcript_1475	2555	500	0.40043	9.57184	1	1	coding
tissues_transcript_1478	2596	806	0.44529	6.11896	1	1	coding
tissues_transcript_1485	2709	290	0.30981	8.90533	1	0.993148	coding
tissues_transcript_1487	2630	685	0.47078	5.77643	1	1	coding
tissues_transcript_1489	2632	781	0.4334	4.12555	-1	0.999962	coding
tissues_transcript_1491	2625	761	0.48836	7.59198	1	1	coding
tissues_transcript_1492	2628	272	0.4474	8.70941	1	0.999954	coding
tissues_transcript_1494	2576	733	0.48878	5.99896	1	1	coding
tissues_transcript_1495	2647	246	0.44861	9.0639	1	0.999772	coding
tissues_transcript_1496	2609	716	0.48446	8.51373	1	1	coding
tissues_transcript_1497	2635	719	0.44497	8.79218	1	1	coding
tissues_transcript_1498	2611	573	0.47791	9.03363	1	1	coding
tissues_transcript_1504	2622	618	0.47119	8.23859	1	1	coding
tissues_transcript_1505	2598	733	0.47287	5.9046	1	1	coding
tissues_transcript_1507	2623	717	0.47241	6.1131	1	1	coding
tissues_transcript_1509	2569	716	0.48446	8.51373	1	1	coding
tissues_transcript_1512	2550	674	0.46437	4.78888	1	1	coding
tissues_transcript_1513	2622	436	0.45526	8.0733	1	1	coding
tissues_transcript_1518	2636	543	0.48196	5.93988	1	1	coding
tissues_transcript_1519	2621	768	0.45669	5.50897	1	1	coding
tissues_transcript_1520	2623	408	0.38326	9.13104	1	0.999999	coding
tissues_transcript_1521	2571	729	0.4151	6.57001	1	1	coding
tissues_transcript_1524	2575	465	0.31128	7.3255	1	0.999999	coding
tissues_transcript_1525	2616	708	0.46615	5.59723	1	1	coding
tissues_transcript_1529	2621	757	0.47425	6.54364	1	1	coding
tissues_transcript_1530	2571	765	0.4795	5.61017	1	1	coding
tissues_transcript_1538	2590	435	0.4091	5.77325	1	1	coding
tissues_transcript_1539	2607	310	0.34871	5.0213	1	0.999993	coding
tissues_transcript_1541	2618	744	0.45307	4.71771	1	1	coding
tissues_transcript_1543	2624	660	0.45128	6.61786	1	1	coding
tissues_transcript_1544	2474	658	0.45491	6.37982	1	1	coding
tissues_transcript_1545	2597	590	0.47903	9.55145	1	1	coding
tissues_transcript_1546	2614	737	0.4542	5.05121	1	1	coding
tissues_transcript_1547	2566	602	0.39515	8.86578	-1	0.892414	coding
tissues_transcript_1549	2620	724	0.45018	9.31598	1	1	coding
tissues_transcript_1550	2587	769	0.44451	5.82501	1	1	coding
tissues_transcript_1553	2623	684	0.46796	9.66058	1	1	coding
tissues_transcript_1554	2605	760	0.46239	8.79279	1	1	coding
tissues_transcript_1556	2558	766	0.42128	7.36652	1	1	coding
tissues_transcript_1558	2609	394	0.44784	4.95087	1	1	coding
tissues_transcript_1560	2565	674	0.488	5.6391	1	1	coding
tissues_transcript_1562	2539	617	0.45989	8.62006	1	1	coding
tissues_transcript_1563	2553	497	0.40465	5.57245	1	1	coding
tissues_transcript_1564	2599	94	0.32318	4.62946	1	0.290749	noncoding
tissues_transcript_1565	2598	709	0.47294	6.56879	1	1	coding
tissues_transcript_1566	2601	560	0.46012	8.43695	1	1	coding
tissues_transcript_1567	2552	686	0.50747	5.26666	1	1	coding
tissues_transcript_1568	2618	347	0.42848	7.63275	1	0.999999	coding
tissues_transcript_1569	2600	37	0.33662	11.5246	1	0.01915	noncoding
tissues_transcript_1570	2599	655	0.47068	5.48029	1	1	coding
tissues_transcript_1572	2595	573	0.47755	5.32538	1	1	coding
tissues_transcript_1573	2597	781	0.49147	6.34308	1	1	coding
tissues_transcript_1575	2597	704	0.47161	9.21002	1	1	coding
tissues_transcript_1578	2596	553	0.45039	4.85223	1	1	coding
tissues_transcript_1579	2595	642	0.46498	6.90265	1	1	coding
tissues_transcript_1580	2598	738	0.47098	6.48358	1	1	coding
tissues_transcript_1581	2583	785	0.45956	8.43268	1	1	coding
tissues_transcript_1583	2609	610	0.47078	7.68158	1	1	coding
tissues_transcript_1584	2570	529	0.3787	8.02814	1	1	coding
tissues_transcript_1585	2575	775	0.46903	6.47711	1	1	coding
tissues_transcript_1586	2663	708	0.46055	8.1778	1	1	coding
tissues_transcript_1587	2569	650	0.47361	6.45428	1	1	coding
tissues_transcript_1588	2591	729	0.44632	6.16534	1	1	coding
tissues_transcript_1589	2540	619	0.41417	6.38226	1	1	coding
tissues_transcript_1590	2592	701	0.4652	8.93756	1	1	coding
tissues_transcript_1593	2591	321	0.34622	8.7851	1	0.999723	coding
tissues_transcript_1596	2587	764	0.47637	6.92072	1	1	coding
tissues_transcript_1597	2562	760	0.48574	6.55219	1	1	coding
tissues_transcript_1598	2591	435	0.39639	8.27692	1	1	coding
tissues_transcript_1606	2601	218	0.33874	4.96918	1	0.998013	coding
tissues_transcript_1610	2587	668	0.46013	5.21332	1	1	coding
tissues_transcript_1611	2570	208	0.31406	10.9133	1	0.714481	coding
tissues_transcript_1613	2573	727	0.48783	9.00153	1	1	coding
tissues_transcript_1615	2585	763	0.48026	8.95001	1	1	coding
tissues_transcript_1618	2465	736	0.45176	6.27118	1	1	coding
tissues_transcript_1619	2583	777	0.4238	8.14886	1	1	coding
tissues_transcript_1621	2516	601	0.42335	8.51691	1	1	coding
tissues_transcript_1622	2580	584	0.39465	6.58453	1	1	coding
tissues_transcript_1624	2581	616	0.40628	9.27338	1	1	coding
tissues_transcript_1625	2576	558	0.4646	8.08051	1	1	coding
tissues_transcript_1626	2596	266	0.3294	5.65155	1	0.999634	coding
tissues_transcript_1628	2577	729	0.45425	7.79865	1	1	coding
tissues_transcript_1629	2575	388	0.39362	8.0766	1	1	coding
tissues_transcript_1631	2534	584	0.46256	8.78339	1	1	coding
tissues_transcript_1638	2424	665	0.49126	6.8327	1	1	coding
tissues_transcript_1639	2543	793	0.45917	8.35785	1	1	coding
tissues_transcript_1640	2537	766	0.47543	9.13409	1	1	coding
tissues_transcript_1643	2570	722	0.49781	5.85968	1	1	coding
tissues_transcript_1646	2508	725	0.46197	9.28656	1	1	coding
tissues_transcript_1648	2585	639	0.46452	4.98395	1	1	coding
tissues_transcript_1651	2570	666	0.45933	6.35724	1	1	coding
tissues_transcript_1652	2566	250	0.43816	8.92426	1	0.999761	coding
tissues_transcript_1656	2565	775	0.46965	6.47711	1	1	coding
tissues_transcript_1658	2411	639	0.47595	5.6795	1	1	coding
tissues_transcript_1662	2581	606	0.37923	6.55951	1	1	coding
tissues_transcript_1663	2569	642	0.46534	4.57587	1	1	coding
tissues_transcript_1664	2562	724	0.46779	6.12799	1	1	coding
tissues_transcript_1666	2560	806	0.44511	6.87799	1	1	coding
tissues_transcript_1667	2560	598	0.45537	4.66827	1	1	coding
tissues_transcript_1669	2559	712	0.45738	8.3963	1	1	coding
tissues_transcript_1670	2556	581	0.45668	8.3255	1	1	coding
tissues_transcript_1671	2570	696	0.44129	5.90594	1	1	coding
tissues_transcript_1674	2416	719	0.39629	8.60223	1	1	coding
tissues_transcript_1677	2556	769	0.4715	6.04706	1	1	coding
tissues_transcript_1678	2554	726	0.48797	9.09052	1	1	coding
tissues_transcript_1680	2544	701	0.47469	5.37445	1	1	coding
tissues_transcript_1682	2580	703	0.4551	6.39655	1	1	coding
tissues_transcript_1685	2551	432	0.39895	8.36652	1	1	coding
tissues_transcript_1686	2515	646	0.42621	7.84662	1	1	coding
tissues_transcript_1688	2548	528	0.3787	8.44635	1	1	coding
tissues_transcript_1689	2549	624	0.46937	5.90131	1	1	coding
tissues_transcript_1690	2474	679	0.46793	5.31195	1	1	coding
tissues_transcript_1692	2550	761	0.46753	8.79327	1	1	coding
tissues_transcript_1693	2528	177	0.33033	6.44562	1	0.924099	coding
tissues_transcript_1698	2531	595	0.50166	6.70343	1	1	coding
tissues_transcript_1701	2527	700	0.46973	8.75494	1	1	coding
tissues_transcript_1702	2529	628	0.4651	9.43427	1	1	coding
tissues_transcript_1703	2546	658	0.4641	6.53961	1	1	coding
tissues_transcript_1705	2528	761	0.44464	5.93817	1	1	coding
tissues_transcript_1706	2539	667	0.47366	6.84113	1	1	coding
tissues_transcript_1707	2539	579	0.41215	6.95868	1	1	coding
tissues_transcript_1709	2539	782	0.47664	5.0567	1	1	coding
tissues_transcript_1711	2538	688	0.46688	5.11591	1	1	coding
tissues_transcript_1715	2537	733	0.45456	5.8399	1	1	coding
tissues_transcript_1716	2540	714	0.43103	8.961	1	1	coding
tissues_transcript_1720	2529	203	0.43511	5.58881	1	0.999203	coding
tissues_transcript_1721	2538	262	0.45246	5.41608	1	0.999989	coding
tissues_transcript_1722	2534	679	0.47195	6.18719	1	1	coding
tissues_transcript_1723	2458	713	0.46506	5.51874	1	1	coding
tissues_transcript_1724	2491	720	0.45148	8.79218	1	1	coding
tissues_transcript_1726	2374	626	0.47651	6.55536	1	1	coding
tissues_transcript_1728	2494	677	0.47116	5.28522	1	1	coding
tissues_transcript_1730	2515	565	0.46572	5.20648	1	1	coding
tissues_transcript_1731	2548	520	0.41728	9.36176	1	1	coding
tissues_transcript_1732	2548	585	0.45072	5.50775	1	1	coding
tissues_transcript_1735	2534	376	0.34438	5.13983	1	1	coding
tissues_transcript_1741	2529	662	0.48122	8.56232	1	1	coding
tissues_transcript_1750	2494	684	0.4954	5.75861	1	1	coding
tissues_transcript_1751	2522	649	0.38332	8.83759	1	1	coding
tissues_transcript_1752	2527	297	0.38208	6.24628	1	0.999985	coding
tissues_transcript_1754	2434	116	0.32608	6.54291	1	0.318182	noncoding
tissues_transcript_1758	2465	523	0.45861	8.70258	1	1	coding
tissues_transcript_1759	2510	724	0.48351	7.30328	1	1	coding
tissues_transcript_1765	2522	529	0.43299	9.16534	1	1	coding
tissues_transcript_1767	2523	717	0.45962	5.90631	1	1	coding
tissues_transcript_1768	2523	705	0.40305	5.30487	1	1	coding
tissues_transcript_1769	2515	417	0.445	9.25702	1	1	coding
tissues_transcript_1770	2412	586	0.44366	8.80084	1	1	coding
tissues_transcript_1771	2524	617	0.47452	5.01678	1	1	coding
tissues_transcript_1772	2516	607	0.50115	4.97296	1	1	coding
tissues_transcript_1773	2441	447	0.35904	5.0705	1	1	coding
tissues_transcript_1774	2437	535	0.44158	8.36945	1	1	coding
tissues_transcript_1776	2513	332	0.37754	7.07245	1	0.999994	coding
tissues_transcript_1777	2478	578	0.48163	6.16937	1	1	coding
tissues_transcript_1780	2513	688	0.47841	5.73236	1	1	coding
tissues_transcript_1781	2472	458	0.44792	8.4411	1	1	coding
tissues_transcript_1782	2509	607	0.46749	5.91754	1	1	coding
tissues_transcript_1783	2500	188	0.32932	9.67853	1	0.800555	coding
tissues_transcript_1784	2528	272	0.34111	6.71808	1	0.999482	coding
tissues_transcript_1786	2518	549	0.43584	5.77435	1	1	coding
tissues_transcript_1790	2504	733	0.48471	5.42938	1	1	coding
tissues_transcript_1793	2436	752	0.43618	4.54425	-1	0.999905	coding
tissues_transcript_1795	2497	692	0.49021	8.29181	1	1	coding
tissues_transcript_1799	2499	747	0.46341	5.94855	1	1	coding
tissues_transcript_1800	2511	252	0.34869	8.90436	1	0.994099	coding
tissues_transcript_1801	2493	382	0.45124	5.65228	1	1	coding
tissues_transcript_1802	2504	666	0.43906	7.15094	1	1	coding
tissues_transcript_1803	2503	690	0.4731	9.03485	1	1	coding
tissues_transcript_1804	2502	39	0.41089	11.0688	1	0.0304994	noncoding
tissues_transcript_1805	2513	329	0.3642	5.60394	1	0.999998	coding
tissues_transcript_1806	2445	636	0.4648	9.76996	1	1	coding
tissues_transcript_1808	2485	392	0.46416	9.93658	1	1	coding
tissues_transcript_1809	2503	61	0.31285	4.10541	1	0.0813588	noncoding
tissues_transcript_1812	2473	456	0.43644	9.50433	1	1	coding
tissues_transcript_1813	2482	477	0.42224	6.60858	1	1	coding
tissues_transcript_1816	2500	612	0.46963	6.52496	1	1	coding
tissues_transcript_1817	2490	638	0.4708	6.43927	1	1	coding
tissues_transcript_1820	2498	697	0.46114	5.50702	1	1	coding
tissues_transcript_1821	2497	579	0.41927	6.95868	1	1	coding
tissues_transcript_1822	2484	161	0.36117	8.77216	1	0.805394	coding
tissues_transcript_1823	2447	689	0.47484	5.57318	1	1	coding
tissues_transcript_1826	2488	553	0.41928	8.63849	1	1	coding
tissues_transcript_1827	2525	693	0.43755	5.90558	1	1	coding
tissues_transcript_1828	2496	706	0.50408	5.29047	1	1	coding
tissues_transcript_1834	2496	78	0.44917	6.68817	1	0.194689	noncoding
tissues_transcript_1838	2493	639	0.48134	5.92523	1	1	coding
tissues_transcript_1839	2492	716	0.48811	5.0954	1	1	coding
tissues_transcript_1844	2492	658	0.45704	5.27545	1	1	coding
tissues_transcript_1845	2457	748	0.41655	4.7287	1	1	coding
tissues_transcript_1847	2454	689	0.47042	5.14862	1	1	coding
tissues_transcript_1848	2430	658	0.46647	7.06134	1	1	coding
tissues_transcript_1849	2490	623	0.47655	7.93134	1	1	coding
tissues_transcript_1852	2457	118	0.3561	6.20831	1	0.48395	noncoding
tissues_transcript_1858	2425	562	0.44966	5.07318	1	1	coding
tissues_transcript_1859	2476	674	0.47128	9.57928	1	1	coding
tissues_transcript_1860	2425	691	0.44115	5.53998	1	1	coding
tissues_transcript_1863	2469	694	0.42904	6.24054	1	1	coding
tissues_transcript_1864	2478	698	0.50931	7.52167	1	1	coding
tissues_transcript_1866	2480	716	0.48563	5.0954	1	1	coding
tissues_transcript_1867	2481	730	0.49233	6.20856	1	1	coding
tissues_transcript_1870	2502	726	0.46056	9.38031	1	1	coding
tissues_transcript_1871	2427	474	0.40334	6.67316	1	1	coding
tissues_transcript_1873	2489	402	0.39067	8.45258	1	1	coding
tissues_transcript_1876	2449	452	0.36872	8.65826	1	1	coding
tissues_transcript_1877	2487	643	0.46219	4.96393	1	1	coding
tissues_transcript_1879	2480	506	0.34964	7.46869	1	1	coding
tissues_transcript_1880	2484	386	0.41999	4.49017	1	1	coding
tissues_transcript_1881	2479	701	0.464	7.9881	1	1	coding
tissues_transcript_1883	2468	768	0.42957	5.56036	1	1	coding
tissues_transcript_1884	2481	252	0.31104	10.134	1	0.936596	coding
tissues_transcript_1885	2450	687	0.35357	6.60919	1	1	coding
tissues_transcript_1886	2411	663	0.47147	8.09064	1	1	coding
tissues_transcript_1888	2431	567	0.39645	7.30707	1	1	coding
tissues_transcript_1889	2469	706	0.43779	4.94489	1	1	coding
tissues_transcript_1890	2476	673	0.46196	7.6568	1	1	coding
tissues_transcript_1891	2393	590	0.47791	6.45404	1	1	coding
tissues_transcript_1895	2496	714	0.45845	5.1601	1	1	coding
tissues_transcript_1896	2465	368	0.40002	7.99188	1	0.999999	coding
tissues_transcript_1897	2476	294	0.33092	9.20795	1	0.997182	coding
tissues_transcript_1898	2471	675	0.46901	8.41327	1	1	coding
tissues_transcript_1901	2477	624	0.44639	5.89972	1	1	coding
tissues_transcript_1903	2377	683	0.43563	7.07147	1	1	coding
tissues_transcript_1906	2441	628	0.45103	7.03864	1	1	coding
tissues_transcript_1907	2469	585	0.44038	9.70624	1	1	coding
tissues_transcript_1910	2468	516	0.44274	9.34027	1	1	coding
tissues_transcript_1911	2424	666	0.49977	7.05219	1	1	coding
tissues_transcript_1912	2473	628	0.48511	6.33063	1	1	coding
tissues_transcript_1913	2395	551	0.49059	5.52521	1	1	coding
tissues_transcript_1914	2482	510	0.39094	11.8976	1	0.999999	coding
tissues_transcript_1915	2418	302	0.44936	5.12823	1	0.999999	coding
tissues_transcript_1916	2464	636	0.46705	5.96381	1	1	coding
tissues_transcript_1917	2463	741	0.47337	5.32635	1	1	coding
tissues_transcript_1918	2466	499	0.44086	8.26935	1	1	coding
tissues_transcript_1919	2476	519	0.41854	6.99176	1	1	coding
tissues_transcript_1920	2408	585	0.44318	5.50775	1	1	coding
tissues_transcript_1921	2444	679	0.46793	5.31195	1	1	coding
tissues_transcript_1925	2391	430	0.40219	6.10602	1	1	coding
tissues_transcript_1926	2433	684	0.47933	4.86798	1	1	coding
tissues_transcript_1927	2461	614	0.44473	5.98248	1	1	coding
tissues_transcript_1930	2492	546	0.38303	8.56012	1	1	coding
tissues_transcript_1932	2427	543	0.45651	8.00323	1	1	coding
tissues_transcript_1933	2451	700	0.44405	4.99078	1	1	coding
tissues_transcript_1937	2478	486	0.40696	6.00079	1	1	coding
tissues_transcript_1938	2476	690	0.44897	9.17389	1	1	coding
tissues_transcript_1939	2456	684	0.47609	4.86798	1	1	coding
tissues_transcript_1940	2459	724	0.41102	9.13251	1	1	coding
tissues_transcript_1941	2456	692	0.45253	5.6767	1	1	coding
tissues_transcript_1942	2456	667	0.46468	6.35748	1	1	coding
tissues_transcript_1944	2456	668	0.46571	5.2724	1	1	coding
tissues_transcript_1945	2382	760	0.45769	5.86871	1	1	coding
tissues_transcript_1947	2473	756	0.46668	8.63483	1	1	coding
tissues_transcript_1948	2397	291	0.43453	6.83478	1	0.999993	coding
tissues_transcript_1949	2452	166	0.36909	6.69623	1	0.935461	coding
tissues_transcript_1950	2373	636	0.46336	6.69086	1	1	coding
tissues_transcript_1951	2452	277	0.33893	9.45392	1	0.99528	coding
tissues_transcript_1952	2445	628	0.39787	7.84576	1	1	coding
tissues_transcript_1955	2451	378	0.41075	9.33307	1	0.999999	coding
tissues_transcript_1956	2465	326	0.47089	5.4295	1	1	coding
tissues_transcript_1957	2410	127	0.28801	8.70404	1	0.198774	noncoding
tissues_transcript_1961	2451	604	0.4311	6.77386	1	1	coding
tissues_transcript_1962	2449	714	0.48551	8.75323	1	1	coding
tissues_transcript_1963	2447	702	0.44604	6.17255	1	1	coding
tissues_transcript_1965	2388	670	0.45233	5.04559	1	1	coding
tissues_transcript_1967	2447	604	0.47307	5.47101	1	1	coding
tissues_transcript_1973	2447	621	0.45082	5.94843	1	1	coding
tissues_transcript_1974	2440	349	0.40063	10.2203	1	0.999981	coding
tissues_transcript_1976	2359	478	0.45738	6.98859	1	1	coding
tissues_transcript_1979	2384	478	0.45738	6.98859	1	1	coding
tissues_transcript_1986	2244	449	0.45418	7.63666	1	1	coding
tissues_transcript_1990	2437	657	0.48079	6.16583	1	1	coding
tissues_transcript_1991	2441	697	0.44307	5.82806	1	1	coding
tissues_transcript_1996	2407	668	0.46211	5.7132	1	1	coding
tissues_transcript_1997	2444	768	0.45649	8.49164	1	1	coding
tissues_transcript_1998	2390	683	0.45971	8.33734	1	1	coding
tissues_transcript_2000	2435	725	0.45917	6.03229	1	1	coding
tissues_transcript_2003	2435	754	0.47328	5.42609	1	1	coding
tissues_transcript_2005	2437	653	0.44748	6.90643	1	1	coding
tissues_transcript_2006	2445	106	0.35272	8.80878	1	0.210496	noncoding
tissues_transcript_2007	2346	296	0.42185	5.04779	1	0.999999	coding
tissues_transcript_2008	2433	707	0.43806	6.07819	1	1	coding
tissues_transcript_2010	2453	637	0.46221	5.94806	1	1	coding
tissues_transcript_2011	2434	672	0.44334	6.14984	1	1	coding
tissues_transcript_2012	2446	545	0.43485	9.16656	1	1	coding
tissues_transcript_2014	2417	312	0.39139	5.41498	1	0.999998	coding
tissues_transcript_2015	2363	723	0.45776	5.76166	1	1	coding
tissues_transcript_2019	2414	544	0.43377	9.01935	1	1	coding
tissues_transcript_2023	2407	683	0.50911	5.95477	1	1	coding
tissues_transcript_2024	2434	625	0.48794	8.71332	1	1	coding
tissues_transcript_2025	2416	673	0.48796	5.76605	1	1	coding
tissues_transcript_2026	2429	667	0.49961	5.2254	1	1	coding
tissues_transcript_2027	2436	643	0.47798	4.97919	1	1	coding
tissues_transcript_2028	2427	343	0.47958	9.01862	1	1	coding
tissues_transcript_2029	2427	676	0.48398	5.43146	1	1	coding
tissues_transcript_2031	2414	755	0.44286	5.34955	1	1	coding
tissues_transcript_2033	2384	668	0.45252	5.7132	1	1	coding
tissues_transcript_2034	2337	596	0.46498	9.20404	1	1	coding
tissues_transcript_2035	2411	582	0.44933	9.37946	1	1	coding
tissues_transcript_2041	2423	710	0.49757	8.0545	1	1	coding
tissues_transcript_2042	2423	540	0.40457	8.58246	1	1	coding
tissues_transcript_2043	2425	775	0.45839	8.49042	1	1	coding
tissues_transcript_2044	2327	92	0.32682	7.65839	1	0.0968554	noncoding
tissues_transcript_2049	2424	672	0.43612	5.51691	1	1	coding
tissues_transcript_2050	2424	644	0.45685	6.0368	1	1	coding
tissues_transcript_2051	2419	310	0.33423	9.45502	1	0.9984	coding
tissues_transcript_2054	2422	503	0.48409	4.82257	1	1	coding
tissues_transcript_2056	2412	650	0.48022	5.46051	1	1	coding
tissues_transcript_2057	2428	538	0.48487	7.987	1	1	coding
tissues_transcript_2058	2407	637	0.43181	5.20941	1	1	coding
tissues_transcript_2059	2418	713	0.46315	6.50775	1	1	coding
tissues_transcript_2060	2436	671	0.45097	9.21344	1	1	coding
tissues_transcript_2063	2329	456	0.44089	6.02789	1	1	coding
tissues_transcript_2065	2439	720	0.46625	6.47833	1	1	coding
tissues_transcript_2067	2414	576	0.48436	5.24908	1	1	coding
tissues_transcript_2071	2389	544	0.4456	5.42499	1	1	coding
tissues_transcript_2072	2408	244	0.29754	9.85138	1	0.893602	coding
tissues_transcript_2073	2398	573	0.4253	6.03778	1	1	coding
tissues_transcript_2075	2427	544	0.43326	8.98297	1	1	coding
tissues_transcript_2079	2415	640	0.44004	8.67499	1	1	coding
tissues_transcript_2081	2409	759	0.49242	8.73907	1	1	coding
tissues_transcript_2085	2427	60	0.36205	8.12128	1	0.0306675	noncoding
tissues_transcript_2086	2434	453	0.37126	9.04279	1	1	coding
tissues_transcript_2090	2391	629	0.47345	9.42865	1	1	coding
tissues_transcript_2092	2395	434	0.42466	6.02972	1	1	coding
tissues_transcript_2093	2413	368	0.37362	5.2038	1	1	coding
tissues_transcript_2095	2378	532	0.42088	8.80231	1	1	coding
tissues_transcript_2098	2387	469	0.44479	9.27167	1	1	coding
tissues_transcript_2099	2391	634	0.47274	5.84576	1	1	coding
tissues_transcript_2101	2382	297	0.45235	5.36139	1	0.999999	coding
tissues_transcript_2103	2374	674	0.42356	4.8338	1	1	coding
tissues_transcript_2104	2404	568	0.49655	6.07697	1	1	coding
tissues_transcript_2105	2340	660	0.50138	6.62225	1	1	coding
tissues_transcript_2106	2302	649	0.45697	6.42426	1	1	coding
tissues_transcript_2107	2405	636	0.4863	6.0755	1	1	coding
tissues_transcript_2108	2405	630	0.48255	6.56305	1	1	coding
tissues_transcript_2109	2394	658	0.46505	8.44391	1	1	coding
tissues_transcript_2112	2327	640	0.45381	5.57953	1	1	coding
tissues_transcript_2114	2392	713	0.45157	6.53046	1	1	coding
tissues_transcript_2119	2403	618	0.4774	9.57123	1	1	coding
tissues_transcript_2120	2391	597	0.43097	6.50629	1	1	coding
tissues_transcript_2122	2397	591	0.44166	7.20599	1	1	coding
tissues_transcript_2123	2350	610	0.45967	8.52606	1	1	coding
tissues_transcript_2124	2369	587	0.4618	7.56049	1	1	coding
tissues_transcript_2126	2406	680	0.47404	8.92084	1	1	coding
tissues_transcript_2128	2339	719	0.44565	8.14667	1	1	coding
tissues_transcript_2129	2345	78	0.29087	8.62726	1	0.0440726	noncoding
tissues_transcript_2131	2399	334	0.47286	5.22223	1	1	coding
tissues_transcript_2132	2386	70	0.29503	8.71063	1	0.0339685	noncoding
tissues_transcript_2134	2397	567	0.42458	7.30707	1	1	coding
tissues_transcript_2135	2353	518	0.45861	4.92487	1	1	coding
tissues_transcript_2136	2401	545	0.48775	5.47821	1	1	coding
tissues_transcript_2137	2396	390	0.47236	5.43243	1	1	coding
tissues_transcript_2138	2328	644	0.47399	5.41754	1	1	coding
tissues_transcript_2142	2395	725	0.44748	6.93951	1	1	coding
tissues_transcript_2146	2418	616	0.47582	9.16254	1	1	coding
tissues_transcript_2147	2403	766	0.45742	8.10614	1	1	coding
tissues_transcript_2148	2392	696	0.4549	6.33429	1	1	coding
tissues_transcript_2150	2357	624	0.48044	5.24298	1	1	coding
tissues_transcript_2153	2372	609	0.44769	6.59137	1	1	coding
tissues_transcript_2157	2396	589	0.47826	5.70587	1	1	coding
tissues_transcript_2159	2365	585	0.45138	5.50775	1	1	coding
tissues_transcript_2160	2389	497	0.48169	6.81268	1	1	coding
tissues_transcript_2162	2367	514	0.46072	9.75531	1	1	coding
tissues_transcript_2167	2349	539	0.45936	6.35114	1	1	coding
tissues_transcript_2168	2296	618	0.46138	5.6684	1	1	coding
tissues_transcript_2169	2388	558	0.45111	9.31415	1	1	coding
tissues_transcript_2176	2300	99	0.30396	9.24469	1	0.0954805	noncoding
tissues_transcript_2178	2384	71	0.30195	5.8316	1	0.0554194	noncoding
tissues_transcript_2180	2396	694	0.46825	7.15704	1	1	coding
tissues_transcript_2181	2333	676	0.45802	5.74359	1	1	coding
tissues_transcript_2182	2378	479	0.44994	4.68646	1	1	coding
tissues_transcript_2184	2377	462	0.41501	9.81427	1	1	coding
tissues_transcript_2186	2377	371	0.43741	7.1839	1	1	coding
tissues_transcript_2188	2335	671	0.47228	7.65997	1	1	coding
tissues_transcript_2189	2394	439	0.46346	9.39435	1	1	coding
tissues_transcript_2190	2330	634	0.47354	5.42938	1	1	coding
tissues_transcript_2192	2293	640	0.48804	6.83905	1	1	coding
tissues_transcript_2194	2396	306	0.41885	4.95477	1	0.999999	coding
tissues_transcript_2195	2381	711	0.50513	7.0733	1	1	coding
tissues_transcript_2196	2379	709	0.46626	5.22333	1	1	coding
tissues_transcript_2197	2378	498	0.46115	7.21832	1	1	coding
tissues_transcript_2200	2326	672	0.45641	6.26666	1	1	coding
tissues_transcript_2203	2448	468	0.41387	5.63824	1	1	coding
tissues_transcript_2204	2376	706	0.50747	5.75177	1	1	coding
tissues_transcript_2205	2398	604	0.47705	4.55829	1	1	coding
tissues_transcript_2206	2383	636	0.48321	5.99115	1	1	coding
tissues_transcript_2210	2346	722	0.49511	7.53888	1	1	coding
tissues_transcript_2212	2336	636	0.47568	5.96381	1	1	coding
tissues_transcript_2215	2380	500	0.36367	8.91693	1	1	coding
tissues_transcript_2217	2354	662	0.45754	7.92059	1	1	coding
tissues_transcript_2220	2349	628	0.47746	5.79156	1	1	coding
tissues_transcript_2221	2372	599	0.46614	8.90692	1	1	coding
tissues_transcript_2222	2370	730	0.46572	6.56842	1	1	coding
tissues_transcript_2223	2354	649	0.49517	5.91376	1	1	coding
tissues_transcript_2225	2349	573	0.46016	6.82672	1	1	coding
tissues_transcript_2226	2390	652	0.45618	6.34064	1	1	coding
tissues_transcript_2232	2296	619	0.44203	9.55072	1	1	coding
tissues_transcript_2233	2359	673	0.45905	5.00287	1	1	coding
tissues_transcript_2237	2364	438	0.44802	5.74603	1	1	coding
tissues_transcript_2238	2359	658	0.43597	5.05096	1	1	coding
tissues_transcript_2241	2305	401	0.40945	5.11163	1	1	coding
tissues_transcript_2242	2380	538	0.44348	4.84564	1	1	coding
tissues_transcript_2244	2374	631	0.46678	8.25824	1	1	coding
tissues_transcript_2246	2326	587	0.41714	6.3493	1	1	coding
tissues_transcript_2247	2360	437	0.41872	5.05072	1	1	coding
tissues_transcript_2251	2353	623	0.48192	5.90582	1	1	coding
tissues_transcript_2252	2359	477	0.47133	6.00177	1	1	coding
tissues_transcript_2253	2373	660	0.45266	9.12018	1	1	coding
tissues_transcript_2254	2378	305	0.44191	4.71368	1	1	coding
tissues_transcript_2257	2357	723	0.48729	5.89349	1	1	coding
tissues_transcript_2258	2382	646	0.46688	6.45782	1	1	coding
tissues_transcript_2259	2364	341	0.39589	8.92572	1	0.999991	coding
tissues_transcript_2262	2354	481	0.43366	6.37274	1	1	coding
tissues_transcript_2266	2357	638	0.50151	5.43317	1	1	coding
tissues_transcript_2271	2332	106	0.28503	9.1828	1	0.102174	noncoding
tissues_transcript_2273	2323	651	0.4725	8.34381	1	1	coding
tissues_transcript_2277	2367	645	0.48567	6.15192	1	1	coding
tissues_transcript_2278	2278	519	0.4456	5.83624	1	1	coding
tissues_transcript_2279	2345	597	0.4367	6.50629	1	1	coding
tissues_transcript_2280	2304	599	0.43786	9.08942	1	1	coding
tissues_transcript_2282	2349	691	0.44394	5.53998	1	1	coding
tissues_transcript_2283	2292	434	0.44516	5.9007	1	1	coding
tissues_transcript_2284	2347	559	0.38003	6.46918	1	1	coding
tissues_transcript_2290	2347	519	0.45475	6.99176	1	1	coding
tissues_transcript_2296	2373	584	0.47635	5.95758	1	1	coding
tissues_transcript_2298	2340	736	0.44949	6.39191	1	1	coding
tissues_transcript_2301	2316	658	0.47851	6.42316	1	1	coding
tissues_transcript_2304	2464	100	0.37044	9.40802	1	0.210623	noncoding
tissues_transcript_2307	2326	615	0.45418	7.16193	1	1	coding
tissues_transcript_2309	2359	571	0.50204	5.84894	1	1	coding
tissues_transcript_2310	2281	157	0.28474	6.27838	1	0.70987	coding
tissues_transcript_2311	2358	633	0.46975	5.70795	1	1	coding
tissues_transcript_2312	2367	596	0.48794	5.34869	1	1	coding
tissues_transcript_2315	2338	604	0.45607	7.6037	1	1	coding
tissues_transcript_2316	2336	548	0.46601	8.73077	1	1	coding
tissues_transcript_2318	2327	734	0.43675	6.08978	1	1	coding
tissues_transcript_2321	2348	670	0.47545	8.87494	1	1	coding
tissues_transcript_2322	2319	618	0.48747	5.63312	1	1	coding
tissues_transcript_2326	2288	113	0.41088	8.81818	1	0.511004	coding
tissues_transcript_2329	2334	632	0.46355	6.07684	1	1	coding
tissues_transcript_2330	2333	114	0.34601	10.07	1	0.240464	noncoding
tissues_transcript_2332	2289	659	0.47773	4.83221	1	1	coding
tissues_transcript_2337	2332	421	0.47359	5.58649	1	1	coding
tissues_transcript_2344	2330	320	0.37199	9.21283	1	0.999884	coding
tissues_transcript_2345	2284	516	0.44421	9.38275	1	1	coding
tissues_transcript_2346	2330	665	0.47242	5.32501	1	1	coding
tissues_transcript_2348	2273	626	0.46987	6.0473	1	1	coding
tissues_transcript_2349	2244	629	0.45147	4.77106	1	1	coding
tissues_transcript_2352	2325	686	0.4879	5.26666	1	1	coding
tissues_transcript_2357	2329	512	0.48033	5.35565	1	1	coding
tissues_transcript_2359	2301	495	0.47145	5.21442	1	1	coding
tissues_transcript_2360	2325	368	0.44337	5.65436	1	1	coding
tissues_transcript_2362	2289	576	0.46418	8.82477	1	1	coding
tissues_transcript_2363	2324	576	0.48069	5.25104	1	1	coding
tissues_transcript_2364	2324	639	0.47595	5.6795	1	1	coding
tissues_transcript_2365	2256	373	0.42111	7.6485	1	1	coding
tissues_transcript_2366	2322	717	0.45597	5.74713	1	1	coding
tissues_transcript_2368	2268	518	0.47958	6.14349	1	1	coding
tissues_transcript_2374	2312	698	0.45237	6.19708	1	1	coding
tissues_transcript_2376	2315	607	0.4754	8.91718	1	1	coding
tissues_transcript_2380	2318	562	0.46879	5.78424	1	1	coding
tissues_transcript_2382	2318	600	0.46714	9.01764	1	1	coding
tissues_transcript_2383	2339	577	0.40612	7.45685	1	1	coding
tissues_transcript_2385	2340	635	0.44223	4.74652	1	1	coding
tissues_transcript_2387	2243	516	0.45956	9.27289	1	1	coding
tissues_transcript_2389	2228	414	0.42939	8.75031	1	1	coding
tissues_transcript_2391	2318	398	0.3481	5.26788	1	1	coding
tissues_transcript_2394	2314	684	0.4383	8.35602	1	1	coding
tissues_transcript_2395	2315	427	0.5021	6.06891	1	1	coding
tissues_transcript_2396	2237	617	0.46328	4.8559	1	1	coding
tissues_transcript_2397	2311	560	0.45337	5.82465	1	1	coding
tissues_transcript_2398	2312	369	0.42587	5.90338	1	1	coding
tissues_transcript_2399	2286	592	0.45463	6.12714	1	1	coding
tissues_transcript_2401	2310	338	0.33574	7.47516	1	0.999947	coding
tissues_transcript_2402	2283	679	0.50149	8.96442	1	1	coding
tissues_transcript_2406	2310	617	0.48172	4.82025	1	1	coding
tissues_transcript_2408	2306	530	0.46874	8.29718	1	1	coding
tissues_transcript_2409	2303	568	0.47541	6.25543	1	1	coding
tissues_transcript_2411	2314	627	0.46846	5.16986	1	1	coding
tissues_transcript_2412	2313	486	0.42151	6.46246	1	1	coding
tissues_transcript_2413	2308	627	0.4669	8.57831	1	1	coding
tissues_transcript_2420	2308	94	0.3378	6.15717	1	0.164765	noncoding
tissues_transcript_2423	2303	58	0.37042	12.3106	1	0.0324274	noncoding
tissues_transcript_2424	2305	334	0.41943	8.20026	1	0.999998	coding
tissues_transcript_2426	2304	537	0.44945	5.91656	1	1	coding
tissues_transcript_2427	2271	638	0.45879	8.93683	1	1	coding
tissues_transcript_2428	2144	113	0.33913	4.99225	1	0.526039	coding
tissues_transcript_2430	2232	629	0.4606	4.80756	1	1	coding
tissues_transcript_2431	2324	622	0.4757	5.60248	1	1	coding
tissues_transcript_2433	2303	513	0.42281	5.8559	1	1	coding
tissues_transcript_2434	2302	660	0.45574	9.11359	1	1	coding
tissues_transcript_2437	2298	144	0.42912	4.92401	1	0.973578	coding
tissues_transcript_2441	2297	628	0.46485	5.33075	1	1	coding
tissues_transcript_2442	2215	559	0.45774	5.53033	1	1	coding
tissues_transcript_2444	2304	544	0.46459	6.59137	1	1	coding
tissues_transcript_2448	2279	408	0.47787	5.41046	1	1	coding
tissues_transcript_2450	2310	592	0.43162	6.1546	1	1	coding
tissues_transcript_2451	2295	361	0.45907	9.26337	1	1	coding
tissues_transcript_2453	2294	214	0.33585	9.84198	1	0.924167	coding
tissues_transcript_2454	2288	705	0.49097	6.09845	1	1	coding
tissues_transcript_2455	2265	603	0.48954	7.17804	1	1	coding
tissues_transcript_2456	2193	381	0.4054	6.51093	1	1	coding
tissues_transcript_2459	2272	491	0.40805	6.42303	1	1	coding
tissues_transcript_2461	2317	444	0.48244	6.21222	1	1	coding
tissues_transcript_2462	2252	623	0.40571	8.20795	1	1	coding
tissues_transcript_2467	2294	698	0.45033	8.12506	1	1	coding
tissues_transcript_2469	2288	607	0.4754	8.91718	1	1	coding
tissues_transcript_2471	2264	166	0.34238	8.30658	1	0.790141	coding
tissues_transcript_2472	2292	101	0.27611	5.7226	1	0.229134	noncoding
tissues_transcript_2474	2248	510	0.44592	5.99579	1	1	coding
tissues_transcript_2480	2288	562	0.44098	5.81342	1	1	coding
tissues_transcript_2481	2291	578	0.47575	6.66522	1	1	coding
tissues_transcript_2482	2291	652	0.43778	8.13666	1	1	coding
tissues_transcript_2486	2291	294	0.42968	5.31415	1	0.999998	coding
tissues_transcript_2487	2295	582	0.461	9.50885	1	1	coding
tissues_transcript_2489	2289	470	0.4527	8.19611	1	1	coding
tissues_transcript_2490	2290	388	0.43013	9.28851	1	1	coding
tissues_transcript_2492	2300	242	0.32121	5.01959	1	0.999118	coding
tissues_transcript_2493	2318	629	0.45471	4.79364	1	1	coding
tissues_transcript_2494	2288	644	0.45955	6.77118	1	1	coding
tissues_transcript_2495	2305	580	0.48154	5.85382	1	1	coding
tissues_transcript_2497	2273	601	0.46882	5.0838	1	1	coding
tissues_transcript_2499	2282	687	0.4844	8.62482	1	1	coding
tissues_transcript_2502	2315	594	0.48289	5.65265	1	1	coding
tissues_transcript_2505	2280	162	0.35019	9.86176	1	0.707806	coding
tissues_transcript_2508	2259	490	0.43148	7.98468	1	1	coding
tissues_transcript_2509	2234	659	0.45681	9.07001	1	1	coding
tissues_transcript_2511	2245	614	0.46405	8.1651	1	1	coding
tissues_transcript_2513	2267	595	0.46035	6.19904	1	1	coding
tissues_transcript_2517	2275	593	0.46663	5.33087	1	1	coding
tissues_transcript_2520	2281	668	0.44061	5.79144	1	1	coding
tissues_transcript_2522	2284	263	0.4496	5.09357	1	0.999992	coding
tissues_transcript_2523	2272	639	0.43588	8.284	1	1	coding
tissues_transcript_2525	2238	531	0.47188	5.36127	1	1	coding
tissues_transcript_2526	2282	646	0.46167	5.83539	1	1	coding
tissues_transcript_2527	2256	563	0.49448	5.92877	1	1	coding
tissues_transcript_2529	2270	574	0.449	6.45282	1	1	coding
tissues_transcript_2530	2235	190	0.36981	9.42645	1	0.940076	coding
tissues_transcript_2534	2273	205	0.37976	6.96893	1	0.993375	coding
tissues_transcript_2535	2278	605	0.426	9.33063	1	1	coding
tissues_transcript_2536	2279	485	0.3801	9.64325	1	1	coding
tissues_transcript_2537	2276	673	0.43333	8.01276	1	1	coding
tissues_transcript_2538	2279	573	0.45225	6.82672	1	1	coding
tissues_transcript_2543	2176	648	0.42449	5.1059	1	1	coding
tissues_transcript_2544	2274	561	0.45622	7.30524	1	1	coding
tissues_transcript_2545	2271	282	0.4302	9.15717	1	0.99994	coding
tissues_transcript_2548	2278	660	0.42269	6.23907	1	1	coding
tissues_transcript_2551	2272	651	0.45423	7.28363	1	1	coding
tissues_transcript_2553	2218	171	0.37951	4.65204	1	0.99098	coding
tissues_transcript_2554	2258	598	0.44419	7.55878	1	1	coding
tissues_transcript_2555	2249	631	0.48259	5.61639	1	1	coding
tissues_transcript_2557	2211	269	0.45456	9.3891	1	0.999942	coding
tissues_transcript_2558	2215	356	0.4421	6.59845	1	1	coding
tissues_transcript_2561	2269	621	0.48796	6.47662	1	1	coding
tissues_transcript_2564	2271	627	0.47755	8.46625	1	1	coding
tissues_transcript_2569	2221	277	0.48053	4.56281	1	0.999998	coding
tissues_transcript_2570	2126	130	0.31796	6.89484	1	0.418053	noncoding
tissues_transcript_2571	2268	331	0.38797	5.15863	1	1	coding
tissues_transcript_2572	2266	607	0.43908	5.47186	1	1	coding
tissues_transcript_2573	2257	643	0.41506	6.66925	1	1	coding
tissues_transcript_2578	2266	705	0.4139	7.58112	1	1	coding
tissues_transcript_2579	2179	637	0.4184	5.82135	1	1	coding
tissues_transcript_2580	2244	588	0.48702	5.54474	1	1	coding
tissues_transcript_2583	2263	687	0.37054	6.60883	1	1	coding
tissues_transcript_2584	2275	277	0.35345	8.84772	1	0.998501	coding
tissues_transcript_2585	2222	643	0.45776	6.72528	1	1	coding
tissues_transcript_2587	2240	355	0.34507	8.8349	1	0.999931	coding
tissues_transcript_2589	2235	636	0.43742	6.9079	1	1	coding
tissues_transcript_2591	2263	481	0.4496	6.37274	1	1	coding
tissues_transcript_2592	2190	643	0.47469	9.20221	1	1	coding
tissues_transcript_2593	2249	544	0.40862	10.5057	1	1	coding
tissues_transcript_2594	2263	258	0.45826	9.05438	1	0.999915	coding
tissues_transcript_2595	2236	630	0.46186	5.98785	1	1	coding
tissues_transcript_2597	2250	615	0.43025	5.85138	1	1	coding
tissues_transcript_2598	2262	370	0.44788	8.96173	1	1	coding
tissues_transcript_2599	2239	589	0.47452	4.49884	1	1	coding
tissues_transcript_2603	2258	146	0.38577	5.09308	1	0.944799	coding
tissues_transcript_2604	2260	535	0.41529	6.12018	1	1	coding
tissues_transcript_2607	2242	571	0.42361	5.92596	1	1	coding
tissues_transcript_2609	2259	651	0.43361	5.10455	1	1	coding
tissues_transcript_2610	2256	570	0.44152	5.00201	1	1	coding
tissues_transcript_2613	2258	546	0.48125	5.08832	1	1	coding
tissues_transcript_2614	2273	612	0.45961	4.92023	1	1	coding
tissues_transcript_2617	2272	672	0.47496	5.65741	1	1	coding
tissues_transcript_2618	2209	634	0.44926	6.88458	-1	0.995741	coding
tissues_transcript_2620	2255	692	0.49067	6.30035	1	1	coding
tissues_transcript_2628	2221	595	0.44953	8.83197	1	1	coding
tissues_transcript_2629	2253	529	0.42229	8.29437	1	1	coding
tissues_transcript_2632	2209	383	0.38582	6.72162	1	1	coding
tissues_transcript_2633	2252	638	0.461	8.54181	1	1	coding
tissues_transcript_2634	2247	111	0.34389	6.82172	1	0.292068	noncoding
tissues_transcript_2636	2251	612	0.45694	6.52496	1	1	coding
tissues_transcript_2638	2253	638	0.45604	9.07428	1	1	coding
tissues_transcript_2639	2237	732	0.46796	9.4035	-1	0.996767	coding
tissues_transcript_2641	2251	638	0.48912	5.33783	1	1	coding
tissues_transcript_2642	2250	347	0.4771	5.1828	1	1	coding
tissues_transcript_2643	2250	453	0.40959	6.90692	1	1	coding
tissues_transcript_2644	2219	659	0.4662	9.19147	1	1	coding
tissues_transcript_2645	2251	644	0.47467	6.15399	1	1	coding
tissues_transcript_2646	2243	546	0.46424	6.35565	1	1	coding
tissues_transcript_2650	2247	689	0.4579	8.56012	1	1	coding
tissues_transcript_2653	2171	237	0.45237	9.04303	1	0.999662	coding
tissues_transcript_2654	2157	579	0.46602	5.85272	1	1	coding
tissues_transcript_2655	2093	137	0.34473	9.72919	1	0.445196	noncoding
tissues_transcript_2658	2267	619	0.40798	6.02728	1	1	coding
tissues_transcript_2662	2190	654	0.45012	5.98944	1	1	coding
tissues_transcript_2663	2233	114	0.37624	10.4229	1	0.341918	noncoding
tissues_transcript_2664	2244	518	0.49071	5.90692	1	1	coding
tissues_transcript_2667	2242	634	0.48506	8.742	1	1	coding
tissues_transcript_2668	2245	432	0.45818	8.55084	1	1	coding
tissues_transcript_2669	2215	581	0.45539	6.09552	1	1	coding
tissues_transcript_2670	2196	335	0.46944	4.93622	1	1	coding
tissues_transcript_2671	2194	603	0.45073	5.56097	1	1	coding
tissues_transcript_2674	2238	580	0.46229	4.51508	1	1	coding
tissues_transcript_2678	2245	381	0.38052	7.99493	1	0.999999	coding
tissues_transcript_2679	2239	671	0.4956	5.68658	1	1	coding
tissues_transcript_2680	2244	583	0.4236	6.13715	1	1	coding
tissues_transcript_2684	2138	484	0.39619	9.49139	1	1	coding
tissues_transcript_2685	2139	640	0.44002	8.99957	1	1	coding
tissues_transcript_2691	2230	632	0.47357	8.17914	1	1	coding
tissues_transcript_2695	2142	498	0.42499	7.23663	1	1	coding
tissues_transcript_2696	2241	684	0.46087	4.60907	-1	0.999804	coding
tissues_transcript_2698	2212	670	0.48745	5.65961	1	1	coding
tissues_transcript_2700	2245	566	0.44883	9.21136	1	1	coding
tissues_transcript_2704	2138	556	0.4838	5.91229	1	1	coding
tissues_transcript_2711	2236	489	0.47781	7.10468	1	1	coding
tissues_transcript_2713	2236	357	0.45526	8.73285	1	1	coding
tissues_transcript_2715	2165	604	0.46837	5.30853	1	1	coding
tissues_transcript_2716	2242	570	0.46233	9.2973	1	1	coding
tissues_transcript_2719	2247	593	0.46663	5.33087	1	1	coding
tissues_transcript_2721	2225	536	0.49623	5.70477	1	1	coding
tissues_transcript_2723	2234	137	0.33952	9.69244	1	0.419897	noncoding
tissues_transcript_2725	2164	458	0.4532	5.21466	1	1	coding
tissues_transcript_2727	2168	496	0.48255	5.4151	1	1	coding
tissues_transcript_2728	2203	619	0.4601	6.07684	1	1	coding
tissues_transcript_2730	2189	268	0.35342	6.41302	1	0.999704	coding
tissues_transcript_2731	2240	527	0.4726	8.78436	1	1	coding
tissues_transcript_2734	2200	395	0.41891	9.49774	1	1	coding
tissues_transcript_2735	2224	641	0.47999	5.15692	1	1	coding
tissues_transcript_2736	2105	583	0.47353	6.27338	1	1	coding
tissues_transcript_2738	2187	423	0.39331	6.92462	1	1	coding
tissues_transcript_2739	2158	609	0.47018	5.07306	1	1	coding
tissues_transcript_2741	2226	582	0.48308	6.27667	1	1	coding
tissues_transcript_2742	2225	635	0.44773	4.7619	1	1	coding
tissues_transcript_2743	2324	328	0.37171	9.75494	1	0.99986	coding
tissues_transcript_2744	2225	276	0.44286	4.98383	1	0.999997	coding
tissues_transcript_2746	2146	581	0.4842	8.46625	1	1	coding
tissues_transcript_2751	2224	609	0.45756	6.71649	1	1	coding
tissues_transcript_2752	2193	299	0.474	6.33356	1	0.999998	coding
tissues_transcript_2754	2222	426	0.43754	9.12042	1	1	coding
tissues_transcript_2755	2222	580	0.46526	6.43549	1	1	coding
tissues_transcript_2756	2224	353	0.4477	9.51373	1	0.999999	coding
tissues_transcript_2761	2172	380	0.38527	8.58661	1	0.999998	coding
tissues_transcript_2762	2227	588	0.43732	5.97809	1	1	coding
tissues_transcript_2764	2192	569	0.44807	6.50885	1	1	coding
tissues_transcript_2766	2219	485	0.39396	9.64325	1	1	coding
tissues_transcript_2770	2216	529	0.46409	8.44476	1	1	coding
tissues_transcript_2771	2216	540	0.49119	4.71075	1	1	coding
tissues_transcript_2772	2158	646	0.4409	5.29425	1	1	coding
tissues_transcript_2773	2179	126	0.28534	9.80597	1	0.164671	noncoding
tissues_transcript_2776	2229	638	0.43515	5.42731	1	1	coding
tissues_transcript_2777	2218	580	0.47499	6.6712	1	1	coding
tissues_transcript_2778	2146	559	0.48012	5.45074	1	1	coding
tissues_transcript_2779	2179	620	0.48297	5.79974	1	1	coding
tissues_transcript_2780	2214	614	0.47374	5.97479	1	1	coding
tissues_transcript_2783	2219	377	0.37624	5.98688	1	1	coding
tissues_transcript_2784	2218	596	0.49111	5.80243	1	1	coding
tissues_transcript_2785	2207	506	0.47092	5.20502	1	1	coding
tissues_transcript_2787	2216	300	0.37025	8.93243	1	0.999746	coding
tissues_transcript_2793	2171	550	0.49833	5.7757	1	1	coding
tissues_transcript_2794	2212	678	0.44834	6.39313	-1	0.998505	coding
tissues_transcript_2795	2213	52	0.33709	8.66119	1	0.0194254	noncoding
tissues_transcript_2796	2210	595	0.45773	8.73346	1	1	coding
tissues_transcript_2797	2216	596	0.48607	5.80243	1	1	coding
tissues_transcript_2799	2159	589	0.44708	7.16315	1	1	coding
tissues_transcript_2801	2211	569	0.41515	5.92609	1	1	coding
tissues_transcript_2802	2206	176	0.3186	9.41803	1	0.678303	coding
tissues_transcript_2804	2202	546	0.45818	8.08966	1	1	coding
tissues_transcript_2806	2209	609	0.48096	7.14984	1	1	coding
tissues_transcript_2810	2207	448	0.43218	8.84235	1	1	coding
tissues_transcript_2811	2138	478	0.44348	8.61493	1	1	coding
tissues_transcript_2813	2216	592	0.49204	5.78229	1	1	coding
tissues_transcript_2814	2208	583	0.46233	9.13739	1	1	coding
tissues_transcript_2816	2178	644	0.47888	4.97772	1	1	coding
tissues_transcript_2817	2207	510	0.43864	6.12238	1	1	coding
tissues_transcript_2818	2198	676	0.46463	5.60004	1	1	coding
tissues_transcript_2819	2116	98	0.34174	10.0478	1	0.138084	noncoding
tissues_transcript_2823	2208	526	0.42681	5.15509	1	1	coding
tissues_transcript_2825	2136	152	0.41894	7.63348	1	0.929363	coding
tissues_transcript_2826	2197	402	0.39749	6.03778	1	1	coding
tissues_transcript_2827	2205	514	0.4676	6.36346	1	1	coding
tissues_transcript_2831	2204	616	0.47195	5.5611	1	1	coding
tissues_transcript_2834	2204	268	0.29526	9.61761	1	0.948691	coding
tissues_transcript_2839	2202	580	0.48058	6.43549	1	1	coding
tissues_transcript_2841	2204	491	0.38722	9.71198	1	1	coding
tissues_transcript_2843	2200	457	0.49569	6.40179	1	1	coding
tissues_transcript_2847	2147	588	0.45474	9.74213	1	1	coding
tissues_transcript_2852	2199	491	0.4025	4.96539	1	1	coding
tissues_transcript_2853	2198	639	0.45676	5.3642	1	1	coding
tissues_transcript_2854	2197	132	0.34294	5.79315	1	0.671503	coding
tissues_transcript_2855	2199	519	0.43322	6.98956	1	1	coding
tissues_transcript_2856	2214	610	0.45525	7.12189	1	1	coding
tissues_transcript_2857	2140	501	0.47902	8.63068	1	1	coding
tissues_transcript_2858	2145	605	0.47735	5.16193	1	1	coding
tissues_transcript_2859	2133	638	0.48301	5.21844	1	1	coding
tissues_transcript_2860	2198	546	0.45038	6.35565	1	1	coding
tissues_transcript_2872	2210	637	0.46947	5.43317	1	1	coding
tissues_transcript_2875	2194	463	0.47537	8.4743	1	1	coding
tissues_transcript_2876	2185	288	0.43415	10.0995	1	0.999932	coding
tissues_transcript_2878	2193	632	0.46286	8.44989	1	1	coding
tissues_transcript_2880	2195	81	0.30835	9.17523	1	0.0544339	noncoding
tissues_transcript_2882	2150	494	0.47739	6.81598	1	1	coding
tissues_transcript_2883	2191	587	0.45728	9.16681	1	1	coding
tissues_transcript_2886	2196	258	0.38265	8.99408	1	0.998796	coding
tissues_transcript_2890	2189	576	0.42602	8.37982	1	1	coding
tissues_transcript_2892	2191	466	0.43198	4.96246	1	1	coding
tissues_transcript_2894	2201	622	0.46774	5.17389	1	1	coding
tissues_transcript_2897	2100	444	0.43538	5.29926	1	1	coding
tissues_transcript_2898	2194	619	0.47698	7.71173	1	1	coding
tissues_transcript_2900	2198	604	0.4818	4.83258	1	1	coding
tissues_transcript_2906	2174	539	0.47394	5.0545	1	1	coding
tissues_transcript_2907	2187	573	0.49353	8.6684	1	1	coding
tissues_transcript_2908	2188	630	0.48368	8.00702	1	1	coding
tissues_transcript_2913	2090	592	0.42775	5.20551	1	1	coding
tissues_transcript_2915	2187	497	0.456	6.24982	1	1	coding
tissues_transcript_2916	2196	616	0.45997	4.65106	1	1	coding
tissues_transcript_2918	2176	495	0.485	8.89728	1	1	coding
tissues_transcript_2919	2186	635	0.45934	5.74982	1	1	coding
tissues_transcript_2920	2183	637	0.46678	6.06195	1	1	coding
tissues_transcript_2930	2186	437	0.424	4.85101	1	1	coding
tissues_transcript_2931	2181	588	0.47275	8.01178	1	1	coding
tissues_transcript_2932	2178	595	0.43908	5.98602	1	1	coding
tissues_transcript_2933	2179	272	0.35625	7.71893	1	0.999314	coding
tissues_transcript_2934	2182	361	0.45985	5.16205	1	1	coding
tissues_transcript_2935	2154	109	0.34706	5.07733	1	0.479781	noncoding
tissues_transcript_2936	2180	351	0.426	8.62616	1	0.999999	coding
tissues_transcript_2937	2197	589	0.50547	6.87115	1	1	coding
tissues_transcript_2942	2237	296	0.31033	9.90033	1	0.986185	coding
tissues_transcript_2945	2176	640	0.47349	9.01019	1	1	coding
tissues_transcript_2946	2177	601	0.44454	5.87469	1	1	coding
tissues_transcript_2948	2174	557	0.49095	6.56561	1	1	coding
tissues_transcript_2954	2174	575	0.45823	5.76288	1	1	coding
tissues_transcript_2955	2175	528	0.4106	8.68549	1	1	coding
tissues_transcript_2956	2163	533	0.46946	9.67987	1	1	coding
tissues_transcript_2961	2172	625	0.42553	6.27325	1	1	coding
tissues_transcript_2962	2172	649	0.46603	5.27631	1	1	coding
tissues_transcript_2963	2167	597	0.45256	9.30682	1	1	coding
tissues_transcript_2964	2119	506	0.48445	5.20502	1	1	coding
tissues_transcript_2965	2151	524	0.48723	5.20453	1	1	coding
tissues_transcript_2967	2174	468	0.47337	5.41571	1	1	coding
tissues_transcript_2970	2164	418	0.45993	5.18048	1	1	coding
tissues_transcript_2971	2171	391	0.35455	7.8017	1	0.999998	coding
tissues_transcript_2972	2141	555	0.44452	7.05707	1	1	coding
tissues_transcript_2975	2171	611	0.44487	8.17023	1	1	coding
tissues_transcript_2977	2140	632	0.47144	6.53119	1	1	coding
tissues_transcript_2981	2174	646	0.46735	5.9809	1	1	coding
tissues_transcript_2983	2177	255	0.38199	6.00702	1	0.999846	coding
tissues_transcript_2988	2184	505	0.44089	7.94318	1	1	coding
tissues_transcript_2990	2185	242	0.41088	6.20538	1	0.999829	coding
tissues_transcript_2993	2143	586	0.47272	5.48712	1	1	coding
tissues_transcript_3001	2099	555	0.43227	6.01239	1	1	coding
tissues_transcript_3005	2173	592	0.47033	7.93048	1	1	coding
tissues_transcript_3014	2163	639	0.5002	5.58148	1	1	coding
tissues_transcript_3015	2163	573	0.48064	5.21954	1	1	coding
tissues_transcript_3019	2164	398	0.45462	4.70612	1	1	coding
tissues_transcript_3022	2156	599	0.48362	6.46686	1	1	coding
tissues_transcript_3026	2071	617	0.45036	8.43524	1	1	coding
tissues_transcript_3027	2178	380	0.45207	8.33429	1	1	coding
tissues_transcript_3028	2151	649	0.43351	6.39862	1	1	coding
tissues_transcript_3029	2136	638	0.42745	5.5014	1	1	coding
tissues_transcript_3034	2155	233	0.43358	4.78131	1	0.999946	coding
tissues_transcript_3036	2161	467	0.46751	7.6358	1	1	coding
tissues_transcript_3037	2157	385	0.41793	6.76666	1	1	coding
tissues_transcript_3038	2159	580	0.45881	5.5976	1	1	coding
tissues_transcript_3039	2156	526	0.45669	7.29803	-1	0.976182	coding
tissues_transcript_3040	2156	638	0.4632	7.9942	1	1	coding
tissues_transcript_3041	2157	579	0.46213	5.64117	1	1	coding
tissues_transcript_3043	2151	440	0.43499	8.75189	1	1	coding
tissues_transcript_3046	2121	606	0.48019	5.38251	1	1	coding
tissues_transcript_3048	2153	632	0.46462	5.17804	-1	0.999181	coding
tissues_transcript_3052	2152	592	0.49179	5.92853	1	1	coding
tissues_transcript_3053	2152	457	0.43393	9.61505	1	1	coding
tissues_transcript_3054	2160	564	0.49031	5.20795	1	1	coding
tissues_transcript_3056	2130	95	0.35195	5.12054	1	0.294451	noncoding
tissues_transcript_3059	2117	579	0.4776	5.94904	1	1	coding
tissues_transcript_3060	2150	463	0.46044	4.95367	1	1	coding
tissues_transcript_3062	2129	548	0.41772	8.82013	1	1	coding
tissues_transcript_3064	2149	499	0.38279	6.03656	1	1	coding
tissues_transcript_3066	2149	585	0.45192	4.7088	1	1	coding
tissues_transcript_3067	2149	616	0.43224	5.56464	1	1	coding
tissues_transcript_3068	2152	349	0.43852	4.80902	1	1	coding
tissues_transcript_3070	2170	586	0.46134	5.48712	1	1	coding
tissues_transcript_3071	2077	515	0.46744	8.258	1	1	coding
tissues_transcript_3073	2145	614	0.45736	9.24078	1	1	coding
tissues_transcript_3074	2131	542	0.47845	9.17291	1	1	coding
tissues_transcript_3076	2146	606	0.43562	9.15521	1	1	coding
tissues_transcript_3077	2149	313	0.34126	5.00677	1	0.999992	coding
tissues_transcript_3080	2146	573	0.4732	5.21954	1	1	coding
tissues_transcript_3082	2136	111	0.41011	9.13751	1	0.480418	noncoding
tissues_transcript_3084	2148	504	0.45386	5.38824	1	1	coding
tissues_transcript_3088	2144	296	0.37253	7.57648	1	0.999913	coding
tissues_transcript_3089	2143	554	0.48537	5.76007	1	1	coding
tissues_transcript_3090	2109	629	0.4677	6.09283	1	1	coding
tissues_transcript_3092	2148	343	0.33099	7.56818	1	0.99994	coding
tissues_transcript_3093	2141	585	0.49163	5.11139	1	1	coding
tissues_transcript_3094	2129	297	0.39944	5.19122	1	0.999997	coding
tissues_transcript_3095	2114	503	0.47402	5.11102	1	1	coding
tissues_transcript_3096	2142	379	0.42803	5.65546	1	1	coding
tissues_transcript_3097	2117	471	0.48052	8.52728	1	1	coding
tissues_transcript_3098	2114	292	0.45818	5.79169	1	0.999998	coding
tissues_transcript_3101	2140	679	0.45626	9.06439	1	1	coding
tissues_transcript_3103	2139	294	0.33635	6.64496	1	0.999814	coding
tissues_transcript_3104	2139	380	0.3837	10.1644	1	0.999989	coding
tissues_transcript_3105	2094	326	0.41243	8.7807	1	0.999992	coding
tissues_transcript_3106	2145	494	0.47974	4.85345	1	1	coding
tissues_transcript_3107	2099	550	0.47453	6.00922	1	1	coding
tissues_transcript_3109	2156	320	0.36024	8.65912	1	0.999876	coding
tissues_transcript_3112	2131	570	0.44725	9.15265	1	1	coding
tissues_transcript_3113	2141	545	0.49868	6.91229	1	1	coding
tissues_transcript_3115	2114	633	0.42761	7.54926	1	1	coding
tissues_transcript_3116	2153	569	0.50167	6.31842	1	1	coding
tissues_transcript_3119	2150	591	0.45672	5.8548	1	1	coding
tissues_transcript_3120	2139	595	0.44753	4.94916	1	1	coding
tissues_transcript_3121	2137	590	0.45702	5.39435	1	1	coding
tissues_transcript_3123	2126	603	0.43666	9.08832	1	1	coding
tissues_transcript_3125	2104	633	0.46266	4.99066	1	1	coding
tissues_transcript_3126	2028	113	0.34543	9.57892	1	0.237903	noncoding
tissues_transcript_3128	2083	551	0.46757	9.05768	1	1	coding
tissues_transcript_3130	2045	590	0.44194	6.88959	1	1	coding
tissues_transcript_3131	2090	626	0.45032	5.95343	1	1	coding
tissues_transcript_3133	2146	666	0.45124	4.95062	1	1	coding
tissues_transcript_3135	2134	548	0.43358	8.98456	1	1	coding
tissues_transcript_3138	2137	440	0.47582	6.00299	1	1	coding
tissues_transcript_3140	2102	607	0.46853	5.76117	1	1	coding
tissues_transcript_3142	2149	527	0.48434	5.52179	1	1	coding
tissues_transcript_3143	2134	572	0.4391	8.80548	1	1	coding
tissues_transcript_3145	2129	558	0.50024	7.53839	1	1	coding
tissues_transcript_3147	2131	436	0.45114	7.29218	1	1	coding
tissues_transcript_3148	2131	554	0.46549	6.98822	1	1	coding
tissues_transcript_3150	2131	627	0.47373	4.86176	1	1	coding
tissues_transcript_3151	2057	465	0.45921	7.58356	1	1	coding
tissues_transcript_3152	2122	513	0.44638	6.09418	1	1	coding
tissues_transcript_3153	2037	560	0.47137	8.98395	1	1	coding
tissues_transcript_3155	2158	507	0.45418	9.11981	1	1	coding
tissues_transcript_3158	2006	449	0.47806	8.39789	1	1	coding
tissues_transcript_3162	2067	487	0.46364	9.04303	1	1	coding
tissues_transcript_3167	2085	531	0.47156	5.26361	1	1	coding
tissues_transcript_3169	2000	527	0.33945	9.5296	1	1	coding
tissues_transcript_3171	2129	535	0.4651	5.02289	1	1	coding
tissues_transcript_3174	2109	178	0.3072	12.0847	1	0.288897	noncoding
tissues_transcript_3176	2117	619	0.4563	5.71356	1	1	coding
tissues_transcript_3178	2074	617	0.45148	4.62506	1	1	coding
tissues_transcript_3179	2080	507	0.43995	7.28583	1	1	coding
tissues_transcript_3181	2153	583	0.45729	9.18219	1	1	coding
tissues_transcript_3182	2124	580	0.4805	4.99298	1	1	coding
tissues_transcript_3185	2042	509	0.46644	8.60638	1	1	coding
tissues_transcript_3186	2095	562	0.47233	4.3996	1	1	coding
tissues_transcript_3187	2090	484	0.39619	9.49139	1	1	coding
tissues_transcript_3188	2043	175	0.32785	10.5667	1	0.622692	coding
tissues_transcript_3189	2126	350	0.44796	6.37128	1	1	coding
tissues_transcript_3190	2125	560	0.46885	8.0108	1	1	coding
tissues_transcript_3191	2142	630	0.448	6.03046	1	1	coding
tissues_transcript_3193	2149	599	0.44298	5.01947	1	1	coding
tissues_transcript_3196	2123	604	0.44781	8.12653	1	1	coding
tissues_transcript_3198	2122	641	0.41092	6.50702	1	1	coding
tissues_transcript_3199	2116	663	0.4426	9.00006	1	1	coding
tissues_transcript_3203	2125	633	0.46512	6.82831	1	1	coding
tissues_transcript_3204	2090	552	0.41421	6.72284	1	1	coding
tissues_transcript_3209	2121	482	0.48484	8.82233	1	1	coding
tissues_transcript_3213	2122	316	0.39621	8.67401	1	0.999973	coding
tissues_transcript_3214	2122	434	0.42772	5.99225	1	1	coding
tissues_transcript_3216	2121	247	0.33992	5.27069	1	0.99951	coding
tissues_transcript_3217	2116	565	0.47202	8.46808	1	1	coding
tissues_transcript_3219	2119	553	0.46817	6.64691	1	1	coding
tissues_transcript_3220	2143	638	0.47095	10.0298	1	1	coding
tissues_transcript_3221	2119	598	0.47335	8.46527	1	1	coding
tissues_transcript_3222	2115	561	0.46202	6.13702	1	1	coding
tissues_transcript_3224	2084	301	0.39958	9.45245	1	0.999904	coding
tissues_transcript_3225	2117	492	0.41118	4.96185	1	1	coding
tissues_transcript_3226	2117	333	0.45405	8.75885	1	0.999999	coding
tissues_transcript_3229	2116	437	0.39423	9.1153	1	1	coding
tissues_transcript_3230	2046	526	0.47454	5.9986	1	1	coding
tissues_transcript_3231	2103	594	0.37873	9.69147	1	1	coding
tissues_transcript_3233	2115	588	0.46505	8.01825	1	1	coding
tissues_transcript_3234	2116	363	0.38062	6.13031	1	1	coding
tissues_transcript_3236	2136	512	0.47493	9.17914	1	1	coding
tissues_transcript_3238	2115	505	0.47755	7.61761	1	1	coding
tissues_transcript_3240	2114	603	0.4197	9.01923	1	1	coding
tissues_transcript_3242	2102	388	0.41271	7.08478	1	1	coding
tissues_transcript_3244	2114	585	0.46631	4.90094	1	1	coding
tissues_transcript_3246	2114	478	0.47863	7.62933	1	1	coding
tissues_transcript_3247	2116	537	0.46803	4.72321	1	1	coding
tissues_transcript_3248	2103	466	0.44007	9.32526	1	1	coding
tissues_transcript_3250	2120	222	0.44742	8.89386	1	0.999114	coding
tissues_transcript_3252	2113	508	0.43643	8.96088	1	1	coding
tissues_transcript_3253	2116	526	0.45136	5.14667	1	1	coding
tissues_transcript_3254	2112	560	0.45186	5.81622	1	1	coding
tissues_transcript_3255	2111	451	0.411	7.82855	1	1	coding
tissues_transcript_3257	2073	543	0.45171	4.89874	1	1	coding
tissues_transcript_3258	2110	593	0.48065	8.45367	1	1	coding
tissues_transcript_3259	2097	583	0.45898	8.50714	1	1	coding
tissues_transcript_3260	2111	554	0.47157	9.52423	1	1	coding
tissues_transcript_3264	2025	575	0.42683	5.95367	1	1	coding
tissues_transcript_3265	2068	485	0.39756	9.64325	1	1	coding
tissues_transcript_3266	2114	582	0.46255	4.60687	1	1	coding
tissues_transcript_3267	2108	642	0.4714	5.86395	1	1	coding
tissues_transcript_3268	2109	516	0.46525	5.85272	1	1	coding
tissues_transcript_3270	2095	550	0.43859	8.71698	1	1	coding
tissues_transcript_3271	2045	237	0.37519	4.69061	1	0.999843	coding
tissues_transcript_3273	2062	458	0.46999	6.01422	1	1	coding
tissues_transcript_3281	2103	370	0.45287	6.59906	1	1	coding
tissues_transcript_3282	2021	547	0.43932	8.98004	1	1	coding
tissues_transcript_3284	2103	456	0.44253	5.94012	1	1	coding
tissues_transcript_3286	2092	593	0.47125	5.27521	1	1	coding
tissues_transcript_3287	2109	127	0.38829	11.9727	1	0.369603	noncoding
tissues_transcript_3289	2101	551	0.41264	7.42279	1	1	coding
tissues_transcript_3292	2101	599	0.47593	9.12286	1	1	coding
tissues_transcript_3293	2105	630	0.46928	5.38434	1	1	coding
tissues_transcript_3294	2048	440	0.48384	6.04755	1	1	coding
tissues_transcript_3295	2082	493	0.46128	8.7027	1	1	coding
tissues_transcript_3296	2105	582	0.45274	6.08356	1	1	coding
tissues_transcript_3297	2113	561	0.48316	6.72076	1	1	coding
tissues_transcript_3298	2099	544	0.47676	8.65082	1	1	coding
tissues_transcript_3299	2053	560	0.48603	5.65094	1	1	coding
tissues_transcript_3300	2078	374	0.36225	7.96368	1	0.999996	coding
tissues_transcript_3301	2098	544	0.48482	4.62848	1	1	coding
tissues_transcript_3303	2070	568	0.49066	7.97516	1	1	coding
tissues_transcript_3304	2090	430	0.40781	6.4798	1	1	coding
tissues_transcript_3311	2099	78	0.42199	6.5163	1	0.163029	noncoding
tissues_transcript_3312	2108	587	0.45396	4.95929	1	1	coding
tissues_transcript_3313	2096	544	0.42977	10.5057	1	1	coding
tissues_transcript_3316	2096	479	0.4544	8.72443	1	1	coding
tissues_transcript_3317	2082	96	0.32695	4.17255	1	0.393648	noncoding
tissues_transcript_3318	2094	464	0.44748	8.00677	1	1	coding
tissues_transcript_3319	2096	582	0.43826	6.08356	1	1	coding
tissues_transcript_3320	2101	486	0.44891	6.29559	1	1	coding
tissues_transcript_3321	2080	588	0.46818	4.77814	1	1	coding
tissues_transcript_3322	2079	598	0.48285	5.87555	1	1	coding
tissues_transcript_3323	2083	155	0.4054	4.98102	1	0.980705	coding
tissues_transcript_3326	2076	614	0.48736	6.39056	1	1	coding
tissues_transcript_3329	2036	234	0.44229	8.23151	1	0.999593	coding
tissues_transcript_3330	2092	458	0.47359	6.1109	1	1	coding
tissues_transcript_3331	2091	607	0.46529	8.61591	1	1	coding
tissues_transcript_3333	2028	498	0.44092	9.28241	1	1	coding
tissues_transcript_3334	2092	594	0.45161	7.6142	1	1	coding
tissues_transcript_3335	2091	439	0.4086	5.43524	1	1	coding
tissues_transcript_3336	2091	629	0.45658	8.77545	1	1	coding
tissues_transcript_3340	2171	590	0.48515	7.06781	1	1	coding
tissues_transcript_3341	2047	559	0.49108	5.2204	1	1	coding
tissues_transcript_3342	2041	534	0.48818	6.37994	1	1	coding
tissues_transcript_3344	1982	153	0.36864	7.72638	1	0.817961	coding
tissues_transcript_3345	2034	560	0.47042	5.89679	1	1	coding
tissues_transcript_3347	2088	355	0.39732	8.35114	1	0.999998	coding
tissues_transcript_3351	2057	569	0.4747	4.23846	1	1	coding
tissues_transcript_3354	2073	318	0.4334	8.31183	1	0.999996	coding
tissues_transcript_3357	2097	350	0.47255	5.86176	1	1	coding
tissues_transcript_3359	2088	549	0.47548	7.27094	1	1	coding
tissues_transcript_3360	2081	257	0.42351	6.76581	-1	0.353062	noncoding
tissues_transcript_3361	2075	538	0.47892	7.49152	1	1	coding
tissues_transcript_3364	2087	359	0.47943	9.69623	1	1	coding
tissues_transcript_3365	2074	590	0.44453	8.48785	1	1	coding
tissues_transcript_3370	2084	589	0.47712	6.40167	1	1	coding
tissues_transcript_3372	2099	401	0.44587	8.63202	1	1	coding
tissues_transcript_3373	1985	572	0.43577	8.80548	1	1	coding
tissues_transcript_3375	2085	564	0.47209	8.76056	1	1	coding
tissues_transcript_3376	2085	545	0.47457	6.91229	1	1	coding
tissues_transcript_3378	2035	630	0.41534	9.93878	1	1	coding
tissues_transcript_3379	2082	649	0.4775	8.72845	1	1	coding
tissues_transcript_3380	2080	504	0.45083	5.53107	1	1	coding
tissues_transcript_3383	2082	611	0.44797	8.17023	1	1	coding
tissues_transcript_3384	2082	313	0.43315	5.02936	1	1	coding
tissues_transcript_3386	2079	590	0.44764	5.39435	1	1	coding
tissues_transcript_3387	2090	592	0.4417	5.20551	1	1	coding
tissues_transcript_3388	2075	608	0.4329	7.69379	1	1	coding
tissues_transcript_3397	2074	531	0.45652	5.26361	1	1	coding
tissues_transcript_3401	2078	529	0.43162	8.32062	1	1	coding
tissues_transcript_3402	2078	538	0.4786	6.61285	1	1	coding
tissues_transcript_3405	2080	535	0.44711	5.37848	1	1	coding
tissues_transcript_3406	2089	265	0.40941	7.52386	1	0.999883	coding
tissues_transcript_3407	2075	493	0.5054	5.82428	1	1	coding
tissues_transcript_3410	2097	539	0.49715	6.06232	1	1	coding
tissues_transcript_3411	1997	545	0.47457	6.91278	1	1	coding
tissues_transcript_3413	2107	247	0.39755	9.33563	1	0.998551	coding
tissues_transcript_3414	2038	564	0.4661	5.84552	1	1	coding
tissues_transcript_3415	2058	43	0.30643	10.45	1	0.0203066	noncoding
tissues_transcript_3422	2073	628	0.45555	7.59747	1	1	coding
tissues_transcript_3426	2072	557	0.46975	6.8819	1	1	coding
tissues_transcript_3427	2070	278	0.37872	5.85541	1	0.999963	coding
tissues_transcript_3429	2035	610	0.47978	6.19989	1	1	coding
tissues_transcript_3434	1999	583	0.45956	5.82025	1	1	coding
tissues_transcript_3435	2069	667	0.47393	7.21442	-1	0.998191	coding
tissues_transcript_3436	2070	436	0.44497	7.29218	1	1	coding
tissues_transcript_3440	2008	548	0.45933	5.28058	1	1	coding
tissues_transcript_3441	2067	576	0.44708	5.92023	1	1	coding
tissues_transcript_3442	2019	538	0.46108	6.61285	1	1	coding
tissues_transcript_3445	2017	552	0.48029	8.58771	1	1	coding
tissues_transcript_3446	2067	463	0.43568	6.2536	1	1	coding
tissues_transcript_3449	2074	544	0.47716	5.86713	1	1	coding
tissues_transcript_3450	2068	611	0.48238	5.87079	1	1	coding
tissues_transcript_3451	2069	488	0.45135	6.24115	1	1	coding
tissues_transcript_3452	2061	152	0.44223	10.4837	1	0.937208	coding
tissues_transcript_3455	2016	480	0.45991	5.28143	1	1	coding
tissues_transcript_3460	2094	495	0.48824	5.68695	1	1	coding
tissues_transcript_3461	2061	361	0.46141	6.88055	1	1	coding
tissues_transcript_3463	2063	527	0.49261	5.14313	1	1	coding
tissues_transcript_3466	2071	444	0.45612	5.34369	1	1	coding
tissues_transcript_3467	2065	573	0.46922	5.95941	1	1	coding
tissues_transcript_3470	2053	541	0.48801	6.84698	1	1	coding
tissues_transcript_3472	2062	576	0.43196	5.08441	1	1	coding
tissues_transcript_3473	2015	359	0.41371	5.81818	1	1	coding
tissues_transcript_3474	2062	584	0.4678	5.22064	1	1	coding
tissues_transcript_3475	2070	550	0.44638	7.04816	1	1	coding
tissues_transcript_3477	2031	587	0.42755	9.15656	1	1	coding
tissues_transcript_3478	2063	545	0.49109	8.72369	1	1	coding
tissues_transcript_3483	2048	558	0.48435	6.39594	1	1	coding
tissues_transcript_3485	2052	603	0.43278	5.61212	1	1	coding
tissues_transcript_3486	2060	173	0.43134	10.1214	1	0.97151	coding
tissues_transcript_3492	2057	373	0.3988	9.59186	1	0.999997	coding
tissues_transcript_3493	2006	429	0.43062	9.02802	1	1	coding
tissues_transcript_3494	2010	333	0.46775	5.49384	1	1	coding
tissues_transcript_3496	2067	585	0.46551	6.04462	1	1	coding
tissues_transcript_3500	2056	495	0.44915	7.12714	1	1	coding
tissues_transcript_3502	2055	561	0.47484	7.00897	1	1	coding
tissues_transcript_3504	2007	386	0.47556	5.26678	1	1	coding
tissues_transcript_3506	2056	432	0.44448	9.0943	1	1	coding
tissues_transcript_3507	2056	536	0.47756	5.61041	1	1	coding
tissues_transcript_3508	1947	573	0.45939	8.99091	1	1	coding
tissues_transcript_3509	2055	550	0.47145	6.00922	1	1	coding
tissues_transcript_3512	2017	393	0.40311	5.05731	1	1	coding
tissues_transcript_3514	2055	544	0.48058	7.07794	1	1	coding
tissues_transcript_3515	2056	445	0.44899	8.89886	1	1	coding
tissues_transcript_3516	2053	403	0.41175	9.23578	1	1	coding
tissues_transcript_3517	2051	593	0.46791	7.39093	1	1	coding
tissues_transcript_3522	2052	461	0.48421	6.28815	1	1	coding
tissues_transcript_3525	2007	556	0.44487	5.4306	1	1	coding
tissues_transcript_3526	2050	243	0.39343	8.41156	1	0.998779	coding
tissues_transcript_3527	2025	262	0.44339	5.83478	1	0.999983	coding
tissues_transcript_3530	2048	520	0.4116	9.38287	1	1	coding
tissues_transcript_3531	2050	552	0.44307	9.14911	1	1	coding
tissues_transcript_3532	1998	156	0.33427	6.05743	1	0.849386	coding
tissues_transcript_3537	2054	594	0.48008	7.05573	1	1	coding
tissues_transcript_3539	2021	516	0.47558	9.24469	1	1	coding
tissues_transcript_3540	2015	97	0.34116	9.84125	1	0.132708	noncoding
tissues_transcript_3542	2049	591	0.46031	8.76654	1	1	coding
tissues_transcript_3543	2008	105	0.31059	6.00507	1	0.229858	noncoding
tissues_transcript_3547	2073	395	0.4413	5.10968	1	1	coding
tissues_transcript_3550	2047	281	0.49834	6.94025	1	0.999993	coding
tissues_transcript_3551	2047	337	0.40685	6.25995	1	0.999999	coding
tissues_transcript_3553	2047	518	0.46991	5.88007	1	1	coding
tissues_transcript_3555	1944	560	0.49196	9.4173	1	1	coding
tissues_transcript_3557	2046	420	0.49977	5.44257	1	1	coding
tissues_transcript_3559	2037	582	0.40184	9.29254	1	1	coding
tissues_transcript_3560	2047	528	0.45655	7.69489	1	1	coding
tissues_transcript_3564	2043	552	0.45556	6.72284	1	1	coding
tissues_transcript_3565	2043	519	0.48363	5.1424	1	1	coding
tissues_transcript_3567	1991	460	0.45894	5.87665	1	1	coding
tissues_transcript_3568	2041	459	0.49295	8.85822	1	1	coding
tissues_transcript_3570	2045	530	0.50099	5.75555	1	1	coding
tissues_transcript_3571	2043	480	0.45665	8.7193	1	1	coding
tissues_transcript_3572	2043	540	0.49049	6.92084	1	1	coding
tissues_transcript_3573	2042	610	0.41696	6.40924	1	1	coding
tissues_transcript_3574	1998	527	0.45926	8.96844	1	1	coding
tissues_transcript_3576	2041	402	0.49547	5.56012	1	1	coding
tissues_transcript_3577	2069	461	0.45024	9.48895	1	1	coding
tissues_transcript_3581	1847	174	0.38533	4.87738	1	0.992083	coding
tissues_transcript_3583	2029	484	0.48575	6.25592	1	1	coding
tissues_transcript_3587	2042	426	0.45295	8.40472	1	1	coding
tissues_transcript_3590	2040	440	0.46718	6.04755	1	1	coding
tissues_transcript_3595	2035	554	0.45649	8.02045	1	1	coding
tissues_transcript_3600	2046	556	0.47125	8.35846	1	1	coding
tissues_transcript_3602	2003	392	0.34089	8.64874	1	0.999986	coding
tissues_transcript_3603	2022	571	0.47504	8.22064	1	1	coding
tissues_transcript_3606	2030	432	0.47884	4.83929	1	1	coding
tissues_transcript_3607	1982	590	0.49352	5.94244	1	1	coding
tissues_transcript_3608	2033	546	0.45683	9.4278	1	1	coding
tissues_transcript_3609	1978	548	0.47464	5.81744	1	1	coding
tissues_transcript_3610	1968	517	0.47215	7.02228	1	1	coding
tissues_transcript_3611	2027	478	0.47264	8.89996	1	1	coding
tissues_transcript_3612	2044	320	0.38258	5.19659	1	0.999999	coding
tissues_transcript_3614	2017	514	0.45999	4.76837	1	1	coding
tissues_transcript_3615	2016	522	0.46752	6.00446	1	1	coding
tissues_transcript_3616	2051	443	0.37661	9.69904	1	0.999999	coding
tissues_transcript_3623	2041	500	0.45438	8.91681	1	1	coding
tissues_transcript_3625	2029	471	0.47493	8.52728	1	1	coding
tissues_transcript_3626	1961	468	0.47351	6.48346	1	1	coding
tissues_transcript_3630	2019	280	0.36432	8.97589	1	0.999111	coding
tissues_transcript_3632	1914	45	0.30394	10.94	1	0.0237619	noncoding
tissues_transcript_3633	1954	472	0.48251	5.54388	1	1	coding
tissues_transcript_3634	2028	74	0.34121	10.9185	1	0.0618733	noncoding
tissues_transcript_3635	2028	244	0.45813	9.16486	1	0.999802	coding
tissues_transcript_3636	1999	528	0.43246	5.4118	1	1	coding
tissues_transcript_3639	2031	423	0.43224	8.12323	1	1	coding
tissues_transcript_3640	2027	501	0.43462	6.87054	1	1	coding
tissues_transcript_3641	2027	547	0.44667	4.98004	1	1	coding
tissues_transcript_3642	1899	276	0.35184	8.23529	1	0.998966	coding
tissues_transcript_3643	2000	565	0.41102	9.41669	1	1	coding
tissues_transcript_3644	2026	514	0.45961	9.06586	1	1	coding
tissues_transcript_3645	2007	443	0.46789	4.42072	1	1	coding
tissues_transcript_3648	2044	278	0.42972	4.95709	1	0.999997	coding
tissues_transcript_3649	2029	559	0.4526	6.03375	1	1	coding
tissues_transcript_3653	2027	392	0.45539	9.82843	1	1	coding
tissues_transcript_3656	2015	68	0.29575	7.72601	1	0.0309906	noncoding
tissues_transcript_3660	2025	554	0.45234	7.60187	1	1	coding
tissues_transcript_3662	2023	655	0.48198	8.48871	1	1	coding
tissues_transcript_3664	2012	367	0.49485	7.08661	1	1	coding
tissues_transcript_3665	1958	122	0.35574	8.60504	1	0.372855	noncoding
tissues_transcript_3672	2019	516	0.45597	5.29218	1	1	coding
tissues_transcript_3674	2013	478	0.45603	10.0126	1	1	coding
tissues_transcript_3676	1924	402	0.43664	8.35919	1	1	coding
tissues_transcript_3679	2017	498	0.48865	7.70844	1	1	coding
tissues_transcript_3683	2020	556	0.45465	7.2663	1	1	coding
tissues_transcript_3684	2017	555	0.46892	7.60724	1	1	coding
tissues_transcript_3690	2110	563	0.45709	6.211	1	1	coding
tissues_transcript_3691	2010	491	0.46324	9.1153	1	1	coding
tissues_transcript_3692	2005	125	0.34865	9.8642	1	0.344184	noncoding
tissues_transcript_3694	2007	560	0.4427	5.16327	1	1	coding
tissues_transcript_3695	2016	581	0.45529	6.75946	1	1	coding
tissues_transcript_3696	2013	529	0.48122	4.97076	1	1	coding
tissues_transcript_3698	1998	459	0.47261	6.0611	1	1	coding
tissues_transcript_3699	2005	198	0.33836	9.35406	1	0.900164	coding
tissues_transcript_3700	2017	151	0.38929	5.46405	1	0.950575	coding
tissues_transcript_3703	1988	87	0.43401	12.4484	1	0.186744	noncoding
tissues_transcript_3707	2012	510	0.46246	8.26361	1	1	coding
tissues_transcript_3708	2012	571	0.47695	6.24213	1	1	coding
tissues_transcript_3709	1958	552	0.47728	9.02655	1	1	coding
tissues_transcript_3713	2013	229	0.37023	8.92975	1	0.992371	coding
tissues_transcript_3714	2011	544	0.463	8.02484	1	1	coding
tissues_transcript_3716	1999	559	0.46881	5.13959	1	1	coding
tissues_transcript_3717	1968	318	0.39583	6.3006	1	0.999997	coding
tissues_transcript_3720	2013	79	0.33617	4.1391	1	0.205412	noncoding
tissues_transcript_3721	2010	544	0.45193	5.41486	1	1	coding
tissues_transcript_3722	2008	574	0.44201	6.26947	1	1	coding
tissues_transcript_3725	2009	408	0.47839	5.6839	1	1	coding
tissues_transcript_3727	2011	613	0.44981	8.435	1	1	coding
tissues_transcript_3730	2010	544	0.46617	4.62848	1	1	coding
tissues_transcript_3731	1998	589	0.46804	6.27106	1	1	coding
tissues_transcript_3732	2007	511	0.47454	5.3786	1	1	coding
tissues_transcript_3735	2008	224	0.45197	7.64105	1	0.999517	coding
tissues_transcript_3741	1910	542	0.45566	9.74591	1	1	coding
tissues_transcript_3744	2006	497	0.45845	6.81268	1	1	coding
tissues_transcript_3748	1970	527	0.47784	7.24542	1	1	coding
tissues_transcript_3757	1923	521	0.41249	4.29242	1	1	coding
tissues_transcript_3758	1980	567	0.42535	5.02216	-1	0.994728	coding
tissues_transcript_3760	2003	394	0.44671	8.81512	1	1	coding
tissues_transcript_3761	2002	374	0.41712	7.94452	1	1	coding
tissues_transcript_3763	1998	537	0.4833	6.10016	1	1	coding
tissues_transcript_3765	1990	350	0.46165	7.50836	1	1	coding
tissues_transcript_3766	2001	478	0.45725	6.49237	1	1	coding
tissues_transcript_3768	2002	433	0.35707	9.71967	1	0.999996	coding
tissues_transcript_3770	1999	292	0.4802	5.69489	1	0.999998	coding
tissues_transcript_3771	2013	562	0.46626	9.289	1	1	coding
tissues_transcript_3773	2020	548	0.49801	9.65204	1	1	coding
tissues_transcript_3778	1999	487	0.42604	9.44489	1	1	coding
tissues_transcript_3780	1997	580	0.49386	5.68597	1	1	coding
tissues_transcript_3781	1922	538	0.46552	4.90033	1	1	coding
tissues_transcript_3783	2010	125	0.41211	9.9837	1	0.654541	coding
tissues_transcript_3784	1834	537	0.46063	7.54449	1	1	coding
tissues_transcript_3787	1991	579	0.45909	5.61298	1	1	coding
tissues_transcript_3789	1891	503	0.48889	5.11102	1	1	coding
tissues_transcript_3791	1999	496	0.4572	8.99896	1	1	coding
tissues_transcript_3792	1989	575	0.43088	9.21991	1	1	coding
tissues_transcript_3793	1973	524	0.45093	6.27203	1	1	coding
tissues_transcript_3794	1995	492	0.47808	5.20734	1	1	coding
tissues_transcript_3797	1978	508	0.39213	8.7774	1	1	coding
tissues_transcript_3801	1919	445	0.40027	8.64935	1	1	coding
tissues_transcript_3808	1993	435	0.48525	5.14935	1	1	coding
tissues_transcript_3810	1995	570	0.40027	5.77985	1	1	coding
tissues_transcript_3811	1968	507	0.50222	8.8017	1	1	coding
tissues_transcript_3812	1993	598	0.44466	6.0473	1	1	coding
tissues_transcript_3814	1996	100	0.34103	9.25494	1	0.146245	noncoding
tissues_transcript_3815	1993	294	0.36412	7.06305	1	0.999914	coding
tissues_transcript_3820	1970	536	0.45668	5.55792	1	1	coding
tissues_transcript_3821	1991	438	0.40592	9.62323	1	1	coding
tissues_transcript_3824	1991	582	0.46502	6.09039	1	1	coding
tissues_transcript_3826	1945	498	0.40821	8.49139	1	1	coding
tissues_transcript_3831	1981	393	0.37995	9.20941	1	0.999998	coding
tissues_transcript_3833	1982	561	0.38664	5.29694	1	1	coding
tissues_transcript_3834	1860	305	0.4468	9.23163	1	0.999991	coding
tissues_transcript_3835	1939	144	0.36258	9.78851	1	0.610429	coding
tissues_transcript_3836	1979	147	0.36621	6.8432	1	0.812346	coding
tissues_transcript_3841	1930	598	0.48249	7.96576	1	1	coding
tissues_transcript_3842	1990	445	0.45465	8.89886	1	1	coding
tissues_transcript_3843	1917	531	0.45339	9.78766	1	1	coding
tissues_transcript_3846	1963	521	0.45125	6.98297	1	1	coding
tissues_transcript_3852	1986	393	0.36997	9.78802	1	0.999991	coding
tissues_transcript_3853	1988	319	0.35087	5.07916	1	0.999996	coding
tissues_transcript_3854	1988	99	0.30608	7.58429	1	0.109875	noncoding
tissues_transcript_3855	1906	557	0.44875	6.65936	1	1	coding
tissues_transcript_3857	1916	566	0.46848	5.96637	1	1	coding
tissues_transcript_3858	1947	557	0.46235	7.02167	1	1	coding
tissues_transcript_3861	1984	589	0.43995	8.18231	1	1	coding
tissues_transcript_3863	1941	462	0.47023	5.69855	1	1	coding
[truncated: 43,927 more rows]

## Sheet: Pfam
Table S5 LncRNA predicted by Pfam in R. cordifolia
#seq id	alignment start	alignment end	envelope start	envelope end	hmm acc	hmm name	type	hmm start	hmm end	hmm length	bit score	E-value	significance	clan	strand	nt start	nt end
tissues_transcript_10170.13	23	51	8	61	PF08610.11	Pex16	Family	249	277	364	26.6	3.3e-06	1	No_clan	+	665	824
tissues_transcript_10170.14	13	56	6	62	PF08610.11	Pex16	Family	302	345	364	43.7	2.1e-11	1	No_clan	+	866	1034
tissues_transcript_1033.21	8	36	5	36	PF07732.16	Cu-oxidase_3	Domain	16	44	119	23.5	4.3e-05	1	CL0026	+	1097	1190
tissues_transcript_12124.16	43	150	35	150	PF13456.7	RVT_3	Domain	11	124	124	40.3	2.3e-10	1	CL0219	-	787	442
tissues_transcript_13047.22	11	71	10	89	PF00657.23	Lipase_GDSL	Family	107	173	219	26.4	8.7e-06	1	CL0264	-	245	8
tissues_transcript_13108.13	13	71	2	73	PF03155.16	Alg6_Alg8	Family	319	377	484	39.3	3.8e-10	1	CL0111	+	90	303
tissues_transcript_13126.2	6	106	1	106	PF17846.2	XRN_M	Domain	72	174	443	24	1.8e-05	1	No_clan	+	106	421
tissues_transcript_13403.14	3	58	1	67	PF01967.22	MoaC	Family	23	76	136	43.3	3.6e-11	1	No_clan	+	285	483
tissues_transcript_14486.3	6	60	3	61	PF00749.22	tRNA-synt_1c	Domain	204	259	314	34.5	1e-08	1	CL0039	+	8	182
tissues_transcript_14883.11	4	49	1	49	PF13966.7	zf-RVT	Domain	31	77	85	40.2	4.4e-10	1	No_clan	+	327	471
tissues_transcript_15209.1	1	37	1	37	PF10502.10	Peptidase_S26	Domain	134	170	170	50	3.1e-13	1	CL0299	+	1	109
tissues_transcript_1569.47	32	62	31	64	PF00515.29	TPR_1	Repeat	2	32	34	37.7	1.1e-09	1	CL0020	-	1244	1145
tissues_transcript_15901.11	10	65	6	65	PF13966.7	zf-RVT	Domain	30	85	85	43.2	4.8e-11	1	No_clan	+	300	477
tissues_transcript_15921.1	4	46	2	63	PF00190.23	Cupin_1	Domain	87	130	151	26.8	3.3e-06	1	CL0029	+	4	187
tissues_transcript_16020.1	1	51	1	51	PF00011.22	HSP20	Family	51	102	102	61	1e-16	1	CL0190	+	1	151
tissues_transcript_16031.9	65	119	65	121	PF04554.14	Extensin_2	Family	2	58	58	21	0.00027	1	No_clan	+	396	564
tissues_transcript_16309.12	22	76	21	76	PF01737.18	Ycf9	Family	2	56	58	86.7	7.3e-25	1	No_clan	-	171	6
tissues_transcript_16827.2	2	27	1	30	PF00146.22	NADHdh	Family	33	58	299	21.7	0.00011	1	CL0425	+	2	89
tissues_transcript_16827.8	1	73	1	73	PF00146.22	NADHdh	Family	51	121	299	80.2	1.6e-22	1	CL0425	+	60	276
tissues_transcript_17151.3	2	33	1	33	PF04864.14	Alliinase_C	Domain	175	206	363	50.8	1.1e-13	1	CL0061	+	289	385
tissues_transcript_17151.14	4	40	1	42	PF04864.14	Alliinase_C	Domain	206	242	363	30.3	1.9e-07	1	CL0061	+	375	498
tissues_transcript_17470.8	8	30	2	31	PF04970.14	LRAT	Domain	104	126	127	33.3	5.2e-08	1	CL0125	+	66	153
tissues_transcript_17610.7	23	60	15	60	PF04554.14	Extensin_2	Family	16	58	58	21.5	0.00019	1	No_clan	+	45	180
tissues_transcript_17777.4	1	38	1	46	PF00719.20	Pyrophosphatase	Domain	89	126	160	33.5	3.3e-08	1	No_clan	+	2	137
tissues_transcript_17808.1	16	65	7	74	PF09809.10	MRP-L27	Family	9	58	113	51.8	6.3e-14	1	No_clan	+	19	220
tissues_transcript_17884.7	16	31	15	32	PF00098.24	zf-CCHC	Domain	2	17	18	34	1.9e-08	1	CL0511	+	71	122
tissues_transcript_17884.7	63	79	62	79	PF00098.24	zf-CCHC	Domain	2	18	18	32.5	5.6e-08	1	CL0511	+	212	263
tissues_transcript_17986.1	1	41	1	41	PF08244.13	Glyco_hydro_32C	Domain	123	159	159	23.3	5.2e-05	1	CL0004	+	1	121
tissues_transcript_1804.51	18	233	18	233	PF00318.21	Ribosomal_S2	Family	1	215	215	259	2.5e-77	1	CL0067	-	2452	1807
tissues_transcript_1804.64	55	253	54	254	PF00119.21	ATP-synt_A	Domain	2	213	214	171.5	2.3e-50	1	No_clan	-	1442	842
tissues_transcript_1809.14	7	30	7	31	PF00036.33	EF-hand_1	Domain	1	24	29	30.7	1.3e-07	1	CL0220	+	1999	2071
tissues_transcript_1809.15	5	46	4	48	PF13833.7	EF-hand_8	Domain	10	52	54	45.7	4e-12	1	CL0220	+	2143	2275
tissues_transcript_1809.24	1	50	1	51	PF13833.7	EF-hand_8	Domain	3	53	54	43.9	1.5e-11	1	CL0220	+	1211	1361
tissues_transcript_18304.5	1	50	1	59	PF00481.22	PP2C	Family	164	219	258	65.6	5.2e-18	1	CL0238	+	2	176
tissues_transcript_1834.28	12	47	7	57	PF03060.16	NMO	Domain	7	41	331	31.4	1.3e-07	1	CL0036	+	57	207
tissues_transcript_1834.32	12	49	7	58	PF03060.16	NMO	Domain	134	171	331	29.5	4.9e-07	1	CL0036	+	1197	1350
tissues_transcript_1834.33	3	51	1	58	PF03060.16	NMO	Domain	181	226	331	54.3	1.4e-14	1	CL0036	+	1428	1599
tissues_transcript_18350.1	1	85	1	85	PF01214.19	CK_II_beta	Domain	98	182	182	123.5	8e-36	1	No_clan	+	1	253
tissues_transcript_27560.15	1	69	1	69	PF07727.15	RVT_2	Family	33	101	243	66.6	2.6e-18	1	CL0027	-	208	4
tissues_transcript_27679.2	2	24	1	24	PF12907.8	zf-met2	Family	16	38	38	40.6	2e-10	1	CL0361	+	80	149
tissues_transcript_27687.22	1	28	1	28	PF13976.7	gag_pre-integrs	Domain	23	50	67	30.5	2.5e-07	1	No_clan	-	576	495
tissues_transcript_27689.3	3	27	2	27	PF00582.27	Usp	Domain	117	141	141	28.3	2.1e-06	1	CL0039	+	161	236
tissues_transcript_27753.4	2	39	1	42	PF02536.15	mTERF	Family	268	307	314	36.3	2.9e-09	1	No_clan	+	2	125
tissues_transcript_27842.8	13	36	3	36	PF09785.10	Prp31_C	Family	101	124	124	25.9	1.5e-05	1	No_clan	+	222	321
tissues_transcript_27911.14	8	29	6	29	PF07716.16	bZIP_2	Coiled-coil	6	26	54	22.9	6.6e-05	1	CL0018	+	2368	2437
tissues_transcript_27977.3	2	47	2	47	PF04371.16	PAD_porph	Family	275	319	319	47.7	1.3e-12	1	CL0197	+	6	141
tissues_transcript_28001.10	7	56	7	59	PF11779.9	SPT_ssu-like	Family	1	50	54	79.1	1.4e-22	1	No_clan	+	189	345
tissues_transcript_28036.1	4	78	1	79	PF16845.6	SQAPI	Domain	8	82	83	42.4	7e-11	1	CL0121	+	73	307
tissues_transcript_28069.27	28	87	28	91	PF03810.20	IBN_N	Family	1	69	74	30.1	3.4e-07	1	CL0020	+	1070	1259
tissues_transcript_28172.6	44	85	43	86	PF13639.7	zf-RING_2	Domain	2	43	44	44.3	1.8e-11	1	CL0229	+	129	258
tissues_transcript_28231.4	10	37	3	37	PF12678.8	zf-rbx1	Domain	29	55	55	35.7	7.8e-09	1	CL0229	+	8	110
tissues_transcript_28394.36	31	75	19	79	PF01167.19	Tub	Domain	31	75	256	46.6	3.4e-12	1	CL0395	-	1087	907
tissues_transcript_28394.39	19	152	15	163	PF01167.19	Tub	Domain	74	211	256	151.5	3.3e-44	1	CL0395	-	460	16
tissues_transcript_28459.11	16	93	10	93	PF16639.6	Apocytochr_F_N	Domain	78	155	155	103.8	1.1e-29	1	No_clan	-	411	162
tissues_transcript_28474.22	481	527	481	528	PF00396.19	Granulin	Family	1	41	42	26.3	7.2e-06	1	No_clan	+	2517	2658
tissues_transcript_28474.40	11	47	3	48	PF00112.24	Peptidase_C1	Domain	121	159	218	21.9	0.00015	1	CL0125	-	580	445
tissues_transcript_28474.72	2	53	1	53	PF00112.24	Peptidase_C1	Domain	170	218	218	47.8	1.9e-12	1	CL0125	-	408	252
tissues_transcript_28495.18	3	110	1	113	PF13456.7	RVT_3	Domain	12	121	124	67.7	7.8e-19	1	CL0219	-	523	187
tissues_transcript_28588.4	1	36	1	36	PF00231.20	ATP-synt	Domain	242	277	277	46.6	3.7e-12	1	No_clan	+	3	108
tissues_transcript_28670.17	99	150	98	151	PF13833.7	EF-hand_8	Domain	2	53	54	48.3	6.6e-13	1	CL0220	-	792	633
tissues_transcript_28733.45	91	208	79	211	PF14111.7	DUF4283	Domain	19	130	145	52.2	4.6e-14	1	No_clan	-	1537	1141
tissues_transcript_28848.3	28	88	26	88	PF02672.16	CP12	Family	9	70	70	89	2.4e-25	1	No_clan	+	520	706
tissues_transcript_28941.2	4	50	1	51	PF02737.19	3HCDH_N	Domain	92	138	180	50.8	1.8e-13	1	CL0063	+	196	346
tissues_transcript_28942.20	98	185	97	189	PF03732.18	Retrotrans_gag	Family	3	91	96	52.4	4.8e-14	1	CL0523	-	473	197
tissues_transcript_29154.3	2	95	1	96	PF13243.7	SQHop_cyclase_C	Domain	228	318	319	48.4	6.8e-13	1	CL0059	+	2	287
tissues_transcript_29189.1	25	66	21	66	PF06955.13	XET_C	Family	4	47	47	48.9	4.2e-13	1	CL0004	+	61	196
tissues_transcript_29298.31	34	154	34	156	PF00124.20	Photo_RC	Family	1	103	260	127.8	4.3e-37	1	No_clan	-	391	25
tissues_transcript_29363.111	1	30	1	37	PF16561.6	AMPK1_CBM	Family	48	77	85	32.5	7.5e-08	1	CL0369	-	2428	2320
tissues_transcript_29366.4	11	44	10	45	PF05553.12	DUF761	Family	2	35	36	43.8	1.4e-11	1	No_clan	+	30	135
tissues_transcript_29382.1	17	52	2	57	PF08571.11	Yos1	Family	41	75	80	21.1	0.00028	1	No_clan	+	37	202
tissues_transcript_29395.1	2	47	1	48	PF07714.18	PK_Tyr_Ser-Thr	Domain	47	92	259	35.7	5.5e-09	1	CL0016	+	1	142
tissues_transcript_29597.16	3	70	1	83	PF07727.15	RVT_2	Family	87	154	243	41.6	1.1e-10	1	CL0027	+	638	884
tissues_transcript_29690.5	2	74	1	74	PF00198.24	2-oxoacid_dh	Domain	162	233	233	75.7	3.7e-21	1	CL0149	+	3	222
tissues_transcript_29710.21	33	58	33	59	PF00112.24	Peptidase_C1	Domain	1	27	218	28.7	1.3e-06	1	CL0125	-	257	179
tissues_transcript_29724.30	74	207	68	210	PF14111.7	DUF4283	Domain	7	142	145	76.1	1.9e-21	1	No_clan	-	1107	681
tissues_transcript_29797.26	15	51	13	71	PF14365.7	Neprosin_AP	Family	3	39	119	52.3	7.3e-14	1	No_clan	-	834	660
tissues_transcript_29813.1	1	29	1	29	PF01016.20	Ribosomal_L27	Family	53	79	79	26.8	4e-06	1	No_clan	+	1	85
tissues_transcript_29817.5	4	60	1	60	PF01521.21	Fe-S_biosyn	Family	54	111	111	45.1	9.9e-12	1	No_clan	+	36	213
tissues_transcript_29824.1	1	37	1	37	PF00304.21	Gamma-thionin	Domain	11	47	47	50.9	1.4e-13	1	CL0054	+	1	109
tissues_transcript_29828.11	18	41	16	41	PF06376.13	AGP	Family	13	36	36	41.8	7.1e-11	1	No_clan	+	342	417
tissues_transcript_29848.65	4	48	1	53	PF01370.22	Epimerase	Family	154	190	241	21.8	0.00011	1	CL0063	-	1510	1354
tissues_transcript_29848.77	4	43	1	45	PF01370.22	Epimerase	Family	186	226	241	27.4	2.1e-06	1	CL0063	-	1307	1175
tissues_transcript_29850.4	3	38	1	41	PF11779.9	SPT_ssu-like	Family	15	50	54	50.1	1.6e-13	1	No_clan	+	2	122
tissues_transcript_29934.3	5	63	2	64	PF13499.7	EF-hand_7	Domain	4	67	70	31.3	2.1e-07	1	CL0220	+	5	191
tissues_transcript_30057.71	22	78	22	78	PF11961.9	DUF3475	Family	1	57	57	66.5	1.6e-18	1	No_clan	-	1872	1704
tissues_transcript_30080.32	22	53	7	53	PF07343.12	DUF1475	Family	204	235	236	28.5	1.2e-06	1	No_clan	+	1368	1506
tissues_transcript_30081.1	1	51	1	51	PF00406.23	ADK	Domain	3	53	151	62.2	6e-17	1	CL0023	+	1	151
tissues_transcript_30081.9	9	53	4	56	PF00406.23	ADK	Domain	49	94	151	33.9	3.1e-08	1	CL0023	+	123	279
tissues_transcript_30148.6	2	39	1	49	PF03656.14	Pam16	Family	73	112	127	42.8	4.8e-11	1	CL0392	+	3	147
tissues_transcript_30209.39	9	58	2	61	PF13456.7	RVT_3	Domain	32	81	124	33	4.5e-08	1	CL0219	-	280	103
tissues_transcript_30231.1	8	44	8	61	PF00226.32	DnaJ	Domain	1	37	63	45.4	6.7e-12	1	CL0392	+	22	181
tissues_transcript_30244.29	11	71	10	89	PF00657.23	Lipase_GDSL	Family	107	173	219	26.4	8.7e-06	1	CL0264	-	247	10
tissues_transcript_30248.8	2	55	1	56	PF03657.14	UPF0113	Domain	26	71	72	42.3	6.6e-11	1	CL0178	+	3	168
tissues_transcript_30274.21	7	75	6	77	PF07717.17	OB_NTP_bind	Domain	2	58	83	36.6	4.6e-09	1	CL0021	+	1391	1604
tissues_transcript_30297.53	38	151	32	152	PF00078.28	RVT_1	Family	2	112	222	70.9	1.1e-19	1	CL0027	-	395	35
tissues_transcript_30299.5	6	56	3	56	PF01137.22	RTC	Domain	173	222	222	25.7	5.6e-06	1	CL0290	+	9	168
tissues_transcript_30334.4	2	48	1	48	PF01169.20	UPF0016	Family	29	75	75	39.6	4.8e-10	1	CL0292	+	140	281
tissues_transcript_30400.1	1	34	1	47	PF01885.17	PTS_2-RNA	Family	55	87	180	33.3	4.8e-08	1	CL0084	+	187	325
tissues_transcript_30433.4	7	41	1	42	PF00155.22	Aminotran_1_2	Domain	296	334	363	20.7	0.0002	1	CL0061	+	409	532
tissues_transcript_30467.2	2	29	2	30	PF00036.33	EF-hand_1	Domain	1	28	29	36.1	2.3e-09	1	CL0220	+	5	89
tissues_transcript_30664.2	19	66	19	68	PF13041.7	PPR_2	Repeat	1	48	50	48.4	8e-13	1	CL0020	+	232	379
tissues_transcript_30664.5	12	56	8	56	PF13041.7	PPR_2	Repeat	6	50	50	51.1	1.2e-13	1	CL0020	+	24	168
tissues_transcript_30704.3	12	65	12	68	PF02773.17	S-AdoMet_synt_C	Domain	1	55	138	78.1	6.1e-22	1	No_clan	+	35	203
tissues_transcript_30708.2	11	39	6	42	PF13920.7	zf-C3HC4_3	Domain	14	46	50	30	3.5e-07	1	CL0229	+	118	226
tissues_transcript_30737.15	25	65	25	69	PF13966.7	zf-RVT	Domain	1	41	85	29.3	1.1e-06	1	No_clan	+	432	564
tissues_transcript_30778.1	27	78	3	78	PF14299.7	PP2	Family	97	146	146	59.9	2.8e-16	1	No_clan	+	7	232
tissues_transcript_30831.1	7	79	3	81	PF00574.24	CLP_protease	Domain	108	179	182	70.9	1.2e-19	1	CL0127	+	7	241
tissues_transcript_30841.31	7	84	4	84	PF07137.12	VDE	Domain	165	237	237	82.1	4.4e-23	1	CL0116	-	265	25
tissues_transcript_30841.36	4	43	3	45	PF07137.12	VDE	Domain	7	45	237	30.4	2.6e-07	1	CL0116	-	1016	890
tissues_transcript_30841.44	6	139	4	163	PF07137.12	VDE	Domain	40	174	237	199.5	5.7e-59	1	CL0116	-	822	345
tissues_transcript_30851.5	24	61	22	61	PF00400.33	WD40	Repeat	3	38	38	31.3	2.5e-07	1	CL0186	+	65	182
tissues_transcript_30882.4	2	39	1	39	PF08576.11	DUF1764	Family	63	100	100	71.1	1.2e-19	1	No_clan	+	3	117
tissues_transcript_30898.1	2	69	1	73	PF01095.20	Pectinesterase	Family	29	95	298	53.4	1.6e-14	1	CL0268	+	1	217
tissues_transcript_31004.5	2	37	1	38	PF18346.2	SH3_15	Domain	33	67	68	39.1	7.1e-10	1	CL0010	+	39	150
tissues_transcript_31020.1	1	32	1	44	PF00071.23	Ras	Domain	59	90	162	27.5	2e-06	1	CL0023	+	1	130
tissues_transcript_31020.11	2	73	1	76	PF00071.23	Ras	Domain	87	158	162	66.5	2e-18	1	CL0023	+	81	306
tissues_transcript_31138.4	2	51	1	51	PF03070.17	TENA_THI-4	Family	160	209	210	29.1	8e-07	1	CL0230	+	2	152
tissues_transcript_31173.1	15	64	4	64	PF01179.21	Cu_amine_oxid	Domain	352	402	412	68.5	4.9e-19	1	CL0103	+	10	190
tissues_transcript_31176.1	53	89	42	99	PF00168.31	C2	Domain	39	74	103	25.1	1.6e-05	1	CL0154	+	124	295
tissues_transcript_31185.5	2	31	1	32	PF00504.22	Chloroa_b-bind	Family	131	160	161	38.9	1.2e-09	1	No_clan	+	3	96
tissues_transcript_31304.5	7	38	3	50	PF06422.13	PDR_CDR	Family	39	70	92	21.3	0.00019	1	CL0181	+	9	150
tissues_transcript_31379.2	1	28	1	29	PF00036.33	EF-hand_1	Domain	1	28	29	34.5	8e-09	1	CL0220	+	3	87
tissues_transcript_31478.7	2	79	1	82	PF00406.23	ADK	Domain	18	96	151	77.8	9e-22	1	CL0023	+	44	287
tissues_transcript_31484.3	2	27	1	28	PF11820.9	DUF3339	Family	41	66	67	34.5	1.7e-08	1	No_clan	+	3	84
tissues_transcript_31517.3	1	33	1	36	PF00153.28	Mito_carr	Family	62	94	97	32	8.7e-08	1	No_clan	+	2	107
tissues_transcript_31563.1	3	64	1	64	PF02672.16	CP12	Family	8	70	70	91	5.8e-26	1	No_clan	+	1	190
tissues_transcript_31712.3	1	35	1	37	PF01592.17	NifU_N	Family	92	127	129	26.3	6.6e-06	1	CL0233	+	454	562
tissues_transcript_31816.23	9	36	9	36	PF14244.7	Retrotran_gag_3	Family	21	48	48	26.9	3.1e-06	1	CL0523	-	547	466
tissues_transcript_31846.1	3	52	2	53	PF04927.13	SMP	Family	9	58	59	64.3	1e-17	1	No_clan	+	4	157
tissues_transcript_31870.41	90	227	85	227	PF14111.7	DUF4283	Domain	6	145	145	96.5	1e-27	1	No_clan	-	2041	1615
tissues_transcript_31909.2	5	67	2	68	PF00210.25	Ferritin	Domain	56	117	142	26	7.5e-06	1	CL0044	+	145	343
tissues_transcript_31980.30	2	68	1	68	PF04827.15	Plant_tran	Family	4	71	205	104.3	6.2e-30	1	CL0219	-	697	496
tissues_transcript_31980.31	1	131	1	133	PF04827.15	Plant_tran	Family	73	203	205	211	1.4e-62	1	CL0219	-	490	94
tissues_transcript_31990.32	10	64	5	64	PF13966.7	zf-RVT	Domain	30	85	85	41.3	2e-10	1	No_clan	-	504	327
tissues_transcript_32003.1	4	46	2	60	PF00190.23	Cupin_1	Domain	87	130	151	26.4	4.3e-06	1	CL0029	+	4	178
tissues_transcript_32062.6	25	75	17	75	PF00232.19	Glyco_hydro_1	Domain	395	445	453	64.6	5.8e-18	1	CL0058	+	141	315
tissues_transcript_32328.1	1	62	1	76	PF01987.18	AIM24	Family	121	182	202	45.2	9.2e-12	1	CL0029	+	1	226
tissues_transcript_32508.24	7	49	7	49	PF02468.16	PsbN	Family	1	43	43	79.8	9.6e-23	1	No_clan	+	1934	2060
tissues_transcript_32508.40	43	94	43	94	PF00737.21	PsbH	Family	1	52	52	106.7	3.5e-31	1	No_clan	-	1768	1615
tissues_transcript_32508.61	6	33	6	34	PF01405.18	PsbT	Family	1	28	29	66	1.8e-18	1	No_clan	-	2238	2154
tissues_transcript_32508.71	37	225	36	225	PF00033.20	Cytochrome_B	Domain	2	189	189	285.2	2.3e-85	1	CL0328	-	708	141
tissues_transcript_32544.1	1	61	1	64	PF00106.26	adh_short	Domain	129	189	195	68.8	4.3e-19	1	CL0063	+	1	190
tissues_transcript_32637.1	2	77	1	79	PF00115.21	COX1	Family	295	370	432	93.4	1.4e-26	1	No_clan	+	1	235
tissues_transcript_32647.3	4	42	3	43	PF04263.17	TPK_catalytic	Domain	41	78	121	38	1.5e-09	1	No_clan	+	448	568
tissues_transcript_32647.15	13	60	11	61	PF04263.17	TPK_catalytic	Domain	3	41	121	44.7	1.2e-11	1	No_clan	+	303	453
tissues_transcript_32647.17	35	101	35	101	PF04265.15	TPK_B1_binding	Domain	1	70	70	69.9	1.1e-19	1	No_clan	+	741	939
tissues_transcript_32710.16	43	82	42	82	PF08263.13	LRRNT_2	Family	2	41	41	39.9	4e-10	1	No_clan	+	126	246
tissues_transcript_32781.1	4	74	2	74	PF03703.15	bPH_2	Domain	3	80	80	52.5	4.3e-14	1	CL0266	+	4	220
tissues_transcript_32785.5	6	45	2	45	PF07714.18	PK_Tyr_Ser-Thr	Domain	220	259	259	26.9	2.7e-06	1	CL0016	+	6	135
tissues_transcript_32997.6	11	87	2	87	PF03151.17	TPT	Family	214	290	290	112.6	2.2e-32	1	CL0184	+	6	261
tissues_transcript_33071.5	1	43	1	43	PF00010.27	HLH	Domain	9	54	54	38	1.3e-09	1	No_clan	+	3	129
tissues_transcript_33115.1	1	53	1	58	PF00067.23	p450	Domain	408	458	463	30.1	2.1e-07	1	No_clan	+	1	172
tissues_transcript_33375.1	3	39	1	39	PF02431.16	Chalcone	Domain	167	203	203	41.1	1.3e-10	1	CL0560	+	1	115
tissues_transcript_33540.9	8	79	1	82	PF00248.22	Aldo_ket_red	Domain	220	288	291	42.4	5e-11	1	No_clan	+	335	578
tissues_transcript_33559.17	16	57	15	66	PF00069.26	Pkinase	Domain	165	205	264	37	2.3e-09	1	CL0016	+	1271	1424
tissues_transcript_33627.7	20	50	14	53	PF02953.16	zf-Tim10_DDP	Domain	31	61	64	34.9	8.4e-09	1	No_clan	+	294	411
tissues_transcript_33749.10	44	74	6	76	PF11152.9	CCB2_CCB4	Family	133	163	195	26.1	4.5e-06	1	CL0161	+	1498	1708
tissues_transcript_33749.12	3	40	2	41	PF11152.9	CCB2_CCB4	Family	157	194	195	41.6	8e-11	1	CL0161	+	1882	1999
tissues_transcript_33749.35	5	131	2	138	PF11152.9	CCB2_CCB4	Family	24	140	195	83.3	1.4e-23	1	CL0161	+	1155	1563
tissues_transcript_33791.1	3	84	1	85	PF13456.7	RVT_3	Domain	16	98	124	37.8	1.4e-09	1	CL0219	+	1	253
tissues_transcript_33791.3	1	49	1	50	PF07727.15	RVT_2	Family	89	137	243	45.3	8.2e-12	1	CL0027	+	388	535
tissues_transcript_33840.5	2	29	1	29	PF01599.20	Ribosomal_S27	Domain	19	44	44	57.2	1.2e-15	1	CL0167	+	3	87
tissues_transcript_33870.3	1	33	1	60	PF13242.7	Hydrolase_like	Domain	28	60	75	27.4	2.7e-06	1	CL0137	+	2	179
tissues_transcript_33946.2	4	42	1	43	PF13966.7	zf-RVT	Domain	14	52	85	28.3	2.1e-06	1	No_clan	+	256	382
tissues_transcript_34004.4	8	125	5	145	PF00067.23	p450	Domain	318	438	463	106.9	1.1e-30	1	No_clan	+	269	689
tissues_transcript_34004.6	9	74	2	93	PF00067.23	p450	Domain	233	303	463	34.4	1e-08	1	No_clan	+	6	279
tissues_transcript_34133.25	22	208	9	210	PF00069.26	Pkinase	Domain	82	259	264	105.2	3.7e-30	1	CL0016	-	637	34
tissues_transcript_34143.19	8	129	8	129	PF00238.20	Ribosomal_L14	Domain	1	122	122	170.7	1.1e-50	1	No_clan	-	1086	723
tissues_transcript_34143.20	6	136	6	136	PF00410.20	Ribosomal_S8	Domain	1	126	126	141.8	1.1e-41	1	No_clan	-	555	165
tissues_transcript_34193.2	17	40	17	43	PF05003.13	DUF668	Family	1	24	89	27.9	2.5e-06	1	No_clan	+	178	256
tissues_transcript_34213.1	14	51	2	52	PF09118.12	DUF1929	Domain	60	97	98	52.7	4e-14	1	CL0159	+	4	154
tissues_transcript_34261.1	3	39	2	39	PF12023.9	DUF3511	Family	9	45	45	69	2.3e-19	1	No_clan	+	4	115
tissues_transcript_34328.4	2	65	1	66	PF03514.15	GRAS	Family	309	373	374	64.3	9.3e-18	1	CL0063	+	3	198
tissues_transcript_34414.8	41	75	27	86	PF03656.14	Pam16	Family	75	111	127	36.1	5.5e-09	1	CL0392	+	464	641
tissues_transcript_34449.1	1	44	1	45	PF04674.13	Phi_1	Family	231	275	276	44.4	1.3e-11	1	No_clan	+	1	133
tissues_transcript_34457.6	1	41	1	55	PF03171.21	2OG-FeII_Oxy	Domain	41	75	101	22.3	0.00014	1	CL0029	+	3	165
tissues_transcript_34555.5	38	104	38	104	PF11341.9	DUF3143	Family	1	65	65	78	5.6e-22	1	No_clan	+	114	312
tissues_transcript_34578.6	1	43	1	44	PF12617.9	LdpA_C	Family	144	186	187	25.3	1e-05	1	No_clan	+	3	132
tissues_transcript_34613.28	30	60	30	60	PF05115.15	PetL	Family	1	31	31	50.8	1.2e-13	1	No_clan	-	814	724
tissues_transcript_34613.30	13	48	13	48	PF02529.16	PetG	Family	1	36	36	77.9	3.8e-22	1	No_clan	-	544	439
tissues_transcript_34662.43	40	104	37	112	PF13456.7	RVT_3	Domain	43	107	124	24.3	2.2e-05	1	CL0219	-	291	66
tissues_transcript_34700.3	2	19	1	19	PF08031.13	BBE	Domain	29	46	46	30.3	3.4e-07	1	CL0277	+	3	57
tissues_transcript_34758.3	2	43	1	43	PF14432.7	DYW_deaminase	Family	86	127	127	49.1	4.8e-13	1	CL0109	+	3	129
tissues_transcript_34844.4	2	76	1	80	PF01125.18	G10	Domain	18	92	146	83.8	9.5e-24	1	No_clan	+	2	239
tissues_transcript_34844.5	1	40	1	40	PF01125.18	G10	Domain	105	146	146	48.5	7.5e-13	1	No_clan	+	269	386
tissues_transcript_34849.3	1	23	1	24	PF03441.15	FAD_binding_7	Domain	91	113	203	22.8	5.2e-05	1	No_clan	+	538	607
tissues_transcript_34978.1	2	28	1	28	PF02943.16	FeThRed_B	Domain	80	106	106	24.5	2.2e-05	1	No_clan	+	1	82
tissues_transcript_35029.35	1	29	1	29	PF01788.18	PsbJ	Family	11	39	39	44.2	1.3e-11	1	No_clan	-	1010	926
tissues_transcript_35061.1	11	49	8	51	PF02779.25	Transket_pyr	Domain	132	172	178	25.8	7.5e-06	1	CL0254	+	55	184
tissues_transcript_35063.1	2	55	1	55	PF07019.13	Rab5ip	Family	27	83	83	41.8	1.2e-10	1	No_clan	+	1	163
tissues_transcript_35149.11	22	43	22	44	PF02416.17	TatA_B_E	Family	1	22	53	22.4	5.6e-05	1	No_clan	+	648	714
tissues_transcript_35157.12	1	55	1	56	PF00155.22	Aminotran_1_2	Domain	101	161	363	21.1	0.00015	1	CL0061	+	623	788
tissues_transcript_35170.6	4	28	1	28	PF12678.8	zf-rbx1	Domain	31	55	55	41.4	1.3e-10	1	CL0229	+	3	84
tissues_transcript_35231.2	2	77	1	77	PF13966.7	zf-RVT	Domain	10	85	85	57.2	2.1e-15	1	No_clan	+	268	496
tissues_transcript_35274.5	31	80	22	87	PF01485.22	IBR	Domain	3	56	62	33.6	3.5e-08	1	CL0229	+	332	527
tissues_transcript_35438.8	3	44	1	44	PF04483.13	DUF565	Family	22	60	60	52.6	4.7e-14	1	No_clan	+	3	132
tissues_transcript_35443.7	2	31	1	33	PF03081.16	Exo70	Family	299	328	373	29.7	3.4e-07	1	CL0295	+	3	99
tissues_transcript_35460.8	31	94	31	95	PF06880.12	DUF1262	Family	1	62	99	64.8	7.6e-18	1	No_clan	-	197	5
tissues_transcript_35473.1	25	71	25	71	PF00304.21	Gamma-thionin	Domain	1	47	47	65.1	5.1e-18	1	CL0054	+	103	241
tissues_transcript_35481.25	8	82	8	89	PF13966.7	zf-RVT	Domain	1	76	85	57.9	1.3e-15	1	No_clan	-	576	333
tissues_transcript_35509.2	1	60	1	60	PF02201.19	SWIB	Domain	14	74	74	87.1	5.4e-25	1	No_clan	+	2	179
tissues_transcript_35578.8	38	89	37	89	PF02238.16	COX7a	Family	2	53	53	48.7	7.7e-13	1	No_clan	+	111	267
tissues_transcript_35590.21	20	44	5	46	PF13242.7	Hydrolase_like	Domain	21	45	75	26.9	4e-06	1	CL0137	+	642	765
tissues_transcript_35631.3	2	18	1	20	PF15805.6	SCNM1_acidic	Family	27	43	47	36.9	2.1e-09	1	No_clan	+	3	60
tissues_transcript_35671.4	3	47	1	47	PF03763.14	Remorin_C	Family	63	107	107	40	2.9e-10	1	No_clan	+	3	141
tissues_transcript_35676.12	2	94	1	96	PF16213.6	DCB	Family	8	103	175	86.9	1.3e-24	1	No_clan	+	137	422
tissues_transcript_35685.7	34	93	32	99	PF13450.7	NAD_binding_8	Domain	3	62	68	47.2	2e-12	1	CL0063	+	95	296
tissues_transcript_35739.1	11	47	7	49	PF00112.24	Peptidase_C1	Domain	179	216	218	52.6	6.5e-14	1	CL0125	+	19	145
tissues_transcript_35787.11	7	46	5	46	PF13259.7	DUF4050	Family	144	183	183	53.6	3.5e-14	1	No_clan	+	611	734
tissues_transcript_35787.14	19	86	17	125	PF13259.7	DUF4050	Family	3	68	183	35.8	9.7e-09	1	No_clan	+	354	678
tissues_transcript_35840.1	4	43	2	46	PF16186.6	Arm_3	Family	5	44	53	32.7	4.1e-08	1	CL0020	+	4	136
tissues_transcript_35857.4	1	30	1	31	PF04419.15	4F5	Disordered	7	36	38	26.5	9e-06	1	No_clan	+	2	92
tissues_transcript_35858.51	34	333	34	335	PF00124.20	Photo_RC	Family	1	258	260	328.2	3e-98	1	No_clan	-	2590	1687
tissues_transcript_35858.71	1	170	1	171	PF01824.19	MatK_N	Family	1	170	331	247.3	3.2e-73	1	No_clan	-	515	5
tissues_transcript_35871.2	1	65	1	65	PF03690.14	UPF0160	Family	254	318	318	97.1	1.6e-27	1	No_clan	+	2	194
tissues_transcript_35937.4	1	66	1	69	PF00232.19	Glyco_hydro_1	Domain	22	86	453	85.8	2e-24	1	CL0058	+	3	207
tissues_transcript_36008.22	6	36	4	41	PF13873.7	Myb_DNA-bind_5	Domain	41	71	78	22.2	0.0001	1	CL0123	-	135	24
tissues_transcript_36099.1	2	58	1	59	PF07983.14	X8	Domain	16	75	76	56.2	4.2e-15	1	No_clan	+	1	175
tissues_transcript_36123.6	37	68	34	68	PF00304.21	Gamma-thionin	Domain	16	47	47	40.7	2.1e-10	1	CL0054	+	102	204
tissues_transcript_36156.1	4	41	1	43	PF14368.7	LTP_2	Family	54	93	97	26	7.7e-06	1	CL0482	+	1	127
tissues_transcript_36209.33	1	69	1	70	PF17917.2	RT_RNaseH	Domain	35	104	105	43.2	4e-11	1	CL0219	-	845	638
tissues_transcript_36243.1	1	64	1	64	PF01596.18	Methyltransf_3	Domain	147	204	204	73.2	1.7e-20	1	CL0063	+	1	190
tissues_transcript_36342.1	1	84	1	84	PF03514.15	GRAS	Family	291	374	374	78.5	4.7e-22	1	CL0063	+	1	250
tissues_transcript_36360.3	1	56	1	56	PF17684.2	SCAB-PH	Domain	53	108	108	97.7	4.2e-28	1	CL0266	+	2	167
tissues_transcript_36540.5	17	116	5	127	PF02535.23	Zip	Family	137	238	333	68.8	4.7e-19	1	CL0184	+	15	381
tissues_transcript_36617.2	2	56	1	57	PF01981.17	PTH2	Family	56	115	116	44.1	2.3e-11	1	CL0305	+	2	170
tissues_transcript_36620.3	9	29	2	29	PF02672.16	CP12	Family	50	70	70	29.8	7.2e-07	1	No_clan	+	5	86
tissues_transcript_36641.4	11	46	6	47	PF14008.7	Metallophos_C	Domain	26	60	63	37.3	3.8e-09	1	No_clan	+	116	239
tissues_transcript_36708.16	19	76	7	96	PF04054.16	Not1	Family	36	93	369	64.9	6.2e-18	1	No_clan	+	108	375
tissues_transcript_36708.17	2	65	1	65	PF04054.16	Not1	Family	92	155	369	100.2	1.1e-28	1	No_clan	+	399	591
tissues_transcript_36720.5	9	25	8	25	PF00098.24	zf-CCHC	Domain	2	18	18	41	1.1e-10	1	CL0511	+	194	245
tissues_transcript_36840.6	5	70	2	71	PF11317.9	DUF3119	Family	60	125	126	108.9	2e-31	1	No_clan	+	6	213
tissues_transcript_36843.5	2	39	1	68	PF01423.23	LSM	Domain	10	47	67	40.4	1.7e-10	1	CL0527	+	3	204
tissues_transcript_36989.1	3	69	2	69	PF03330.19	DPBB_1	Domain	11	83	83	37.4	2.3e-09	1	CL0199	+	4	205
tissues_transcript_37026.1	2	41	1	41	PF01167.19	Tub	Domain	217	256	256	74	1.6e-20	1	CL0395	+	1	121
tissues_transcript_37097.5	2	52	1	53	PF02507.16	PSI_PsaF	Family	120	170	172	76	3.1e-21	1	No_clan	+	2	158
tissues_transcript_37117.8	3	64	1	64	PF00808.24	CBFD_NFYB_HMF	Domain	5	65	65	73	1.8e-20	1	CL0012	+	1051	1240
tissues_transcript_37133.5	12	42	12	56	PF13445.7	zf-RING_UBOX	Domain	1	36	40	26.3	5.8e-06	1	CL0229	+	694	826
tissues_transcript_37220.4	4	36	4	42	PF00076.23	RRM_1	Domain	1	33	70	22.5	7.7e-05	1	CL0221	+	379	493
tissues_transcript_37239.1	2	77	1	78	PF09333.12	ATG_C	Family	21	95	96	57.2	1.6e-15	1	No_clan	+	1	232
tissues_transcript_37321.1	4	19	2	19	PF00400.33	WD40	Repeat	23	38	38	19.5	0.0014	1	CL0186	+	4	55
tissues_transcript_37321.1	23	60	23	61	PF00400.33	WD40	Repeat	1	37	38	29	1.3e-06	1	CL0186	+	67	181
tissues_transcript_37377.16	57	113	49	114	PF00394.23	Cu-oxidase	Domain	70	126	159	81.3	7.9e-23	1	CL0026	-	202	7
tissues_transcript_37377.18	2	64	1	66	PF07732.16	Cu-oxidase_3	Domain	54	117	119	79.6	1.8e-22	1	CL0026	-	539	344
tissues_transcript_37386.8	4	40	1	40	PF05172.14	Nup35_RRM	Domain	41	77	101	25.8	7.8e-06	1	CL0221	+	54	171
tissues_transcript_37476.3	2	39	1	39	PF16029.6	DUF4787	Family	26	63	63	66.9	1.3e-18	1	No_clan	+	3	117
tissues_transcript_37483.17	16	75	16	75	PF02704.15	GASA	Family	1	60	60	82.3	2.1e-23	1	No_clan	+	696	873
tissues_transcript_37549.4	1	33	1	34	PF03381.16	CDC50	Family	253	285	286	28.6	9.5e-07	1	No_clan	+	3	102
tissues_transcript_37772.47	14	84	1	86	PF03732.18	Retrotrans_gag	Family	26	94	96	43.7	2.5e-11	1	CL0523	-	1040	785
tissues_transcript_37794.7	16	24	15	25	PF02178.20	AT_hook	Motif	2	10	13	17.6	0.0023	1	No_clan	+	45	75
tissues_transcript_37818.17	7	62	2	63	PF00083.25	Sugar_tr	Family	123	178	452	56	3.2e-15	1	CL0015	-	187	4
tissues_transcript_37818.25	17	135	10	142	PF00083.25	Sugar_tr	Family	11	123	452	51.9	5.7e-14	1	CL0015	-	645	249
tissues_transcript_37833.8	16	71	10	76	PF00407.20	Bet_v_1	Domain	7	62	151	30.8	2.5e-07	1	CL0209	-	263	65
tissues_transcript_37904.4	1	73	1	76	PF07011.12	Elf4	Domain	8	80	83	106.3	5.8e-31	1	No_clan	+	2	227
tissues_transcript_37963.1	3	41	1	47	PF00011.22	HSP20	Family	53	91	102	50.3	2.1e-13	1	CL0190	+	1	139
tissues_transcript_37971.24	184	221	178	221	PF00400.33	WD40	Repeat	2	38	38	22.5	0.00015	1	CL0186	-	333	204
tissues_transcript_38031.103	46	107	43	110	PF13456.7	RVT_3	Domain	18	80	124	27.7	2e-06	1	CL0219	-	3337	3136
tissues_transcript_38100.6	1	62	1	66	PF13793.7	Pribosyltran_N	Domain	36	97	116	99.9	8.6e-29	1	CL0533	+	3	198
tissues_transcript_38111.4	20	65	20	71	PF03859.17	CG-1	Domain	1	48	116	31.4	1.3e-07	1	No_clan	+	709	862
tissues_transcript_38111.10	7	47	4	49	PF03859.17	CG-1	Domain	36	76	116	65.1	4.6e-18	1	No_clan	+	2014	2149
tissues_transcript_38122.8	24	68	23	68	PF12274.9	DUF3615	Family	1	50	91	27.1	4.7e-06	1	No_clan	+	351	486
tissues_transcript_38198.7	1	24	1	24	PF06155.13	GBBH-like_N	Domain	62	85	85	33.6	4.6e-08	1	No_clan	+	3	72
tissues_transcript_38237.4	9	38	2	49	PF07343.12	DUF1475	Family	180	209	236	31	2.1e-07	1	No_clan	+	409	550
tissues_transcript_38237.18	1	19	1	22	PF07343.12	DUF1475	Family	164	182	236	28.1	1.6e-06	1	No_clan	+	68	131
tissues_transcript_38237.35	18	74	8	75	PF07343.12	DUF1475	Family	178	234	236	63.3	2.9e-17	1	No_clan	+	2579	2780
tissues_transcript_38237.44	30	67	26	67	PF07343.12	DUF1475	Family	6	43	236	47.6	1.8e-12	1	No_clan	+	870	993
tissues_transcript_38260.7	3	46	1	46	PF04885.14	Stig1	Family	96	139	139	50	4.1e-13	1	No_clan	+	3	138
tissues_transcript_38278.6	1	41	1	41	PF02843.17	GARS_C	Domain	52	92	92	52.7	4.3e-14	1	CL0105	+	3	123
tissues_transcript_38289.7	5	69	1	69	PF00394.23	Cu-oxidase	Domain	57	121	159	80.9	1.1e-22	1	CL0026	-	209	5
tissues_transcript_38291.5	13	70	2	74	PF04133.15	Vps55	Family	57	114	119	53.3	2.3e-14	1	No_clan	+	466	682
tissues_transcript_38306.1	10	50	2	71	PF07478.14	Dala_Dala_lig_C	Family	145	184	204	36.1	4.8e-09	1	CL0179	+	4	211
tissues_transcript_38331.3	17	54	13	56	PF13920.7	zf-C3HC4_3	Domain	12	48	50	42.3	5.1e-11	1	CL0229	+	39	168
tissues_transcript_38356.22	97	173	92	175	PF14111.7	DUF4283	Domain	6	83	145	37.9	1.2e-09	1	No_clan	-	286	37
tissues_transcript_38398.11	1	51	1	52	PF00564.25	PB1	Domain	32	83	84	34.7	1.3e-08	1	CL0072	-	414	261
tissues_transcript_38459.5	16	84	1	89	PF02518.27	HATPase_c	Domain	35	109	112	32.3	1.1e-07	1	CL0025	+	2	266
tissues_transcript_38497.1	51	85	23	85	PF01795.20	Methyltransf_5	Family	275	309	309	36.5	3.7e-09	1	CL0063	+	67	253
tissues_transcript_38502.28	106	163	106	163	PF08031.13	BBE	Domain	1	46	46	66.4	1.8e-18	1	CL0277	-	961	790
tissues_transcript_38504.2	1	51	1	51	PF04674.13	Phi_1	Family	226	276	276	77.1	1.4e-21	1	No_clan	+	2	152
tissues_transcript_38543.4	3	43	1	49	PF12755.8	Vac14_Fab1_bd	Family	22	62	97	23.4	6.9e-05	1	CL0020	+	200	344
tissues_transcript_38572.14	22	65	14	72	PF02705.17	K_trans	Family	128	171	534	46.5	1.9e-12	1	CL0062	+	747	921
tissues_transcript_38974.1	2	31	1	46	PF03094.16	Mlo	Family	337	366	483	41.3	6.3e-11	1	No_clan	+	1	136
tissues_transcript_38974.3	11	40	3	47	PF03094.16	Mlo	Family	374	403	483	22.7	2.8e-05	1	No_clan	+	244	376
tissues_transcript_38974.4	15	36	10	39	PF03094.16	Mlo	Family	402	423	483	26.6	1.8e-06	1	No_clan	+	421	508
tissues_transcript_38974.5	4	42	1	69	PF03094.16	Mlo	Family	418	456	483	38.5	4.5e-10	1	No_clan	+	550	754
tissues_transcript_39004.7	3	46	3	46	PF01107.19	MP	Family	104	147	191	26.4	4.5e-06	1	CL0571	+	1237	1366
tissues_transcript_39082.12	1	28	1	29	PF16940.6	Tic110	Family	134	161	574	36.4	2.2e-09	1	No_clan	+	1067	1151
tissues_transcript_39142.11	24	61	13	61	PF04554.14	Extensin_2	Family	13	58	58	20.9	0.00028	1	No_clan	-	164	20
tissues_transcript_39254.10	23	57	21	58	PF00011.22	HSP20	Family	45	79	102	26.5	5.6e-06	1	CL0190	+	519	630
tissues_transcript_39264.20	5	53	1	54	PF13966.7	zf-RVT	Domain	31	79	85	33.6	4.7e-08	1	No_clan	-	385	226
tissues_transcript_39288.3	34	94	34	100	PF09127.12	Leuk-A4-hydro_C	Family	1	66	112	30.8	2.7e-07	1	CL0020	+	334	532
tissues_transcript_39295.4	4	39	2	40	PF01241.19	PSI_PSAK	Family	31	69	70	47	1.9e-12	1	No_clan	+	6	120
tissues_transcript_39350.17	42	108	41	108	PF03181.16	BURP	Family	2	69	215	50	2.8e-13	1	No_clan	-	207	6
tissues_transcript_39366.6	1	52	1	52	PF00889.20	EF_TS	Family	161	208	208	34.5	1.6e-08	1	No_clan	+	3	156
tissues_transcript_39417.16	5	149	1	150	PF00078.28	RVT_1	Family	109	221	222	52.2	5.5e-14	1	CL0027	-	1268	821
tissues_transcript_39475.4	2	76	1	77	PF00450.23	Peptidase_S10	Domain	336	415	416	77.2	1.6e-21	1	CL0028	+	3	231
tissues_transcript_39488.1	8	53	5	60	PF07727.15	RVT_2	Family	166	211	243	37.2	2.3e-09	1	CL0027	+	139	304
tissues_transcript_39514.5	4	28	1	28	PF12678.8	zf-rbx1	Domain	31	55	55	41.4	1.3e-10	1	CL0229	+	3	84
tissues_transcript_39669.5	5	34	2	35	PF14541.7	TAXi_C	Domain	131	160	161	30.8	2.3e-07	1	CL0129	+	6	105
tissues_transcript_39721.1	2	31	1	32	PF04193.15	PQ-loop	Repeat	2	31	61	35.4	6.6e-09	1	CL0141	+	46	139
tissues_transcript_39753.23	7	46	2	54	PF05695.13	DUF825	Family	892	930	1486	49.2	1.3e-13	1	No_clan	+	231	387
tissues_transcript_39753.63	16	46	4	46	PF00410.20	Ribosomal_S8	Domain	76	106	126	27.9	1.8e-06	1	No_clan	-	229	103
tissues_transcript_39821.2	4	85	4	85	PF14768.7	RPA_interact_C	Family	1	81	81	68.9	4.2e-19	1	No_clan	+	11	254
tissues_transcript_39826.1	6	72	2	81	PF14368.7	LTP_2	Family	27	92	97	25.8	8.8e-06	1	CL0482	+	4	241
tissues_transcript_39838.1	5	36	3	36	PF01780.20	Ribosomal_L37ae	Family	54	85	85	39.6	4.2e-10	1	CL0167	+	7	106
tissues_transcript_39877.54	35	324	35	333	PF00124.20	Photo_RC	Family	1	256	260	254.1	1.2e-75	1	No_clan	-	1960	1066
tissues_transcript_39877.65	45	358	45	358	PF00421.20	PSII	Family	1	350	511	334.6	1e-99	1	No_clan	-	947	8
tissues_transcript_39935.42	158	242	158	242	PF13966.7	zf-RVT	Domain	1	85	85	60.3	2.3e-16	1	No_clan	-	1195	943
tissues_transcript_39935.43	49	166	49	166	PF13456.7	RVT_3	Domain	1	124	124	38.7	7.5e-10	1	CL0219	-	562	211
tissues_transcript_39942.1	7	45	1	46	PF05922.17	Inhibitor_I9	Domain	46	79	82	24.2	4.1e-05	1	CL0570	+	1	136
tissues_transcript_40007.15	9	70	6	70	PF07727.15	RVT_2	Family	19	79	243	43	4.1e-11	1	CL0027	+	18	210
tissues_transcript_4002.26	18	63	17	78	PF03849.15	Tfb2	Family	2	47	366	40.6	1.4e-10	1	No_clan	+	180	363
tissues_transcript_4002.31	4	65	3	65	PF03849.15	Tfb2	Family	305	366	366	96.8	1.2e-27	1	No_clan	+	1068	1254
tissues_transcript_4002.32	21	47	15	47	PF18307.2	Tfb2_C	Domain	42	68	68	24	3.9e-05	1	No_clan	+	1407	1503
tissues_transcript_40075.3	3	44	1	58	PF02365.16	NAM	Family	7	50	128	39.3	1.1e-09	1	No_clan	+	20	191
tissues_transcript_40186.2	2	48	1	48	PF02941.16	FeThRed_A	Domain	31	67	67	51.2	1.1e-13	1	CL0610	+	2	143
tissues_transcript_40198.19	15	71	12	77	PF12619.9	MCM2_N	Family	3	59	153	42.8	6.5e-11	1	No_clan	-	329	134
tissues_transcript_40262.7	2	93	1	94	PF02889.17	Sec63	Family	162	254	256	75.2	4.5e-21	1	No_clan	+	3	282
tissues_transcript_40349.1	67	147	49	148	PF02517.17	CPBP	Family	10	91	92	74.8	5.2e-21	1	CL0472	+	265	562
tissues_transcript_40398.2	15	51	6	58	PF00484.20	Pro_CA	Domain	39	74	156	43.6	3.6e-11	1	No_clan	+	74	230
tissues_transcript_40521.32	33	73	32	73	PF00514.24	Arm	Repeat	2	41	41	36.9	2.4e-09	1	CL0020	-	1112	989
tissues_transcript_40521.32	76	114	75	115	PF00514.24	Arm	Repeat	2	40	41	47.8	9.4e-13	1	CL0020	-	983	863
tissues_transcript_40521.32	117	158	117	158	PF00514.24	Arm	Repeat	1	41	41	28.4	1.2e-06	1	CL0020	-	857	734
tissues_transcript_40521.32	171	199	169	199	PF00514.24	Arm	Repeat	13	41	41	31.8	1e-07	1	CL0020	-	701	611
tissues_transcript_40521.32	202	240	201	241	PF00514.24	Arm	Repeat	2	40	41	25.3	1.1e-05	1	CL0020	-	605	485
tissues_transcript_40521.32	243	284	243	284	PF00514.24	Arm	Repeat	1	41	41	42.1	5.6e-11	1	CL0020	-	479	356
tissues_transcript_40521.32	286	325	286	326	PF00514.24	Arm	Repeat	1	40	41	38.7	6.5e-10	1	CL0020	-	350	230
tissues_transcript_40521.32	330	367	329	369	PF00514.24	Arm	Repeat	2	39	41	27.8	1.8e-06	1	CL0020	-	221	101
tissues_transcript_40521.35	56	103	55	117	PF01749.21	IBB	Family	6	51	89	48.5	9.2e-13	1	CL0020	-	1287	1101
tissues_transcript_40577.1	1	45	1	45	PF03997.13	VPS28	Family	145	189	189	46	4.6e-12	1	CL0596	+	1	133
tissues_transcript_40656.1	6	40	5	40	PF05553.12	DUF761	Family	2	36	36	61.1	5.2e-17	1	No_clan	+	13	118
tissues_transcript_40692.1	1	43	1	49	PF07712.13	SURNod19	Domain	197	239	377	53.1	2.2e-14	1	No_clan	+	1	145
tissues_transcript_40755.23	40	131	15	133	PF14111.7	DUF4283	Domain	33	125	145	65	5.1e-18	1	No_clan	-	567	213
tissues_transcript_40852.2	17	51	8	54	PF04755.13	PAP_fibrillin	Family	160	194	198	32.9	6e-08	1	No_clan	+	292	430
tissues_transcript_40852.6	2	76	1	78	PF04755.13	PAP_fibrillin	Family	91	171	198	34.5	1.9e-08	1	No_clan	+	126	357
tissues_transcript_40934.1	1	44	1	54	PF03069.16	FmdA_AmdA	Family	298	341	373	49.9	2.1e-13	1	No_clan	+	1	160
tissues_transcript_40934.11	1	36	1	36	PF03069.16	FmdA_AmdA	Family	338	373	373	43.7	1.6e-11	1	No_clan	+	186	291
tissues_transcript_41021.7	1	51	1	52	PF03727.17	Hexokinase_2	Domain	190	240	241	53.8	1.8e-14	1	CL0108	+	3	156
tissues_transcript_41076.8	3	52	1	52	PF16363.6	GDP_Man_Dehyd	Domain	283	332	332	28.3	1.2e-06	1	CL0063	+	3	156
tissues_transcript_41093.3	5	59	2	61	PF04654.13	DUF599	Family	154	208	210	61.3	8.7e-17	1	No_clan	+	5	182
tissues_transcript_41123.1	28	82	15	83	PF06876.13	SCRL	Domain	16	66	67	23.5	4.7e-05	1	CL0054	+	85	289
tissues_transcript_41303.63	17	61	4	63	PF00899.22	ThiF	Domain	23	68	244	48.2	8.7e-13	1	CL0063	-	2514	2337
tissues_transcript_41311.17	32	62	31	64	PF00515.29	TPR_1	Repeat	2	32	34	37.7	1.1e-09	1	CL0020	+	554	653
tissues_transcript_41315.7	39	62	29	62	PF13259.7	DUF4050	Family	160	183	183	27.1	4.8e-06	1	No_clan	+	114	213
tissues_transcript_41417.1	15	64	15	64	PF07797.15	DUF1639	Family	1	50	50	91.5	2.3e-26	1	No_clan	+	43	190
tissues_transcript_41435.10	36	82	36	82	PF00304.21	Gamma-thionin	Domain	1	47	47	65.6	3.5e-18	1	CL0054	+	680	818
tissues_transcript_41633.4	2	33	1	33	PF04864.14	Alliinase_C	Domain	175	206	363	50.8	1.1e-13	1	CL0061	+	238	334
tissues_transcript_41633.10	4	40	1	72	PF04864.14	Alliinase_C	Domain	206	242	363	27.5	1.3e-06	1	CL0061	+	324	537
tissues_transcript_41679.66	2	43	1	48	PF03732.18	Retrotrans_gag	Family	34	74	96	26.7	5.2e-06	1	CL0523	-	695	554
tissues_transcript_41854.20	53	81	8	87	PF01633.21	Choline_kinase	Family	164	192	213	31.7	1.1e-07	1	CL0016	-	949	712
tissues_transcript_42023.4	1	29	1	30	PF13041.7	PPR_2	Repeat	21	49	50	30.8	2.6e-07	1	CL0020	+	3	90
tissues_transcript_42145.1	3	39	1	40	PF01929.18	Ribosomal_L14e	Family	38	74	75	53.4	2.7e-14	1	CL0107	+	1	118
tissues_transcript_42235.16	43	82	42	82	PF02533.16	PsbK	Family	2	41	41	80.2	8.7e-23	1	No_clan	-	888	768
tissues_transcript_42235.25	23	57	23	58	PF02532.15	PsbI	Family	1	35	36	84.2	4.3e-24	1	No_clan	-	298	193
tissues_transcript_42276.2	1	45	1	46	PF14111.7	DUF4283	Domain	100	144	145	34.4	1.5e-08	1	No_clan	+	184	319
tissues_transcript_42305.9	5	45	4	47	PF14990.7	DUF4516	Family	2	44	46	60.5	9.8e-17	1	No_clan	+	12	141
tissues_transcript_42330.5	2	31	1	34	PF00153.28	Mito_carr	Family	65	94	97	22.4	8.7e-05	1	No_clan	+	3	102
tissues_transcript_42381.9	12	51	6	52	PF14634.7	zf-RING_5	Domain	15	43	44	30.7	2.3e-07	1	CL0229	+	219	357
tissues_transcript_42659.11	34	51	34	56	PF00560.34	LRR_1	Repeat	1	18	23	13.6	0.076	1	CL0022	+	101	167
tissues_transcript_42763.13	32	63	9	64	PF08620.11	RPAP1_C	Family	25	56	69	21.5	0.00016	1	No_clan	-	311	146
tissues_transcript_42883.46	8	68	4	84	PF04765.14	DUF616	Family	90	150	314	78.4	5.7e-22	1	No_clan	-	1076	836
tissues_transcript_42899.5	11	45	3	55	PF01780.20	Ribosomal_L37ae	Family	9	42	85	48.1	9.4e-13	1	CL0167	+	814	970
tissues_transcript_42899.25	8	39	4	40	PF01780.20	Ribosomal_L37ae	Family	37	68	85	39.5	4.5e-10	1	CL0167	+	1008	1116
tissues_transcript_42903.31	103	217	103	218	PF13456.7	RVT_3	Domain	1	123	124	44.3	1.4e-11	1	CL0219	-	978	633
tissues_transcript_42983.28	1	45	1	47	PF13976.7	gag_pre-integrs	Domain	22	65	67	31.1	1.5e-07	1	No_clan	-	944	806
tissues_transcript_43071.2	21	74	1	80	PF04258.14	Peptidase_A22B	Family	145	200	284	39.9	3.4e-10	1	CL0130	+	217	454
tissues_transcript_43071.7	6	63	2	64	PF04258.14	Peptidase_A22B	Family	90	145	284	23.9	2.6e-05	1	CL0130	+	92	278
tissues_transcript_43116.3	1	40	1	41	PF00179.27	UQ_con	Domain	100	139	140	33.8	2.4e-08	1	CL0208	+	71	191
tissues_transcript_43192.21	1	42	1	44	PF00225.24	Kinesin	Domain	233	274	333	38.8	5.3e-10	1	CL0023	+	1451	1580
tissues_transcript_43285.6	2	72	1	94	PF07779.13	Cas1_AcylT	Domain	408	473	478	46.4	2.5e-12	1	CL0316	+	3	282
tissues_transcript_43293.6	6	32	4	32	PF01194.18	RNA_pol_N	Domain	33	59	59	45.8	5.8e-12	1	No_clan	+	817	901
tissues_transcript_43293.9	11	42	11	54	PF01194.18	RNA_pol_N	Domain	1	32	59	51.8	7.3e-14	1	No_clan	+	32	161
tissues_transcript_43309.2	6	56	3	82	PF03514.15	GRAS	Family	16	66	374	36.9	2e-09	1	CL0063	+	115	352
tissues_transcript_43336.7	6	69	1	72	PF11698.9	V-ATPase_H_C	Family	49	114	117	66	3.2e-18	1	CL0020	+	335	548
tissues_transcript_43336.11	19	60	19	60	PF11698.9	V-ATPase_H_C	Family	1	42	117	50.4	2.1e-13	1	CL0020	+	216	339
tissues_transcript_43355.11	32	74	27	79	PF00225.24	Kinesin	Domain	233	275	333	38.2	7.7e-10	1	CL0023	+	1834	1990
tissues_transcript_43412.10	15	64	6	73	PF09809.10	MRP-L27	Family	9	58	113	51.3	9.3e-14	1	No_clan	+	18	219
tissues_transcript_43446.9	34	117	30	118	PF14111.7	DUF4283	Domain	15	97	145	37.3	1.8e-09	1	No_clan	-	294	30
tissues_transcript_43490.3	26	50	25	53	PF00805.23	Pentapeptide	Repeat	2	26	40	25.1	9.7e-06	1	CL0505	+	316	400
tissues_transcript_43490.10	1	37	1	38	PF00805.23	Pentapeptide	Repeat	3	39	40	43.3	2e-11	1	CL0505	+	381	492
tissues_transcript_43497.8	18	66	17	67	PF00628.30	PHD	Domain	2	51	52	43.1	2.9e-11	1	CL0390	+	51	201
tissues_transcript_43520.23	183	262	183	265	PF13966.7	zf-RVT	Domain	1	81	85	43.3	4.5e-11	1	No_clan	-	663	417
tissues_transcript_43583.19	12	98	11	98	PF17919.2	RT_RNaseH_2	Domain	2	89	100	77.5	6.2e-22	1	CL0219	-	367	106
tissues_transcript_43583.21	3	83	1	90	PF00078.28	RVT_1	Family	77	185	222	40.7	1.9e-10	1	CL0027	-	896	629
tissues_transcript_43661.19	98	218	98	218	PF13456.7	RVT_3	Domain	1	124	124	58.2	7.2e-16	1	CL0219	-	399	39
tissues_transcript_43738.1	1	35	1	38	PF00153.28	Mito_carr	Family	59	93	97	35.5	6.9e-09	1	No_clan	+	1	112
tissues_transcript_43776.10	22	64	3	66	PF00071.23	Ras	Domain	119	160	162	28.1	1.3e-06	1	CL0023	+	464	653
tissues_transcript_43779.1	21	58	20	64	PF14542.7	Acetyltransf_CG	Domain	33	70	79	36.5	3.8e-09	1	CL0257	+	58	190
tissues_transcript_43783.5	5	96	2	96	PF03514.15	GRAS	Family	21	115	374	54.6	8.5e-15	1	CL0063	+	113	395
tissues_transcript_18593.8	2	55	1	55	PF02683.16	DsbD	Family	159	213	213	34.8	1.5e-08	1	CL0292	+	3	165
tissues_transcript_18689.6	17	73	14	74	PF03081.16	Exo70	Family	313	372	373	41.8	7.2e-11	1	CL0295	+	102	282
tissues_transcript_18709.8	5	83	3	84	PF07575.14	Nucleopor_Nup85	Family	495	567	568	61.9	4.5e-17	1	No_clan	+	60	303
tissues_transcript_18981.3	3	28	1	28	PF13639.7	zf-RING_2	Domain	19	44	44	35.4	1e-08	1	CL0229	+	2	83
tissues_transcript_18984.4	5	97	1	98	PF00581.21	Rhodanese	Domain	15	106	107	41.1	2.1e-10	1	CL0031	+	3	294
tissues_transcript_19012.3	39	85	38	86	PF01679.18	Pmp3	Family	2	48	49	72.9	1.7e-20	1	No_clan	+	113	257
tissues_transcript_19018.1	32	60	30	63	PF02953.16	zf-Tim10_DDP	Domain	3	33	64	28.8	6.8e-07	1	No_clan	+	88	187
tissues_transcript_19018.4	51	82	32	85	PF02953.16	zf-Tim10_DDP	Domain	30	61	64	34.5	1.1e-08	1	No_clan	+	137	296
tissues_transcript_19212.8	18	66	17	67	PF00628.30	PHD	Domain	2	51	52	43.1	2.9e-11	1	CL0390	+	51	201
tissues_transcript_19330.1	37	109	37	109	PF05251.13	Ost5	Family	1	73	73	93.2	9e-27	1	No_clan	+	154	370
tissues_transcript_19478.1	1	29	1	30	PF12166.9	Piezo_RRas_bdg	Family	397	425	426	31.4	1.2e-07	1	No_clan	+	1	88
tissues_transcript_19506.1	1	67	1	77	PF04101.17	Glyco_tran_28_C	Domain	83	154	167	37.4	2.5e-09	1	CL0113	+	1	229
tissues_transcript_19681.1	21	69	20	69	PF01679.18	Pmp3	Family	2	49	49	66.2	2.2e-18	1	No_clan	+	88	235
tissues_transcript_19729.2	3	56	1	56	PF00413.25	Peptidase_M10	Domain	106	158	158	72.6	3.2e-20	1	CL0126	+	127	292
tissues_transcript_19729.6	2	35	1	42	PF00413.25	Peptidase_M10	Domain	66	102	158	29.7	5e-07	1	CL0126	+	3	126
tissues_transcript_19765.1	14	88	5	97	PF14368.7	LTP_2	Family	19	92	97	34.2	2.1e-08	1	CL0482	+	13	289
tissues_transcript_19884.3	2	54	1	66	PF01928.22	CYTH	Domain	113	165	179	42.5	6.4e-11	1	CL0273	+	2	197
tissues_transcript_19917.8	15	84	5	87	PF00190.23	Cupin_1	Domain	79	148	151	51	1.2e-13	1	CL0029	+	39	285
tissues_transcript_19954.1	1	17	1	22	PF12023.9	DUF3511	Family	21	37	45	33.9	2e-08	1	No_clan	+	1	64
tissues_transcript_19986.6	11	87	2	87	PF03151.17	TPT	Family	214	290	290	112.6	2.2e-32	1	CL0184	+	6	261
tissues_transcript_19990.4	39	85	38	86	PF01679.18	Pmp3	Family	2	48	49	72.9	1.7e-20	1	No_clan	+	113	257
tissues_transcript_20044.1	16	75	7	81	PF09809.10	MRP-L27	Family	9	68	113	71.1	6.3e-20	1	No_clan	+	19	241
tissues_transcript_20059.6	5	50	1	51	PF01344.26	Kelch_1	Repeat	9	45	46	21.6	0.00012	1	CL0186	+	2	152
tissues_transcript_20099.3	1	41	1	41	PF11931.9	DUF3449	Family	151	191	191	39.6	4.7e-10	1	CL0361	+	2	122
tissues_transcript_20189.1	2	67	1	77	PF04101.17	Glyco_tran_28_C	Domain	84	154	167	36.8	3.7e-09	1	CL0113	+	1	229
tissues_transcript_20200.6	1	40	1	43	PF00416.23	Ribosomal_S13	Family	45	83	128	29.3	9.2e-07	1	CL0303	+	3	129
tissues_transcript_20213.1	2	70	1	70	PF08571.11	Yos1	Family	7	80	80	80.4	8.6e-23	1	No_clan	+	1	208
[truncated: 899 more rows]
