# Supplementary material for: Dynamic analysis of growth characteristics, secondary metabolites accumulation, and an in-depth understanding of anthraquinones biosynthesis in Rubia cordifolia Linn
Source: Front Plant Sci. 2025 Jan 7;15:1504863. doi: 10.3389/fpls.2024.1504863 (PMC11747278; doi:10.3389/fpls.2024.1504863)
Supplement: Supplementary file 6 [file Table6.xlsx]

## Sheet: Table S6 Alternative splicing e
Supplementary Table 6 Alternative splicing events predicted in R. cordifolia
QueryName	SubjectName	QhspStart1	QhspEnd1	QhspStart2	QhspEnd2	ShspStart1	ShspEnd1	ShspStart2	ShspEnd2
tissues_transcript_66001	tissues_transcript_916	367	1780	6	367	1453	2863	156	519
tissues_transcript_1244	tissues_transcript_35480	650	2751	90	652	836	2936	7	569
tissues_transcript_72524	tissues_transcript_58828	357	1484	6	357	605	1742	56	407
tissues_transcript_62250	tissues_transcript_60194	1	1274	1271	1867	1	1276	1482	2078
tissues_transcript_10361	tissues_transcript_34976	120	1226	3	123	290	1396	1	121
tissues_transcript_29179	tissues_transcript_49536	322	1913	6	322	947	2538	274	590
tissues_transcript_30066	tissues_transcript_410	449	3033	7	448	652	3236	24	465
tissues_transcript_64723	tissues_transcript_54138	117	1009	2	118	972	1854	1	117
tissues_transcript_7527	tissues_transcript_3019	111	1515	1	111	758	2162	1	111
tissues_transcript_782	tissues_transcript_34693	1	1901	1900	2832	3	1903	2044	2976
tissues_transcript_62773	tissues_transcript_6678	1	1378	1376	1476	1	1378	1483	1583
tissues_transcript_12238	tissues_transcript_25019	103	1066	1	102	411	1374	1	102
tissues_transcript_60899	tissues_transcript_64727	522	1827	7	522	963	2270	270	790
tissues_transcript_10202	tissues_transcript_33080	120	1283	1	122	515	1652	1	122
tissues_transcript_63299	tissues_transcript_1800	10	1222	1217	2210	7	1224	1514	2511
tissues_transcript_3571	tissues_transcript_2988	316	2042	8	316	447	2173	33	341
tissues_transcript_2744	tissues_transcript_66114	245	2156	5	247	629	2539	3	244
tissues_transcript_6058	tissues_transcript_52562	525	1646	74	525	1921	3040	638	1088
tissues_transcript_7345	tissues_transcript_49470	482	1463	5	482	807	1790	97	574
tissues_transcript_40317	tissues_transcript_40883	503	1720	7	502	895	2107	18	501
tissues_transcript_6378	tissues_transcript_48439	196	1646	38	198	267	1717	7	167
tissues_transcript_5631	tissues_transcript_64797	132	1642	1	134	716	2226	171	305
tissues_transcript_1333	tissues_transcript_60399	120	2631	1	120	232	2743	1	120
tissues_transcript_118	tissues_transcript_78	180	3854	1	182	418	4091	1	184
tissues_transcript_66977	tissues_transcript_59358	116	2254	2252	2496	7	2145	2251	2495
tissues_transcript_38357	tissues_transcript_61490	206	2001	63	206	1118	2915	676	821
tissues_transcript_48366	tissues_transcript_58118	194	1205	7	195	484	1495	115	303
tissues_transcript_73817	tissues_transcript_31654	551	1371	8	550	646	1444	1	534
tissues_transcript_38273	tissues_transcript_1167	1073	2591	1	1073	1195	2713	1	1073
tissues_transcript_893	tissues_transcript_601	301	2919	7	303	534	3152	91	387
tissues_transcript_4039	tissues_transcript_3797	1	1449	1450	1874	3	1452	1553	1977
tissues_transcript_2217	tissues_transcript_60787	209	2312	1	209	897	3000	1	209
tissues_transcript_8592	tissues_transcript_32353	601	1387	7	606	1314	2100	19	613
tissues_transcript_12672	tissues_transcript_28902	412	1060	6	412	1313	1944	13	414
tissues_transcript_29519	tissues_transcript_48873	10	1053	1052	1826	6	1049	1303	2077
tissues_transcript_49229	tissues_transcript_59428	540	1447	6	543	1557	2463	897	1434
tissues_transcript_67069	tissues_transcript_33406	1	1124	1123	1427	644	1751	2514	2816
tissues_transcript_63850	tissues_transcript_3577	1	1649	1648	1808	14	1684	1809	1969
tissues_transcript_29651	tissues_transcript_27675	147	2026	1	149	826	2721	1	149
tissues_transcript_4354	tissues_transcript_42596	188	1892	1	188	512	2216	98	285
tissues_transcript_35408	tissues_transcript_59835	569	1808	7	569	832	2071	106	668
tissues_transcript_59269	tissues_transcript_59561	213	2017	6	213	490	2295	10	217
tissues_transcript_29089	tissues_transcript_113	3	3257	3260	3807	2	3256	3400	3947
tissues_transcript_56274	tissues_transcript_25390	418	1912	7	421	864	2404	25	455
tissues_transcript_74472	tissues_transcript_69734	354	1091	9	355	1319	2056	50	395
tissues_transcript_54417	tissues_transcript_52049	10	1349	1352	2554	103	1435	1559	2751
tissues_transcript_31329	tissues_transcript_27634	285	2554	7	287	451	2720	23	303
tissues_transcript_884	tissues_transcript_28795	1249	2847	1	1250	1482	3084	101	1350
tissues_transcript_3070	tissues_transcript_55626	1	1079	1078	2114	1	1079	2372	3408
tissues_transcript_5254	tissues_transcript_41801	1	1146	1149	1743	3	1148	1487	2081
tissues_transcript_4317	tissues_transcript_67611	312	1848	64	315	401	1942	7	258
tissues_transcript_1777	tissues_transcript_1256	1	1590	1590	2476	9	1598	1700	2586
tissues_transcript_44918	tissues_transcript_37858	16	1613	1609	2292	7	1621	1797	2480
tissues_transcript_58982	tissues_transcript_24798	149	1093	6	150	1702	761	1957	1813
tissues_transcript_65538	tissues_transcript_36823	276	1561	3	279	534	1819	3	279
tissues_transcript_5481	tissues_transcript_26397	308	1758	33	304	950	2400	165	439
tissues_transcript_32892	tissues_transcript_7212	7	695	699	1185	67	736	985	1468
tissues_transcript_4888	tissues_transcript_70024	249	1805	8	250	365	1918	12	253
tissues_transcript_42695	tissues_transcript_7514	191	1053	3	191	634	1496	1	189
tissues_transcript_4930	tissues_transcript_41863	215	1830	5	215	348	1963	5	215
tissues_transcript_74576	tissues_transcript_61091	212	1428	3	217	866	2071	456	671
tissues_transcript_35831	tissues_transcript_37002	387	1143	39	386	816	1572	318	679
tissues_transcript_41381	tissues_transcript_36938	1	1716	1714	2218	1673	3382	3528	4030
tissues_transcript_36403	tissues_transcript_197	344	2211	5	348	497	2366	49	396
tissues_transcript_5072	tissues_transcript_53015	1	1134	1132	1806	2	1135	1446	2120
tissues_transcript_26319	tissues_transcript_36823	276	1532	3	279	534	1822	3	279
tissues_transcript_7040	tissues_transcript_65103	167	1503	6	170	2704	4040	1896	2060
tissues_transcript_4390	tissues_transcript_62128	281	1893	48	280	372	1988	45	271
tissues_transcript_36242	tissues_transcript_1880	419	2300	7	420	593	2476	37	450
tissues_transcript_28891	tissues_transcript_56618	149	1441	5	150	312	1604	5	150
tissues_transcript_3313	tissues_transcript_59561	243	2094	32	244	541	2398	6	218
tissues_transcript_4576	tissues_transcript_65456	1	1487	1484	1803	1	1487	1668	1988
tissues_transcript_4421	tissues_transcript_55165	482	1882	7	483	1369	2764	175	650
tissues_transcript_27	tissues_transcript_28678	183	4440	1	188	386	4648	1	187
tissues_transcript_35610	tissues_transcript_46990	391	1257	7	394	1059	1926	320	704
tissues_transcript_1113	tissues_transcript_59188	11	2060	2060	2805	7	2063	2337	3083
tissues_transcript_55641	tissues_transcript_44662	155	1177	4	156	1369	2390	1095	1247
tissues_transcript_39765	tissues_transcript_56329	514	2434	7	515	743	2658	64	574
tissues_transcript_74271	tissues_transcript_298	1	1050	1047	1668	1546	2595	2911	3551
tissues_transcript_59269	tissues_transcript_71794	213	2017	44	213	464	2263	10	179
tissues_transcript_59466	tissues_transcript_26144	215	1241	35	214	1784	2811	7	186
tissues_transcript_27540	tissues_transcript_57139	307	1601	6	308	569	1866	138	441
tissues_transcript_718	tissues_transcript_33270	121	3059	1	121	322	3260	2	124
tissues_transcript_931	tissues_transcript_27069	1	2218	2219	2908	1	2217	2368	3056
tissues_transcript_40241	tissues_transcript_6874	132	1006	3	133	636	1510	267	397
tissues_transcript_68430	tissues_transcript_1720	145	2334	11	146	272	2461	7	142
tissues_transcript_1911	tissues_transcript_50969	545	2424	79	548	839	2720	7	475
tissues_transcript_39158	tissues_transcript_48784	186	1014	6	189	598	1426	151	334
tissues_transcript_2670	tissues_transcript_31731	560	2196	72	563	1077	2705	4	495
tissues_transcript_67218	tissues_transcript_74775	793	1892	8	792	3144	4214	2009	2778
tissues_transcript_3373	tissues_transcript_71040	298	1980	31	303	432	2127	8	284
tissues_transcript_63850	tissues_transcript_2814	1	1649	1648	1808	143	1796	1921	2081
tissues_transcript_12134	tissues_transcript_28835	414	1086	5	415	2448	3108	863	1269
tissues_transcript_35778	tissues_transcript_58922	678	2090	7	679	784	2201	12	683
tissues_transcript_11234	tissues_transcript_66423	390	1166	55	393	762	1546	16	355
tissues_transcript_50184	tissues_transcript_42743	552	3022	6	552	1048	3509	10	556
tissues_transcript_36827	tissues_transcript_42489	368	1153	4	369	1949	2720	1449	1814
tissues_transcript_44695	tissues_transcript_72542	1	1300	1298	1657	331	1630	1982	2341
tissues_transcript_9720	tissues_transcript_64891	481	1291	7	481	806	1618	43	519
tissues_transcript_10890	tissues_transcript_65866	125	1130	2	126	715	1721	90	214
tissues_transcript_33351	tissues_transcript_71174	245	1537	34	248	1150	2435	1	215
tissues_transcript_52529	tissues_transcript_74755	393	1418	7	392	644	1675	123	509
tissues_transcript_43634	tissues_transcript_38694	1	1940	1936	2377	1	1939	2151	2592
tissues_transcript_62371	tissues_transcript_837	1	1693	1692	2575	1	1692	2099	2982
tissues_transcript_2345	tissues_transcript_29017	679	2260	8	678	1250	2835	111	781
tissues_transcript_29091	tissues_transcript_51985	182	1434	7	184	2467	3718	43	220
tissues_transcript_9900	tissues_transcript_58599	528	1220	7	533	667	1358	23	549
tissues_transcript_34268	tissues_transcript_72214	564	1137	6	564	2322	2895	1604	2162
tissues_transcript_41345	tissues_transcript_64666	513	1242	7	515	758	1487	82	596
tissues_transcript_63033	tissues_transcript_4477	436	1542	6	434	644	1801	19	466
tissues_transcript_52677	tissues_transcript_42495	289	2131	6	289	910	2752	231	514
tissues_transcript_70968	tissues_transcript_51524	110	1701	1	109	212	1804	2	110
tissues_transcript_28147	tissues_transcript_37423	339	1205	4	339	484	1350	3	338
tissues_transcript_37796	tissues_transcript_73507	1	1598	1595	1840	1	1598	1725	1971
tissues_transcript_29260	tissues_transcript_42201	549	2357	7	553	655	2463	11	554
tissues_transcript_37697	tissues_transcript_38772	349	1301	4	352	1197	2146	200	548
tissues_transcript_29554	tissues_transcript_65268	134	2974	12	135	242	3083	6	129
tissues_transcript_62531	tissues_transcript_73850	116	1184	1	113	653	1722	1	113
tissues_transcript_67673	tissues_transcript_39168	438	1942	7	438	1276	2780	304	710
tissues_transcript_1478	tissues_transcript_52049	1	1402	1404	2596	28	1435	1559	2751
tissues_transcript_26211	tissues_transcript_67375	412	1628	6	414	535	1751	10	418
tissues_transcript_53775	tissues_transcript_2345	247	2172	60	248	346	2258	8	197
tissues_transcript_66666	tissues_transcript_26281	168	998	1	169	278	1107	1	169
tissues_transcript_60470	tissues_transcript_59740	109	1759	1757	2752	7	1683	1794	2789
tissues_transcript_7462	tissues_transcript_3732	1	1386	1391	1502	367	1752	1869	1980
tissues_transcript_71399	tissues_transcript_61367	383	1211	7	383	794	1626	14	394
tissues_transcript_30623	tissues_transcript_8831	213	1182	7	214	408	1380	98	305
tissues_transcript_2517	tissues_transcript_43398	220	2259	1	223	797	2840	4	220
tissues_transcript_53566	tissues_transcript_43766	275	1210	4	280	971	1905	244	520
tissues_transcript_40447	tissues_transcript_50398	195	1865	42	197	403	2073	50	205
tissues_transcript_6623	tissues_transcript_5808	1	1228	1229	1590	1	1229	1338	1707
tissues_transcript_25847	tissues_transcript_31547	474	1601	7	476	715	1837	27	496
tissues_transcript_510	tissues_transcript_75010	1137	3163	1	1139	1550	3587	9	1152
tissues_transcript_3836	tissues_transcript_43670	1	1496	1497	1977	1	1480	1594	2077
tissues_transcript_6593	tissues_transcript_33607	382	1543	4	382	1244	2404	3	381
tissues_transcript_32833	tissues_transcript_63174	156	1021	48	157	1033	1902	134	243
tissues_transcript_34052	tissues_transcript_62757	1	1465	1463	1716	1	1465	1666	1919
tissues_transcript_50856	tissues_transcript_51501	266	1208	5	266	443	1385	5	266
tissues_transcript_61916	tissues_transcript_41519	1293	2624	12	1294	1740	3071	8	1290
tissues_transcript_70537	tissues_transcript_56838	662	1606	7	661	2859	3804	56	710
tissues_transcript_52824	tissues_transcript_6434	1	1174	1173	1457	1	1181	1353	1637
tissues_transcript_33214	tissues_transcript_68551	126	1645	1	127	1353	2872	293	419
tissues_transcript_53449	tissues_transcript_52806	301	1091	9	303	674	1474	7	301
tissues_transcript_10331	tissues_transcript_33080	120	1238	1	121	577	1695	1	121
tissues_transcript_56008	tissues_transcript_38201	315	1446	4	318	862	1993	16	330
tissues_transcript_303	tissues_transcript_61703	175	3502	1	174	316	3666	1	174
tissues_transcript_68970	tissues_transcript_5414	388	1354	7	387	568	1534	80	460
tissues_transcript_2480	tissues_transcript_70377	331	2288	79	333	373	2328	9	262
tissues_transcript_8622	tissues_transcript_63453	606	1345	7	607	753	1492	32	649
tissues_transcript_69866	tissues_transcript_38324	103	1280	1	105	212	1402	1	105
tissues_transcript_951	tissues_transcript_36793	1148	2896	104	1149	1770	3516	7	1053
tissues_transcript_738	tissues_transcript_28258	1	1484	1482	2910	4	1488	1852	3280
tissues_transcript_8216	tissues_transcript_7193	1	1163	1161	1443	2	1164	1268	1550
tissues_transcript_66041	tissues_transcript_71248	1	1451	1449	2221	1	1447	1558	2327
tissues_transcript_5315	tissues_transcript_36185	392	1772	5	393	525	1905	1	389
tissues_transcript_43411	tissues_transcript_50657	479	1471	7	479	1002	1994	12	484
tissues_transcript_2990	tissues_transcript_47771	155	2185	10	155	295	2313	35	180
tissues_transcript_42180	tissues_transcript_43980	1322	2780	11	1322	2009	3469	51	1362
tissues_transcript_29089	tissues_transcript_33391	1	3257	3256	3765	1	3286	3430	3943
tissues_transcript_66606	tissues_transcript_31257	308	1372	8	309	943	2004	338	644
tissues_transcript_5158	tissues_transcript_272	1	1342	1339	1790	1	1341	1877	2328
tissues_transcript_347	tissues_transcript_44760	11	3080	3080	3361	7	3075	3541	3820
tissues_transcript_31577	tissues_transcript_2543	1	1810	1814	2071	1	1810	1919	2176
tissues_transcript_29686	tissues_transcript_49524	218	2151	7	217	498	2439	123	334
tissues_transcript_68027	tissues_transcript_1080	12	1726	1724	2439	7	1727	2089	2804
tissues_transcript_61280	tissues_transcript_47088	258	2569	7	260	759	3070	37	290
tissues_transcript_48672	tissues_transcript_37307	522	2180	7	523	1890	3546	12	536
tissues_transcript_10107	tissues_transcript_52143	460	1203	7	460	1046	1789	230	683
tissues_transcript_68751	tissues_transcript_8491	139	1272	4	138	255	1375	1	133
tissues_transcript_5373	tissues_transcript_52520	293	1762	53	294	568	2037	7	248
tissues_transcript_52237	tissues_transcript_721	1	1852	1851	2740	1	1853	1963	2851
tissues_transcript_69946	tissues_transcript_50913	452	2651	6	456	877	3068	210	627
tissues_transcript_49407	tissues_transcript_58828	203	1326	7	203	605	1742	211	407
tissues_transcript_32016	tissues_transcript_358	1	2126	2122	3127	1	2130	2282	3287
tissues_transcript_55240	tissues_transcript_74714	537	1365	8	541	658	1457	1	536
tissues_transcript_73894	tissues_transcript_51180	1	2801	2801	3266	1	2802	2939	3404
tissues_transcript_40072	tissues_transcript_49434	1	1270	1269	1964	1	1262	1390	2084
tissues_transcript_68111	tissues_transcript_46258	164	1991	1	167	278	2096	3	168
tissues_transcript_4943	tissues_transcript_42464	180	1787	3	182	388	1977	1	181
tissues_transcript_29473	tissues_transcript_60278	607	1835	7	607	754	1986	30	634
tissues_transcript_38797	tissues_transcript_592	634	2651	7	638	1057	3073	77	708
tissues_transcript_3265	tissues_transcript_2536	246	2066	7	242	403	2223	52	285
tissues_transcript_25234	tissues_transcript_4093	182	1834	3	187	299	1958	3	187
tissues_transcript_41530	tissues_transcript_49165	241	1833	7	241	444	2036	106	340
tissues_transcript_44126	tissues_transcript_49536	535	2114	6	535	947	2526	61	590
tissues_transcript_60140	tissues_transcript_39903	1	1348	1346	1783	954	2304	2467	2909
tissues_transcript_7099	tissues_transcript_6519	201	1493	7	201	376	1627	3	195
tissues_transcript_67149	tissues_transcript_1063	227	2055	5	227	1007	2835	253	475
tissues_transcript_42219	tissues_transcript_31040	7	669	667	1056	18	680	1043	1432
tissues_transcript_8743	tissues_transcript_7193	1	1163	1162	1397	2	1164	1265	1499
tissues_transcript_3265	tissues_transcript_68595	243	2053	7	242	457	2266	52	283
tissues_transcript_73037	tissues_transcript_197	389	3671	4	393	497	3784	3	396
tissues_transcript_12572	tissues_transcript_25286	484	1014	7	483	636	1166	50	526
tissues_transcript_40908	tissues_transcript_33396	308	1763	6	309	1617	3070	10	312
tissues_transcript_74136	tissues_transcript_67574	283	2282	3	288	830	2831	3	289
tissues_transcript_57048	tissues_transcript_43545	1	1050	1050	1676	1	1049	1176	1805
tissues_transcript_46669	tissues_transcript_31435	1900	3814	170	1902	2531	4445	7	1742
tissues_transcript_6719	tissues_transcript_74714	536	1589	7	540	658	1711	1	536
tissues_transcript_37408	tissues_transcript_49892	119	1800	1	122	229	1909	1	123
tissues_transcript_48157	tissues_transcript_50064	1	1840	1838	2115	1	1840	2312	2589
tissues_transcript_9730	tissues_transcript_33080	132	1291	7	134	515	1674	1	122
tissues_transcript_33821	tissues_transcript_60199	1	873	871	988	401	1273	1418	1535
tissues_transcript_10819	tissues_transcript_33080	124	1193	2	125	498	1568	1	121
tissues_transcript_62963	tissues_transcript_53465	222	1184	6	221	1888	2848	1266	1481
tissues_transcript_40951	tissues_transcript_6997	435	1276	7	439	647	1566	71	528
tissues_transcript_74475	tissues_transcript_39146	182	1288	42	183	839	1950	105	246
tissues_transcript_5030	tissues_transcript_30266	1	1049	1049	1820	1	1049	1176	1949
tissues_transcript_63943	tissues_transcript_65103	159	1495	7	162	2704	4040	1905	2060
tissues_transcript_61443	tissues_transcript_37002	620	1374	8	619	816	1572	68	679
tissues_transcript_2817	tissues_transcript_61490	368	2207	63	368	1118	2958	676	983
tissues_transcript_44196	tissues_transcript_48439	212	1639	54	214	267	1686	7	167
tissues_transcript_35773	tissues_transcript_796	11	1557	1553	2397	1	1546	1684	2526
tissues_transcript_67149	tissues_transcript_50969	223	2055	5	227	886	2720	251	473
tissues_transcript_4092	tissues_transcript_66570	453	1928	47	454	769	2244	6	413
tissues_transcript_1132	tissues_transcript_32972	1	2090	2089	2704	1	2103	2364	2978
tissues_transcript_34052	tissues_transcript_45977	1	1465	1463	1770	1	1458	1656	1963
tissues_transcript_74833	tissues_transcript_29017	688	2148	7	687	1250	2705	111	781
tissues_transcript_30229	tissues_transcript_53359	6	592	593	1046	25	612	2945	3398
tissues_transcript_1198	tissues_transcript_69753	1	1575	1573	2683	48	1623	2737	3847
tissues_transcript_2859	tissues_transcript_72387	1	1084	1083	2133	7	1094	1199	2249
tissues_transcript_74271	tissues_transcript_290	1	1050	1047	1668	1542	2591	2907	3528
tissues_transcript_49789	tissues_transcript_71692	108	3014	3013	3374	73	2979	3641	4002
tissues_transcript_49990	tissues_transcript_57418	1	1540	1540	2475	2	1541	1765	2700
tissues_transcript_410	tissues_transcript_64338	285	3281	113	288	389	3386	112	287
tissues_transcript_12321	tissues_transcript_34472	356	1047	7	357	489	1180	33	383
tissues_transcript_38888	tissues_transcript_51886	10	1006	1005	1387	6	996	1101	1483
tissues_transcript_60100	tissues_transcript_1102	681	2646	7	683	874	2837	81	757
tissues_transcript_2348	tissues_transcript_51884	496	2248	52	499	917	2657	7	454
tissues_transcript_36403	tissues_transcript_52762	344	2211	6	348	493	2358	49	392
tissues_transcript_5206	tissues_transcript_74147	599	1789	7	599	1008	2216	9	602
tissues_transcript_12574	tissues_transcript_7514	190	1045	2	190	634	1496	1	189
tissues_transcript_31156	tissues_transcript_73385	160	1001	7	161	1149	1988	434	587
tissues_transcript_41712	tissues_transcript_26397	475	1844	61	471	950	2310	29	439
tissues_transcript_12134	tissues_transcript_35313	414	1086	5	415	2224	2884	623	1044
tissues_transcript_46069	tissues_transcript_1656	1	1482	1477	2427	2	1484	1615	2565
tissues_transcript_3744	tissues_transcript_33044	646	2006	85	645	1076	2436	328	888
tissues_transcript_58170	tissues_transcript_24829	494	1556	7	495	798	1860	158	645
tissues_transcript_12754	tissues_transcript_64437	287	1046	8	286	722	1458	7	285
tissues_transcript_10067	tissues_transcript_65866	242	1247	35	243	715	1721	6	214
tissues_transcript_9030	tissues_transcript_46990	438	1371	7	439	1019	1947	274	702
tissues_transcript_10340	tissues_transcript_70804	230	1218	3	231	923	1909	586	813
tissues_transcript_71930	tissues_transcript_29530	391	1600	6	392	1634	2838	1045	1425
tissues_transcript_68903	tissues_transcript_24981	348	1007	5	351	1939	2597	1424	1770
tissues_transcript_44918	tissues_transcript_1852	1	1613	1609	2261	2	1623	1801	2456
tissues_transcript_69143	tissues_transcript_7193	1	1159	1157	1428	2	1164	1268	1547
tissues_transcript_73917	tissues_transcript_33396	115	1576	1	116	1617	3071	197	312
tissues_transcript_51746	tissues_transcript_56736	1	1052	1050	1196	853	1905	2006	2152
tissues_transcript_9436	tissues_transcript_66934	280	1294	4	280	778	1791	3	275
tissues_transcript_61046	tissues_transcript_33961	232	2140	7	233	382	2290	17	244
tissues_transcript_2990	tissues_transcript_32529	155	2185	1	155	270	2299	1	155
tissues_transcript_30722	tissues_transcript_27069	1	2218	2219	2885	1	2217	2368	3054
tissues_transcript_43993	tissues_transcript_61143	675	1373	7	676	899	1598	41	710
tissues_transcript_6854	tissues_transcript_27100	1	1036	1036	1588	1	1036	1164	1716
tissues_transcript_53526	tissues_transcript_58518	293	1847	7	292	399	1965	11	297
tissues_transcript_55578	tissues_transcript_62949	1	2063	2061	2946	1	2067	2672	3556
tissues_transcript_61728	tissues_transcript_39186	641	1463	7	646	1521	2322	34	673
tissues_transcript_5706	tissues_transcript_56440	287	1701	3	287	868	2286	1	306
tissues_transcript_34052	tissues_transcript_30232	1	1465	1463	1770	1	1465	1666	1951
tissues_transcript_12271	tissues_transcript_70189	187	1033	47	188	449	1296	88	229
tissues_transcript_59731	tissues_transcript_57530	151	1303	5	154	446	1601	128	277
tissues_transcript_55986	tissues_transcript_34909	280	2128	6	279	1697	3551	1325	1597
tissues_transcript_28518	tissues_transcript_27183	24	3325	3321	4079	6	3307	3580	4338
tissues_transcript_64157	tissues_transcript_31564	493	1041	7	494	828	1379	60	547
tissues_transcript_5756	tissues_transcript_62876	10	1203	1199	1650	8	1201	1531	1982
tissues_transcript_70480	tissues_transcript_5271	162	1609	7	167	337	1788	17	177
tissues_transcript_51811	tissues_transcript_67949	443	1615	6	445	588	1761	48	487
tissues_transcript_6593	tissues_transcript_5414	382	1543	7	381	568	1728	86	460
tissues_transcript_74468	tissues_transcript_9231	115	1174	7	119	282	1341	21	133
tissues_transcript_59254	tissues_transcript_2441	331	2140	9	330	458	2267	2	321
tissues_transcript_8441	tissues_transcript_47584	160	1390	4	161	1925	3155	1122	1279
tissues_transcript_35107	tissues_transcript_57524	574	1843	7	573	804	2074	20	586
tissues_transcript_67055	tissues_transcript_65275	505	1616	7	507	1211	2323	188	688
tissues_transcript_40648	tissues_transcript_38936	599	1396	7	599	3234	4031	12	610
tissues_transcript_6592	tissues_transcript_73789	1	1296	1294	1617	1	1296	1398	1721
tissues_transcript_63033	tissues_transcript_5280	432	1543	74	434	544	1657	3	381
tissues_transcript_44918	tissues_transcript_35248	12	1613	1609	2292	7	1606	1782	2465
tissues_transcript_48704	tissues_transcript_47033	287	1588	7	286	487	1788	17	296
tissues_transcript_42808	tissues_transcript_36904	1	2211	2208	3277	1	2209	2311	3384
tissues_transcript_50184	tissues_transcript_34945	552	3013	6	552	956	3417	12	558
tissues_transcript_43066	tissues_transcript_5939	534	1315	6	534	839	1620	41	569
tissues_transcript_2221	tissues_transcript_875	677	2371	7	678	1230	2924	83	754
tissues_transcript_67044	tissues_transcript_45747	1	1644	1643	2381	2	1629	1759	2497
tissues_transcript_64128	tissues_transcript_34262	280	1625	42	282	1346	2691	7	247
tissues_transcript_5030	tissues_transcript_37732	1	1396	1394	1807	1	1396	1516	1928
tissues_transcript_62134	tissues_transcript_31435	275	2189	5	277	2531	4445	1470	1742
tissues_transcript_735	tissues_transcript_58019	115	2057	2055	3050	1	1941	2348	3343
tissues_transcript_41530	tissues_transcript_47710	241	1922	7	241	446	2104	106	340
tissues_transcript_33175	tissues_transcript_64448	155	1502	6	155	1690	3036	47	196
tissues_transcript_3721	tissues_transcript_2780	166	2009	1	168	376	2213	1	168
tissues_transcript_69866	tissues_transcript_47485	103	1317	1	105	557	1771	348	452
tissues_transcript_65398	tissues_transcript_59850	153	1387	6	156	1730	2963	17	165
tissues_transcript_66949	tissues_transcript_67564	1	518	513	953	1	589	1085	1578
tissues_transcript_33708	tissues_transcript_38821	349	2599	6	350	1537	3790	1051	1396
tissues_transcript_2279	tissues_transcript_59418	150	2342	1	150	458	2648	1	149
tissues_transcript_63814	tissues_transcript_30828	1	1539	1537	2725	1	1529	1632	2820
tissues_transcript_35758	tissues_transcript_1191	11	2536	2541	2646	6	2538	2658	2762
tissues_transcript_34052	tissues_transcript_57655	1	1465	1466	1736	178	1654	1767	2039
tissues_transcript_43294	tissues_transcript_33571	353	1851	7	352	527	2028	18	361
tissues_transcript_5316	tissues_transcript_39030	324	1693	4	327	1297	2662	586	908
tissues_transcript_4555	tissues_transcript_46329	315	1808	8	316	486	1979	44	356
tissues_transcript_34052	tissues_transcript_58143	1	1465	1466	1770	189	1666	1779	2062
tissues_transcript_65411	tissues_transcript_1539	13	1464	1464	2443	7	1467	1586	2565
tissues_transcript_30066	tissues_transcript_60885	449	3028	96	448	596	3174	56	409
tissues_transcript_73064	tissues_transcript_2190	459	2043	7	462	704	2288	42	497
tissues_transcript_74576	tissues_transcript_3550	212	1432	3	211	822	2028	513	721
tissues_transcript_6475	tissues_transcript_56158	428	1625	5	426	550	1747	5	426
tissues_transcript_24663	tissues_transcript_29822	120	1325	1	121	472	1674	1	121
tissues_transcript_66934	tissues_transcript_74839	1	1090	1089	1791	1	1093	1289	1992
tissues_transcript_67296	tissues_transcript_2548	651	1920	8	656	995	2264	124	772
tissues_transcript_33054	tissues_transcript_68551	382	2636	7	387	686	2938	43	423
tissues_transcript_3326	tissues_transcript_65025	1	1193	1190	2076	1	1187	1390	2276
tissues_transcript_26598	tissues_transcript_592	10	2343	2343	3002	1	2334	2449	3108
tissues_transcript_48944	tissues_transcript_67366	398	1366	7	400	557	1523	42	435
tissues_transcript_11333	tissues_transcript_61938	271	1028	7	272	715	1468	89	354
tissues_transcript_10708	tissues_transcript_66540	183	1196	4	183	493	1507	212	390
tissues_transcript_45036	tissues_transcript_75081	116	2870	2869	3605	7	2760	3130	3883
tissues_transcript_3843	tissues_transcript_26397	466	1916	55	462	950	2400	29	439
tissues_transcript_53775	tissues_transcript_51293	247	2172	60	248	343	2262	7	194
tissues_transcript_67044	tissues_transcript_62313	11	1644	1643	2407	7	1640	1770	2534
tissues_transcript_33498	tissues_transcript_62714	554	1644	6	554	1356	2613	601	1234
tissues_transcript_25300	tissues_transcript_64417	398	1052	4	398	1300	1955	801	1195
tissues_transcript_45789	tissues_transcript_43162	9	722	722	1402	4	740	924	1624
tissues_transcript_5456	tissues_transcript_72646	176	1773	26	178	395	1985	9	161
tissues_transcript_11919	tissues_transcript_57079	385	1129	40	387	1533	2278	7	355
tissues_transcript_3265	tissues_transcript_32191	243	2066	7	242	594	2417	250	481
tissues_transcript_44620	tissues_transcript_34693	1	1901	1900	2831	1	1903	2044	2976
tissues_transcript_8692	tissues_transcript_63133	584	1347	7	585	740	1503	57	626
tissues_transcript_53478	tissues_transcript_3162	330	1908	63	332	489	2067	3	272
tissues_transcript_40951	tissues_transcript_69782	435	1323	7	439	608	1477	66	498
tissues_transcript_71930	tissues_transcript_29228	391	1658	6	392	1648	2909	1060	1439
tissues_transcript_4301	tissues_transcript_71578	619	1849	7	618	1541	2787	11	624
tissues_transcript_4423	tissues_transcript_25614	1	1378	1378	1825	1	1377	1488	1935
tissues_transcript_58170	tissues_transcript_45556	494	1556	7	495	1242	2304	603	1089
tissues_transcript_35814	tissues_transcript_1205	294	1377	3	297	1585	2668	3	297
tissues_transcript_5030	tissues_transcript_53767	1	1049	1047	1806	2	1069	1280	2055
tissues_transcript_54535	tissues_transcript_72462	211	1644	7	210	463	1892	11	212
tissues_transcript_73315	tissues_transcript_53015	1	1144	1142	1879	1	1135	1446	2170
tissues_transcript_63788	tissues_transcript_62524	542	1334	6	544	757	1549	4	541
tissues_transcript_67661	tissues_transcript_68262	351	1669	5	353	583	1906	128	475
tissues_transcript_50206	tissues_transcript_4022	430	1535	7	431	612	1717	11	435
tissues_transcript_74	tissues_transcript_24642	673	3839	92	678	1248	4415	7	593
tissues_transcript_57995	tissues_transcript_38241	687	1648	7	686	929	1882	100	778
tissues_transcript_816	tissues_transcript_62949	1	2047	2045	2971	17	2067	2672	3596
tissues_transcript_60755	tissues_transcript_66351	1	1643	1643	1979	1	1644	2751	3087
tissues_transcript_34083	tissues_transcript_39146	313	1425	42	315	864	1977	105	378
tissues_transcript_53777	tissues_transcript_63287	188	1955	1	188	518	2291	98	286
tissues_transcript_12706	tissues_transcript_39625	331	991	3	331	664	1324	3	331
tissues_transcript_66644	tissues_transcript_4093	195	1814	3	198	299	1927	3	198
tissues_transcript_69866	tissues_transcript_50396	103	1317	1	105	210	1424	1	105
tissues_transcript_34268	tissues_transcript_48116	192	1137	6	194	1033	1978	653	841
tissues_transcript_63751	tissues_transcript_51010	214	1150	42	215	1314	2250	496	671
tissues_transcript_7035	tissues_transcript_6434	1	1234	1231	1517	2	1235	1351	1636
tissues_transcript_24842	tissues_transcript_70693	365	1732	6	366	1092	2459	9	370
tissues_transcript_61296	tissues_transcript_858	223	1861	84	227	1129	2770	7	150
tissues_transcript_67716	tissues_transcript_28233	686	1588	7	688	845	1734	9	690
tissues_transcript_55240	tissues_transcript_74181	537	1365	8	541	666	1465	12	544
tissues_transcript_7414	tissues_transcript_62920	567	1523	7	569	790	1745	124	686
tissues_transcript_50430	tissues_transcript_66794	167	1296	3	168	827	1956	125	290
tissues_transcript_55651	tissues_transcript_9901	234	1082	7	236	370	1220	11	240
tissues_transcript_12586	tissues_transcript_73169	426	1046	9	427	3083	3702	7	418
tissues_transcript_54764	tissues_transcript_35926	508	1816	9	508	669	1978	7	506
tissues_transcript_49070	tissues_transcript_1956	489	2294	7	490	607	2413	20	503
tissues_transcript_58119	tissues_transcript_63162	1	1051	1049	1352	276	1326	1913	2213
tissues_transcript_6627	tissues_transcript_5444	387	1565	7	392	584	1757	54	436
tissues_transcript_9656	tissues_transcript_47600	417	1237	5	419	1130	1957	18	429
tissues_transcript_58421	tissues_transcript_67633	7	653	648	1021	8	654	860	1233
tissues_transcript_7413	tissues_transcript_5808	1	1153	1151	1527	1	1154	1335	1714
tissues_transcript_47987	tissues_transcript_7768	1	1020	1020	1247	4	1023	1260	1495
tissues_transcript_41916	tissues_transcript_74775	126	2107	2105	3134	799	2780	3144	4173
tissues_transcript_37788	tissues_transcript_37370	383	1516	7	384	564	1697	73	450
tissues_transcript_194	tissues_transcript_41365	1	1978	1977	3631	6	1983	2089	3743
tissues_transcript_858	tissues_transcript_34381	114	1763	1763	2871	7	1657	1765	2873
tissues_transcript_34052	tissues_transcript_3015	1	1465	1466	1770	187	1651	1761	2065
tissues_transcript_49462	tissues_transcript_56337	1004	2675	1	1006	1339	3038	1	1009
tissues_transcript_34052	tissues_transcript_3080	1	1465	1466	1770	198	1662	1772	2076
tissues_transcript_64824	tissues_transcript_596	274	1728	5	275	1628	3082	536	806
tissues_transcript_1519	tissues_transcript_27815	351	2621	7	351	482	2752	12	356
tissues_transcript_34976	tissues_transcript_29822	120	1488	1	122	399	1769	1	122
tissues_transcript_40951	tissues_transcript_6136	435	1323	7	439	609	1498	67	499
tissues_transcript_60886	tissues_transcript_63992	1	1383	1381	2218	2	1383	1824	2640
tissues_transcript_74271	tissues_transcript_45984	1	1050	1047	1668	1	1049	1365	2005
tissues_transcript_67055	tissues_transcript_52064	505	1658	7	507	1024	2179	24	524
tissues_transcript_50398	tissues_transcript_39915	622	2073	7	623	1009	2460	219	836
tissues_transcript_50206	tissues_transcript_37532	430	1535	7	431	720	1825	119	543
tissues_transcript_49462	tissues_transcript_58113	1004	2675	1	1006	1334	3004	1	1006
tissues_transcript_1122	tissues_transcript_893	145	2800	1	145	263	2919	1	145
tissues_transcript_2719	tissues_transcript_43398	273	2245	89	276	797	2771	33	220
tissues_transcript_63299	tissues_transcript_1781	1	1222	1217	2239	1	1221	1423	2445
tissues_transcript_52021	tissues_transcript_33128	631	2176	9	632	1484	3030	15	639
tissues_transcript_4188	tissues_transcript_61994	1	1367	1367	1764	169	1534	1728	2124
tissues_transcript_41715	tissues_transcript_46573	395	1765	4	397	742	2112	3	396
tissues_transcript_12595	tissues_transcript_54271	238	998	1	238	415	1175	3	242
tissues_transcript_34834	tissues_transcript_3648	202	1242	6	202	1004	2044	52	247
tissues_transcript_44153	tissues_transcript_46324	502	1517	64	504	620	1635	7	447
tissues_transcript_27264	tissues_transcript_72614	262	1384	48	263	672	1795	7	222
tissues_transcript_42992	tissues_transcript_3344	1	1629	1624	1782	3	1686	1819	1981
tissues_transcript_32980	tissues_transcript_32119	108	1558	1556	2689	100	1550	1897	3030
tissues_transcript_11629	tissues_transcript_30447	7	569	566	1086	34	596	1088	1609
tissues_transcript_3732	tissues_transcript_1191	553	1974	9	555	1339	2762	6	553
tissues_transcript_3506	tissues_transcript_67217	337	2027	7	339	476	2166	14	346
tissues_transcript_59269	tissues_transcript_30406	213	2017	53	213	472	2271	7	167
tissues_transcript_2591	tissues_transcript_2262	365	2262	44	367	447	2344	7	330
tissues_transcript_55090	tissues_transcript_28959	632	2127	7	633	1247	2742	14	640
tissues_transcript_3842	tissues_transcript_3515	223	1989	43	224	288	2052	7	188
tissues_transcript_24583	tissues_transcript_48872	13	1567	1563	2066	8	1566	2092	2597
tissues_transcript_35786	tissues_transcript_74908	329	1997	7	330	811	2479	120	443
tissues_transcript_27919	tissues_transcript_2804	1	1425	1426	1962	1	1420	1607	2145
tissues_transcript_47972	tissues_transcript_330	1	1621	1620	1822	1	1655	3224	3426
tissues_transcript_201	tissues_transcript_57921	1392	3719	1	1394	1518	3836	2	1395
tissues_transcript_3509	tissues_transcript_70285	125	2054	1	124	581	2491	1	124
tissues_transcript_54470	tissues_transcript_34393	527	2583	7	528	1585	3642	134	655
tissues_transcript_41408	tissues_transcript_26486	1	1413	1412	1973	1	1411	1887	2428
tissues_transcript_62362	tissues_transcript_60588	361	1349	6	362	855	1860	199	555
tissues_transcript_54535	tissues_transcript_53787	211	1644	7	210	330	1779	11	212
tissues_transcript_40806	tissues_transcript_47088	344	2575	63	346	759	2990	7	290
tissues_transcript_26424	tissues_transcript_65870	12	1408	1408	2085	7	1402	1506	2183
tissues_transcript_5819	tissues_transcript_28545	623	1704	7	623	1289	2370	66	682
tissues_transcript_1886	tissues_transcript_69752	1038	2409	1	1040	1183	2563	4	1046
tissues_transcript_47941	tissues_transcript_393	1314	3016	100	1317	1686	3386	7	1225
tissues_transcript_60100	tissues_transcript_1002	681	2647	7	683	857	2823	64	740
tissues_transcript_25538	tissues_transcript_26081	430	1510	7	429	682	1762	14	436
tissues_transcript_474	tissues_transcript_37640	502	3192	59	506	589	3279	36	483
tissues_transcript_3411	tissues_transcript_67209	189	1997	14	191	285	2093	7	184
tissues_transcript_6746	tissues_transcript_33044	181	1607	6	180	1076	2500	714	888
tissues_transcript_41530	tissues_transcript_2557	434	1919	7	434	603	2093	39	466
tissues_transcript_38941	tissues_transcript_27795	336	2399	7	336	640	2719	155	503
tissues_transcript_5861	tissues_transcript_38069	1	1032	1028	1699	1	1030	1148	1819
tissues_transcript_65790	tissues_transcript_64469	287	1902	7	288	1196	2812	731	1012
tissues_transcript_61744	tissues_transcript_875	657	2284	7	658	1230	2856	104	754
tissues_transcript_63033	tissues_transcript_39453	432	1543	6	434	609	1722	18	446
tissues_transcript_6058	tissues_transcript_67669	525	1646	74	525	1572	2708	273	726
tissues_transcript_25254	tissues_transcript_33485	1	2534	2533	2818	1	2523	2638	2923
tissues_transcript_25579	tissues_transcript_29772	155	1533	5	159	282	1658	6	160
tissues_transcript_24019	tissues_transcript_43768	584	1623	6	584	765	1804	33	611
tissues_transcript_71614	tissues_transcript_61726	204	1665	5	206	867	2346	116	321
tissues_transcript_441	tissues_transcript_42245	458	3312	5	458	743	3597	111	563
tissues_transcript_8906	tissues_transcript_64572	401	1357	7	404	733	1697	6	403
tissues_transcript_70898	tissues_transcript_30406	172	2069	12	172	458	2355	7	167
tissues_transcript_63033	tissues_transcript_3664	432	1543	6	434	783	1896	192	620
tissues_transcript_64788	tissues_transcript_71570	195	1176	6	196	1548	2529	661	851
tissues_transcript_32148	tissues_transcript_1192	120	2431	1	123	426	2728	2	124
tissues_transcript_65727	tissues_transcript_72977	130	2746	1	131	1306	3921	985	1115
tissues_transcript_26358	tissues_transcript_67946	267	2044	7	267	472	2247	79	339
tissues_transcript_6719	tissues_transcript_74181	536	1545	7	540	666	1675	12	544
tissues_transcript_6631	tissues_transcript_31257	545	1606	7	546	943	2004	105	644
tissues_transcript_71473	tissues_transcript_49095	1	1129	1125	1386	1	1129	1230	1491
tissues_transcript_68751	tissues_transcript_72641	139	1245	4	138	255	1366	1	133
tissues_transcript_29198	tissues_transcript_68980	112	1204	1	112	287	1386	1	112
tissues_transcript_71178	tissues_transcript_25657	582	1202	6	582	921	1541	22	594
tissues_transcript_3246	tissues_transcript_52744	1	1820	1819	2078	452	2272	2408	2667
tissues_transcript_70219	tissues_transcript_50913	126	2357	1	130	877	3080	501	627
tissues_transcript_74395	tissues_transcript_36530	652	1902	89	655	853	2106	92	658
tissues_transcript_37949	tissues_transcript_53583	215	1400	33	215	293	1478	1	183
tissues_transcript_39145	tissues_transcript_75093	1	1410	1409	1560	1	1410	1536	1687
tissues_transcript_6043	tissues_transcript_54279	493	1684	6	493	608	1799	16	503
tissues_transcript_11045	tissues_transcript_69967	154	1169	41	155	622	1636	8	122
tissues_transcript_175	tissues_transcript_52039	136	3837	1	139	622	4320	1	139
tissues_transcript_31886	tissues_transcript_216	1249	3238	1	1248	1354	3343	1	1248
tissues_transcript_49251	tissues_transcript_3526	1	1045	1044	1922	1	1049	1167	2045
tissues_transcript_5316	tissues_transcript_2093	324	1653	4	327	1084	2413	372	695
tissues_transcript_421	tissues_transcript_32912	157	3317	10	159	294	3453	7	156
tissues_transcript_42490	tissues_transcript_71720	274	1000	7	275	1213	1939	64	332
tissues_transcript_65078	tissues_transcript_37118	124	1487	10	125	232	1596	7	122
tissues_transcript_66833	tissues_transcript_61831	491	1255	6	492	2521	3286	421	907
tissues_transcript_46608	tissues_transcript_72799	287	1617	7	292	432	1762	45	330
tissues_transcript_68937	tissues_transcript_36512	1	2777	2776	3197	476	3245	3390	3811
tissues_transcript_33214	tissues_transcript_33054	126	1645	1	127	1051	2570	257	383
tissues_transcript_35655	tissues_transcript_103	450	3527	7	449	920	3996	83	526
tissues_transcript_39411	tissues_transcript_2329	1	1042	1038	1943	1	1041	1423	2333
tissues_transcript_42129	tissues_transcript_68180	384	2524	93	386	457	2701	8	316
tissues_transcript_6830	tissues_transcript_40749	1	1143	1143	1563	17	1159	1262	1680
tissues_transcript_69747	tissues_transcript_41239	214	1017	6	218	1166	1968	376	589
tissues_transcript_7099	tissues_transcript_24356	201	1491	7	201	813	2065	423	615
tissues_transcript_606	tissues_transcript_60346	438	3091	5	437	938	3636	27	460
tissues_transcript_10000	tissues_transcript_33080	125	1261	1	126	498	1634	1	121
tissues_transcript_31577	tissues_transcript_46580	16	1810	1814	2077	6	1800	1909	2171
tissues_transcript_26257	tissues_transcript_49524	269	2123	7	268	498	2374	72	334
tissues_transcript_39876	tissues_transcript_61959	191	1763	69	190	295	1867	7	128
tissues_transcript_5942	tissues_transcript_61067	389	1535	7	393	504	1649	2	388
tissues_transcript_2480	tissues_transcript_36982	332	2288	82	333	383	2338	7	259
tissues_transcript_405	tissues_transcript_43217	1161	3297	1	1160	1262	3397	1	1160
tissues_transcript_12002	tissues_transcript_46512	7	626	625	1097	60	682	1771	2243
tissues_transcript_9436	tissues_transcript_68475	280	1294	4	280	781	1794	3	278
tissues_transcript_66123	tissues_transcript_64577	287	1230	7	287	947	1890	33	313
tissues_transcript_59712	tissues_transcript_33724	10	1397	1395	2264	62	1433	1546	2400
tissues_transcript_37254	tissues_transcript_674	266	2878	15	268	409	3022	7	262
tissues_transcript_3326	tissues_transcript_41923	237	1993	7	241	932	2679	12	246
tissues_transcript_25197	tissues_transcript_5858	563	1440	7	567	779	1656	44	604
tissues_transcript_13483	tissues_transcript_70349	463	1006	7	468	1165	1708	16	479
tissues_transcript_32439	tissues_transcript_41354	376	2105	5	378	1428	3171	711	1084
tissues_transcript_45320	tissues_transcript_68027	223	1607	7	225	1072	2456	12	230
tissues_transcript_49165	tissues_transcript_55165	637	2036	8	638	1369	2763	23	650
tissues_transcript_48124	tissues_transcript_34439	318	1472	7	318	872	2025	41	352
tissues_transcript_74591	tissues_transcript_31547	477	1615	7	479	715	1851	22	496
tissues_transcript_59574	tissues_transcript_33074	131	1440	1	133	211	1521	697	829
tissues_transcript_1549	tissues_transcript_29569	1	1837	1833	2597	1	1837	2188	2952
tissues_transcript_34052	tissues_transcript_3626	1	1465	1466	1770	1	1465	1575	1857
tissues_transcript_31237	tissues_transcript_27041	534	1258	6	537	2586	3310	1541	2072
tissues_transcript_64133	tissues_transcript_34749	1	1129	1128	1304	862	1989	2132	2308
tissues_transcript_60787	tissues_transcript_61539	1278	2913	1	1277	1478	3116	2	1280
tissues_transcript_1770	tissues_transcript_1720	1	1560	1558	2412	5	1566	1677	2529
tissues_transcript_56195	tissues_transcript_72392	1	2021	2018	2677	1	2020	2177	2839
tissues_transcript_26634	tissues_transcript_35160	169	1292	5	172	1521	2645	1250	1417
tissues_transcript_63033	tissues_transcript_54228	432	1543	6	434	1241	2355	650	1078
tissues_transcript_59931	tissues_transcript_56136	667	1755	7	669	838	1925	58	720
tissues_transcript_7621	tissues_transcript_40909	1	1111	1112	1492	3	1113	1355	1735
tissues_transcript_50206	tissues_transcript_61189	430	1535	5	431	712	1817	5	431
tissues_transcript_11791	tissues_transcript_33763	517	1122	6	518	2143	2752	431	944
tissues_transcript_40222	tissues_transcript_75145	7	577	576	1038	21	591	2614	3076
tissues_transcript_2106	tissues_transcript_40448	1	1834	1835	2302	3	1836	1960	2427
tissues_transcript_66073	tissues_transcript_27041	1	1082	1079	1598	1012	2072	2586	3105
tissues_transcript_69798	tissues_transcript_64818	336	989	1	340	1699	2352	170	509
tissues_transcript_46787	tissues_transcript_56121	1183	2973	11	1185	1416	3206	7	1181
tissues_transcript_55374	tissues_transcript_57361	1	1922	1918	2144	1	1922	2082	2308
tissues_transcript_58686	tissues_transcript_26953	491	1460	8	493	922	1890	193	682
tissues_transcript_9398	tissues_transcript_73669	105	1312	1	107	207	1401	1	107
tissues_transcript_46394	tissues_transcript_72841	1	1707	1707	1989	486	2205	2397	2679
tissues_transcript_41996	tissues_transcript_35033	1	1334	1332	2267	1	1334	1527	2462
tissues_transcript_74787	tissues_transcript_42663	11	1523	1524	2411	6	1520	1870	2757
tissues_transcript_36037	tissues_transcript_46639	1237	3167	12	1241	1777	3709	6	1236
tissues_transcript_64788	tissues_transcript_1549	195	1177	6	196	1580	2562	693	883
tissues_transcript_70976	tissues_transcript_73024	454	1633	7	455	873	2052	43	491
tissues_transcript_68475	tissues_transcript_74839	1	1093	1092	1794	1	1093	1289	1992
tissues_transcript_32698	tissues_transcript_74556	120	1006	2	119	2111	3014	623	740
tissues_transcript_10764	tissues_transcript_67594	263	1186	3	262	689	1612	3	262
tissues_transcript_5228	tissues_transcript_33396	371	1787	67	372	1617	3031	8	312
tissues_transcript_52094	tissues_transcript_52353	7	674	673	1051	81	751	950	1329
tissues_transcript_41273	tissues_transcript_62920	473	1428	7	475	790	1745	218	686
tissues_transcript_10603	tissues_transcript_59609	241	1211	3	240	1962	2943	1403	1640
tissues_transcript_33714	tissues_transcript_41162	280	2058	52	283	764	2545	7	239
tissues_transcript_49433	tissues_transcript_59541	348	1435	9	351	511	1589	5	347
tissues_transcript_57366	tissues_transcript_42245	481	3080	7	481	743	3340	90	563
tissues_transcript_57051	tissues_transcript_50726	506	1767	7	506	697	1958	28	528
tissues_transcript_5236	tissues_transcript_70767	1	1336	1334	1752	1	1336	1613	2031
tissues_transcript_74475	tissues_transcript_50059	182	1288	2	183	1151	2261	377	558
tissues_transcript_12134	tissues_transcript_50090	414	1086	5	415	2429	3094	839	1249
tissues_transcript_41332	tissues_transcript_8831	213	1137	7	214	408	1356	98	305
tissues_transcript_11859	tissues_transcript_28902	408	1091	7	408	1313	1991	13	414
tissues_transcript_6377	tissues_transcript_59448	447	1646	5	448	616	1824	6	449
tissues_transcript_32391	tissues_transcript_44069	120	1060	3	125	226	1168	2	123
tissues_transcript_5945	tissues_transcript_73704	620	1696	7	621	994	2070	170	784
tissues_transcript_749	tissues_transcript_49701	14	1718	1713	2974	7	1711	1829	3090
tissues_transcript_4421	tissues_transcript_2988	482	1893	7	482	777	2184	161	640
tissues_transcript_55150	tissues_transcript_59835	515	1933	6	515	832	2250	159	668
tissues_transcript_3265	tissues_transcript_2766	246	2054	7	242	392	2219	41	274
tissues_transcript_71930	tissues_transcript_63767	391	1658	6	392	726	1988	137	517
tissues_transcript_33821	tissues_transcript_3225	1	873	872	987	983	1855	2001	2116
tissues_transcript_24240	tissues_transcript_2988	256	1981	7	256	447	2172	115	341
tissues_transcript_4836	tissues_transcript_60343	341	1836	7	344	577	2071	14	351
tissues_transcript_10361	tissues_transcript_29822	120	1226	3	123	569	1677	1	121
tissues_transcript_63033	tissues_transcript_3727	432	1543	6	434	893	2006	302	730
tissues_transcript_73339	tissues_transcript_35926	501	1744	6	500	735	1978	11	505
tissues_transcript_29214	tissues_transcript_30935	681	2002	7	680	802	2086	11	666
tissues_transcript_69383	tissues_transcript_65925	224	1572	3	225	590	1875	203	418
tissues_transcript_41957	tissues_transcript_48871	1	1544	1544	2429	1	1544	2473	3357
tissues_transcript_66606	tissues_transcript_41444	461	1384	8	461	1006	1927	241	693
tissues_transcript_46039	tissues_transcript_42272	334	2082	5	333	501	2231	10	338
tissues_transcript_2368	tissues_transcript_47771	157	2249	10	157	295	2384	35	180
tissues_transcript_24405	tissues_transcript_67949	418	1730	7	420	588	1910	74	487
tissues_transcript_6184	tissues_transcript_49343	1	1315	1310	1666	1	1314	3145	3497
tissues_transcript_62158	tissues_transcript_54814	281	1822	33	283	471	1989	7	254
tissues_transcript_47987	tissues_transcript_5946	1	1019	1020	1248	133	1163	1437	1673
tissues_transcript_5210	tissues_transcript_25660	160	1775	1	162	264	1879	1	162
tissues_transcript_53004	tissues_transcript_72614	221	1340	3	222	672	1813	3	222
