# Supplementary material for: Dynamic analysis of growth characteristics, secondary metabolites accumulation, and an in-depth understanding of anthraquinones biosynthesis in Rubia cordifolia Linn
Source: Front Plant Sci. 2025 Jan 7;15:1504863. doi: 10.3389/fpls.2024.1504863 (PMC11747278; doi:10.3389/fpls.2024.1504863)
Supplement: Supplementary file 7 [file Table7.xlsx]

## Sheet: Sheet1
Supplementary Table 7 SSR identified in R. cordifolia
#Gene_ID	SSR_nr	SSR_type	SSR	Size	SSR_Start	SSR_End	FPr1(5'-3')	Tm	Size	RPr1(5'-3')	Tm	Size	PSize	PStart	PEnd	FPr2(5'-3')	Tm	Size	RPr2(5'-3')	Tm	Size	PSize	PStart	PEnd	FPr3(5'-3')	Tm	Size	RPr3(5'-3')	Tm	Size	PSize	PStart	PEnd
tissues_transcript_0	1	p3	(CAG)6	18	2909	2926	AATCGCAATTCAGTGCATCA	60.228	20	ATAGCGTCGTTACGGGATTG	59.982	20	260	2845	3104	GGCCAACAATTTCCACAGTT	59.836	20	GGGCTTGTTGTTGCTCTTTC	59.859	20	250	2758	3007	ACTTGGCCAACAATTTCCAC	59.836	20	GGGCTTGTTGTTGCTCTTTC	59.859	20	254	2754	3007
tissues_transcript_1	1	p2	(GA)6	12	4697	4708	TGGGATTCTTTTCCAACCTG	59.903	20	TACCGTCAGAGATGCACACC	59.707	20	276	4610	4885	ATGATTTTCGGCGCTCTTTA	59.816	20	TACCGTCAGAGATGCACACC	59.707	20	221	4665	4885	GAACGTGGGATTCTTTTCCA	59.91	20	CCTCCAATTCTTTATCCCCC	59.6	20	168	4605	4772
tissues_transcript_16	1	p1	(G)12	12	2094	2105	AAGATAGATTTGGGGTGGGG	60.011	20	TACCCTCCGAACCGTACAAG	59.986	20	227	1993	2219	GGGTCTACGATGCGTCAAGT	60.142	20	TACCCTCCGAACCGTACAAG	59.986	20	209	2011	2219	AAGATAGATTTGGGGTGGGG	60.011	20	TTTTCTGGTTGTTCCGCTCT	59.853	20	167	1993	2159
tissues_transcript_19	1	p2	(CT)8	16	54	69	GCCTCCATTTCCTTTCCTTT	59.532	20	AAAACTGCTGAAGGGAGCAA	59.993	20	205	11	215	GCCTCCATTTCCTTTCCTTT	59.532	20	TCTGGCCTGAGGCTCTAAAA	60.088	20	221	11	231	GCCTCCATTTCCTTTCCTTT	59.532	20	GGAGAGCGATGAAGTTCGAG	60.096	20	116	11	126
tissues_transcript_35	1	p1	(A)11	11	12	22	--
tissues_transcript_36	1	p3	(TGA)5	15	3765	3779	CTTATCAGGCCCATCCAAAA	59.894	20	GGATGACCACCCTGTGTTCT	59.817	20	274	3581	3854	TTATCAGGCCCATCCAAAAA	60.26	20	GGATGACCACCCTGTGTTCT	59.817	20	273	3582	3854	TACCTTATCAGGCCCATCCA	60.288	20	GGATGACCACCCTGTGTTCT	59.817	20	277	3578	3854
tissues_transcript_42	1	p1	(A)12	12	2983	2994	CGAAATCTGAACGCAGTGAA	59.988	20	TCCAAAGTGTCTGGTAGCCC	60.111	20	226	2845	3070	GAAAGGTTTCTTCCAAGGGG	59.912	20	TCCAAAGTGTCTGGTAGCCC	60.111	20	135	2936	3070	CGAAATCTGAACGCAGTGAA	59.988	20	TTTTGCAATTGACAACAGCC	59.712	20	198	2845	3042
tissues_transcript_46	1	p3	(TGA)6	18	1795	1812	TGCTGATGAAAAGTTGGCTG	59.988	20	GATTTGCTCCATTTGTGCCT	60.081	20	205	1752	1956	TGCTGATGAAAAGTTGGCTG	59.988	20	ATTTGCTCCATTTGTGCCTC	60.081	20	204	1752	1955	AGTTGGCTGAAGCGAATTGT	59.882	20	GTGCCTCCAGCTCATCTTTC	59.957	20	180	1763	1942
tissues_transcript_68	1	p3	(GCG)5	15	589	603	GTTGAAGAAGCTGGACGAGG	59.989	20	GCGTAGTCCAGTAAGCGGAG	60.037	20	182	527	708	TTGAAGAAGCTGGACGAGGT	59.989	20	GCGTAGTCCAGTAAGCGGAG	60.037	20	181	528	708	GTTGAAGAAGCTGGACGAGG	59.989	20	AGCGTAGTCCAGTAAGCGGA	60.037	20	183	527	709
tissues_transcript_73	1	p2	(TC)7	14	26	39	GAGGGGGCCTTGACCATA	60.828	18	CAAAATGAGGGGAGGCTGTA	60.066	20	110	0	109	GAGGGGGCCTTGACCATA	60.828	18	AGCAAAATGCCAAAATGAGG	60.074	20	120	0	119	GAGGGGGCCTTGACCATA	60.828	18	AGGGAAAAGGAAACGGAAAA	59.918	20	160	0	159
tissues_transcript_75	1	p3	(GAA)5	15	167	181	AGGGGGAGGGAAATAAGGTT	60.014	20	AGCAAGGAGCTTAGCAGACG	59.92	20	254	1	254	TGGAAAAGTGGAGGATACCG	59.926	20	AGCAAGGAGCTTAGCAGACG	59.92	20	198	57	254	AGCAGTAGGGACTGGGGAGT	60.133	20	AGCAAGGAGCTTAGCAGACG	59.92	20	226	29	254
tissues_transcript_78	1	p1	(T)11	11	3907	3917	GAAACTCACAGCCTCCTTGC	59.997	20	CATCCTTGGCCAGCATAGTT	60.096	20	196	3795	3990	TCCACCAACGGCCTACTTAC	59.993	20	CATCCTTGGCCAGCATAGTT	60.096	20	276	3715	3990	GTCCACCAACGGCCTACTTA	59.993	20	CATCCTTGGCCAGCATAGTT	60.096	20	277	3714	3990
tissues_transcript_87	1	p2	(AG)10	20	41	60	GGGGGTAGAGAGAAGAAAGAGA	58.099	22	CGAATTTAAGGAGGGAAGGG	59.897	20	268	3	270	GGGGGTAGAGAGAAGAAAGAGAG	59.047	23	CGAATTTAAGGAGGGAAGGG	59.897	20	268	3	270	GGGGGTAGAGAGAAGAAAGAGA	58.099	22	CCAACAGAGCTTGACGACTG	59.616	20	104	3	106
tissues_transcript_89	1	p1	(A)10	10	9	18	--
tissues_transcript_90	1	p3	(GAA)5	15	84	98	TCCATCCCAGTAAGGCAGTC	60.073	20	AGCAAGGAGCTTAGCAGACG	59.92	20	130	42	171	TCCATCCCAGTAAGGCAGTC	60.073	20	CGGCAGCAGGAGAATTATGT	60.235	20	239	42	280	CGTCCATCCATCCCAGTAAG	60.331	20	AGCAAGGAGCTTAGCAGACG	59.92	20	136	36	171
tissues_transcript_98	1	p1	(G)11	11	1	11	--
tissues_transcript_103	1	c	(A)10cct(AG)8	29	107	135	AAACCTCCACGACAGATTGC	60.119	20	TGATTGTTGGCCTCTCCTTT	59.67	20	144	17	160	AAACCTCCACGACAGATTGC	60.119	20	GATTGTTGGCCTCTCCTTTG	59.67	20	143	17	159	ACCCCTCAAAATTGACCCTC	60.169	20	TGAGATTAAACAGCGCCTCC	60.352	20	280	79	358
tissues_transcript_113	1	p1	(A)11	11	23	33	--
tissues_transcript_118	1	p1	(T)11	11	3670	3680	GAAACTCACAGCCTCCTTGC	59.997	20	CATCCTTGGCCAGCATAGTT	60.096	20	196	3558	3753	TCCACCAACGGCCTACTTAC	59.993	20	CATCCTTGGCCAGCATAGTT	60.096	20	276	3478	3753	GTCCACCAACGGCCTACTTA	59.993	20	CATCCTTGGCCAGCATAGTT	60.096	20	277	3477	3753
tissues_transcript_119	1	p3	(TCT)5	15	29	43	GGAGATCACAGTGCAGCAGA	60.146	20	CCAACGGACCACTCTTTTGT	60.005	20	276	4	279	GGAGATCACAGTGCAGCAGA	60.146	20	TATGCCCAAAAAGGGCTATG	59.922	20	115	4	118	GGAGATCACAGTGCAGCAGA	60.146	20	GGACCACTCTTTTGTGCGAT	60.119	20	271	4	274
tissues_transcript_120	1	p2	(CT)7	14	23	36	--
tissues_transcript_125	1	p2	(AG)9	18	34	51	GGAGAGAGAAGAAAGAGAGAGAAGA	58.272	25	CGAATTTAAGGAGGGAAGGG	59.897	20	262	0	261	GGAGAGAGAAGAAAGAGAGAGAAGAG	59.164	26	CGAATTTAAGGAGGGAAGGG	59.897	20	262	0	261	GGAGAGAGAAGAAAGAGAGAGAAGA	58.272	25	AACAGTAGGAGAGGGGGACG	60.502	20	125	0	124
tissues_transcript_138	1	p1	(T)17	17	208	224	ACATTGTTCCACGCCAAAAT	60.235	20	TGTCGCAGGAGAGATGACAC	59.988	20	149	177	325	ACATTGTTCCACGCCAAAAT	60.235	20	AAATCTTTGTTCCGGTGACG	59.971	20	229	177	405	ACATTGTTCCACGCCAAAAT	60.235	20	CTGTCGCAGGAGAGATGACA	60.138	20	150	177	326
tissues_transcript_153	1	p1	(T)10	10	240	249	ACAGTGGCCTTTGGATTGTC	59.973	20	GCTTCAGTCTTTGCTGGTCC	59.997	20	211	98	308	AAACAGTGGCCTTTGGATTG	59.971	20	GCTTCAGTCTTTGCTGGTCC	59.997	20	213	96	308	ACAGTGGCCTTTGGATTGTC	59.973	20	TCCGTCTACCACACCATTCA	59.96	20	194	98	291
tissues_transcript_155	1	p3	(AGA)5	15	7	21	--
tissues_transcript_166	1	p3	(CGC)8	24	92	115	ATTCACACCTTCCCTCCACC	61.152	20	CGTACTTAGCGTGACACGGA	59.928	20	181	66	246	ATTCACACCTTCCCTCCACC	61.152	20	ATCACAGTCCAAACAACGCA	60.16	20	269	66	334	ATTCACACCTTCCCTCCACC	61.152	20	TAGACGAAGCCACGGGATAG	60.227	20	234	66	299
tissues_transcript_166	2	p3	(TGA)5	15	1214	1228	CCGAGACCTCCCACTCATAA	60.065	20	GCAGGAAGCCTAGCATTCAG	60.118	20	116	1139	1254	CAGGGCATCCTCGATTACAT	59.917	20	GCAGGAAGCCTAGCATTCAG	60.118	20	279	976	1254	CCGAGACCTCCCACTCATAA	60.065	20	GGAAGCCTAGCATTCAGTGG	59.836	20	113	1139	1251
tissues_transcript_170	1	p2	(AG)8	16	246	261	AATTGGCTTCCAGAAAAGCA	59.823	20	GGAAAATATCGGGACACCCT	60.017	20	277	211	487	AATTGGCTTCCAGAAAAGCA	59.823	20	AGGAAAATATCGGGACACCC	60.017	20	278	211	488	CCCCTCTGTGTTTCTTTGGA	60.081	20	CCAGCTAAATGTGAGCACCA	59.864	20	158	141	298
tissues_transcript_172	1	p1	(T)13	13	298	310	GGGTTTTAGGCTGATGGGAT	60.152	20	CCAACCCAAAATGCAAACTT	59.839	20	120	243	362	TAGGCTGATGGGATTTGAGC	60.177	20	CCAACCCAAAATGCAAACTT	59.839	20	114	249	362	GGGTTTTAGGCTGATGGGAT	60.152	20	AACCAACCCAAAATGCAAAC	59.708	20	122	243	364
tissues_transcript_180	1	p3	(TGA)5	15	1196	1210	CCGAGACCTCCCACTCATAA	60.065	20	GCAGGAAGCCTAGCATTCAG	60.118	20	116	1121	1236	CAGGGCATCCTCGATTACAT	59.917	20	GCAGGAAGCCTAGCATTCAG	60.118	20	279	958	1236	CCGAGACCTCCCACTCATAA	60.065	20	GGAAGCCTAGCATTCAGTGG	59.836	20	113	1121	1233
tissues_transcript_191	1	p3	(AGC)5	15	3016	3030	CCCGTGATCCTCACTCTGAT	60.072	20	CTGGTTTGGTGGTCGATTCT	59.966	20	258	2803	3060	TGACTATAGCCATAGCCGCC	60.217	20	AGGGAAGCTAATGCGTGAGA	59.978	20	262	2900	3161	TGACTATAGCCATAGCCGCC	60.217	20	CTGGTTTGGTGGTCGATTCT	59.966	20	161	2900	3060
tissues_transcript_191	2	p2	(GA)6	12	3604	3615	CAAACTGCGCGATTCAGATA	59.976	20	GCCAAGGTACAGTTGCCAAT	60	20	154	3557	3710	GCGATTCAGATATGGCTGGT	60.066	20	GCCAAGGTACAGTTGCCAAT	60	20	146	3565	3710	CAAACTGCGCGATTCAGATA	59.976	20	GGATGAAACCAGCCAAGGTA	59.933	20	165	3557	3721
tissues_transcript_194	1	p1	(T)10	10	3730	3739	--
tissues_transcript_199	1	p3	(AGA)11	33	30	62	--
tissues_transcript_204	1	p3	(TAA)5	15	2803	2817	AAATCACAAACCAAACTGCG	58.675	20	CTTTGGGAAGACCCAATTCA	59.903	20	250	2717	2966	CGCCAGAAGGCATTACTAAGA	59.505	21	CTTTGGGAAGACCCAATTCA	59.903	20	232	2735	2966	AAATCACAAACCAAACTGCG	58.675	20	TTTGGGAAGACCCAATTCAA	60.28	20	249	2717	2965
tissues_transcript_204	2	p1	(T)10	10	2978	2987	TGAATTGGGTCTTCCCAAAG	59.903	20	CCGAATACTGGAAACGTGCT	60.132	20	274	2947	3220	TGAATTGGGTCTTCCCAAAG	59.903	20	AAGCCGACGCCTTTTAGTTT	60.257	20	181	2947	3127	TGAATTGGGTCTTCCCAAAG	59.903	20	GTTGAAGATCACGAGGCGTT	60.263	20	213	2947	3159
tissues_transcript_205	1	p1	(A)10	10	963	972	AGAATTGGGTTTTGGTGCTG	59.971	20	GGCCACCAGAAACCATAGAA	59.933	20	252	804	1055	TTCTTCACCTGGGTTTCTGG	60.081	20	GCCATGGGAATACCCCTACT	60.039	20	263	835	1097	TTCTTCACCTGGGTTTCTGG	60.081	20	AGCCATGGGAATACCCCTAC	60.039	20	264	835	1098
tissues_transcript_232	1	p1	(T)11	11	50	60	GGGGAACCTACGAAGAACAA	59.028	20	CAAGACCGACAACGTAGCAA	59.904	20	114	2	115	AGGGGAACCTACGAAGAACAA	59.984	21	CAAGACCGACAACGTAGCAA	59.904	20	115	1	115	GGGGAACCTACGAAGAACAA	59.028	20	GACCGACAACGTAGCAACAA	59.764	20	111	2	112
tissues_transcript_236	1	c	(T)12gtg(T)11	26	2917	2942	GAGTTCCCCATTTGGTGATG	60.173	20	ATTTGGGTCTTATCCCGGAG	60.145	20	159	2830	2988	CTTGATTCTCTGGCGGATGT	60.218	20	ATTTGGGTCTTATCCCGGAG	60.145	20	263	2726	2988	AGGTGCAGGGAGTCACAACT	59.756	20	CAACAAAGAGGTCTGCACCA	59.873	20	158	2878	3035
tissues_transcript_236	2	p2	(GT)7	14	3625	3638	GCTGATGCTGTTTGGATGAA	59.805	20	TTCGCTCCTGAGTAGCCAGT	60.156	20	181	3492	3672	GCTGATGCTGTTTGGATGAA	59.805	20	CGCTCCTGAGTAGCCAGTCT	59.769	20	179	3492	3670	GCTGATGCTGTTTGGATGAA	59.805	20	GCACACGGAGATTATTCGCT	60.243	20	195	3492	3686
tissues_transcript_237	1	p1	(T)18	18	3515	3532	TTTTGGCACTTAAGTTGGGG	59.968	20	AAAATCAAAATGGTTTTGTGAAGA	58.986	24	177	3383	3559	GCTCCAACATTTTGGCACTT	60.118	20	AAAATCAAAATGGTTTTGTGAAGA	58.986	24	186	3374	3559	TTGAAGGTGTTGGTGACTGC	59.726	20	AAAATCAAAATGGTTTTGTGAAGA	58.986	24	119	3441	3559
tissues_transcript_247	1	p1	(G)10	10	1	10	--
tissues_transcript_248	1	c	(GCA)6acaacatcaacatcagctacggcagcaaatacagcagccattacaa(CAG)7	85	1554	1638	ACTACCCAGTCGCAGCAAGT	59.937	20	CTGTTCATGTTGCTGGTGCT	59.905	20	199	1503	1701	ACTACCCAGTCGCAGCAAGT	59.937	20	GTTGGTGCTGTTCATGTTGC	60.168	20	206	1503	1708	AATCAACTCCAGCCGACATC	60.081	20	GTTGGTGCTGTTCATGTTGC	60.168	20	236	1473	1708
tissues_transcript_250	1	p2	(TC)6	12	888	899	TCAAGGGTATCCGGTACAGC	59.955	20	TTTAGGATCAAGCCCTGCAT	59.668	20	259	682	940	GGTTTTCAAGGGTATCCGGT	60.053	20	TTTAGGATCAAGCCCTGCAT	59.668	20	264	677	940	TCAAGGGTATCCGGTACAGC	59.955	20	TGGGAAAGGCTTTAGGATCA	59.64	20	269	682	950
tissues_transcript_255	1	c	(CT)6gtctttttctccctttctctttctctacccacccctctattgccctctctctctcctctattcccctgtctctcccc(CT)7tcaatcttcttgctcacctcttcatatgctttatgggtttca(T)10	155	23	177	GAGGGGGAGCTACGAAATTA	58.277	20	TCCACCACCTTGTTCTCTGA	59.23	20	216	0	215	GAGGGGGAGCTACGAAATTA	58.277	20	CCACCTTGTTCTCTGAAGCA	59.007	20	212	0	211	GAGGGGGAGCTACGAAATTA	58.277	20	TGTTCTTCCACCACCTTGTTC	59.997	21	222	0	221
tissues_transcript_255	2	p5	(GCCAT)5	25	3558	3582	ACTGTCCATTGCCTTGCTTT	59.74	20	CTCAAAATCCAACAAAGGATAAA	57.404	23	261	3374	3634	GCTCAAATTTTCTGTGTGCG	59.469	20	CTCAAAATCCAACAAAGGATAAA	57.404	23	195	3440	3634	ACTGTCCATTGCCTTGCTTT	59.74	20	CTCAAAATCCAACAAAGGATAAAT	57.757	24	261	3374	3634
tissues_transcript_258	1	p3	(ATC)9	27	2888	2914	AACATGTCTGGTCATTCGCA	60.12	20	AATGGACCCGTGGATAATCA	60.014	20	272	2844	3115	CAACATGTCTGGTCATTCGC	60.12	20	AATGGACCCGTGGATAATCA	60.014	20	273	2843	3115	AACATGTCTGGTCATTCGCA	60.12	20	TCACTCCATGGCAAAATGAA	60.049	20	131	2844	2974
tissues_transcript_259	1	p1	(G)10	10	1	10	--
tissues_transcript_265	1	p3	(GAA)5	15	217	231	CCACTTCTTCTTTTCCACGC	59.853	20	GACGAGTTCTTCGCCTTCAC	59.997	20	244	53	296	TTGTGGAGCACTCAATCCTG	59.831	20	GACGAGTTCTTCGCCTTCAC	59.997	20	138	159	296	GCTCCCTCCCACTTCTTCTT	59.817	20	GACGAGTTCTTCGCCTTCAC	59.997	20	252	45	296
tissues_transcript_269	1	p2	(CT)18	36	19	54	--
tissues_transcript_272	1	p3	(GGT)6	18	1123	1140	GGTTATGGAGGAGGGGGATA	59.974	20	ATACATATTCGGACCGCCAG	59.807	20	222	954	1175	CTCCACAATTGAGTTCGGGT	59.966	20	CAGCCCATAGTTTCCACCAT	59.813	20	191	1054	1244	CTCCACAATTGAGTTCGGGT	59.966	20	ATACATATTCGGACCGCCAG	59.807	20	122	1054	1175
tissues_transcript_277	1	p1	(T)20	20	3528	3547	GTGTCAGCAAATTGGGTGTG	60.008	20	CCACGCTTAGATGAATGATGG	60.475	21	229	3351	3579	AGGCTGAGATTGATGGTGCT	59.834	20	CCACGCTTAGATGAATGATGG	60.475	21	194	3386	3579	TGCGTAAGGAAATTCCGAAG	60.202	20	CCACGCTTAGATGAATGATGG	60.475	21	136	3444	3579
tissues_transcript_288	1	p3	(CCG)6	18	137	154	CCAAATCCCTCTCTTCCCTC	60.008	20	CCGCAGATCTCTCTGAAACC	59.95	20	241	52	292	CCAAATCCCTCTCTTCCCTC	60.008	20	CGAAATCTGCTGCTCAATCA	60.096	20	263	52	314	CCAAATCCCTCTCTTCCCTC	60.008	20	GAAACCTTCCTCCTGAGGCT	59.817	20	227	52	278
tissues_transcript_304	1	p3	(GGC)5	15	409	423	GTTGTGCTGAGTGTGCTGGT	59.948	20	TGAACTACTTCCCGCGCTAT	59.867	20	150	368	517	CGGTTGTTCCTCTGCTTCTC	59.989	20	TCTCCTCTGCTAAACCCCAA	59.807	20	279	220	498	AGTTGTGCTGAGTGTGCTGG	60.096	20	TGAACTACTTCCCGCGCTAT	59.867	20	151	367	517
tissues_transcript_304	2	p2	(GA)8	16	3343	3358	TGAGCCATTTGTCCTCAAGA	59.369	20	GCAGATTAAAACCCCATCCA	59.762	20	203	3224	3426	GTTAGCAGAGCCGAAGCAAA	60.658	20	GCAGATTAAAACCCCATCCA	59.762	20	232	3195	3426	AAGCAAAGGTTGCAGCTGAG	60.71	20	GCAGATTAAAACCCCATCCA	59.762	20	219	3208	3426
tissues_transcript_332	1	p2	(TC)7	14	125	138	TTTGTGGGTTCCGTCTCTTC	60.088	20	CTTAATCCTTCTCTCCCGCC	60.166	20	169	61	229	TTTGTGGGTTCCGTCTCTTC	60.088	20	CCTTAATCCTTCTCTCCCGC	60.166	20	170	61	230	GGTTCCGTCTCTTCACCTCA	60.238	20	CTTAATCCTTCTCTCCCGCC	60.166	20	163	67	229
tissues_transcript_357	1	p2	(AT)6	12	162	173	TCTACTCCGCCATTCCATTC	60.036	20	GCGCTCTTCTTGCTGCTACT	60.067	20	233	63	295	TCTACTCCGCCATTCCATTC	60.036	20	CGGTCCGCTGTAGTTTAGGA	60.262	20	195	63	257	TCTACTCCGCCATTCCATTC	60.036	20	CCATGCTGTTGTTCTTGTGC	60.31	20	139	63	201
tissues_transcript_359	1	p3	(AGA)5	15	48	62	GGGGAGAATACAATTATACAATGC	57.961	24	AGAAGAGCGACCCACAAAGA	59.989	20	109	2	110	GGGGAGAATACAATTATACAATGC	57.961	24	AGAAGAAGAGCGACCCACAA	59.989	20	112	2	113	GGGGAGAATACAATTATACAATGC	57.961	24	ATGATCAGAAATTCCCGCAG	60.036	20	143	2	144
tissues_transcript_360	1	p1	(T)10	10	3220	3229	ACAACATGGAGTTTTTCGCC	59.978	20	ACACTCCCAAAAACCAGACG	60.005	20	209	3145	3353	ATCAACAGCCACAACATGGA	59.967	20	ACACTCCCAAAAACCAGACG	60.005	20	219	3135	3353	ATCAACAGCCACAACATGGA	59.967	20	CCAAAAACCAGACGGAAAAA	59.947	20	213	3135	3347
tissues_transcript_371	1	c	(CCG)6gctctgcatctct(CCG)6	49	46	94	GCAGCTGTCTTTCTCTCTCTCTG	60.089	23	CCGCAGATCTCTCTGAAACC	59.95	20	220	13	232	GCAGCTGTCTTTCTCTCTCTCTG	60.089	23	CGAAATCTGCTGCTCAATCA	60.096	20	242	13	254	GCAGCTGTCTTTCTCTCTCTCTG	60.089	23	GAAACCTTCCTCCTGAGGCT	59.817	20	206	13	218
tissues_transcript_373	1	p1	(T)20	20	3208	3227	AACAAGGTGATGGGCAAGTC	59.973	20	ACCGGTAAACTGATGATGGC	59.82	20	276	3026	3301	GCGAGGGAAAATTAGCAGTG	59.845	20	GGAGTGTTGCTGCTGGTGTA	59.905	20	250	3084	3333	CCCAGAAAAAGAATAGGGGG	59.766	20	GGAGTGTTGCTGCTGGTGTA	59.905	20	153	3181	3333
tissues_transcript_378	1	p1	(G)10	10	1	10	--
tissues_transcript_389	1	p1	(G)10	10	1	10	--
tissues_transcript_391	1	c	(AAG)6gagaaggaagtgagaacattttactctgtcggcactggcggaggaggagga(GGT)6(GGC)6	105	705	809	GACCCCACTTCAGGAAATCA	59.903	20	GTCTCAACAATCACCGGCTT	60.119	20	231	640	870	GACCCCACTTCAGGAAATCA	59.903	20	CTCAACAATCACCGGCTTCT	60.255	20	229	640	868	TGAGTTCAAGGGCTTTACCG	60.241	20	GTCTCAACAATCACCGGCTT	60.119	20	192	679	870
tissues_transcript_393	1	p3	(GAT)8	24	2991	3014	AAACCATAAAGTGATGCCGC	59.967	20	GAACTTTTACTGGGCTCCCC	59.94	20	207	2851	3057	AAACCATAAAGTGATGCCGC	59.967	20	CCCAAGCTCATCACCATCTT	60.073	20	190	2851	3040	AGGGAATGGACACAGTCTGC	60.12	20	GAACTTTTACTGGGCTCCCC	59.94	20	147	2911	3057
tissues_transcript_394	1	p1	(T)11	11	3125	3135	GCAGCAATTGCGATCTGTTA	59.983	20	CGCACAGAAAATTCCAAGGT	60.11	20	268	3081	3348	GCAGCAATTGCGATCTGTTA	59.983	20	ACGCACAGAAAATTCCAAGG	60.11	20	269	3081	3349	GCAGCAATTGCGATCTGTTA	59.983	20	TCACGCACAGAAAATTCCAA	60.234	20	271	3081	3351
tissues_transcript_412	1	p2	(CT)8	16	53	68	TATTTTCTCCCACTCGCTCG	60.344	20	AGCAGTGAAAAGAAGCTCGC	59.904	20	258	28	285	TATTTTCTCCCACTCGCTCG	60.344	20	CCCTTTTGGAAGATGGATCA	59.864	20	109	28	136	CCATATTTTCTCCCACTCGC	59.528	20	GAGCGGAGCAGCAATAAAAC	59.988	20	159	25	183
tissues_transcript_414	1	p1	(G)10	10	1	10	--
tissues_transcript_417	1	p2	(TC)6	12	205	216	TAATCCCGTCGACTTCCATT	59.387	20	AACCTAGCCGAACAAGCTCA	60.015	20	279	176	454	TCCACACCTTCATTTCCTCC	59.903	20	CTGTTTGAAGAGGTTGGCCT	59.328	20	198	94	291	AATTTTGGGTATTTTCGGGG	59.889	20	CTGTTTGAAGAGGTTGGCCT	59.328	20	258	34	291
tissues_transcript_426	1	p3	(AGA)6	18	18	35	--
tissues_transcript_438	1	p2	(CT)7	14	100	113	GCTTCTCCTTCACTCTCCCC	60.336	20	ACCTGCAAACCACCTTCATC	59.973	20	242	74	315	GCTTCTCCTTCACTCTCCCC	60.336	20	GGATCCACTGCTCTCACCAT	60.08	20	222	74	295	CGCTTTTTGTTTATTTGCCC	59.603	20	ACCTGCAAACCACCTTCATC	59.973	20	276	40	315
tissues_transcript_438	2	p1	(T)14	14	2996	3009	GCAGATTTTCTCTCGCTGCT	59.866	20	GGTCAAACTGCCTTGAGGTT	59.187	20	276	2814	3089	GCCAGTATCTTTGGGCTTCA	60.214	20	GGTCAAACTGCCTTGAGGTT	59.187	20	180	2910	3089	CTGATGCGGCCAGTATCTTT	60.235	20	GGTCAAACTGCCTTGAGGTT	59.187	20	188	2902	3089
tissues_transcript_447	1	p3	(GCG)6	18	956	973	TCCATGTCTCCAGGAAGGAG	60.191	20	TATATGCACCGACTGACCCA	59.948	20	249	787	1035	AACCTCTTTCCGGCAGTCTT	60.247	20	GGCCGTGTGACCATAGAGTT	59.997	20	223	879	1101	AACCTCTTTCCGGCAGTCTT	60.247	20	TATATGCACCGACTGACCCA	59.948	20	157	879	1035
tissues_transcript_451	1	p3	(AGC)5	15	427	441	GGAGCTGTGCTTCAGCGT	60.304	18	GTCTGCTCGATGGTGGATTT	60.081	20	280	289	568	GGAGCTGTGCTTCAGCGT	60.304	18	TCGTCCAGGATGGAGATGAT	60.439	20	207	289	495	GGAGCTGTGCTTCAGCGT	60.304	18	ATCGTCCAGGATGGAGATGA	60.439	20	208	289	496
tissues_transcript_456	1	p3	(ACG)5	15	519	533	GAGTCAAAATCCCCGAGTCA	60.05	20	GCCCCTTTCTTCTCAGCTTT	59.962	20	245	355	599	GTCAAAATCCCCGAGTCAGA	60.05	20	GCCCCTTTCTTCTCAGCTTT	59.962	20	243	357	599	AGCAAGGAAACCGAGTCAAA	59.853	20	GCCCCTTTCTTCTCAGCTTT	59.962	20	257	343	599
tissues_transcript_458	1	p2	(CT)7	14	47	60	TTTTACCTCTCAACCCCACC	58.884	20	TTGACAGAGGGGAAGGTGTC	60.088	20	107	16	122	CTTTTACCTCTCAACCCCACC	59.85	21	TTGACAGAGGGGAAGGTGTC	60.088	20	108	15	122	GGGGGTGAGCAGTCTTTTAC	58.646	20	AAGGTGTCGTCGGGTTGTAG	60.028	20	109	2	110
tissues_transcript_469	1	p3	(ATC)6	18	190	207	GTCTGCTTCTCCTGCTTGCT	59.898	20	GGAGAAATCAAGGTGCCAAA	60.051	20	280	154	433	GTCTGCTTCTCCTGCTTGCT	59.898	20	GGAAAGATGGTGGCTTTGAA	60.051	20	219	154	372	GTCTGCTTCTCCTGCTTGCT	59.898	20	TACAAAGGGGGAGAAAAGGG	60.284	20	128	154	281
tissues_transcript_479	1	p1	(A)12	12	429	440	ATTTGGATGCTCACAGGAGG	60.073	20	AAAAGGGAATGTGTTGGTGC	59.836	20	259	356	614	ATTTGGATGCTCACAGGAGG	60.073	20	AGGGAATGTGTTGGTGCATT	60.24	20	256	356	611	ATTTGGATGCTCACAGGAGG	60.073	20	AAGGGAATGTGTTGGTGCAT	60.24	20	257	356	612
tissues_transcript_485	1	p2	(GT)8	16	828	843	ATAGTCTTCCTGCCCGGACT	60.096	20	CCACCAGTCCAATCTTGCTT	60.111	20	232	731	962	TGTTTATGCCTTCCGTGTCA	60.111	20	CCACCAGTCCAATCTTGCTT	60.111	20	210	753	962	TGTTTATGCCTTCCGTGTCA	60.111	20	AGTGGGAGCAAGAATCCTGA	59.803	20	244	753	996
tissues_transcript_495	1	p1	(T)11	11	3107	3117	CTCCTAGCATGGATGGTGGT	59.95	20	CCTTTTCACCTAGTCGCACC	59.734	20	198	3032	3229	ATGGATGGTGGTAGCCATGT	60.081	20	CCTTTTCACCTAGTCGCACC	59.734	20	190	3040	3229	TCCGGAATTGGATAGATTGC	59.862	20	CCTTTTCACCTAGTCGCACC	59.734	20	269	2961	3229
tissues_transcript_496	1	p1	(A)11	11	442	452	TTCTTCACCTGGGTTTCTGG	60.081	20	GCCATGGGAATACCCCTACT	60.039	20	265	313	577	TTCTTCACCTGGGTTTCTGG	60.081	20	AGCCATGGGAATACCCCTAC	60.039	20	266	313	578	ATCTTTGTGGTGGAAGCAGG	60.111	20	AGCCATGGGAATACCCCTAC	60.039	20	198	381	578
tissues_transcript_515	1	p2	(TC)6	12	37	48	TAGAGTTCGGATCAAACGCA	59.42	20	ACGGGCTAGGGTTTTGTTCT	59.998	20	243	8	250	TAGAGTTCGGATCAAACGCA	59.42	20	AAACAAACAAGCACCGGAAC	60.015	20	279	8	286	TAGAGTTCGGATCAAACGCA	59.42	20	AGATCGTACGGGCTAGGGTT	59.983	20	250	8	257
tissues_transcript_524	1	p1	(A)16	16	30	45	GAGGGGAGAAATCCTTATCTCA	58.666	22	CATCACGCACACAAAACACA	60.204	20	120	0	119	GAGGGGAGAAATCCTTATCTCA	58.666	22	GCCATTTCTACCTGAAGCCA	60.214	20	138	0	137	GAGGGGAGAAATCCTTATCTCA	58.666	22	CGCACACAAAACACACACAC	59.669	20	115	0	114
tissues_transcript_529	1	p3	(GTG)6	18	332	349	ACTAGAGCTCGTCAGCAGCC	59.921	20	CTTCCTTCACCGTCTGGTTC	59.697	20	169	294	462	ACTAGAGCTCGTCAGCAGCC	59.921	20	TCTTCCTTCACCGTCTGGTT	59.697	20	170	294	463	ACTAGAGCTCGTCAGCAGCC	59.921	20	GATTAGGCACCACGTGAACA	59.572	20	253	294	546
tissues_transcript_534	1	p2	(AG)13	26	114	139	ACGCACTCACACACTGCTCT	59.682	20	GCCGATTGAGCAGCTAAAAG	60.117	20	274	28	301	TCTCACGCACTCACACACTG	59.624	20	GCCGATTGAGCAGCTAAAAG	60.117	20	278	24	301	TCTCACGCACTCACACACTG	59.624	20	AAGCAAACCGAAGAAGCAGA	60.132	20	167	24	190
tissues_transcript_536	1	p1	(G)10	10	1	10	--
tissues_transcript_540	1	p3	(GAG)5	15	1074	1088	ATGCGCAGTTTGAGGAGACT	60.02	20	AGTGAGCCAACCTGTCCAAC	60.159	20	207	990	1196	ATGCGCAGTTTGAGGAGACT	60.02	20	CCAACTCTGGCCTCCTATCA	60.21	20	231	990	1220	ATGCGCAGTTTGAGGAGACT	60.02	20	AGCCAACCTGTCCAACCTTA	59.592	20	203	990	1192
tissues_transcript_546	1	p2	(TC)6	12	25	36	GGGGACCTTTCTTGCTTTTC	60.053	20	GGGTTTGTCGTGGGACTAGA	59.966	20	162	2	163	GGGGACCTTTCTTGCTTTTC	60.053	20	CGCCATTCTGGAAGTCTCTC	59.95	20	262	2	263	GGGGACCTTTCTTGCTTTTC	60.053	20	GGAGAGGAGGAAGATGGAGG	60.149	20	117	2	118
tissues_transcript_550	1	p3	(ACG)5	15	529	543	GAGTCAAAATCCCCGAGTCA	60.05	20	GCCCCTTTCTTCTCAGCTTT	59.962	20	245	365	609	GTCAAAATCCCCGAGTCAGA	60.05	20	GCCCCTTTCTTCTCAGCTTT	59.962	20	243	367	609	AGCAAGGAAACCGAGTCAAA	59.853	20	GCCCCTTTCTTCTCAGCTTT	59.962	20	257	353	609
tissues_transcript_569	1	p1	(A)11	11	751	761	TGATGGCCTGGTTCCTACTC	60.073	20	TTAGTTCACGTGTCTAGATCCTTTATT	58.114	27	154	664	817	GATGGCCTGGTTCCTACTCA	60.073	20	TTAGTTCACGTGTCTAGATCCTTTATT	58.114	27	153	665	817	TGATGGCCTGGTTCCTACTC	60.073	20	GGATTTAATTAGTTCACTTTTTCCTTT	58.011	27	216	664	879
tissues_transcript_590	1	p1	(T)10	10	1904	1913	TCGAATGATACGACAGTAACCAA	59.527	23	CTGCACGGAAGCACAAGATA	60.011	20	256	1770	2025	TCGAATGATACGACAGTAACCAA	59.527	23	TTACTGCACGGAAGCACAAG	60.05	20	259	1770	2028	TCGAATGATACGACAGTAACCAA	59.527	23	ACGGAAGCACAAGATAACGG	60.132	20	252	1770	2021
tissues_transcript_595	1	p3	(CTG)5	15	164	178	CCTCGCCAATTCTCTACTGC	59.978	20	GGTGGAGCAAACATCCTTGT	59.973	20	201	111	311	CGTCAAATAAAGCCCATCGT	59.96	20	GGTGGAGCAAACATCCTTGT	59.973	20	274	38	311	CAATTCTTCGTCTTCCTCGC	59.955	20	GGTGGAGCAAACATCCTTGT	59.973	20	215	97	311
tissues_transcript_600	1	p2	(AG)6	12	91	102	TTTACACCCAATCTCCCGTC	59.79	20	GCGGTGATTGAGTTCGAGAT	60.226	20	167	19	185	TTTACACCCAATCTCCCGTC	59.79	20	AAGTCGGAATGCAGAGATCG	60.362	20	187	19	205	CGTCTTCCCACACACATCAA	60.57	20	ACAGCCGATAACACTCCCAC	59.997	20	278	35	312
tissues_transcript_601	1	p2	(AG)6	12	113	124	CCTTTTTAGCCCCATCCTTC	59.903	20	TCGAGAGCATGCAGAAAGAA	59.823	20	261	54	314	TCAATGGCGTGAGTGGATAA	60.073	20	TGTGTCAGATTCAAGGCCAA	60.24	20	176	11	186	CCTTTTTAGCCCCATCCTTC	59.903	20	TGTGTCAGATTCAAGGCCAA	60.24	20	133	54	186
tissues_transcript_601	2	p3	(CAG)5	15	793	807	TAGTCTTCAGCCAAATGGGG	60.066	20	GAGGAAAACGAAGTTGCTCG	59.993	20	255	582	836	TAGTCTTCAGCCAAATGGGG	60.066	20	GGGAGTGTTGGAGTTGAGGA	60.088	20	270	582	851	GCGACGTACTATCATGGCAA	59.718	20	GAGGAAAACGAAGTTGCTCG	59.993	20	147	690	836
tissues_transcript_602	1	p3	(CGG)7	21	423	443	CACGGAGACGTGGACATAGA	59.701	20	ACAGCGGCTCCCTTACATTA	59.73	20	190	288	477	TTTGGTGTGAGATTTGTGGC	59.547	20	ACAGCGGCTCCCTTACATTA	59.73	20	223	255	477	AGTTTTGGCCGGATATTGGT	60.562	20	ACAGCGGCTCCCTTACATTA	59.73	20	257	221	477
tissues_transcript_608	1	p1	(A)10	10	833	842	GGGCGTATCGATTGGTTAAA	59.795	20	GATCTCTCATTTCCCTCTCGAA	59.789	22	164	707	870	GGGCGTATCGATTGGTTAAA	59.795	20	TCTCTCATTTCCCTCTCGAA	57.52	20	162	707	868	ACGTTGTTTTGGGAGGAATG	59.83	20	CATGGAAACTCTTTGAAAGCAA	59.379	22	184	741	924
tissues_transcript_608	2	p1	(T)13	13	1169	1181	GGTAGGGCTGAAGGTTCCAT	60.328	20	GGTGCCATTTTAGGATTCCA	59.762	20	187	1108	1294	GGTAGGGCTGAAGGTTCCAT	60.328	20	CCCTTACGCTTTGCAGAGAT	59.476	20	211	1108	1318	CAGTTTCAGGGTTGCTCGTC	60.833	20	GCTGCCTCAAAAAGCAAATC	59.967	20	245	1146	1390
tissues_transcript_608	3	p1	(T)10	10	2900	2909	AGCTGCGGCTTATATAGGGG	60.566	20	GTGGGGTATGATATGGGACG	59.894	20	258	2829	3086	CATGGAGGGCCATCATTAAA	60.66	20	GTGGGGTATGATATGGGACG	59.894	20	234	2853	3086	AGCTGCGGCTTATATAGGGG	60.566	20	ATGGGACGAGGAGGAATTTT	59.766	20	246	2829	3074
tissues_transcript_611	1	p3	(TCT)5	15	15	29	--
tissues_transcript_611	2	p1	(T)13	13	3044	3056	GCCTACCTGGAGTGCATGTT	60.142	20	TGCAGGTAATCTTTCACGGA	59.272	20	185	2897	3081	TGGAGTGCATGTTCTGAAGG	59.831	20	TGCAGGTAATCTTTCACGGA	59.272	20	178	2904	3081	TGCATGTTCTGAAGGACTGG	59.831	20	TGCAGGTAATCTTTCACGGA	59.272	20	173	2909	3081
tissues_transcript_623	1	p3	(GCT)5	15	2016	2030	GGCCAATGTGAAAGCTGTTT	60.118	20	ATTGCTGTACAATGGCCACA	59.995	20	263	1840	2102	CGGTACAAGCATGAGTCGAA	59.864	20	ATTGCTGTACAATGGCCACA	59.995	20	140	1963	2102	ACAAGCATGAGTCGAAGGGT	59.727	20	ATTGCTGTACAATGGCCACA	59.995	20	136	1967	2102
tissues_transcript_625	1	p1	(A)10	10	2357	2366	TTCTGGGCATCAAAATCCTC	60.014	20	CCAAACTGCCCAAAAAGTGT	60.008	20	244	2161	2404	TTCTGGGCATCAAAATCCTC	60.014	20	ACCAAACTGCCCAAAAAGTG	60.008	20	245	2161	2405	TCTGCTGCTAAACTTGGGGT	59.875	20	ACCAAACTGCCCAAAAAGTG	60.008	20	207	2199	2405
tissues_transcript_675	1	c	(AGA)5(TGA)5	30	365	394	CCATGGGAGGACCAACTAGA	59.92	20	AATTGGACTGATTGCCTTGG	59.933	20	132	338	469	CCATGGGAGGACCAACTAGA	59.92	20	CCTTGGGCTTCTCCCTAAAC	60.068	20	118	338	455	TGCGAAGAAGAGGAGAAAGC	59.836	20	AATTGGACTGATTGCCTTGG	59.933	20	223	247	469
tissues_transcript_678	1	p2	(GA)7	14	2327	2340	CCTATCGACCCGTGAGAGAG	59.82	20	GCTTCTTTCTCGACCCTCCT	59.957	20	273	2294	2566	TGTCACTGCAGCCTATCGAC	60.016	20	TTGCAACTGGAGCTTCTTCA	59.716	20	116	2283	2398	ATCGACCCGTGAGAGAGTTG	60.261	20	GCTTCTTTCTCGACCCTCCT	59.957	20	270	2297	2566
tissues_transcript_686	1	p3	(CAG)7	21	1116	1136	AGCAGCAGCAACAACAACAG	60.245	20	TGTCGTAGGGCCGTTTATTC	59.96	20	180	1032	1211	AGCAGCAACAACAACAGCAG	60.245	20	TGTCGTAGGGCCGTTTATTC	59.96	20	177	1035	1211	AGCAACAACAACAGCAGCAG	60.245	20	TGTCGTAGGGCCGTTTATTC	59.96	20	174	1038	1211
tissues_transcript_704	1	p3	(CAC)5	15	2577	2591	ACAGCCATTGGTTCTTCCTG	60.111	20	CAGAAAACAGTCACGACGGA	59.873	20	192	2506	2697	GCCATTGGTTCTTCCTGAGA	60.195	20	CAGAAAACAGTCACGACGGA	59.873	20	189	2509	2697	TTTCCCACCTCTTTTTGCAG	60.22	20	CAGAAAACAGTCACGACGGA	59.873	20	276	2422	2697
tissues_transcript_719	1	p2	(GA)8	16	137	152	AACAGTCATTCCGATTTGGC	59.939	20	CTAGTCCAGACAAGCTCCCG	60.005	20	158	27	184	ATTTGGCGCTATGATTGACC	59.929	20	CTAGTCCAGACAAGCTCCCG	60.005	20	145	40	184	GCGCAACTAACACTGAACCA	59.911	20	CTAGTCCAGACAAGCTCCCG	60.005	20	124	61	184
tissues_transcript_721	1	p1	(T)15	15	2649	2663	CCCGGAGAAGTTGAAATGAA	60.044	20	TGGTGCGAATCTGTTCTTGT	59.293	20	252	2562	2813	CCCGGAGAAGTTGAAATGAA	60.044	20	TTCTCATGGTGCGAATCTGT	59.245	20	258	2562	2819	CCCGGAGAAGTTGAAATGAA	60.044	20	TCATGGTGCGAATCTGTTCT	59.245	20	255	2562	2816
tissues_transcript_729	1	c	(GGA)5gtgggtcccatggagggtgaagaagaggacgaggatgatgaagatggagagccattggtgatcgttgctgataatggcgaaccaggtggtcatcagccc(ATG)5	129	750	878	AATAATCACGGTCAGCTGGG	59.955	20	GCTGCATTTGCTCCTACTCC	59.985	20	257	725	981	AATAATCACGGTCAGCTGGG	59.955	20	CCTACTCCGTTCCCTTTTCC	59.934	20	245	725	969	AATAATCACGGTCAGCTGGG	59.955	20	AGTCCTCCACTCCCCATTCT	59.929	20	181	725	905
tissues_transcript_734	1	p3	(GCG)6	18	386	403	GGAGATTGAGGTATGCAGGC	59.658	20	GCTCCCTGGTGTACCGAATA	59.955	20	244	273	516	TTTAAGACCTGGAGGTGGGA	59.521	20	GCTCCCTGGTGTACCGAATA	59.955	20	206	311	516	CGGAGATTGAGGTATGCAGG	60.615	20	GCTCCCTGGTGTACCGAATA	59.955	20	245	272	516
tissues_transcript_738	1	p1	(A)12	12	97	108	GACTCGGTGGCTTTCAGTTC	59.851	20	CTTTGGATTTTGCCGATGAT	59.901	20	125	28	152	CTCGGTGGCTTTCAGTTCAT	60.255	20	CTTTGGATTTTGCCGATGAT	59.901	20	123	30	152	GACTCGGTGGCTTTCAGTTC	59.851	20	GGATCATACTGCTGCGATCA	59.788	20	190	28	217
tissues_transcript_742	1	p3	(CTT)8	24	136	159	TCCTCAAATCACACCCAACA	59.935	20	AGGATTACGAACACGAACGG	59.993	20	209	35	243	TCCTCAAATCACACCCAACA	59.935	20	GATTCGGGAACTATGGCTGA	60.036	20	181	35	215	TCCTCAAATCACACCCAACA	59.935	20	TTCGGGAACTATGGCTGAAC	60.074	20	179	35	213
tissues_transcript_747	1	p1	(G)10	10	1	10	--
tissues_transcript_764	1	p3	(CCG)5	15	165	179	ATCGACTTACACCCTCACGG	59.989	20	CCTGCTGTTGCTCTGTCAAA	60.175	20	239	43	281	ATCGACTTACACCCTCACGG	59.989	20	TGCTGTTGCTCTGTCAAAGG	60.175	20	237	43	279	GGGGGAAGTAAACAGTGCAA	59.971	20	TGCTGTTGCTCTGTCAAAGG	60.175	20	278	2	279
tissues_transcript_770	1	p3	(CCG)5	15	87	101	CGATCACCACTACCTCCACA	59.545	20	TTGAGTAGGGAATTCCGGTG	59.926	20	188	63	250	GCGATCACCACTACCTCCAC	60.542	20	TTGAGTAGGGAATTCCGGTG	59.926	20	189	62	250	CGATCACCACTACCTCCACA	59.545	20	GAGGAGGAGAAAGAAGGGGA	59.749	20	133	63	195
tissues_transcript_774	1	p3	(GTT)6	18	2893	2910	GATATTCGGCTGAAGAACCG	59.668	20	TTGAATCAATTCCAGAAGAACA	57.338	22	229	2750	2978	GATATTCGGCTGAAGAACCG	59.668	20	AACAAGTTTCCTTATGCTTGTGAA	59.266	24	203	2750	2952	GATATTCGGCTGAAGAACCG	59.668	20	AAACAAGTTTCCTTATGCTTGTGA	59.266	24	204	2750	2953
tissues_transcript_798	1	p1	(T)12	12	2799	2810	TATACAAGACGGGAGGTCGC	60.096	20	TTGAACCATTTCATTCAACCC	59.654	21	266	2587	2852	TATACAAGACGGGAGGTCGC	60.096	20	TGAACCATTTCATTCAACCCT	59.278	21	265	2587	2851	TATACAAGACGGGAGGTCGC	60.096	20	TGAACCATTTCATTCAACCC	58.243	20	265	2587	2851
tissues_transcript_808	1	p3	(TCG)8	24	255	278	GCGGCGAGGATAGACTACTG	60	20	GACGTCGACGGAGATGAAAT	60.081	20	112	219	330	GCGGCGAGGATAGACTACTG	60	20	ACGTCGACGGAGATGAAATC	60.081	20	111	219	329	CGGCGAGGATAGACTACTGC	60	20	GACGTCGACGGAGATGAAAT	60.081	20	111	220	330
tissues_transcript_809	1	p3	(CTT)5	15	56	70	AGGAGGGAAAGGAATCGAAA	60.011	20	CATCAAGGTTCATTCTCGCA	59.799	20	240	3	242	AGGAGGGAAAGGAATCGAAA	60.011	20	CCCCGATTAGGAATACGTCA	59.778	20	212	3	214	AGCTCACCCCAAACCTTCTT	60.11	20	CATCAAGGTTCATTCTCGCA	59.799	20	215	28	242
tissues_transcript_820	1	p1	(A)11	11	720	730	AAACACCAATCTGCGTTTGA	59.174	20	TTGACCTTGAAACAACAACGA	59.205	21	220	691	910	AAACGAAGTTTCCCGGAGTT	59.976	20	ACTGGTCTTCGAACCAGAAA	57.357	20	259	529	787	AACGAAGTTTCCCGGAGTTT	59.976	20	ACTGGTCTTCGAACCAGAAA	57.357	20	258	530	787
tissues_transcript_820	2	p1	(T)14	14	1779	1792	CGCAGTTTCGATTCTAAGCC	59.982	20	TGCGTTAACATTCCCCTTTT	59.451	20	274	1667	1940	TCTGCGCAGTTTCGATTCTA	59.712	20	TGCGTTAACATTCCCCTTTT	59.451	20	278	1663	1940	ATTCTGCGCAGTTTCGATTC	60.361	20	TGCGTTAACATTCCCCTTTT	59.451	20	280	1661	1940
tissues_transcript_820	3	p1	(A)18	18	2798	2815	CAGTTCGGTAGAACGTGGGT	60.028	20	TTCCTATTACCTTGGCTGGA	57.309	20	277	2649	2925	GGTAGAACGTGGGTCTCCAA	59.966	20	TTCCTATTACCTTGGCTGGA	57.309	20	271	2655	2925	TTCGGTAGAACGTGGGTCTC	60.111	20	TTCCTATTACCTTGGCTGGA	57.309	20	274	2652	2925
tissues_transcript_821	1	p3	(GAG)7	21	1621	1641	GATGGCATAGAAGAGCTGCC	59.946	20	GTCGAGAAAAGCTTCAACGG	59.993	20	234	1503	1736	CTTGATTCTGACCCCGAAGA	60.187	20	GTCGAGAAAAGCTTCAACGG	59.993	20	147	1590	1736	TGAAGCTTGATTCTGACCCC	60.195	20	GTCGAGAAAAGCTTCAACGG	59.993	20	152	1585	1736
tissues_transcript_823	1	p1	(A)10	10	1033	1042	TGGTAGGCCACAAATTAGGC	59.96	20	GGAACGTCCACGAATTTGAT	59.797	20	242	887	1128	TGGTAGGCCACAAATTAGGC	59.96	20	TCTTCGTGCTTTGTCAGCAG	60.324	20	215	887	1101	TGGTAGGCCACAAATTAGGC	59.96	20	CTCTTCGTGCTTTGTCAGCA	60.324	20	216	887	1102
tissues_transcript_823	2	p1	(A)10	10	1411	1420	CGAGCTCGAGGACGTAGTTC	60.156	20	CTTGTGCAAACCAACGAGAA	59.881	20	219	1306	1524	GCACGAGGGAACTACCAGAA	60.255	20	CTTGTGCAAACCAACGAGAA	59.881	20	253	1272	1524	CGAGCTCGAGGACGTAGTTC	60.156	20	GTGCAAACCAACGAGAATGA	59.697	20	216	1306	1521
tissues_transcript_823	3	p1	(T)15	15	2963	2977	--
tissues_transcript_825	1	c	(TAT)5ctatattattatctatatatataatatatatagatatttatatttatttatatag(TA)6	82	2841	2922	AAATAAACCCCTCCCTGTGG	60.046	20	GAATTTGTCGATATTTCCGCTT	59.487	22	184	2793	2976	AAATAAACCCCTCCCTGTGG	60.046	20	AAGAATTTGTCGATATTTCCGC	59.487	22	186	2793	2978	CTCCCTGTGGAGGAACAGAA	60.229	20	GAATTTGTCGATATTTCCGCTT	59.487	22	174	2803	2976
tissues_transcript_828	1	p3	(CCG)5	15	120	134	CCTCAGCTTTCTCCTCGCTA	59.853	20	AATTTGGAGTGGATGATGCG	60.864	20	264	87	350	TCTGCCTCAGCTTTCTCCTC	59.827	20	AATTTGGAGTGGATGATGCG	60.864	20	268	83	350	TCTCTGCCTCAGCTTTCTCC	59.827	20	AATTTGGAGTGGATGATGCG	60.864	20	270	81	350
tissues_transcript_837	1	p2	(GA)7	14	2676	2689	ATTTGCACCCTTCAAATTGC	59.945	20	ACCGCCTACATTGCAAAGAC	60.14	20	269	2472	2740	TTGTTCATTTGCACCCTTCA	60.088	20	ACCGCCTACATTGCAAAGAC	60.14	20	275	2466	2740	TGTTCATTTGCACCCTTCAA	60.088	20	ACCGCCTACATTGCAAAGAC	60.14	20	274	2467	2740
tissues_transcript_858	1	p3	(GGA)5	15	1031	1045	ATTTCAGCGGAAGGTGTTTG	60.11	20	CCCTGTTCCTTTTACCGTCA	59.964	20	277	942	1218	AGCGGAAGGTGTTTGAAGAA	59.853	20	CCCTGTTCCTTTTACCGTCA	59.964	20	272	947	1218	GCGGAAGGTGTTTGAAGAAA	60.227	20	CCCTGTTCCTTTTACCGTCA	59.964	20	271	948	1218
tissues_transcript_869	1	p2	(AG)10	20	120	139	TCCCTGCACCAAATCTAACC	59.933	20	TTTCTCGGCCTTGTTTCATT	59.685	20	155	29	183	TCCCTGCACCAAATCTAACC	59.933	20	TTTTCTCGGCCTTGTTTCAT	59.685	20	156	29	184	TCCCTGCACCAAATCTAACC	59.933	20	ATGCTCTTTTTCTCGGCCTT	60.34	20	163	29	191
tissues_transcript_869	2	p3	(CGC)5	15	264	278	TGTTGAGCACAGTAGCCCAG	60.049	20	GGAGCCAACAAGCTGAAGAG	60.134	20	191	142	332	TGTTGAGCACAGTAGCCCAG	60.049	20	TGAAGAGACACCCTTTTGCC	60.232	20	178	142	319	ATGAAACAAGGCCGAGAAAA	59.685	20	GGAGCCAACAAGCTGAAGAG	60.134	20	168	165	332
tissues_transcript_890	1	p1	(T)15	15	2835	2849	GCCCTGGACAAGTAGGATCA	60.073	20	AACAGCAAATTCCCAGAGGA	59.67	20	205	2676	2880	TTTTGCCCTGGACAAGTAGG	60.103	20	AACAGCAAATTCCCAGAGGA	59.67	20	209	2672	2880	CAGGGAATGTGACGCTTGTA	59.716	20	AACAGCAAATTCCCAGAGGA	59.67	20	152	2729	2880
tissues_transcript_893	1	p2	(AG)6	12	29	40	GGGGGTGTGGATTTTTCTTC	60.537	20	TGTGTCAGATTCAAGGCCAG	59.831	20	101	2	102	GGGGTGTGGATTTTTCTTCC	60.537	20	TGTGTCAGATTCAAGGCCAG	59.831	20	100	3	102	GGGGGTGTGGATTTTTCTTC	60.537	20	ATCTTCATCGGAGCCTGAAA	59.773	20	274	2	275
tissues_transcript_893	2	p3	(CAG)5	15	560	574	GCGACGTACTATCATGGCAA	59.718	20	GAGGAAAACGAAGTTGCTCG	59.993	20	147	457	603	CATAAGGAGGCTATGGCGAC	59.691	20	GAGGAAAACGAAGTTGCTCG	59.993	20	162	442	603	ACATAAGGAGGCTATGGCGA	59.691	20	GAGGAAAACGAAGTTGCTCG	59.993	20	163	441	603
tissues_transcript_907	1	p3	(TTG)5	15	2737	2751	AAACTGCTTTCTGCCCTCCT	60.382	20	CAAGTTTTCCTTATGCTTGTGAA	58.491	23	164	2633	2796	TGAAACTGCTTTCTGCCCTC	60.517	20	CAAGTTTTCCTTATGCTTGTGAA	58.491	23	166	2631	2796	AAACTGCTTTCTGCCCTCCT	60.382	20	TTGAATCAATTCCAGAAGAACA	57.338	22	193	2633	2825
tissues_transcript_908	1	p1	(T)15	15	2848	2862	GCTCCAGCAAGGGTCTTATG	59.836	20	TGACATTACAATTCCATGTTGAAA	59.275	24	170	2736	2905	GCTCCAGCAAGGGTCTTATG	59.836	20	TTGACATTACAATTCCATGTTGA	57.94	23	171	2736	2906	AGAAGCTCCAGCAAGGGTCT	60.532	20	TGACATTACAATTCCATGTTGAAA	59.275	24	174	2732	2905
tissues_transcript_957	1	p3	(CCT)5	15	342	356	GTCCCTTTCAGGACCTCTCC	60.05	20	ATCCCGGTGTACGATTTGAG	59.813	20	246	301	546	GTCCCTTTCAGGACCTCTCC	60.05	20	TGTGTTTGAGGACCTTGTGC	59.726	20	154	301	454	GTCCCTTTCAGGACCTCTCC	60.05	20	GCAGTGAAAAGGAGATTGGG	59.67	20	134	301	434
tissues_transcript_958	1	c	(T)11cattttaggttttttggttccgaagtac(T)11	50	2682	2731	ATTCCGTGTTCGTATTTGCC	59.829	20	TCGGAACAAGTCGATCAAAA	59.247	20	162	2654	2815	TTCCGTGTTCGTATTTGCCT	60.502	20	TCGGAACAAGTCGATCAAAA	59.247	20	161	2655	2815	ATTCCGTGTTCGTATTTGCC	59.829	20	TCGGAACAAGTCGATCAAAAC	60.103	21	162	2654	2815
tissues_transcript_960	1	p1	(T)10	10	2785	2794	CTGTCACATGCGAAGGCTAA	60.011	20	TGCATATCCACAACCCATCA	60.757	20	188	2652	2839	CTGTCACATGCGAAGGCTAA	60.011	20	GCATATCCACAACCCATCAA	59.205	20	187	2652	2838	ATTCAAGCAGATCACGTCCC	60.081	20	TGCATATCCACAACCCATCA	60.757	20	236	2604	2839
tissues_transcript_981	1	p1	(A)13	13	1196	1208	ATCCAAACAACCCTGCAAAA	60.344	20	TGCACATAACCAGTTGCCTC	59.722	20	220	1070	1289	ACAACCCTGCAAAACGTACA	59.097	20	TGCACATAACCAGTTGCCTC	59.722	20	214	1076	1289	TCCAAACAACCCTGCAAAAC	60.904	20	TGCACATAACCAGTTGCCTC	59.722	20	219	1071	1289
tissues_transcript_1019	1	p1	(T)17	17	2717	2733	GCCCTGGACAAGTAGGATCA	60.073	20	AACAGCAAATTCCCAGAGGA	59.67	20	207	2557	2763	TTTTGCCCTGGACAAGTAGG	60.103	20	AACAGCAAATTCCCAGAGGA	59.67	20	211	2553	2763	TTGCCCTGGACAAGTAGGAT	59.55	20	AACAGCAAATTCCCAGAGGA	59.67	20	209	2555	2763
tissues_transcript_1026	1	p1	(G)10	10	1	10	--
tissues_transcript_1039	1	p3	(TTC)5	15	973	987	TGGAACTGAGTTTGTGGCTG	59.873	20	CCTCTCCAAATGGCGAGTAA	60.206	20	241	825	1065	TGGAACTGAGTTTGTGGCTG	59.873	20	CAACCCGGTATGATTTCGAG	60.323	20	275	825	1099	ACTCGGGAATCTGATGATCG	60.034	20	CTGCAGCCAGCCTCTCTTAG	60.431	20	276	757	1032
tissues_transcript_1043	1	p6	(CAGGCT)8	48	2482	2529	TGCTATACACGGGGTGAACA	59.988	20	GCGCAACTGTACAAAATCCA	59.735	20	266	2419	2684	TGCTATACACGGGGTGAACA	59.988	20	TGCGCAACTGTACAAAATCC	59.735	20	267	2419	2685	TGCTATACACGGGGTGAACA	59.988	20	AATCCACCACAAAATCCAGG	59.647	20	252	2419	2670
tissues_transcript_1047	1	p2	(AG)6	12	2636	2647	AATGTGCAAAGTTTACCGCC	60.003	20	TGCAGTCATGTCTCAGTTTGG	59.889	21	276	2425	2700	AGTTTACCGCCTCCCTTGAT	59.962	20	TGCAGTCATGTCTCAGTTTGG	59.889	21	267	2434	2700	ATGTGCAAAGTTTACCGCCT	59.637	20	TGCAGTCATGTCTCAGTTTGG	59.889	21	275	2426	2700
tissues_transcript_1049	1	p1	(T)11	11	2710	2720	GCCCTGGACAAGTAGGATCA	60.073	20	AACAGCAAATTCCCAGAGGA	59.67	20	200	2551	2750	TTTTGCCCTGGACAAGTAGG	60.103	20	AACAGCAAATTCCCAGAGGA	59.67	20	204	2547	2750	GGGAGGGAATGTGACACTTG	60.363	20	AACAGCAAATTCCCAGAGGA	59.67	20	149	2602	2750
tissues_transcript_1063	1	p2	(TG)7	14	983	996	GCTTTGCAACTACCAGGGAA	60.249	20	CATCTCACTCAAGGCACCAA	59.831	20	180	926	1105	GCTTTGCAACTACCAGGGAA	60.249	20	TCTCACTCAAGGCACCAATG	59.831	20	178	926	1103	GCTTTGCAACTACCAGGGAA	60.249	20	TCATCTCACTCAAGGCACCA	60.402	20	181	926	1106
tissues_transcript_1067	1	c	(CAG)5caatctccgccgagcaacttcgttttcctcaactccaacactccc(GGAGGT)6	96	467	562	CTGATTCTGATGAACCACGC	59.245	20	AGATGTCCTGCTGGTGCTG	59.996	19	277	421	697	GCAAATCAGCATAAGGAGGC	59.813	20	AACTGCTGGGTGTGGGAGT	60.579	19	266	340	605	CTGATTCTGATGAACCACGC	59.245	20	GGTGCTGATGATGGTCCTG	60.063	19	265	421	685
tissues_transcript_1072	1	p3	(CAC)5	15	429	443	CCCTACCTCTCCTCCATTCC	59.89	20	AATTCGAGAACCAGCTCCTG	59.43	20	179	332	510	AACCACCAGTAAACGCATCC	59.859	20	AATTCGAGAACCAGCTCCTG	59.43	20	234	277	510	AGTCAACCCCCAAATCTTCC	60.169	20	AATTCGAGAACCAGCTCCTG	59.43	20	213	298	510
tissues_transcript_1080	1	c	(TA)6gataaatatattaacaatcaaatatatttactgaaccgataataatcacgatgcaaacagggttgagacatatttcctcctaattg(C)28	126	582	707	--
tissues_transcript_1080	2	p2	(TA)6	12	847	858	CCTCCATTCTCACTTGGTCAG	59.706	21	CGGTGATTGTCTTTGACCGT	60.954	20	199	777	975	CCCCCAATGATTACAGCTCTT	60.326	21	CGGTGATTGTCTTTGACCGT	60.954	20	274	702	975	CCTCCATTCTCACTTGGTCA	58.641	20	CGGTGATTGTCTTTGACCGT	60.954	20	199	777	975
tissues_transcript_1098	1	p2	(CT)7	14	75	88	GGGGCACATAACTCCAGAAA	59.933	20	AACCTAGCCGCTCAACTCAA	60.015	20	174	3	176	GGGGCACATAACTCCAGAAA	59.933	20	AAACCTAGCCGCTCAACTCA	60.015	20	175	3	177	GGGGCACATAACTCCAGAAA	59.933	20	GGAGAGGCTGAAGCCCTAGT	59.979	20	126	3	128
tissues_transcript_1122	1	p2	(AG)6	12	29	40	GGGGTGTGGATTTTTCTTCC	60.537	20	CCCCATTTGGCTGAAGACTA	60.066	20	247	3	249	GGGGGTGTGGATTTTTCTTC	60.537	20	GCGATAATCTTCATCGGAGC	59.774	20	162	2	163	GGGGTGTGGATTTTTCTTCC	60.537	20	GCGATAATCTTCATCGGAGC	59.774	20	161	3	163
tissues_transcript_1122	2	p3	(CAG)5	15	441	455	TAGTCTTCAGCCAAATGGGG	60.066	20	GAGGAAAACGAAGTTGCTCG	59.993	20	255	230	484	TAGTCTTCAGCCAAATGGGG	60.066	20	GGGAGTGTTGGAGTTGAGGA	60.088	20	270	230	499	GCGACGTACTATCATGGCAA	59.718	20	GAGGAAAACGAAGTTGCTCG	59.993	20	147	338	484
tissues_transcript_1132	1	p1	(A)10	10	2645	2654	TGCTGGTTATCATGATCGGA	60.033	20	ACAACAAAGAGGATCCCACG	59.966	20	145	2585	2729	TGCTGGTTATCATGATCGGA	60.033	20	CAAAGAGGATCCCACGAAAA	60.044	20	141	2585	2725	ATTACAGGTCCGAACACCCA	60.232	20	ACAACAAAGAGGATCCCACG	59.966	20	181	2549	2729
tissues_transcript_1161	1	p1	(A)10	10	1812	1821	GCTTCTGAGAGATTTCAATGGG	60.208	22	TCTTGCAGGGCGAATATAGG	60.188	20	278	1672	1949	GAGAGATTTCAATGGGACAGC	58.731	21	TCTTGCAGGGCGAATATAGG	60.188	20	272	1678	1949	TCTGAGAGATTTCAATGGGACA	59.67	22	TCTTGCAGGGCGAATATAGG	60.188	20	275	1675	1949
tissues_transcript_1161	2	c	(T)10c(T)11	22	2648	2669	TTGGCAACTCTATTGAGCGA	59.566	20	GCAACGAGGTTTCCTTATCG	59.708	20	252	2523	2774	TTGGCAACTCTATTGAGCGA	59.566	20	GGGCAACGAGGTTTCCTTAT	60.32	20	254	2523	2776	TTTGGCAACTCTATTGAGCG	59.062	20	GCAACGAGGTTTCCTTATCG	59.708	20	253	2522	2774
tissues_transcript_1162	1	p1	(A)10	10	7	16	--
tissues_transcript_1180	1	p3	(GCC)5	15	167	181	TTGCGAGTCAATGGTTTGAG	59.84	20	CACTTTGCTCTTTCGGCTTC	60.132	20	152	75	226	TTGCGAGTCAATGGTTTGAG	59.84	20	ACCACCACTTTGCTCTTTCG	60.291	20	157	75	231	TGCGAGTCAATGGTTTGAGA	60.39	20	CACTTTGCTCTTTCGGCTTC	60.132	20	151	76	226
tissues_transcript_1185	1	p2	(AG)7	14	29	42	GAGGGGGTGTGGATTTTTCT	60.169	20	GGTAATCTTCATCGGAGCCA	60.036	20	139	0	138	GAGGGGGTGTGGATTTTTCT	60.169	20	TGTCAGATTCAAGGCCAGTG	59.831	20	103	0	102	GAGGGGGTGTGGATTTTTCT	60.169	20	TGTGTCAGATTCAAGGCCAG	59.831	20	105	0	104
tissues_transcript_1185	2	p3	(CAG)5	15	419	433	GCAAATCAGCATAAGGAGGC	59.813	20	GAGGAAAACGAAGTTGCTCG	59.993	20	171	292	462	GCAAATCAGCATAAGGAGGC	59.813	20	GGGAGTGTTGGAGTTGAGGA	60.088	20	186	292	477	GCGACGTACTATCATGGCAA	59.718	20	GAGGAAAACGAAGTTGCTCG	59.993	20	147	316	462
tissues_transcript_1189	1	p3	(CCG)6	18	182	199	ATCGACTTACACCCTCACGG	59.989	20	CCTGCTGTTGCTCTGTCAAA	60.175	20	242	60	301	ATCGACTTACACCCTCACGG	59.989	20	TGCTGTTGCTCTGTCAAAGG	60.175	20	240	60	299	CATTCAACTCAACGGCTGAA	59.84	20	TTTTCTTGGGACAAATTCGG	59.91	20	222	147	368
tissues_transcript_1200	1	p2	(CT)7	14	91	104	TTGGTACTAAGCCCCACCAG	59.986	20	GCCTGTGAAGAGTAGGCTCG	60.156	20	166	36	201	TTGGTACTAAGCCCCACCAG	59.986	20	TGGTCAATGAGCCTGTGAAG	59.831	20	176	36	211	TTGGTACTAAGCCCCACCAG	59.986	20	TTGGTCAATGAGCCTGTGAA	60.24	20	177	36	212
tissues_transcript_1205	1	p3	(CAC)5	15	112	126	AGGGATTCCGAGAAGGAGAA	60.147	20	CCTCGCTTCTCAACTCCAAC	59.989	20	229	48	276	TTCCGAGAAGGAGAAATCCA	59.744	20	CCTCGCTTCTCAACTCCAAC	59.989	20	224	53	276	GAAATCCAGCAGGAAACACC	59.532	20	CCTCGCTTCTCAACTCCAAC	59.989	20	212	65	276
tissues_transcript_1239	1	p3	(TAT)5	15	2475	2489	GGGGAATGAAGAGGAAGAGG	60.008	20	TGTAGGCCCTGGTTAGATGG	59.948	20	256	2313	2568	GATGATGGAGCTAAGCAGCC	59.946	20	TGTAGGCCCTGGTTAGATGG	59.948	20	276	2293	2568	GGATGATGGAGCTAAGCAGC	59.946	20	TGTAGGCCCTGGTTAGATGG	59.948	20	277	2292	2568
tissues_transcript_1250	1	p3	(GGA)5	15	665	679	GCTCGATTGAAGAGTTTGGG	59.813	20	TTCCAGATCGGACAGAGCTT	59.95	20	246	605	850	GCTCGATTGAAGAGTTTGGG	59.813	20	CTCTGGTACCCCTGATCTCG	59.673	20	136	605	740	CTCGCACGTGTCGTATGAGT	59.929	20	CCTGATCTCGCTTCTTCGAT	59.532	20	275	456	730
tissues_transcript_1275	1	p1	(T)10	10	325	334	CCCTGTTGGATTAACCCTGA	59.784	20	AGTGCCCATCAATTGGGAT	60.15	19	232	263	494	TTCGATCCCCTGTTGGATTA	60.266	20	AGTGCCCATCAATTGGGAT	60.15	19	239	256	494	TGAAATCCGAGGCTCAAAAT	59.645	20	AGTGCCCATCAATTGGGAT	60.15	19	258	237	494
tissues_transcript_1279	1	p3	(AGG)5	15	2183	2197	CTTGTTTCATCCAAGCAGCA	59.988	20	TGTGGCTTCTGCAGTTTCAC	60.032	20	238	2119	2356	CAGCCGACAAGTTCAGCATA	60.011	20	AAAGCTAACCGCAGCATTGT	59.911	20	190	2060	2249	CAGCCGACAAGTTCAGCATA	60.011	20	AAGCTAACCGCAGCATTGTT	59.911	20	189	2060	2248
tissues_transcript_1281	1	p3	(GAA)5	15	174	188	ATCCAGGACGATATTTCCCC	59.981	20	GAGGATCGAGGAACCCTACC	59.896	20	202	42	243	AATCGTAATGCGACACGACA	60.142	20	GAGGATCGAGGAACCCTACC	59.896	20	181	63	243	CAATCGTAATGCGACACGAC	60.142	20	GAGGATCGAGGAACCCTACC	59.896	20	182	62	243
tissues_transcript_1301	1	p2	(CT)10	20	182	201	AGGGGACTCCGATTTGAACT	59.935	20	AAGAGCGTTCGAGTGGTGAT	59.874	20	245	1	245	TTCTCCCTGAGAAAGCTCCA	60.065	20	AAGAGCGTTCGAGTGGTGAT	59.874	20	139	107	245	TTCTCCCTGAGAAAGCTCCA	60.065	20	CGTAGAGCACGAAAATGGGT	60.132	20	206	107	312
tissues_transcript_1316	1	p1	(G)10	10	1	10	--
tissues_transcript_1318	1	p1	(T)10	10	389	398	GCATGTGTTTCCAGGACCTT	59.973	20	TTACAAAAACCCACTGGCAA	59.059	20	238	219	456	CAGGACCTTAAACCTCTGCG	59.869	20	TTACAAAAACCCACTGGCAA	59.059	20	227	230	456	ACCCTTGCGAGACCCTAAAA	60.977	20	TACCCTGCACCCTTAGCAAC	60.132	20	279	309	587
tissues_transcript_1332	1	p1	(T)12	12	2566	2577	GCTGATGCATTGTGGAAGAA	59.805	20	TCCAACCATGTTGTTGACTGA	59.992	21	205	2467	2671	TGTGGAAGAATCCATTGCAG	59.648	20	TCCAACCATGTTGTTGACTGA	59.992	21	195	2477	2671	CCATTGCAGATTGACATGGT	59.374	20	TCCAACCATGTTGTTGACTGA	59.992	21	184	2488	2671
tissues_transcript_1341	1	p3	(CTC)5	15	1094	1108	GAACAACCGTTTCACTGGCT	60.156	20	AACAGCTCCACCACCAATTC	59.973	20	205	1007	1211	AGAACAACCGTTTCACTGGC	60.156	20	AACAGCTCCACCACCAATTC	59.973	20	206	1006	1211	ACGTCGAGAACAACCGTTTC	60.156	20	AACAGCTCCACCACCAATTC	59.973	20	212	1000	1211
tissues_transcript_1387	1	p3	(CCG)7	21	277	297	ACTGTCCCACAATCCTCGTC	59.969	20	TCTTCTTCCGCTTCGAACAC	60.517	20	271	204	474	ACTGTCCCACAATCCTCGTC	59.969	20	CTCTTCTTCCGCTTCGAACA	60.647	20	272	204	475	CAGGTTTCCTATCCGTTCCC	60.683	20	GATGATCCCTCTCCGCATAA	59.998	20	274	249	522
tissues_transcript_1390	1	p1	(T)10	10	2617	2626	TGAATCCCGATGACATCAAA	59.859	20	GACATCTTGTACAAACAAAAAGTGG	59.067	25	278	2377	2654	TGAATCCCGATGACATCAAA	59.859	20	AGACATCTTGTACAAACAAAAAGTGG	59.91	26	279	2377	2655	CATAAAGGCGGTGAGAAAGG	59.702	20	GACATCTTGTACAAACAAAAAGTGG	59.067	25	157	2498	2654
tissues_transcript_1392	1	p3	(ATC)6	18	59	76	TCCAGAACTCCACGCCTAAC	60.255	20	CTCCAATACGCAACGGAAAT	59.96	20	139	21	159	ATCCAGAACTCCACGCCTAA	59.694	20	CTCCAATACGCAACGGAAAT	59.96	20	140	20	159	TCCAGAACTCCACGCCTAAC	60.255	20	TGCCATGAGAGCTAGTGTCG	60.16	20	247	21	267
tissues_transcript_1398	1	p1	(G)10	10	1	10	--
tissues_transcript_1420	1	p1	(T)10	10	35	44	GGGGGAATTTATTTCGATGA	58.69	20	CAGCTTTCCGACACCCTATC	59.694	20	209	1	209	GGGGGAATTTATTTCGATGA	58.69	20	TACAATACTGCATCCACCGC	59.572	20	268	1	268	GGGGGAATTTATTTCGATGA	58.69	20	CGCCGTTAGACATCCTCAAC	60.657	20	251	1	251
tissues_transcript_1422	1	p2	(TC)18	36	341	376	CCCACCTCAAAGTGGTCATC	60.363	20	GGGCTGTGTGTAAAAAGGGA	59.971	20	239	161	399	CCCACCTCAAAGTGGTCATC	60.363	20	TGACCCAGAATTCACCAACA	59.935	20	279	161	439	CCACCTCAAAGTGGTCATCA	59.52	20	GGGCTGTGTGTAAAAAGGGA	59.971	20	238	162	399
tissues_transcript_1441	1	p2	(CT)10	20	177	196	GGGGGAACTGGAACTTTCTT	59.415	20	AAGAGCGTTCGAGTGGTGAT	59.874	20	238	3	240	TTCTCCCTGAGAAAGCATCC	59.361	20	AAGAGCGTTCGAGTGGTGAT	59.874	20	141	100	240	TTCTCCCTGAGAAAGCATCC	59.361	20	CGTAGAGCACGAAAATGGGT	60.132	20	208	100	307
tissues_transcript_1448	1	p6	(CGAGAG)5	30	312	341	GTCTTCCTCACCAAGGCTCA	60.386	20	CCTATCCCTCTCCCTGTGGT	60.328	20	231	140	370	GTCTTCCTCACCAAGGCTCA	60.386	20	CCTCTCCCTGTGGTCCCTAT	60.328	20	225	140	364	AACTCCTTCAGCAATCTGGC	59.434	20	ATTCTTCCTCCCGCTCCTTA	60.166	20	276	225	500
tissues_transcript_1466	1	p3	(TTC)8	24	60	83	AAGCCATGGAAGAAGCTGAA	59.955	20	GAGGAAAGAGAGCATGACGC	60.104	20	212	13	224	AAAGCCATGGAAGAAGCTGA	59.955	20	GAGGAAAGAGAGCATGACGC	60.104	20	213	12	224	GACCAAAAGCCATGGAAGAA	60.051	20	GAGGAAAGAGAGCATGACGC	60.104	20	218	7	224
tissues_transcript_1470	1	p1	(G)10	10	3	12	--
tissues_transcript_1472	1	p3	(GAA)6	18	105	122	GAGAGAAAGGAAAGGCAGGG	60.319	20	GGATTCACGGATCTTTCCAA	59.871	20	228	35	262	GAGAGAAAGGAAAGGCAGGG	60.319	20	TGAGCTTTTGTATGCGGATG	59.833	20	151	35	185	GAGAGAAAGGAAAGGCAGGG	60.319	20	CTATACAGCCGCCGGAGATA	60.209	20	267	35	301
tissues_transcript_1475	1	p3	(GCT)5	15	121	135	AGGTCAATCACCGACACACA	60.005	20	TACCTAGCGGCTCCTTCAAA	59.975	20	269	54	322	GGTCAATCACCGACACACAG	60.005	20	TACCTAGCGGCTCCTTCAAA	59.975	20	268	55	322	GGTCAATCACCGACACACAG	60.005	20	TAATTTCGCCTCCAAAGGTG	60.067	20	211	55	265
tissues_transcript_1475	2	p2	(TC)6	12	726	737	GCTGTACTGATGCTCACCCA	59.862	20	AGCTCGTTGAACCTCCTTCA	59.989	20	261	543	803	GCTGTACTGATGCTCACCCA	59.862	20	CAAGAGCTCGTTGAACCTCC	59.989	20	265	543	807	AAACTGCAAGCCAAAAGGAA	59.861	20	CCAAGAGCTCGTTGAACCTC	59.989	20	169	640	808
tissues_transcript_1487	1	p6	(GTTTCT)5	30	288	317	CTCTCCTGCCCTCAGTTTTG	59.982	20	CCACGGGAACTCTGATCATT	59.927	20	262	89	350	TTTGATGACTCGAATTCCCC	59.871	20	AATTTCGCCATCAACCTGAC	59.939	20	242	264	505	CCGTTGAACTGCTCGGTAAT	60.132	20	AATTTCGCCATCAACCTGAC	59.939	20	269	237	505
tissues_transcript_1492	1	p1	(A)10	10	1125	1134	CTGATGGGGTTGAAGGGTAA	59.784	20	CATGAGCGGAGATACAAGGG	60.615	20	245	1046	1290	TCTGATGGGGTTGAAGGGTA	60.309	20	CATGAGCGGAGATACAAGGG	60.615	20	246	1045	1290	CTGATGGGGTTGAAGGGTAA	59.784	20	CGGAGATACAAGGGCCTCTA	59.288	20	239	1046	1284
tissues_transcript_1505	1	p1	(G)10	10	1	10	--
tissues_transcript_1513	1	p1	(A)10	10	163	172	GATGATCCCCTGATCACTGC	60.448	20	CCCGGAAAACAAACTCAAAA	59.947	20	228	53	280	GATGATCCCCTGATCACTGC	60.448	20	GACCAACCCCAAAACTCAGA	59.943	20	196	53	248	GATGATCCCCTGATCACTGC	60.448	20	CAGAAGAAGACCAACCCCAA	60.081	20	204	53	256
tissues_transcript_1525	1	p3	(AGA)5	15	19	33	--
tissues_transcript_1564	1	p1	(T)11	11	1524	1534	TAAACAAAGGCGCTACTGGG	60.257	20	AGATTGGCCCCAGAACTTTT	59.94	20	221	1357	1577	GGAGGCAACCCAGAATTTTT	60.299	20	AGATTGGCCCCAGAACTTTT	59.94	20	203	1375	1577	TAAACAAAGGCGCTACTGGG	60.257	20	CCAGAACTTTTTGTCTCGCC	59.853	20	212	1357	1568
tissues_transcript_1569	1	p1	(T)10	10	64	73	TGAATTGGGTCTTCCCAAAG	59.903	20	CCGAATACTGGAAACGTGCT	60.132	20	272	33	304	TGAATTGGGTCTTCCCAAAG	59.903	20	AGCCGACGCCTTTTAGTTTT	60.257	20	179	33	211	TGAATTGGGTCTTCCCAAAG	59.903	20	AAGCCGACGCCTTTTAGTTT	60.257	20	180	33	212
tissues_transcript_1569	2	p1	(A)14	14	2340	2353	GATTGACCGACTGGAATCGT	59.934	20	TTGCGCAGGATCTTTTTCTT	59.96	20	277	2281	2557	GATTGACCGACTGGAATCGT	59.934	20	TTCTTGCGCAGGATCTTTTT	59.96	20	280	2281	2560	GATTGACCGACTGGAATCGT	59.934	20	AATGGATTGTTGCCTATGCC	59.791	20	230	2281	2510
tissues_transcript_1570	1	p1	(T)12	12	147	158	TTCCCTCATCCTTTCTCCCT	60.008	20	TATAACCGCGGTAGAGGTGC	60.117	20	214	29	242	CTTCCCTCATCCTTTCTCCC	60.008	20	TATAACCGCGGTAGAGGTGC	60.117	20	215	28	242	TTCCCTCATCCTTTCTCCCT	60.008	20	AAATGGTTGCCATGTCGTTT	60.235	20	244	29	272
tissues_transcript_1598	1	p2	(AG)7	14	63	76	TTCACCGTGTGAGTGTGTGA	59.737	20	ATCTTGGGGAAAAAGGATGG	60.124	20	197	32	228	TTCACCGTGTGAGTGTGTGA	59.737	20	CGATCTTGGGGAAAAAGGAT	60.258	20	199	32	230	TTCACCGTGTGAGTGTGTGA	59.737	20	TTCCTAAAAGCCCAGAACCA	59.679	20	267	32	298
tissues_transcript_1658	1	p3	(ATC)9	27	2083	2109	TCCATCAGTTGACTTCGCTG	59.984	20	TTGGCGATTAAAATTCCACC	59.773	20	227	1987	2213	CCCTGGTGACAACTTCCATT	59.82	20	TTGGCGATTAAAATTCCACC	59.773	20	272	1942	2213	ACTTCCATTTCATGTTCGGG	59.79	20	TTGGCGATTAAAATTCCACC	59.773	20	261	1953	2213
tissues_transcript_1663	1	p3	(ATT)6	18	254	271	GGGAGAATGAAATTCGGTGA	59.871	20	ATTTTGCTCCCGAAAAACCT	59.945	20	178	167	344	TCTCTCTCCTCCTTCCCTCC	59.883	20	TACGAACTCCGCCTCAGAAT	59.836	20	259	51	309	TCCCCTCTCTCTCCTCCTTC	59.883	20	TACGAACTCCGCCTCAGAAT	59.836	20	264	46	309
tissues_transcript_1666	1	p1	(T)14	14	2544	2557	--
tissues_transcript_1670	1	p6	(CTCCGT)6	36	148	183	GCCGGAAATACTCACTTCCA	60.074	20	GATGATGAGCAGGGAGAAGG	59.761	20	200	48	247	GCCGGAAATACTCACTTCCA	60.074	20	GGAGAAGATGATGAGCAGGG	59.761	20	206	48	253	GCCCCAATTTCATCATCATC	60.103	20	GATGATGAGCAGGGAGAAGG	59.761	20	143	105	247
tissues_transcript_1670	2	p3	(AAG)5	15	1508	1522	GAAGAAGGAGAATAGGCGGC	60.307	20	TTTTCGAGCTCTCCACAGGT	59.989	20	259	1437	1695	TTCTAATTCTGGGGCGCTTA	59.81	20	TCGATTCCTTCCCCTCTTCT	60.147	20	280	1341	1620	GAAGAAGGAGAATAGGCGGC	60.307	20	CCTACTTCGATTCCTTCCCC	59.897	20	190	1437	1626
tissues_transcript_1671	1	c	(CT)8c(A)19	36	57	92	AAGCTCAGAGCCAGTTGGAA	60.134	20	TGCCGGTTGAGTAGAAGTCC	60.255	20	278	22	299	CACAAAAACCACGAAGCTCA	59.881	20	GACGCCATGACAACAGAAAA	59.697	20	244	9	252	AGTTGGAATTGGAACCCCTC	60.169	20	TGCCGGTTGAGTAGAAGTCC	60.255	20	266	34	299
tissues_transcript_1671	2	p3	(CAG)5	15	486	500	ATCCACAGCAGAATCCGTTC	60.081	20	TATAAAGCCCTCCCAAACCC	60.143	20	198	333	530	GGACTTCTACTCAACCGGCA	60.255	20	TATAAAGCCCTCCCAAACCC	60.143	20	251	280	530	ATCCACAGCAGAATCCGTTC	60.081	20	TGCTATAAAGCCCTCCCAAA	59.677	20	201	333	533
tissues_transcript_1671	3	c	(GTC)5ggaattgtcgggctcctcgctcccgatgaacgcgcggtacgggatcccgattctgcagcagcaatttcgc(CAG)5	100	617	716	GCGGATGAATTACCAGCACT	60.103	20	GGAACGAGCCGAATCTGTTA	60.214	20	257	553	809	GCGGATGAATTACCAGCACT	60.103	20	TAACCGCTGACATTCGAACC	61.032	20	237	553	789	GCGGATGAATTACCAGCACT	60.103	20	TACCCATCATCACCATGCC	60.153	19	200	553	752
tissues_transcript_1682	1	p1	(G)10	10	1	10	--
tissues_transcript_1682	2	p3	(ACC)5	15	296	310	AGTTTCGATTTCGAAGGTGC	59.316	20	CAAGCATCGCCTTTCATACA	59.833	20	269	165	433	CTACAAGTGCTACCACCGGC	60.71	20	CAAGCATCGCCTTTCATACA	59.833	20	187	247	433	CCCAGAGGCGACTACAAGTG	60.843	20	CAAGCATCGCCTTTCATACA	59.833	20	198	236	433
tissues_transcript_1685	1	p2	(AG)17	34	23	56	--
tissues_transcript_1702	1	p3	(GCT)5	15	164	178	AGGTCAATCACCGACACACA	60.005	20	TACCTAGCGGCTCCTTCAAA	59.975	20	269	97	365	GGTCAATCACCGACACACAG	60.005	20	TACCTAGCGGCTCCTTCAAA	59.975	20	268	98	365	GGTCAATCACCGACACACAG	60.005	20	TAATTTCGCCTCCAAAGGTG	60.067	20	211	98	308
tissues_transcript_1702	2	p2	(TC)6	12	701	712	ACTCCAAAAACGCAATCCAC	59.978	20	AGCTCGTTGAACCTCCTTCA	59.989	20	237	542	778	ACTCCAAAAACGCAATCCAC	59.978	20	CAAGAGCTCGTTGAACCTCC	59.989	20	241	542	782	ACTCCAAAAACGCAATCCAC	59.978	20	CCAAGAGCTCGTTGAACCTC	59.989	20	242	542	783
tissues_transcript_1720	1	c	(GA)6aaga(AG)6	28	8	35	--
tissues_transcript_1726	1	p2	(CT)9	18	36	53	GGGGACAGACCATTCATTCA	60.725	20	CGATTGCAAAGATGGGATTT	59.901	20	148	5	152	GGGGACAGACCATTCATTCA	60.725	20	CTTGAGGGAGGTTTTCATGG	59.521	20	168	5	172	GGGGGACAGACCATTCATT	59.577	19	CGATTGCAAAGATGGGATTT	59.901	20	149	4	152
tissues_transcript_1731	1	p3	(CCA)5	15	879	893	CTCTCGGAAGCATGGAGTTC	59.95	20	TGGAAAATTCTCAGTTGCCC	60.051	20	272	783	1054	CTCTCGGAAGCATGGAGTTC	59.95	20	CCAATCCCTTGTCCTGTGTT	59.82	20	250	783	1032	CTCTCGGAAGCATGGAGTTC	59.95	20	TCTCAGTTGCCCTTCCAATC	60.195	20	264	783	1046
tissues_transcript_1732	1	p2	(TG)7	14	8	21	--
tissues_transcript_1765	1	p1	(G)10	10	3	12	--
tissues_transcript_1769	1	p3	(TCC)5	15	185	199	GAAAGATTCCACGGATTCCA	59.871	20	TATAATCTTCACGCTCCGGG	60.053	20	229	12	240	ACGGATTCCAATCCTTCCTT	59.766	20	TATAATCTTCACGCTCCGGG	60.053	20	219	22	240	CTGTAGTAGTCGCCCCTTGG	59.751	20	TATAATCTTCACGCTCCGGG	60.053	20	198	43	240
tissues_transcript_1770	1	p2	(AG)6	12	19	30	--
tissues_transcript_1771	1	p1	(T)10	10	24	33	GAGGGGGTAGAGGGAACTAGG	60.315	21	CCGGATCCAAGAATTCAAAA	59.872	20	121	0	120	GAGGGGGTAGAGGGAACTAGG	60.315	21	CTTCTTCCATGGGGATCAAA	59.864	20	146	0	145	AGGGGGTAGAGGGAACTAGG	58.548	20	CCGGATCCAAGAATTCAAAA	59.872	20	120	1	120
tissues_transcript_1772	1	p3	(TCC)5	15	107	121	CCCGTTCTTGGTGAAACACT	60.005	20	GGGAGGGTGAAGAAGAAAGG	60.045	20	267	60	326	CCCGTTCTTGGTGAAACACT	60.005	20	GGGGGTTTTGTAGTGGGAAT	59.919	20	230	60	289	CCCGTTCTTGGTGAAACACT	60.005	20	AAAGGTTTAGGGCGAGAAGC	59.856	20	252	60	311
tissues_transcript_1772	2	p1	(T)10	10	2309	2318	AGAGATGGGCGGTGTGTTAC	59.997	20	TCTCCCCATAAACAACTCGC	60.074	20	179	2280	2458	ATGGGCGGTGTGTTACTAGC	60.022	20	TCTCCCCATAAACAACTCGC	60.074	20	175	2284	2458	GAGATGGGCGGTGTGTTACT	59.997	20	AAACAACTCGCTGAATTGGG	60.11	20	169	2281	2449
tissues_transcript_1781	1	p1	(T)10	10	361	370	AAATCCTGGCCTGGAAAGAT	59.903	20	TAGCCATTTCAGGGAAGGTG	60.066	20	242	197	438	AAATCCTGGCCTGGAAAGAT	59.903	20	CATTTCAGGGAAGGTGCATT	59.933	20	238	197	434	AAATCCTGGCCTGGAAAGAT	59.903	20	TTCAGGGAAGGTGCATTTCT	59.67	20	235	197	431
tissues_transcript_1781	2	p1	(A)10	10	2453	2462	--
tissues_transcript_1800	1	p1	(T)10	10	164	173	TCTGATTGCTGGAATACCCA	59.075	20	ATCTTTCCAGGCCAGGATTT	59.903	20	161	54	214	TGATTGCTGGAATACCCAAA	58.965	20	ATCTTTCCAGGCCAGGATTT	59.903	20	159	56	214	CTGATTGCTGGAATACCCAAA	59.946	21	ATCTTTCCAGGCCAGGATTT	59.903	20	160	55	214
tissues_transcript_1800	2	p1	(T)11	11	360	370	AAATCCTGGCCTGGAAAGAT	59.903	20	TAGCCATTTCAGGGAAGGTG	60.066	20	244	195	438	AAATCCTGGCCTGGAAAGAT	59.903	20	CATTTCAGGGAAGGTGCATT	59.933	20	240	195	434	AAATCCTGGCCTGGAAAGAT	59.903	20	TTCAGGGAAGGTGCATTTCT	59.67	20	237	195	431
tissues_transcript_1804	1	p1	(A)10	10	775	784	GTGGGGTATGATATGGGACG	59.894	20	AGCTGCGGCTTATATAGGGG	60.566	20	258	596	853	GTGGGGTATGATATGGGACG	59.894	20	CATGGAGGGCCATCATTAAA	60.66	20	234	596	829	ATGGGACGAGGAGGAATTTT	59.766	20	AGCTGCGGCTTATATAGGGG	60.566	20	246	608	853
tissues_transcript_1822	1	p3	(CGG)8	24	265	288	ATCTTCTCCGGCGAATTTTT	60.041	20	TGCTGAGGTCCCTACAAACC	60.111	20	260	169	428	ATCTTCTCCGGCGAATTTTT	60.041	20	GTCCAAATCCCCAACGTAGA	59.79	20	175	169	343	GACGGTTATTCCCAACCCTT	60.053	20	GTCCAAATCCCCAACGTAGA	59.79	20	196	148	343
tissues_transcript_1822	2	p3	(CAG)5	15	2132	2146	TGCACCTACTTGAGTCACCG	59.897	20	TATTGTCACTTTCACGCGCT	59.493	20	168	2058	2225	GGACCAGACAGAGGTCTTGC	59.841	20	TATTGTCACTTTCACGCGCT	59.493	20	185	2041	2225	ACTGGCATGCTTCTGGAGAT	59.834	20	TATTGTCACTTTCACGCGCT	59.493	20	205	2021	2225
tissues_transcript_1847	1	p3	(GAG)5	15	302	316	CCAGGTTCTGCTCGTCCTTA	60.388	20	TAATCTCCTCCGACAATGCC	60.036	20	239	168	406	CGGTGATCGTAGGTTTCCTC	59.55	20	TAATCTCCTCCGACAATGCC	60.036	20	207	200	406	GGTGATCGTAGGTTTCCTCG	59.55	20	TAATCTCCTCCGACAATGCC	60.036	20	206	201	406
tissues_transcript_1848	1	p3	(CGG)7	21	256	276	ATCTTCTCCGGCGAATTTTT	60.041	20	TGCTGAGGTCCCTACAAACC	60.111	20	251	163	413	GACGGTTATTCCCAACCCTT	60.053	20	TGCTGAGGTCCCTACAAACC	60.111	20	272	142	413	ATCTTCTCCGGCGAATTTTT	60.041	20	GTCCAAATCCCCAACGTAGA	59.79	20	166	163	328
tissues_transcript_1848	2	p3	(CAG)5	15	2094	2108	TGCACCTACTTGAGTCACCG	59.897	20	TATTGTCACTTCACGCGCTC	60.019	20	164	2022	2185	GGACCAGACAGAGGTCTTGC	59.841	20	TATTGTCACTTCACGCGCTC	60.019	20	181	2005	2185	ACTGGCATGCTTCTGGAGAT	59.834	20	TATTGTCACTTCACGCGCTC	60.019	20	201	1985	2185
tissues_transcript_1859	1	p3	(CCG)5	15	109	123	GGGGACCTACATAAAGGCGT	60.208	20	TACTCCCCAACCACAGAACC	59.82	20	191	2	192	GGGGACCTACATAAAGGCGT	60.208	20	ATCGGGTAGAGATGCAGACG	60.24	20	156	2	157	AGGGGACCTACATAAAGGCG	60.332	20	TACTCCCCAACCACAGAACC	59.82	20	192	1	192
tissues_transcript_1873	1	p1	(A)10	10	50	59	AAGTTGCGCACCACAAAAA	60.287	19	TACCTGAAGGAATTGGGTGG	59.784	20	210	22	231	AAGTTGCGCACCACAAAAA	60.287	19	AGCACACAGGGTGCCATTAT	60.406	20	229	22	250	AAAGTTGCGCACCACAAAA	60.287	19	AGCACACAGGGTGCCATTAT	60.406	20	230	21	250
tissues_transcript_1877	1	p1	(A)11	11	2328	2338	TCAGCCTTGGCTTTTGAAGT	59.993	20	TGGTACTGCATCTGCCTCTC	58.987	20	221	2194	2414	TCAGCCTTGGCTTTTGAAGT	59.993	20	TGGTACTGCATCTGCCTCTCT	60.028	21	221	2194	2414	TCAGCCTTGGCTTTTGAAGT	59.993	20	CGTAGAAGGAGCACTGAGCG	61.263	20	182	2194	2375
tissues_transcript_1907	1	p3	(GCA)5	15	668	682	AGCAGCAGAGTAATAGCGGC	59.781	20	CCATTTGCTGCTGATTCTGA	59.948	20	270	516	785	AGATCTCCGTCCATGTCGAG	60.223	20	CCATTTGCTGCTGATTCTGA	59.948	20	157	629	785	AGAGATCTCCGTCCATGTCG	60.223	20	CCATTTGCTGCTGATTCTGA	59.948	20	159	627	785
tissues_transcript_1907	2	c	(ACAGCA)10gcaa(CAACAG)7	106	1394	1499	GCCAACAACAGTTATCGCAA	59.735	20	CTGAGAGACTTCTGGCCTGC	60.284	20	253	1338	1590	ATCGCAACTCGTGCAACATA	60.288	20	CTGAGAGACTTCTGGCCTGC	60.284	20	240	1351	1590	TATCGCAACTCGTGCAACAT	60.288	20	CTGAGAGACTTCTGGCCTGC	60.284	20	241	1350	1590
tissues_transcript_1913	1	p3	(TTC)7	21	314	334	ACCCCAGATAGAAAATCCGC	60.286	20	ACAGGGCTACATTCGTCCAG	60.134	20	172	288	459	CCCTACCAAAACCCATTTCA	59.657	20	ACAGGGCTACATTCGTCCAG	60.134	20	248	212	459	CCCAGATAGAAAATCCGCCT	60.411	20	ACAGGGCTACATTCGTCCAG	60.134	20	170	290	459
tissues_transcript_1925	1	p1	(T)12	12	91	102	CCCAAGATCTCTCTGCACCT	59.405	20	CCTCCAATGCAGGCAATAGT	60.096	20	242	8	249	CCCAAGATCTCTCTGCACCT	59.405	20	TTTGATGGTGGAAAACCCTC	59.767	20	258	8	265	CCCAAGATCTCTCTGCACCT	59.405	20	GGTAGGGTTTGATGGTGGAA	59.647	20	265	8	272
tissues_transcript_1930	1	p1	(T)13	13	392	404	TGATTTCGCTTGCTTTGTTG	59.992	20	CTGGCGAAGAAGACGAGACT	59.745	20	255	351	605	TGATTTCGCTTGCTTTGTTG	59.992	20	TCGAAGACGACGAAGTCTGA	59.701	20	171	351	521	TGATTTCGCTTGCTTTGTTG	59.992	20	GACGACGATGAAGACGAAGG	60.801	20	205	351	555
tissues_transcript_1938	1	p6	(CTCCGT)5	30	145	174	GCCCCAATTTCATCATCATC	60.103	20	AGGTCGGAGTAGGAAAACCG	60.488	20	244	102	345	GCCCCAATTTCATCATCATC	60.103	20	AGTAGGAAAACCGGTGAGGC	60.496	20	237	102	338	ATGCTCCAACCGCTCTTTTA	59.845	20	AGGTCGGAGTAGGAAAACCG	60.488	20	276	70	345
tissues_transcript_1938	2	p3	(AAG)5	15	1515	1529	GAAGAAGGAGAATAGGCGGC	60.307	20	TTTTCGAGCTCTCCACAGGT	59.989	20	259	1444	1702	TGAAGAAGGAGAATAGGCGG	59.406	20	TTTTCGAGCTCTCCACAGGT	59.989	20	260	1443	1702	GAAGAAGGAGAATAGGCGGC	60.307	20	ACTGAAACCATCCAACCACC	59.679	20	235	1444	1678
tissues_transcript_1952	1	p3	(GGA)5	15	2050	2064	CCGGTGACAATGACCCTAAT	59.67	20	ATTAGGCACACCTCGACCAC	59.997	20	230	1876	2105	TTGATTGCCTCTCCTCCAAT	59.629	20	ATTAGGCACACCTCGACCAC	59.997	20	251	1855	2105	CCGGTGACAATGACCCTAAT	59.67	20	AGTGAACCGGGCTAGAAGGT	60.132	20	253	1876	2128
tissues_transcript_1962	1	p3	(TCC)5	15	185	199	TTGTAGTAGTCGCCCCTTGG	60.125	20	TATAATCTTCACGCTCCGGG	60.053	20	198	43	240	ACGGATTCCAATCCTTCCTT	59.766	20	TATAATCTTCACGCTCCGGG	60.053	20	219	22	240	CGGATTCCAATCCTTCCTTT	60.258	20	TATAATCTTCACGCTCCGGG	60.053	20	218	23	240
tissues_transcript_1967	1	p3	(TCC)5	15	82	96	GATTCCCATTCAATTTGCTCA	59.893	21	ACGGCCAAAAACATTAGCAG	60.131	20	245	5	249	GGATTCCCATTCAATTTGCT	58.835	20	ACGGCCAAAAACATTAGCAG	60.131	20	246	4	249	GATTCCCATTCAATTTGCTCA	59.893	21	AAAACATTAGCAGCCGAACG	60.264	20	238	5	242
tissues_transcript_1974	1	p1	(T)13	13	607	619	CGACATGCTTCAGGTTGAAA	59.84	20	TCAGCAGTGAGAAAGCTCCA	59.855	20	274	407	680	GCAACCATCCGTATCCAAAC	60.199	20	TCAGCAGTGAGAAAGCTCCA	59.855	20	126	555	680	TCAAACAGCAAATGCAGCTC	60.142	20	TCGCTTAAGGTCAGTCAGCA	59.74	20	186	509	694
tissues_transcript_1976	1	p3	(TAC)5	15	1876	1890	GAAGCGAGCGAGATTGAAAG	60.235	20	TCATCCCGCACTCATTTACA	60.073	20	151	1853	2003	CTAACGAAGCGAGCGAGATT	59.752	20	TCATCCCGCACTCATTTACA	60.073	20	156	1848	2003	CAGCGGACTATGGAGTTTCC	59.694	20	TCATCCCGCACTCATTTACA	60.073	20	229	1775	2003
tissues_transcript_1979	1	p3	(TAC)5	15	1822	1836	GAAGCGAGCGAGATTGAAAG	60.235	20	TCATCCCGCACTCATTTACA	60.073	20	151	1799	1949	CTAACGAAGCGAGCGAGATT	59.752	20	TCATCCCGCACTCATTTACA	60.073	20	156	1794	1949	CAGCGGACTATGGAGTTTCC	59.694	20	TCATCCCGCACTCATTTACA	60.073	20	229	1721	1949
tissues_transcript_1991	1	p2	(GA)10	20	7	26	--
tissues_transcript_1997	1	p3	(CCA)5	15	2265	2279	CGGAGGTGGAGAGGATGATA	60.027	20	CACATTGACACTCGATTCCG	60.112	20	170	2140	2309	CGGAGGTGGAGAGGATGATA	60.027	20	ATACTCGAACTCGTCGTCGC	60.428	20	214	2140	2353	GAGATTATGGGGATGGGGAC	60.354	20	CACATTGACACTCGATTCCG	60.112	20	147	2163	2309
tissues_transcript_2008	1	c	(CGC)6cgtcgtcgtcaaccaccacttttatgaatcccgccgccgccgtcgacaa(CAG)5	82	962	1043	ATATGTTCGTCGGGTTCAGC	59.962	20	GCATTTACTGGTCTTGCCGT	60.14	20	260	838	1097	ATATGTTCGTCGGGTTCAGC	59.962	20	ATTTACTGGTCTTGCCGTGC	60.14	20	258	838	1095	ATATGTTCGTCGGGTTCAGC	59.962	20	CATTTACTGGTCTTGCCGTG	59.195	20	259	838	1096
tissues_transcript_2012	1	p1	(A)10	10	20	29	--
tissues_transcript_2024	1	p2	(TC)19	38	41	78	GGGGGACTTTTGAGGGTAT	57.755	19	GACCTGAGCTTCACAAAGCC	59.997	20	244	1	244	GGGGGACTTTTGAGGGTAT	57.755	19	GAGTACGCGACCTGAGCTTC	60.164	20	252	1	252	GGGGGACTTTTGAGGGTAT	57.755	19	GGAGGAGGAGGAGGAGTACG	60.208	20	265	1	265
tissues_transcript_2024	2	p3	(CTC)6	18	251	268	GGCTTTGTGAAGCTCAGGTC	59.997	20	CATTCCCAGAAGATCCCTCA	60.003	20	129	225	353	GGCTTTGTGAAGCTCAGGTC	59.997	20	CTTCAAAGAGCCAATCCTCG	59.948	20	203	225	427	GGCTTTGTGAAGCTCAGGTC	59.997	20	CATTCAGCGCCTTCTTCTTC	60.096	20	219	225	443
tissues_transcript_2027	1	p1	(G)13	13	2330	2342	TTGCAACACCATGACTTGCT	60.31	20	AGAAAACAAACCCACTGCTCA	59.766	21	169	2235	2403	TTGCAACACCATGACTTGCT	60.31	20	GAAAACAAACCCACTGCTCA	58.749	20	168	2235	2402	CGCTGCAGCAATTTTTCTCT	60.658	20	AGAAAACAAACCCACTGCTCA	59.766	21	191	2213	2403
tissues_transcript_2028	1	p1	(T)11	11	94	104	GATCTTTTTCTCCGCCATCA	60.155	20	CGCCATTAAATGCACACAAC	59.999	20	130	15	144	GATCTTTTTCTCCGCCATCA	60.155	20	AACGCCATTAAATGCACACA	59.999	20	132	15	146	GATCTTTTTCTCCGCCATCA	60.155	20	CAACGCCATTAAATGCACAC	59.999	20	133	15	147
tissues_transcript_2028	2	p3	(CTC)6	18	250	267	TTGTGTGCATTTAATGGCGT	59.999	20	CATTCCCAGAAGATCCCTCA	60.003	20	228	126	353	GTGTGCATTTAATGGCGTTG	59.999	20	CATTCCCAGAAGATCCCTCA	60.003	20	226	128	353	TGTGTGCATTTAATGGCGTT	59.999	20	CATTCCCAGAAGATCCCTCA	60.003	20	227	127	353
tissues_transcript_2041	1	p1	(T)11	11	2333	2343	CAAGCGCACTAATCTGGTGA	60.011	20	ATAACTGGAGCCGGGAAGTT	59.962	20	249	2136	2384	CAAGCGCACTAATCTGGTGA	60.011	20	GGGAAGTTTGATTGGCTGAG	59.67	20	237	2136	2372	GATAAATGCTTCGATTCGGC	59.649	20	ATAACTGGAGCCGGGAAGTT	59.962	20	273	2112	2384
tissues_transcript_2042	1	p6	(TGGATG)5	30	1985	2014	AGACGGAAGGCAGTCAGAAA	59.989	20	CTCAGCAAAGGGGTTCTCAG	59.982	20	178	1900	2077	CAAGGAGGCGAAAAGTCAAG	59.986	20	CTCAGCAAAGGGGTTCTCAG	59.982	20	221	1857	2077	GAATCAGCAGAGGAAGGTGC	59.957	20	CTCAGCAAAGGGGTTCTCAG	59.982	20	116	1962	2077
tissues_transcript_2054	1	p3	(TGA)6	18	1315	1332	AGCTTGCGGAGCTAGAGTTG	59.92	20	TATCCTGGCCCTTTTCCTCT	60.032	20	186	1265	1450	CAGCTTGCGGAGCTAGAGTT	59.92	20	TATCCTGGCCCTTTTCCTCT	60.032	20	187	1264	1450	AGCTTGCGGAGCTAGAGTTG	59.92	20	ATAAGCCTCCCAAACCGACT	59.962	20	278	1265	1542
tissues_transcript_2059	1	p3	(CTC)5	15	780	794	GAACAACCGTTTCACTGGCT	60.156	20	AACAGCTCCACCACCAATTC	59.973	20	205	693	897	AGAACAACCGTTTCACTGGC	60.156	20	AACAGCTCCACCACCAATTC	59.973	20	206	692	897	ACGTCGAGAACAACCGTTTC	60.156	20	AACAGCTCCACCACCAATTC	59.973	20	212	686	897
tissues_transcript_2093	1	p3	(CGG)5	15	180	194	AAGTGATGGCGGAATACGAC	59.962	20	CTATCTCTGTCCCTGCCTCG	59.966	20	247	97	343	AGAAGTGATGGCGGAATACG	60.096	20	CTATCTCTGTCCCTGCCTCG	59.966	20	249	95	343	AAGTGATGGCGGAATACGAC	59.962	20	TCACGAGAATGCTGAGATCG	60.096	20	139	97	235
tissues_transcript_2103	1	p3	(GAT)5	15	343	357	GCCTTTCACAAACAGAGGGA	60.232	20	TCGTCATCCATTTCCTCCTC	60.011	20	227	246	472	GCCTTTCACAAACAGAGGGA	60.232	20	ATTCTTACTTCGGCCCCACT	59.962	20	273	246	518	GCCTTTCACAAACAGAGGGA	60.232	20	ATCCATTTCCTCCTCAACCC	60.133	20	222	246	467
tissues_transcript_2104	1	p3	(CCG)5	15	70	84	TCGTACCCGACATTTCTTGA	59.123	20	TACAGCAAGGGAGGAAATGG	60.066	20	180	27	206	TCGTACCCGACATTTCTTGA	59.123	20	AGACAAACAATGAGACCGGC	60.119	20	138	27	164	CCCGACATTTCTTGAGGTTT	59.028	20	TACAGCAAGGGAGGAAATGG	60.066	20	175	32	206
tissues_transcript_2128	1	p1	(A)17	17	10	26	--
tissues_transcript_2132	1	p1	(G)10	10	1	10	--
tissues_transcript_2132	2	c	(TAT)5attattaatattatattattaatttattaattataaattatatttaattataaat(TA)8	86	298	383	--
tissues_transcript_2132	3	p2	(TA)7	14	586	599	--
tissues_transcript_2132	4	p1	(A)16	16	2172	2187	TGAAATGCAAATTCTTTTCGAT	58.741	22	CCTTTTATTCTTCACGCCCA	60.067	20	253	2068	2320	TGAAATGCAAATTCTTTTCGAT	58.741	22	TTTTATTCTTCACGCCCAGG	60.067	20	251	2068	2318	TGAAATGCAAATTCTTTTCGAT	58.741	22	TTCTTCACGCCCAGGATTAC	60.074	20	246	2068	2313
tissues_transcript_2135	1	p1	(T)16	16	302	317	TGCCTGTGAAGCATTTTCTG	59.988	20	ATCCCCTCCAGGATTCATCT	59.714	20	147	252	398	TGCCTGTGAAGCATTTTCTG	59.988	20	CAATTTTGCCATCGAAAACC	60.302	20	177	252	428	TGCCTGTGAAGCATTTTCTG	59.988	20	GAGCCTTCAATTTTGCCATC	59.651	20	184	252	435
tissues_transcript_2135	2	p1	(A)13	13	2215	2227	TTTTGAAGCTGAGGGAGGAA	59.926	20	CCTTGATGCGACCAAAAGAT	60.074	20	202	2127	2328	TGAATGCAACGAGCTGAAAG	60.134	20	CCTTGATGCGACCAAAAGAT	60.074	20	270	2059	2328	CTCAACACGATCGCTTCTCA	60.136	20	CCTTGATGCGACCAAAAGAT	60.074	20	245	2084	2328
tissues_transcript_2157	1	p6	(CAAATC)5	30	127	156	AGCAGCAGAGCAACAATCCT	60.164	20	ATGATCTCCTGCACCACCTC	60.08	20	234	38	271	AGCAGCAGAGCAACAATCCT	60.164	20	CATCGCACTTTTCTCCATCA	59.799	20	205	38	242	TATCTGCACCGCTCTCTTCA	59.697	20	ATGATCTCCTGCACCACCTC	60.08	20	195	77	271
tissues_transcript_2162	1	p3	(CTT)5	15	223	237	CGAACCAGCGCCTCTATTAC	59.867	20	AGGAGAGTTTTTGGGGGAGA	60.045	20	126	163	288	TACGAACCAGCGCCTCTATT	59.867	20	GAGGAGAGTTTTTGGGGGAG	60.045	20	129	161	289	CGAACCAGCGCCTCTATTAC	59.867	20	GAGGAGAGTTTTTGGGGGAG	60.045	20	127	163	289
tissues_transcript_2182	1	p1	(A)10	10	717	726	TGGAATCTCGGACCCTACTG	60.065	20	ATGAAATCCCGTCTCTCCCT	59.896	20	135	666	800	TGGAATCTCGGACCCTACTG	60.065	20	GGGTTTCCAGACTTCCCAAT	60.169	20	249	666	914	AGGACTATGTGATGCCACCC	59.81	20	ATGAAATCCCGTCTCTCCCT	59.896	20	161	640	800
tissues_transcript_2184	1	p1	(A)10	10	1927	1936	TATCAGGAAGTGATGCACCG	59.673	20	TTCCACAACAAATGCGTGTT	60.011	20	226	1896	2121	CAGCCACAGCAAGGGTTACT	60.312	20	AACGAGACATCAAGGATGGG	59.927	20	235	1841	2075	TATCAGGAAGTGATGCACCG	59.673	20	AACGAGACATCAAGGATGGG	59.927	20	180	1896	2075
tissues_transcript_2186	1	p2	(GT)7	14	1641	1654	TGTGGCCATCAAAGATTCAA	60.049	20	GGGTAAGAGCCAGTGTGGAA	60.111	20	212	1520	1731	TGTGGCCATCAAAGATTCAA	60.049	20	AGGGTAAGAGCCAGTGTGGA	59.721	20	213	1520	1732	AAGCAATTCCACCGGTTATG	59.823	20	AGGGTAAGAGCCAGTGTGGA	59.721	20	231	1502	1732
tissues_transcript_2194	1	p3	(AGC)5	15	2196	2210	TCTACGACTCTGGCTCGGAT	59.973	20	GTTGTGCATGACATGAAGCC	60.128	20	198	2093	2290	CCCATGTCCCAGTGACTTCT	59.962	20	GTTGTGCATGACATGAAGCC	60.128	20	215	2076	2290	TTATGACCCCATGTCCCAGT	60.05	20	GTTGTGCATGACATGAAGCC	60.128	20	222	2069	2290
tissues_transcript_2200	1	p3	(CAG)6	18	258	275	AGTTCTGATGGATCGGCAAG	60.218	20	GCTGCTGAATGTGAGCCATA	59.979	20	233	205	437	CCTGGCCCTTTAGATTTTCC	59.903	20	TTGATGCTGTGGATGAAAGC	59.805	20	262	37	298	CCCTGGCCCTTTAGATTTTC	59.903	20	TTGATGCTGTGGATGAAAGC	59.805	20	263	36	298
tissues_transcript_2225	1	p3	(CAG)6	18	413	430	AAATTTGGAGCTGATGGGTG	59.933	20	TACCAACCCGCTTACCACTC	59.993	20	245	309	553	GTTTGAGTTTGGGGAGCTTG	59.711	20	TACCAACCCGCTTACCACTC	59.993	20	276	278	553	AAATTTGGAGCTGATGGGTG	59.933	20	CATACCAACCCGCTTACCAC	60.249	20	247	309	555
tissues_transcript_2232	1	p5	(AAACC)6	30	2161	2190	TGGTGTGATCAGAAATGGGA	59.893	20	TGCCGAACAGAAACTTGTGA	60.427	20	277	2016	2292	TGGTGTGATCAGAAATGGGA	59.893	20	GCCGAACAGAAACTTGTGAA	58.9	20	276	2016	2291	TGGTGTGATCAGAAATGGGA	59.893	20	GCCGAACAGAAACTTGTGAAA	60.277	21	276	2016	2291
tissues_transcript_2237	1	c	(TA)9ctagagagaa(AG)6	40	164	203	CTCTACGCGAAAAAGAACGC	60.152	20	ACGGATTGGATAAGCAGCAG	60.235	20	245	61	305	TTTTGTGTTTTCACACCCCA	59.834	20	ACGGATTGGATAAGCAGCAG	60.235	20	177	129	305	CTCTACGCGAAAAAGAACGC	60.152	20	AACGGATTGGATAAGCAGCA	60.606	20	246	61	306
tissues_transcript_2241	1	p2	(AC)7	14	54	67	GCCAACAAAACAAAAGCACA	59.752	20	CCCTTATCGCACAAAAGGAA	60.067	20	123	7	129	GCCAACAAAACAAAAGCACA	59.752	20	CTCACCAGGAGAGGAACGAC	59.835	20	150	7	156	GCCAACAAAACAAAAGCACA	59.752	20	GCACAAAAGGAAGATCGGAG	59.813	20	115	7	121
tissues_transcript_2254	1	c	(TG)7t(TG)7	29	2289	2317	TTGCAACACCATGACTTGCT	60.31	20	GATCATGAACTTCTGCTGCATT	59.344	22	160	2218	2377	TTGCAACACCATGACTTGCT	60.31	20	TGAACTTCTGCTGCATTTCTCT	59.266	22	155	2218	2372	TTGCAACACCATGACTTGCT	60.31	20	TGAACTTCTGCTGCATTTCTC	58.242	21	155	2218	2372
tissues_transcript_2259	1	p1	(A)10	10	1313	1322	GTGAGTCAGGTTCAGGGGAA	60.088	20	GTCCTCAGGCAACTGGAAAA	60.232	20	191	1187	1377	GTGAGTCAGGTTCAGGGGAA	60.088	20	TCAGGCAACTGGAAAACCTC	60.232	20	187	1187	1373	GTGAGTCAGGTTCAGGGGAA	60.088	20	TCCTCAGGCAACTGGAAAAC	60.232	20	190	1187	1376
tissues_transcript_2330	1	p1	(G)10	10	1	10	--
tissues_transcript_2344	1	p1	(T)10	10	1977	1986	CACCTCCACAATACCAGGCT	59.989	20	AATTCTCTGGCTTCGCAAAA	59.96	20	200	1835	2034	CACCTCCACAATACCAGGCT	59.989	20	TATCCTGCACATCCCTGTCA	60.072	20	238	1835	2072	ATGAGTTTTGCAGGTCCAGG	60.111	20	TATCCTGCACATCCCTGTCA	60.072	20	143	1930	2072
tissues_transcript_2345	1	p1	(T)10	10	51	60	GGGGAACCTACGAAGAACAA	59.028	20	GTCTGCAGTTTCGGCTAAGG	60.015	20	174	3	176	GGGGAACCTACGAAGAACAA	59.028	20	TCGGCTAAGGGACTTCTTCA	59.948	20	164	3	166	GGGGAACCTACGAAGAACAA	59.028	20	CAAGACCGACAACGTAGCAA	59.904	20	113	3	115
tissues_transcript_2346	1	p3	(GAG)5	15	1621	1635	AGGTGGGATAGGCCAGAAGT	59.957	20	TCTCAGTCCCTGTTGTGCAG	60.022	20	231	1495	1725	TGTAAGGTGGGATAGGCCAG	59.948	20	TCTCAGTCCCTGTTGTGCAG	60.022	20	235	1491	1725	GTGGGATAGGCCAGAAGTCA	60.073	20	TCTCAGTCCCTGTTGTGCAG	60.022	20	229	1497	1725
tissues_transcript_2364	1	p3	(ATC)12	36	1986	2021	TCCATCAGTTGACTTCGCTG	59.984	20	TTGGCGATTAAAATTCCACC	59.773	20	236	1890	2125	ACTTCCATTTCATGTTCGGG	59.79	20	TTGGCGATTAAAATTCCACC	59.773	20	270	1856	2125	CTTCCATTTCATGTTCGGGT	59.79	20	TTGGCGATTAAAATTCCACC	59.773	20	269	1857	2125
tissues_transcript_2374	1	p1	(T)11	11	38	48	TCTTCCTTCTTCTCCGACGA	60.065	20	TGGATCCCACAGTCAAACAA	59.935	20	238	8	245	TCTTCCTTCTTCTCCGACGA	60.065	20	GGTGGATCCCACAGTCAAAC	60.223	20	240	8	247	TCTTCCTTCTTCTCCGACGA	60.065	20	TCCCACAGTCAAACAAGACG	59.72	20	234	8	241
tissues_transcript_2397	1	p3	(GAG)5	15	1954	1968	CGGTGGTGATGGTGATAGTG	59.831	20	TTTCATCATCGTCCTCCTCC	60.011	20	137	1877	2013	AACCATTTCGGAATGAAACG	59.801	20	TTTCATCATCGTCCTCCTCC	60.011	20	225	1789	2013	CGATGATGATGCTGAGGAGA	59.9	20	TCACAACCTTCGGTTTCACA	60.128	20	185	1916	2100
tissues_transcript_2412	1	p1	(T)18	18	551	568	AGGGCTTTTGAGAGTTGGGT	60.11	20	CAAAAACCCTTCTTCCACCA	59.942	20	224	519	742	GGGTTTTTCTGGGGTCACTT	60.204	20	CAAAAACCCTTCTTCCACCA	59.942	20	266	477	742	GGCTTTTGAGAGTTGGGTGA	60.232	20	CAAAAACCCTTCTTCCACCA	59.942	20	222	521	742
tissues_transcript_2451	1	p2	(AG)6	12	56	67	GGGAGATAAAAACCGGGAAG	59.772	20	GGGATACCTATCTCCGGTGG	60.537	20	178	3	180	GGGAGATAAAAACCGGGAAG	59.772	20	GCGAGAGTCCGAGAGAGAAG	59.43	20	126	3	128	AACCGGGAAGTGAAGGAAAG	60.467	20	GGGATACCTATCTCCGGTGG	60.537	20	168	13	180
tissues_transcript_2455	1	p3	(CCG)5	15	155	169	TCTCCGACTTCCAATTCCAC	60.05	20	TCTGCGTCTCCTTCCTTGAT	59.95	20	208	117	324	TCTCCGACTTCCAATTCCAC	60.05	20	TGCTTCATCTCTTCATCCCC	60.158	20	139	117	255	TCTCCGACTTCCAATTCCAC	60.05	20	TTCATCTCTTCATCCCCTGC	60.158	20	136	117	252
tissues_transcript_2459	1	p3	(CAG)7	21	1653	1673	AGCCAGATGACAGCTCCCTA	59.973	20	CAATCTCTGCATCCATGTCG	60.225	20	255	1623	1877	AGCCAGATGACAGCTCCCTA	59.973	20	CTGGGAGACAAACCTGCTGT	60.298	20	227	1623	1849	GCCAGATGACAGCTCCCTAC	59.834	20	CAATCTCTGCATCCATGTCG	60.225	20	254	1624	1877
tissues_transcript_2472	1	p1	(A)11	11	2252	2262	TTCATGATTCGAGTGCCTTG	59.799	20	GGCAAAACAGCACCCTTTAT	59.091	20	135	2154	2288	CGAGTGCCTTGTTTTCACTG	59.485	20	GGCAAAACAGCACCCTTTAT	59.091	20	126	2163	2288	TTCATGATTCGAGTGCCTTG	59.799	20	GGCAAAACAGCACCCTTTATT	60.358	21	135	2154	2288
tissues_transcript_2494	1	p3	(CGG)5	15	261	275	CAAGATTCAAGCCGACCAAT	60.074	20	AAGTCGAGGGAGGTTGACG	60.245	19	229	133	361	CAAGATTCAAGCCGACCAAT	60.074	20	GTGGTGTCGTTCTGGCACT	59.728	19	175	133	307	CAAGATTCAAGCCGACCAAT	60.074	20	AGGGGGAGAGGGATTGATT	59.7	19	208	133	340
tissues_transcript_2505	1	p2	(TG)7	14	358	371	TTAGCAAGTCCCAGGTTTGG	60.103	20	CGCAAATGTACCTTCCCCTA	59.953	20	222	255	476	TTAGCAAGTCCCAGGTTTGG	60.103	20	ACTCGTACCTTCCCACCCTT	59.856	20	190	255	444	TTAGCAAGTCCCAGGTTTGG	60.103	20	TATTCCTCGCGAACTTCACC	60.214	20	244	255	498
tissues_transcript_2517	1	p6	(ACACCC)6	36	30	65	TTCGACGAATTGACTTTTCTG	58.013	21	CAATTCCGGGTCCATCATAC	60.014	20	151	6	156	TTCGACGAATTGACTTTTCTG	58.013	21	ACATCCGATTCATCTGCTCC	60.042	20	185	6	190	TTCGACGAATTGACTTTTCTG	58.013	21	CATCCGATTCATCTGCTCCT	60.181	20	184	6	189
tissues_transcript_2522	1	p1	(T)10	10	1143	1152	CACTGATCCCTGTGCCACTA	59.701	20	TCCATGCAAAATCCAAGTCA	60.049	20	206	1101	1306	CACTGATCCCTGTGCCACTA	59.701	20	ATGCTTTTCAACAATTGCCC	59.945	20	244	1101	1344	CACTGATCCCTGTGCCACTA	59.701	20	GCTTCGGCTACATCTTCACC	59.843	20	165	1101	1265
tissues_transcript_2523	1	p3	(CCT)5	15	125	139	CAACTCGGTGCGAACAAATA	59.729	20	CACGAAGCACTTCACCAAGA	60.025	20	266	67	332	CAACTCGGTGCGAACAAATA	59.729	20	ATCATTCGTCTGGAAATCGC	60.043	20	136	67	202	TTTCTGGATTCCAACTCGGT	59.526	20	CACGAAGCACTTCACCAAGA	60.025	20	277	56	332
tissues_transcript_2526	1	c	(CA)7tacacacagtcact(CA)7	42	95	136	CGTTGGGGTCTCTCTTTTCTC	60.232	21	CCTGGAAATCGAACAGGAAA	60.044	20	189	49	237	CGTTGGGGTCTCTCTTTTCTC	60.232	21	GTTGCCTGGAAATCGAACAG	60.636	20	193	49	241	GGACAGAAGCTACTGCGGA	59.128	19	CCTGGAAATCGAACAGGAAA	60.044	20	234	4	237
tissues_transcript_2534	1	p1	(A)10	10	21	30	--
tissues_transcript_2536	1	p2	(GA)9	18	170	187	CTTCACCCGTTTGTGTGTTG	60.041	20	ATCTGAACCCAAAATGCAGG	59.933	20	229	89	317	CAACTTCACCCGTTTGTGTG	60.041	20	ATCTGAACCCAAAATGCAGG	59.933	20	232	86	317	CTTCACCCGTTTGTGTGTTG	60.041	20	CTGTTGATGTTGCTGCTGGT	59.905	20	144	89	232
tissues_transcript_2538	1	p3	(CAG)6	18	446	463	AAATTTGGAGCTGATGGGTG	59.933	20	TACCAACCCGCTTACCACTC	59.993	20	245	342	586	GTTTGAGTTTGGGGAGCTTG	59.711	20	TACCAACCCGCTTACCACTC	59.993	20	276	311	586	AAATTTGGAGCTGATGGGTG	59.933	20	CATACCAACCCGCTTACCAC	60.249	20	247	342	588
tissues_transcript_2545	1	p3	(CCG)5	15	174	188	AAAAGCGAAGCTAGCAGCAG	60.06	20	CCGTTCCATCTCAGGTTTGT	59.966	20	240	133	372	AAAAGCGAAGCTAGCAGCAG	60.06	20	ATCTCCTCCAGCCTCTGTCA	59.945	20	205	133	337	CAAAATCAATCATCATGGCG	59.891	20	CCGTTCCATCTCAGGTTTGT	59.966	20	275	98	372
tissues_transcript_2570	1	p1	(T)10	10	226	235	ATTTCTCCCGCAGTAGGGTT	59.962	20	TCCACCTCCACCTTCTTCTC	59.228	20	205	104	308	ATTTCTCCCGCAGTAGGGTT	59.962	20	ATCTCCCGCGAATTCAAAAT	60.773	20	169	104	272	AAGCAGATATTTCTCCCGCA	59.807	20	TCCACCTCCACCTTCTTCTC	59.228	20	213	96	308
tissues_transcript_2571	1	p1	(T)10	10	1111	1120	AACAAAAGCGCTAGTTGGGA	59.883	20	TCTCCATGGTGCAAATTCAA	60.049	20	153	1048	1200	AACAAAAGCGCTAGTTGGGA	59.883	20	TTCTCCATGGTGCAAATTCA	60.049	20	154	1048	1201	TCCATTGTGCCCAACAAATA	59.786	20	TCTCCATGGTGCAAATTCAA	60.049	20	211	990	1200
tissues_transcript_2571	2	p1	(T)10	10	1343	1352	TGATTGGGAATTTTTCCGAG	59.872	20	GCTTGCCCTCAAGCAAATAA	60.343	20	123	1294	1416	CACACATTTGGAAAGCTGGA	59.691	20	GCTTGCCCTCAAGCAAATAA	60.343	20	213	1204	1416	TCACACATTTGGAAAGCTGG	59.691	20	GCTTGCCCTCAAGCAAATAA	60.343	20	214	1203	1416
tissues_transcript_2573	1	p1	(T)13	13	2242	2254	--
tissues_transcript_2584	1	p1	(A)10	10	114	123	CATTGGCATCAAGCTTTCAA	59.809	20	CTGCTGGTTTGAAGGAGAGG	59.982	20	112	73	184	CATTGGCATCAAGCTTTCAA	59.809	20	GCTGCTGGTTTGAAGGAGAG	60.134	20	113	73	185	CATTGGCATCAAGCTTTCAA	59.809	20	AATGATATTGTTGGAGGCGG	59.784	20	158	73	230
tissues_transcript_2592	1	p3	(CCA)6	18	33	50	--
tissues_transcript_2593	1	c	(TG)10(AG)17	54	219	272	GCTGGCTAAAAGGCTTCAAA	59.609	20	ATAACCCCTTTGGGAACAGG	60.046	20	183	171	353	GCTGGCTAAAAGGCTTCAAA	59.609	20	CATCAGTGCTTTCCCCTCAT	60.073	20	221	171	391	GCTGGCTAAAAGGCTTCAAA	59.609	20	CCATGTTTCCAGCATCAGTG	60.112	20	233	171	403
tissues_transcript_2603	1	p3	(GAG)7	21	159	179	GCAGGAGCACACCTTTCTTC	59.997	20	CCTCTTCGTAGCACTCCCTG	60.005	20	204	108	311	GCAGGAGCACACCTTTCTTC	59.997	20	AGGCGAGTTTGGACTTGAGA	59.989	20	264	108	371	AACGCAGCAGAGACTGGATT	60.02	20	CCTCTTCGTAGCACTCCCTG	60.005	20	251	61	311
tissues_transcript_2607	1	p1	(A)10	10	89	98	TGGGTTCAATTTTCTTCACTCTC	59.623	23	ATCCATTGAACCGATTCTGC	59.9	20	135	19	153	TGGGTTCAATTTTCTTCACTCTC	59.623	23	TCGTGTACAATCTTGGCTGC	59.871	20	164	19	182	TGGTAGTGGGTTCAATTTTCTTC	59.403	23	ATCCATTGAACCGATTCTGC	59.9	20	141	13	153
tissues_transcript_2629	1	p3	(AGG)6	18	225	242	ATATGGGTGCTGGTATGGGA	60.036	20	CCCCGGATCATAAAACTCAA	59.756	20	239	202	440	ATATGGGTGCTGGTATGGGA	60.036	20	TCCCCGGATCATAAAACTCA	60.266	20	240	202	441	TAATGGAGTAGGCGGGAATG	59.916	20	CCCCGGATCATAAAACTCAA	59.756	20	268	173	440
tissues_transcript_2632	1	p1	(G)12	12	1	12	--
tissues_transcript_2644	1	p3	(CTT)9	27	83	109	GGACCGCTTTTAGGCTCTCT	59.983	20	TACAGCGCTTGCAATGATTC	59.983	20	239	5	243	GGACCGCTTTTAGGCTCTCT	59.983	20	CGCTGTAATCTGCTTCCTCC	59.978	20	215	5	219	GGACCGCTTTTAGGCTCTCT	59.983	20	TCCATGGCTGAAATCTCCTC	60.158	20	198	5	202
tissues_transcript_2646	1	p2	(AG)7	14	1528	1541	AAGTTGCGGCTTCTGATGAT	59.843	20	CAGCAGGTGGCAAGTCACTA	60.049	20	279	1420	1698	GTCTTATCGGGAAAGGAGGC	60.039	20	GGCATTGGAACATAAGGCAT	59.791	20	256	1330	1585	AAGTTGCGGCTTCTGATGAT	59.843	20	TGCCATCATACCTCAATCCA	59.883	20	201	1420	1620
tissues_transcript_2680	1	p2	(AG)6	12	51	62	GGGGATTGTGTACTCACTAAACG	59.812	23	AAGTCCATTATGGTGCCAGC	59.962	20	191	2	192	GGGGATTGTGTACTCACTAAACG	59.812	23	AAGGCATCGTCGTTCCATAG	60.096	20	244	2	245	GGGGATTGTGTACTCACTAAACG	59.812	23	GGTGCATGGCGAGTATCTTT	60.103	20	225	2	226
tissues_transcript_2719	1	p6	(ACACCC)7	42	77	118	AAACCCGTAAAACACCTCCA	59.331	20	CAATTCCGGGTCCATCATAC	60.014	20	189	21	209	AAACCCGTAAAACACCTCCA	59.331	20	ACATCCGATTCATCTGCTCC	60.042	20	223	21	243	AAACCCGTAAAACACCTCCA	59.331	20	CATCCGATTCATCTGCTCCT	60.181	20	222	21	242
tissues_transcript_2730	1	p1	(T)11	11	1993	2003	GAGTACTTCCATCGCCTTCG	59.836	20	TCACGATCATCACCACCTTG	60.534	20	273	1852	2124	GAGTACTTCCATCGCCTTCG	59.836	20	CACGATCATCACCACCTTGT	59.393	20	272	1852	2123	GATGTCTCGCCCTAGGGAAT	60.431	20	TCACGATCATCACCACCTTG	60.534	20	235	1890	2124
tissues_transcript_2751	1	p1	(G)10	10	1	10	--
tissues_transcript_2761	1	p2	(CA)9	18	44	61	AAACAAGTAAAGGTTCTTAAATTGGG	59.369	26	CGTAAGAGCCTCTGCCAATC	59.978	20	161	15	175	AAACAAGTAAAGGTTCTTAAATTGGG	59.369	26	CTGCGCATCACCATTCTCTA	59.972	20	109	15	123	AACAAGTAAAGGTTCTTAAATTGGG	58.284	25	CGTAAGAGCCTCTGCCAATC	59.978	20	160	16	175
tissues_transcript_2766	1	p2	(GA)9	18	159	176	CTTCACCCGTTTGTGTGTTG	60.041	20	ATCTGAACCCAAAATGCAGG	59.933	20	229	78	306	CAACTTCACCCGTTTGTGTG	60.041	20	ATCTGAACCCAAAATGCAGG	59.933	20	232	75	306	CTTCACCCGTTTGTGTGTTG	60.041	20	CTGTTGATGTTGCTGCTGGT	59.905	20	144	78	221
tissues_transcript_2784	1	p5	(TTGCC)5	25	180	204	TGGTTGGTGATTGGCTTACA	59.964	20	TGGGAAGAACTCGAAGGAGA	59.92	20	212	76	287	ACCTACTGCTGCATTGCCTT	59.904	20	TGGGAAGAACTCGAAGGAGA	59.92	20	132	156	287	AGTGGGGTTGGTGAATTTGA	60.21	20	TGGGAAGAACTCGAAGGAGA	59.92	20	235	53	287
tissues_transcript_2787	1	p2	(TA)8	16	2103	2118	CCAAGGAGGATGCTGAGAAG	59.943	20	TCACTTCGACTGTGCAGACA	59.126	20	274	1933	2206	GTTCCAAGGAGGATGCTGAG	59.803	20	TCACTTCGACTGTGCAGACA	59.126	20	277	1930	2206	GCTGATGCTTTGAGGGATTC	59.78	20	TCACTTCGACTGTGCAGACA	59.126	20	236	1971	2206
tissues_transcript_2795	1	p1	(T)10	10	1593	1602	TACAAGCAAGAGGCTGCTCA	59.888	20	ACCCCGAAGACTGAAACCTT	59.972	20	276	1516	1791	TACAAGCAAGAGGCTGCTCA	59.888	20	CGCAAAGACGGAGATAGGAG	59.971	20	227	1516	1742	TACAAGCAAGAGGCTGCTCA	59.888	20	AAAGACGGAGATCGCAAAGA	59.955	20	239	1516	1754
tissues_transcript_2797	1	p5	(TTGCC)5	25	126	150	TGGTTGGTGATTGGCTTACA	59.964	20	TGGGAAGAACTCGAAGGAGA	59.92	20	212	22	233	ACCTACTGCTGCATTGCCTT	59.904	20	TGGGAAGAACTCGAAGGAGA	59.92	20	132	102	233	ACCAGTTCCTCCCCACCTAC	60.23	20	TGGGAAGAACTCGAAGGAGA	59.92	20	146	88	233
tissues_transcript_2814	1	p3	(AAG)5	15	386	400	CAGCTGACCAGAAGAGGACC	59.986	20	CCTCGTCCAGCTTCTTCATC	59.95	20	159	359	517	TTGTTTCAACTCCTCCTGGG	60.081	20	TTCACCTCGTCCAGCTTCTT	59.989	20	241	281	521	ACTCCTCCTGGGTTTCGACT	60.111	20	TTCACCTCGTCCAGCTTCTT	59.989	20	233	289	521
tissues_transcript_2823	1	p1	(A)10	10	68	77	GAGGGGACCCTCTAATGAACA	60.313	21	AACTGGCGACCAAAAATGAT	59.434	20	275	0	274	GAGGGGACCCTCTAATGAACA	60.313	21	TGCGGGAGAGAAATTGTGAT	60.603	20	155	0	154	GAGGGGACCCTCTAATGAACA	60.313	21	GATTAATGGAGCAGTTGCGG	60.606	20	170	0	169
tissues_transcript_2823	2	p1	(T)11	11	190	200	GAGGGGACCCTCTAATGAACA	60.313	21	AACTGGCGACCAAAAATGAT	59.434	20	275	0	274	GAGGGGACCCTCTAATGAACA	60.313	21	TGCGGGAGAGAAATTGTGAT	60.603	20	155	0	154	GAGGGGACCCTCTAATGAACA	60.313	21	GATTAATGGAGCAGTTGCGG	60.606	20	170	0	169
tissues_transcript_2826	1	p2	(CT)6	12	55	66	GGGCAAACAAGGAAGAAGTG	59.711	20	TTCTGCAAGAAAAGGGGAGA	59.926	20	127	13	139	GGGCAAACAAGGAAGAAGTG	59.711	20	TGATTCTGCAAGAAAAGGGG	60.184	20	130	13	142	GGGCAAACAAGGAAGAAGTG	59.711	20	CTGCAAGAAAAGGGGAGATG	59.807	20	125	13	137
tissues_transcript_2826	2	p3	(CCT)5	15	447	461	CGCCATTCTCTTGCTTTCTC	60.096	20	ACCGATGCATTTACCTTGCT	59.597	20	126	414	539	TACACACGCAGAATGGCTTC	59.871	20	ACCGATGCATTTACCTTGCT	59.597	20	182	358	539	CGCCATTCTCTTGCTTTCTC	60.096	20	CCGATGCATTTACCTTGCTC	60.606	20	125	414	538
tissues_transcript_2854	1	p1	(G)10	10	1	10	--
tissues_transcript_2854	2	p1	(T)16	16	643	658	TCTCTTCTTTGGCCACCAGT	59.844	20	GCCTTAATGCCATAATCCGA	59.892	20	265	522	786	GTGGGTCGCTCTCAATGTCT	60.269	20	GCCTTAATGCCATAATCCGA	59.892	20	228	559	786	AGTGGGTCGCTCTCAATGTC	60.269	20	GCCTTAATGCCATAATCCGA	59.892	20	229	558	786
tissues_transcript_2858	1	p3	(CTT)6	18	32	49	GGGGACACATCCAATTCTCA	60.725	20	ACGTCTGGAGGTATTCGGTG	59.989	20	262	2	263	GGGGACACATCCAATTCTCA	60.725	20	TGTCGCAGTTTCTGGTCATC	59.837	20	196	2	197	GACACATCCAATTCTCACGC	59.093	20	CGTCTGGAGGTATTCGGTGT	59.989	20	258	5	262
tissues_transcript_2860	1	p2	(AG)7	14	1541	1554	AAGTTGCGGCTTCTGATGAT	59.843	20	CAGCAGGTGGCAAGTCACTA	60.049	20	279	1433	1711	GTCTTATCGGGAAAGGAGGC	60.039	20	GGCATTGGAACATAAGGCAT	59.791	20	256	1343	1598	AAGTTGCGGCTTCTGATGAT	59.843	20	TGCCATCATACCTCAATCCA	59.883	20	201	1433	1633
tissues_transcript_2872	1	p1	(T)10	10	2078	2087	TCATCTTCTCTGTCGGGAGG	60.34	20	CGATTGCAAACGCATTCTAA	59.842	20	154	1957	2110	GCATGGTAGGAGGTGGAAAG	59.55	20	CGATTGCAAACGCATTCTAA	59.842	20	132	1979	2110	CGTTCGTCCCATCATACAGA	59.522	20	CGATTGCAAACGCATTCTAA	59.842	20	231	1880	2110
tissues_transcript_2876	1	p3	(CAG)7	21	175	195	TAACAACACGAAGAGCGACG	60.05	20	GGGGAGAAGCTAGGGTTTTG	60.068	20	210	40	249	TAACAACACGAAGAGCGACG	60.05	20	GGAATTGGGGGTGGTAGAAT	59.881	20	188	40	227	GGAGGAAGAAGAAGGGGAGA	59.749	20	GGGGAGAAGCTAGGGTTTTG	60.068	20	123	127	249
tissues_transcript_2876	2	p3	(GAC)7	21	316	336	CAAAACCCTAGCTTCTCCCC	60.068	20	CCACGAGCTTGACCTTCTTC	59.989	20	146	230	375	ATTCTACCACCCCCAATTCC	59.881	20	CCACGAGCTTGACCTTCTTC	59.989	20	168	208	375	CAAAACCCTAGCTTCTCCCC	60.068	20	CTTCTTCTGCTGCCTCTCGT	59.891	20	133	230	362
tissues_transcript_2878	1	p1	(G)11	11	1	11	--
tissues_transcript_2886	1	p3	(CCA)7	21	1363	1383	CATCGAATTTGGTGACGATG	59.924	20	TCACGAACGACAGTTTGCTC	60.032	20	272	1340	1611	CATCGAATTTGGTGACGATG	59.924	20	CCTGTCGGGAAGTTGTTCAT	59.966	20	162	1340	1501	TGGATACATCATGCAACGCT	60.104	20	CCTGTCGGGAAGTTGTTCAT	59.966	20	220	1282	1501
tissues_transcript_2892	1	p6	(GAGGAA)6	36	1126	1161	CTCAGCTCCAGGTGGAGAAC	59.986	20	CTCCTCTTCCTCTTCGTCCC	60.328	20	257	934	1190	CTCAGCTCCAGGTGGAGAAC	59.986	20	CCTCCTCTTCCTCTTCGTCC	60.328	20	258	934	1191	CTCAGCTCCAGGTGGAGAAC	59.986	20	CCTCCTCTTCCTCCTCTTCC	59.367	20	267	934	1200
tissues_transcript_2894	1	p3	(CCA)5	15	132	146	ACCGTCTTTCTCCCTCCAAT	59.935	20	GAGGGAGATGTGGGTGGTTA	59.779	20	136	95	230	ACCGTCTTTCTCCCTCCAAT	59.935	20	AGATGTGGGTGGTTAGTGGG	59.697	20	131	95	225	ACCGTCTTTCTCCCTCCAAT	59.935	20	GATGTGGGTGGTTAGTGGGT	59.555	20	130	95	224
tissues_transcript_2900	1	p3	(GGT)5	15	1926	1940	CCAGTTCCTGTTAATGCCGT	59.993	20	CACCACCTCTCCGATGTTTT	59.966	20	190	1784	1973	TCAACCGGACTCATCACAAA	60.088	20	CACCACCTCTCCGATGTTTT	59.966	20	107	1867	1973	AACATGCAGAACCCTTCCAG	60.111	20	CACCACCTCTCCGATGTTTT	59.966	20	127	1847	1973
tissues_transcript_2930	1	p3	(ATT)5	15	342	356	GGTTTCTGAGCCTTCCCTTT	59.691	20	GCCCCTTCCTCTTGGTAGTT	59.576	20	229	313	541	CTTCCGACCTCCTCTTCCTC	60.328	20	GCCCCTTCCTCTTGGTAGTT	59.576	20	258	284	541	GTGGTTTCTGAGCCTTCCCT	60.628	20	GCCCCTTCCTCTTGGTAGTT	59.576	20	231	311	541
tissues_transcript_2937	1	p3	(TTC)7	21	322	342	ATCCCTTCCGAACCAAGAAT	59.766	20	GGTATGGGTATCAACAGCGG	60.214	20	270	211	480	ATCCCTTCCGAACCAAGAAT	59.766	20	CCGGTATGGGTATCAACAGC	60.214	20	272	211	482	CCGAACCAAGAATTCAGAGG	59.665	20	GGTATGGGTATCAACAGCGG	60.214	20	263	218	480
tissues_transcript_2948	1	p2	(CT)7	14	86	99	CTTTCCCTTCTCTCTCCCCT	58.876	20	GCTTCTCCACTCCGTTTCTG	59.989	20	259	63	321	CTTTCCCTTCTCTCTCCCCT	58.876	20	CAGCTTCTCCACTCCGTTTC	59.989	20	261	63	323	CTTTCCCTTCTCTCTCCCCT	58.876	20	GATGATAGTCACCGACGCCT	60.104	20	240	63	302
tissues_transcript_2962	1	p3	(TGA)8	24	557	580	CATTGGGGAAAGAAGCAGAG	59.807	20	CCACTGCTAGAGCAGCAACA	60.347	20	267	402	668	CATTGGGGAAAGAAGCAGAG	59.807	20	TCCACTGCTAGAGCAGCAAC	59.344	20	268	402	669	ATTGGGGAAAGAAGCAGAGG	60.569	20	CCACTGCTAGAGCAGCAACA	60.347	20	266	403	668
tissues_transcript_2972	1	p1	(A)21	21	8	28	--
tissues_transcript_2972	2	p3	(CCT)6	18	220	237	GCAGAGTGCCCTGAAAACTC	59.997	20	GAAGACGGTGTTGGTGAGGT	60.009	20	259	52	310	GGAGTCCACCCTCTTTCCTC	60.05	20	GAAGACGGTGTTGGTGAGGT	60.009	20	206	105	310	GCAGAGTGCCCTGAAAACTC	59.997	20	AGAAGACGGTGTTGGTGAGG	60.151	20	260	52	311
tissues_transcript_2977	1	p1	(G)10	10	1	10	--
tissues_transcript_2983	1	p2	(CT)13	26	941	966	CATGCCGTGCTAGAAATCAA	59.833	20	GGCGACTTTACTTCCTGCTG	60.015	20	277	907	1183	CATGCCGTGCTAGAAATCAA	59.833	20	TCCAGTTCCATTCTCCCAAG	60.042	20	123	907	1029	CATGCCGTGCTAGAAATCAA	59.833	20	CCAGTTCCATTCTCCCAAGA	60.042	20	122	907	1028
tissues_transcript_2983	2	p1	(A)10	10	1131	1140	TCTTGGGAGAATGGAACTGG	60.042	20	GGCGACTTTACTTCCTGCTG	60.015	20	175	1009	1183	CTTGGGAGAATGGAACTGGA	60.042	20	GGCGACTTTACTTCCTGCTG	60.015	20	174	1010	1183	CTTGGGAGAATGGAACTGGA	60.042	20	ACATCATTGCCAAAGCCTTC	60.081	20	204	1010	1213
tissues_transcript_2988	1	p1	(T)14	14	369	382	TCTGGCGAAGCTATGGAGTT	59.978	20	TACCAGTGCATGACCCAAAA	59.964	20	269	157	425	TTCTGGCGAAGCTATGGAGT	59.978	20	TACCAGTGCATGACCCAAAA	59.964	20	270	156	425	ATTTCTGGCGAAGCTATGGA	59.807	20	TACCAGTGCATGACCCAAAA	59.964	20	272	154	425
tissues_transcript_3014	1	p3	(TCC)5	15	60	74	CGAAAATGCTTTCCCACATT	59.938	20	GGGTCGGTAGCACAGTTGAT	59.997	20	238	18	255	ATGCTTTCCCACATTTCAGC	60.081	20	GGGTCGGTAGCACAGTTGAT	59.997	20	233	23	255	CGAAAATGCTTTCCCACATT	59.938	20	GAGAAGGAGGGGAAAAGTCG	60.183	20	112	18	129
tissues_transcript_3026	1	p2	(TA)7	14	2010	2023	TCAAGGTTCCAAGGAGGATG	60.042	20	CATAGATTCTTGCTTAAATAGGTTCTT	57.172	27	231	1832	2062	CCAAGGAGGATGCTGAGAAG	59.943	20	CATAGATTCTTGCTTAAATAGGTTCTT	57.172	27	223	1840	2062	GACGGATCATCCTCACTCGT	60.08	20	CATAGATTCTTGCTTAAATAGGTTCTT	57.172	27	272	1791	2062
tissues_transcript_3036	1	p1	(G)11	11	1	11	--
tissues_transcript_3037	1	p3	(CCG)5	15	311	325	CACGCATTGAAGGAGACTGA	59.984	20	AATGCTGGATACGGTCTTGC	60.103	20	226	213	438	TCGTTTTTCGTTTTTCCTGG	60.081	20	AATGCTGGATACGGTCTTGC	60.103	20	196	243	438	GTCACACGCATTGAAGGAGA	59.837	20	AATGCTGGATACGGTCTTGC	60.103	20	230	209	438
tissues_transcript_3039	1	p1	(C)10	10	482	491	TCTTTCCTGAACCAGAACCG	60.224	20	CAATGGCACCAAAGATGAAA	59.518	20	264	393	656	AAACGCCAGCGTATATTTGG	59.985	20	CGGGGCTTCTTTATTGAAAA	59.186	20	239	283	521	ACGCCAGCGTATATTTGGAG	60.117	20	CGGGGCTTCTTTATTGAAAA	59.186	20	237	285	521
tissues_transcript_3043	1	p1	(A)10	10	21	30	--
tissues_transcript_3048	1	p2	(CT)7	14	140	153	CGAAGAAGAAGCAGCACAAA	59.342	20	AACCTAGCCGCTCAACTCAA	60.015	20	131	112	242	CGAAGAAGAAGCAGCACAAA	59.342	20	AAACCTAGCCGCTCAACTCA	60.015	20	132	112	243	CGAAGAAGAAGCAGCACAAA	59.342	20	AATGCAGTTCATCCTCACCC	59.934	20	190	112	301
tissues_transcript_3053	1	p3	(GAG)5	15	134	148	TCCATCCGTTACGTGTTTGT	58.9	20	CAAGCTTTATCGCCACTTCC	59.845	20	255	89	343	AATCCATCCGTTACGTGTTTG	59.738	21	CAAGCTTTATCGCCACTTCC	59.845	20	257	87	343	TCCATCCGTTACGTGTTTGT	58.9	20	GCTTTATCGCCACTTCCTCA	60.352	20	252	89	340
tissues_transcript_3054	1	c	(G)10ccgccaattacaacttttccttcgcctcttttactaata(CT)20(CA)11	111	1	111	--
tissues_transcript_3056	1	p1	(T)10	10	648	657	TGTTGTGGGTAGCCATGAAG	59.566	20	GTTAGCAGCAAAGGAGTCGC	60.162	20	226	490	715	TGTTGTGGGTAGCCATGAAG	59.566	20	AAAGGAGTCGCAAGCAAAAG	59.632	20	217	490	706	TGTTGTGGGTAGCCATGAAG	59.566	20	GGAACTTTGCAGCAAGCAAT	60.395	20	278	490	767
tissues_transcript_3066	1	p3	(CCG)6	18	812	829	CCAAGGTCGAGACAGAGGAG	59.978	20	CTTCACCTTGAAGTCCCTCG	59.837	20	230	724	953	CCAAGGTCGAGACAGAGGAG	59.978	20	GATTCCCCAGATGGAGACCT	60.278	20	158	724	881	GAACCCAAGGTCGAGACAGA	60.238	20	CTTCACCTTGAAGTCCCTCG	59.837	20	234	720	953
tissues_transcript_3071	1	p1	(T)10	10	156	165	AAACCACCGATCGTGTAAGC	60	20	CCACCAATACAATCCCAACC	59.91	20	170	92	261	AAACCACCGATCGTGTAAGC	60	20	ATTTTCCACCGCTGTTTCAG	60.11	20	139	92	230	AAACCACCGATCGTGTAAGC	60	20	CTTTCCATGATTTTCCACCG	60.301	20	148	92	239
tissues_transcript_3077	1	p3	(CGC)6	18	264	281	CCATCGTCATCTTCTCCGAT	60.034	20	TGGTTGTAGTACGGGCTTCC	59.993	20	253	68	320	AGACTCTGAACCCCCGCTAT	60.096	20	TGGTTGTAGTACGGGCTTCC	59.993	20	149	172	320	TACTCCTCCCCATCGTCATC	59.886	20	TGGTTGTAGTACGGGCTTCC	59.993	20	262	59	320
tissues_transcript_3092	1	p3	(CCT)5	15	159	173	GGAGTCCACCCTCTTTCCTC	60.05	20	GAAGACGGTGTTGGTGAGGT	60.009	20	207	40	246	GGAGTCCACCCTCTTTCCTC	60.05	20	TGAAGAAGACGGTGTTGGTG	59.72	20	211	40	250	ATTCGGATCCCTTATTCGGA	60.603	20	GAAGACGGTGTTGGTGAGGT	60.009	20	180	67	246
tissues_transcript_3104	1	p3	(GGC)5	15	13	27	--
tissues_transcript_3106	1	p1	(T)11	11	2128	2138	--
tissues_transcript_3142	1	p1	(T)10	10	2082	2091	GTGATGCTGCTGAAAAGACG	59.596	20	CCTTAGAACGGCATCAATGG	60.46	20	264	1865	2128	GCTGCTGAAAAGACGAAGGA	60.657	20	CCTTAGAACGGCATCAATGG	60.46	20	259	1870	2128	TGATGCTGCTGAAAAGACGA	60.687	20	CCTTAGAACGGCATCAATGG	60.46	20	263	1866	2128
tissues_transcript_3145	1	p1	(T)10	10	2039	2048	GGTAAGCCAGCCAAGAAGTG	59.875	20	TGCACGCCAAAATTTCAGTA	60.251	20	244	1833	2076	GTAAGCCAGCCAAGAAGTGG	59.875	20	TGCACGCCAAAATTTCAGTA	60.251	20	243	1834	2076	ATTGGGGCCGGAGTTATTAG	60.164	20	TGCACGCCAAAATTTCAGTA	60.251	20	219	1858	2076
tissues_transcript_3147	1	p5	(TTCTC)5	25	30	54	TATCCAGCCTTATTCCCTCG	59.135	20	GCAACTCGGAAATCGAAGAG	59.955	20	180	7	186	TATCCAGCCTTATTCCCTCG	59.135	20	AGCAACTCGGAAATCGAAGA	59.955	20	181	7	187	TATCCAGCCTTATTCCCTCG	59.135	20	CAAAGCACCAAATCGGAAAT	59.938	20	126	7	132
tissues_transcript_3147	2	p2	(TA)10	20	526	545	TTTGTTTGCTTGCTTGACCT	58.554	20	TCGAAACCAGCTTTATTGGG	60.067	20	217	446	662	TTTGTTTGTTTGCTTGCTTGA	59.518	21	TCGAAACCAGCTTTATTGGG	60.067	20	221	442	662	GTTTGTTTGCTTGCTTGACCT	59.415	21	TCGAAACCAGCTTTATTGGG	60.067	20	218	445	662
tissues_transcript_3153	1	p1	(T)10	10	49	58	GGGGACGAAGGAAACAAATC	60.673	20	AGGCCCTTCGCAAAAGTATT	60.095	20	122	2	123	GGGACGAAGGAAACAAATCC	60.673	20	AGGCCCTTCGCAAAAGTATT	60.095	20	121	3	123	GGGGACGAAGGAAACAAATC	60.673	20	TGCCTTGTGAAGTTCAATGC	59.847	20	161	2	162
tissues_transcript_3155	1	c	(T)10cttc(T)10	24	1975	1998	TGCTCTCAGAAATCACACGG	59.984	20	CCTGAATCTAAGTCACGAAATGAA	59.667	24	160	1911	2070	TGTCTGGTTTTCTGCACAGG	59.873	20	CCTGAATCTAAGTCACGAAATGAA	59.667	24	216	1855	2070	GCGTATCGAATAACAACGCA	59.731	20	CCTGAATCTAAGTCACGAAATGAA	59.667	24	260	1811	2070
tissues_transcript_3171	1	c	(GAC)5(GAG)6	33	193	225	TACTCCCACTGACCCCTACG	59.982	20	GCCGGAACAGATTCTCCATA	60.036	20	164	158	321	TACTCCCACTGACCCCTACG	59.982	20	GATAACCACATCGTGGACCC	60.057	20	211	158	368	TACTCCCACTGACCCCTACG	59.982	20	TGGTCTTCAAGTTCCCCTTG	60.081	20	230	158	387
tissues_transcript_3174	1	p1	(T)11	11	2005	2015	ATCGGATTTTGCACCCACTA	60.331	20	TCTCGGACAATGGAAAAAGG	60.044	20	211	1861	2071	ATCGGATTTTGCACCCACTA	60.331	20	CGGACAATGGAAAAAGGGTA	59.795	20	208	1861	2068	CGGATTTTGCACCCACTAAG	60.493	20	TCTCGGACAATGGAAAAAGG	60.044	20	209	1863	2071
tissues_transcript_3181	1	p3	(AAG)6	18	331	348	CAGCTGACCAGAAGAGGACC	59.986	20	CCTCGTCCAGCTTCTTCATC	59.95	20	159	304	462	TTGTTTCAACTCCTCCTGGG	60.081	20	TTCACCTCGTCCAGCTTCTT	59.989	20	241	226	466	ACTCCTCCTGGGTTTCGACT	60.111	20	TTCACCTCGTCCAGCTTCTT	59.989	20	233	234	466
tissues_transcript_3187	1	p1	(G)10	10	1	10	--
tissues_transcript_3188	1	p3	(CTT)5	15	84	98	GGGCGAAGAAAAGAGGAAAC	60.187	20	GTGAAAGCGGTGATGGTTTT	59.978	20	232	4	235	GGCGAAGAAAAGAGGAAACC	60.187	20	GCGGTGATGGTTTTTCCTAA	59.938	20	225	5	229	GGGCGAAGAAAAGAGGAAAC	60.187	20	GCGGTGATGGTTTTTCCTAA	59.938	20	226	4	229
tissues_transcript_3188	2	p1	(A)12	12	2017	2028	--
tissues_transcript_3189	1	p2	(CT)7	14	27	40	GGGGGCTCTCTCTCTGACTT	59.952	20	AGGAAACTTCCATTCGGCTT	60.074	20	274	1	274	GGGGGCTCTCTCTCTGACTT	59.952	20	CGGCTTAACACTAAATCCGC	59.742	20	260	1	260	GGGGGCTCTCTCTCTGACTT	59.952	20	GGATCTACCGGAGGAAATCG	60.787	20	238	1	238
tissues_transcript_3193	1	p3	(AGA)6	18	568	585	GCTAAGCTATTCGCTTCCGA	59.726	20	TCTTCACCACAACCTCCTCC	60.088	20	160	509	668	GCTAAGCTATTCGCTTCCGA	59.726	20	TTCACCACAACCTCCTCCTC	60.088	20	158	509	666	GCTAAGCTATTCGCTTCCGA	59.726	20	CCTCCTCCTCGGAAAACTCT	59.811	20	148	509	656
tissues_transcript_3217	1	p3	(CGG)5	15	728	742	CGTGTACGACTCCTTCAGCA	60.049	20	ATCTCCACCGTGACCTTGAC	59.969	20	237	529	765	TGTACGACTCCTTCAGCACG	60.049	20	ATCTCCACCGTGACCTTGAC	59.969	20	235	531	765	CGTGTACGACTCCTTCAGCA	60.049	20	TAATACGCGATGGAAGGGAG	60.053	20	276	529	804
tissues_transcript_3221	1	p3	(GAA)5	15	127	141	CCGACAACTACCAGATTCCC	59.405	20	GGTGAAAAGGGCAAAACAGA	60.088	20	219	96	314	CCGACAACTACCAGATTCCC	59.405	20	CGGCCTAAACACTGAAGCAT	60.27	20	273	96	368	CCGACAACTACCAGATTCCC	59.405	20	ATAGCAAGGTGAAAAGGGCA	59.708	20	226	96	321
tissues_transcript_3234	1	p1	(A)12	12	2077	2088	--
tissues_transcript_3244	1	p2	(CT)6	12	34	45	GGGATTCACAATTTAATCCAAC	57.355	22	GATTGTGGTGTGTGGCTTTG	60.008	20	120	3	122	GGGATTCACAATTTAATCCAAC	57.355	22	TGATTGTGGTGTGTGGCTTT	60.008	20	121	3	123	GGGATTCACAATTTAATCCAACT	58.319	23	GATTGTGGTGTGTGGCTTTG	60.008	20	120	3	122
tissues_transcript_3244	2	p3	(GCC)5	15	396	410	CGATGAGCAGGTTGATGAGA	59.942	20	TGAGAGCTCCCAGTTCCAGT	59.986	20	120	373	492	TCGATGAGCAGGTTGATGAG	59.942	20	TGAGAGCTCCCAGTTCCAGT	59.986	20	121	372	492	GTCGTTTTCATCGTCGTCCT	60.119	20	TGAGAGCTCCCAGTTCCAGT	59.986	20	165	328	492
tissues_transcript_3255	1	p3	(CAC)6	18	238	255	TTCAATTACACCCACTGCCA	59.964	20	ACGATGAAGATGAAGGCGAG	60.362	20	242	117	358	TGCTTCGTGCTCAGTCATTC	60.144	20	ACGATGAAGATGAAGGCGAG	60.362	20	208	151	358	CTCATCACTGCTTCGTGCTC	59.733	20	ACGATGAAGATGAAGGCGAG	60.362	20	216	143	358
tissues_transcript_3255	2	p3	(CCG)5	15	513	527	CCTTCCCTCAAGTCCCTCAT	60.447	20	GAGAAGAGCCCCTGCCTAAT	59.811	20	275	432	706	CTCGCCTTCATCTTCATCGT	60.362	20	AAGTCCTCGTCAAGGGTTCC	60.489	20	233	339	571	CGTTACAACGTCGAGAATGG	59.195	20	CGGAGAGATGGAGAGAGGTG	59.937	20	280	378	657
tissues_transcript_3264	1	p1	(T)10	10	1858	1867	TTGCAGACAAGACTGATGCC	59.992	20	CCAACACCAGTATTCCACCA	59.262	20	209	1755	1963	TCTGTGAGCAGCAGCAACTT	59.929	20	CCAACACCAGTATTCCACCA	59.262	20	163	1801	1963	TTCTGTGAGCAGCAGCAACT	59.929	20	CCAACACCAGTATTCCACCA	59.262	20	164	1800	1963
tissues_transcript_3265	1	p2	(GA)10	20	125	144	CTTCACCCGTTTGTGTGTTG	60.041	20	GGCACACACTCAGAAGCAAA	60.032	20	243	44	286	GCGGCTCTCTGAAGATTGAC	60.104	20	GGCACACACTCAGAAGCAAA	60.032	20	224	63	286	CTTCACCCGTTTGTGTGTTG	60.041	20	CTGTTGATGTTGCTGCTGGT	59.905	20	146	44	189
tissues_transcript_3267	1	p1	(T)10	10	1982	1991	AGACGCCTCAATATCATGGG	59.917	20	TGTCGATCATGACACCTCTGA	60.263	21	168	1907	2074	AGACGCCTCAATATCATGGG	59.917	20	TTGTCGATCATGACACCTCTG	59.692	21	169	1907	2075	GAAGGATCCATCTGCTCGTC	59.768	20	TGTCGATCATGACACCTCTGA	60.263	21	228	1847	2074
tissues_transcript_3271	1	p3	(CGC)5	15	289	303	GAGGATCAAGATTCAGCCCA	60.158	20	GGCCATGGCACTTCTGTAAT	59.962	20	162	220	381	CCTCCAATCTTCGAAAGACG	59.807	20	GGCCATGGCACTTCTGTAAT	59.962	20	142	240	381	CAATCTTCGAAAGACGGCAT	60.214	20	GGCCATGGCACTTCTGTAAT	59.962	20	138	244	381
tissues_transcript_3300	1	p3	(CAG)6	18	1844	1861	GGTGCAACTGAGATCAAGCA	59.992	20	CAACAAGAGCAGCAAAAGCA	60.316	20	243	1722	1964	GCCGTTTGAGATTGAGAAGC	59.962	20	CAACAAGAGCAGCAAAAGCA	60.316	20	157	1808	1964	GGCCGTTTGAGATTGAGAAG	59.813	20	CAACAAGAGCAGCAAAAGCA	60.316	20	158	1807	1964
tissues_transcript_3312	1	p3	(ATG)5	15	276	290	ACACATACTATCGGGGCGAG	59.978	20	TGAACATTCCCAACTCCTCC	59.903	20	243	86	328	AGGACGCGGAAGGAACTTAT	60.096	20	ATCATTTTCCCTCATCTGCG	60.036	20	234	235	468	AGGACGCGGAAGGAACTTAT	60.096	20	GACCCGATCCTACACAAGGA	59.927	20	215	235	449
tissues_transcript_3317	1	p2	(GT)7	14	1924	1937	AGCGTGCAGAGGAGAATGTT	60.02	20	TCAAACGAGCAGCAAAGAGA	59.864	20	188	1790	1977	AGCGTGCAGAGGAGAATGTT	60.02	20	GGAAAGGGTTTTTCATGGCT	60.299	20	218	1790	2007	AGCGTGCAGAGGAGAATGTT	60.02	20	AGGAAAGGGTTTTTCATGGC	60.299	20	219	1790	2008
tissues_transcript_3364	1	p1	(T)10	10	49	58	GGGGAACCTACGAAGAACAA	59.028	20	ATACCTCTGTCCCCGCTTTT	59.962	20	162	1	162	GGGGAACCTACGAAGAACAA	59.028	20	TCTGTCCCCGCTTATATTGC	60.06	20	189	1	189	GGGGAACCTACGAAGAACAA	59.028	20	GAAACAGGCCCTTCACAAAA	60.088	20	247	1	247
tissues_transcript_3364	2	p3	(CCA)5	15	397	411	CTCTCGGAAGCATGGAGTTC	59.95	20	TGGAAAATTCTCAGTTGCCC	60.051	20	272	301	572	CTCTCGGAAGCATGGAGTTC	59.95	20	CCAATCCCTTGTCCTGTGTT	59.82	20	250	301	550	CTCTCGGAAGCATGGAGTTC	59.95	20	TCTCAGTTGCCCTTCCAATC	60.195	20	264	301	564
tissues_transcript_3370	1	p2	(CT)7	14	55	68	ACCCCTGTTCTGTGCATTTC	59.973	20	CAGCGGAGGAGGAGATAGTG	59.966	20	105	14	118	GAAACCCCTGTTCTGTGCAT	59.973	20	CAGCGGAGGAGGAGATAGTG	59.966	20	108	11	118	ACCCCTGTTCTGTGCATTTC	59.973	20	TAGCAGCGGAGGAGGAGATA	60.074	20	108	14	121
tissues_transcript_3376	1	p1	(T)11	11	1927	1937	CTCCTTCCTGAAATTCGCTG	59.948	20	TGAGACGAAGCACAAAGCAG	60.324	20	268	1768	2035	CTCCTTCCTGAAATTCGCTG	59.948	20	ATGAGACGAAGCACAAAGCA	59.596	20	269	1768	2036	CCTTCCTGAAATTCGCTGAC	59.813	20	TGAGACGAAGCACAAAGCAG	60.324	20	266	1770	2035
tissues_transcript_3401	1	p3	(CTC)5	15	121	135	TCCCACACCTCCTTCATTTC	59.903	20	GGGAAACTTGTGGGACTCCT	60.349	20	150	96	245	TCCCACACCTCCTTCATTTC	59.903	20	ATAATAGGGGAAGGAGGCCC	60.473	20	246	96	341	CATCCCACACCTCCTTCATT	59.779	20	GGGAAACTTGTGGGACTCCT	60.349	20	152	94	245
tissues_transcript_3406	1	p1	(T)10	10	1852	1861	TTCTTTCCCTTGTGACCACC	59.943	20	TCCTTTTGGAGGGCCTATTT	59.903	20	217	1706	1922	GCAAGCAGGTGTGTCGTAAA	59.911	20	TCCTTTTGGAGGGCCTATTT	59.903	20	196	1727	1922	ACCATGGCTACATGCTCACA	60.144	20	TCCTTTTGGAGGGCCTATTT	59.903	20	172	1751	1922
tissues_transcript_3413	1	p6	(GTTGCC)7	42	125	166	TTAGTGGCTGTTGCTGTTGC	60.058	20	CTGCCTCCCTACTGCATCTC	59.973	20	169	42	210	TTAGTGGCTGTTGCTGTTGC	60.058	20	GGTCCCAAGTTTGTGGAGAA	59.943	20	265	42	306	GTTGCTGTTGCTGTTGCTGT	60.104	20	CTGCCTCCCTACTGCATCTC	59.973	20	160	51	210
tissues_transcript_3426	1	p3	(CCG)5	15	185	199	TTTTCAGCTCCCTGCTGTTT	59.993	20	ACGATTGTTCCTTTCAACCG	59.971	20	262	89	350	GAAGCTTGCTGCTACGCTCT	60.067	20	ACGATTGTTCCTTTCAACCG	59.971	20	235	116	350	TTCAGCTCCCTGCTGTTTCT	60.134	20	ACGATTGTTCCTTTCAACCG	59.971	20	260	91	350
tissues_transcript_3436	1	p5	(TTCTC)5	25	30	54	TATCCAGCCTTATTCCCTCG	59.135	20	GCAACTCCGAAATCGAAGAG	59.955	20	180	7	186	TATCCAGCCTTATTCCCTCG	59.135	20	CAAAGCACCAAATCGGAAAT	59.938	20	126	7	132	TATCCAGCCTTATTCCCTCG	59.135	20	CAAAGCACCAAATCGGAAAT	59.938	20	158	7	164
tissues_transcript_3436	2	p2	(TA)8	16	526	541	TTTGTTTGCTTGCTTGACCT	58.554	20	TCGAAACCAGCTTTATTGGG	60.067	20	213	446	658	TTTGTTTGTTTGCTTGCTTGA	59.518	21	TCGAAACCAGCTTTATTGGG	60.067	20	217	442	658	GTTTGTTTGCTTGCTTGACCT	59.415	21	TCGAAACCAGCTTTATTGGG	60.067	20	214	445	658
tissues_transcript_3449	1	c	(TC)8cacgctgcgagtgatgtgagtccacataacacccc(CT)7	65	45	109	GGGCCCTCAACCTTTACTCT	59.576	20	GTGAAGCAACTGATTGCGAA	59.995	20	274	3	276	GGGCCCTCAACCTTTACTCT	59.576	20	GAATCAGGTCATTTTGGGGA	59.727	20	183	3	185	GGGCCCTCAACCTTTACTCT	59.576	20	ATCAGGTCATTTTGGGGATG	59.605	20	181	3	183
tissues_transcript_3461	1	p1	(A)10	10	1903	1912	GTACCCTGGGGAGGAGGTAA	60.183	20	CTGCCACTGTTCAAAGGTCA	59.873	20	201	1777	1977	TACCCTGGGGAGGAGGTAAC	60.183	20	CTGCCACTGTTCAAAGGTCA	59.873	20	200	1778	1977	ACCAAACTGCGTAGCCAAAG	60.305	20	CTGCCACTGTTCAAAGGTCA	59.873	20	273	1705	1977
tissues_transcript_3467	1	c	(TGA)5gagtgatggcgatgc(TGA)5gagtgatggcgatgc(TGA)5	75	1672	1746	ACTGAGTTGAAGGGTGACGG	60.151	20	GTAAGATTGGAGCGGAGCTG	59.978	20	210	1597	1806	ACTGAGTTGAAGGGTGACGG	60.151	20	GGGTGCAAGTCATCAAGGTT	59.973	20	252	1597	1848	ACTGAGTTGAAGGGTGACGG	60.151	20	CTACAACACCAAGCTCGCAA	60.05	20	276	1597	1872
tissues_transcript_3474	1	p2	(GA)10	20	1872	1891	TGAGCCATTTGTCCTCAAGA	59.369	20	GCAGATTAAAACCCCATCCA	59.762	20	207	1753	1959	GTTAGCAGAGCCGAAGCAAA	60.658	20	GCAGATTAAAACCCCATCCA	59.762	20	236	1724	1959	AAGCAAAGGTTGCAGCTGAG	60.71	20	GCAGATTAAAACCCCATCCA	59.762	20	223	1737	1959
tissues_transcript_3477	1	p3	(CAG)5	15	1688	1702	ACGACACCAACACACAGCAT	60.08	20	CTCGTGTTCTCCAAGGAACC	59.697	20	233	1510	1742	CTACGACTGGGAGACCGAAG	59.861	20	TGGTACTGATCAGGCTGTGG	59.701	20	195	1602	1796	CTACGACTGGGAGACCGAAG	59.861	20	CTCGTGTTCTCCAAGGAACC	59.697	20	141	1602	1742
tissues_transcript_3483	1	p2	(CT)6	12	95	106	AAACGTATCAACACTCCCGC	60	20	TGCATCATATTCGCCATTGT	59.921	20	122	41	162	AAACGTATCAACACTCCCGC	60	20	GCCAAGGGTAGTCCTCACAA	60.111	20	237	41	277	AAACGTATCAACACTCCCGC	60	20	ATTGCTCAACAGCTGAGGCT	60.164	20	189	41	229
tissues_transcript_3486	1	p3	(GGC)6	18	1792	1809	GCTCTTTGATCTTGAAGCGG	60.096	20	ACAAAAACCTCCCCAGATCC	60.169	20	151	1720	1870	CTCTTTGATCTTGAAGCGGC	60.096	20	ACAAAAACCTCCCCAGATCC	60.169	20	150	1721	1870	CCGCTCTTTGATCTTGAAGC	60.096	20	ACAAAAACCTCCCCAGATCC	60.169	20	153	1718	1870
tissues_transcript_3494	1	p1	(T)10	10	301	310	CCTCAACTCTTGGCTCTGGA	60.523	20	ATGCCAAAGATGCACAATCA	60.08	20	266	201	466	CCTCAACTCTTGGCTCTGGA	60.523	20	TGCCAAAGATGCACAATCAT	60.08	20	265	201	465	CCTCAACTCTTGGCTCTGGA	60.523	20	CATGCCAAAGATGCACAATC	60.08	20	267	201	467
tissues_transcript_3502	1	p3	(GGA)6	18	226	243	GGGGACTGCAAAAGTTTCAA	60.088	20	TCCGCTAACTTCTCTTCCTCC	59.969	21	268	2	269	TTCCGATTCCGTACAATTCC	59.762	20	TCCGCTAACTTCTCTTCCTCC	59.969	21	229	41	269	GGGGACTGCAAAAGTTTCAA	60.088	20	GGCTTTTTCTTCTCCGCTAA	58.718	20	280	2	281
tissues_transcript_3527	1	p3	(GCC)7	21	155	175	AGCTCAGCAGCAGTATCGGT	60.187	20	AGGGCATTGGCTGTAAATTG	59.96	20	144	97	240	AGCTCAGCAGCAGTATCGGT	60.187	20	CCTGGATGAAGAAGGCAGAG	59.943	20	257	97	353	AGCTCAGCAGCAGTATCGGT	60.187	20	CTAGGAGGTGGGGAAGAAGG	60.06	20	181	97	277
tissues_transcript_3540	1	c	(CG)6ccggggagctgggccgagcccggcgaac(CG)7	54	1397	1450	CGGAAGGATCATTGTCGAAT	59.894	20	TCCGTTCCGAGTAGTCCTTG	60.246	20	159	1341	1499	CGGAAGGATCATTGTCGAAT	59.894	20	CCTAGATATCCGTTGCCGAG	59.685	20	251	1341	1591	CGGAAGGATCATTGTCGAAT	59.894	20	GATATCCGTTGCCGAGAGTC	59.658	20	247	1341	1587
tissues_transcript_3555	1	p3	(CCG)5	15	304	318	ATACTCTCGCCATTGTTGCC	60.103	20	TGTTGATCATCATCGCCATT	59.89	20	205	226	430	ATACTCTCGCCATTGTTGCC	60.103	20	ATCATCATCGCCATTCTTCC	59.861	20	200	226	425	ATACTCTCGCCATTGTTGCC	60.103	20	CTTCGGATTTCCACGTCTTC	59.67	20	138	226	363
tissues_transcript_3565	1	p3	(CGC)5	15	59	73	TTAAGTTGTTTTCCGCACCC	59.975	20	TGTGCTCGGGAATTAGCTCT	59.978	20	247	14	260	GGGTTGCGACGTTAAGTTGT	60.037	20	CGCAAAATGTGAGTCGAGAA	59.988	20	101	3	103	GGGTTGCGACGTTAAGTTGT	60.037	20	TGTGCTCGGGAATTAGCTCT	59.978	20	258	3	260
tissues_transcript_3568	1	p2	(TG)7	14	359	372	TTAGCAAGTCCCAGGTTTGG	60.103	20	CGCAAATGTACCTTCCCCTA	59.953	20	223	255	477	TTAGCAAGTCCCAGGTTTGG	60.103	20	ACTCGTACCTTCCCACCCTT	59.856	20	191	255	445	TTAGCAAGTCCCAGGTTTGG	60.103	20	TATTCCTCGCGAACTTCACC	60.214	20	245	255	499
tissues_transcript_3573	1	p3	(GAA)5	15	159	173	TCCGACCACCCATTACTCTC	59.927	20	TCAAGACTTGTGCGATGGAG	59.984	20	144	57	200	TCTCCGACCACCCATTACTC	59.927	20	TCAAGACTTGTGCGATGGAG	59.984	20	146	55	200	TCCGACCACCCATTACTCTC	59.927	20	TGAAGCTGTGCTTTGTTTGG	60.027	20	174	57	230
tissues_transcript_3577	1	p3	(AAG)5	15	257	271	CAGCTGACCAGAAGAGGACC	59.986	20	CCTCGTCCAGCTTCTTCATC	59.95	20	153	230	382	TTGTTTCAACTCCTCCTGGG	60.081	20	TTCACCTCGTCCAGCTTCTT	59.989	20	235	152	386	ACTCCTCCTGGGTTTCGACT	60.111	20	TTCACCTCGTCCAGCTTCTT	59.989	20	227	160	386
tissues_transcript_3587	1	p2	(TC)9	18	101	118	CGTGGGATAGTTGGTTGGTT	59.711	20	GAGGTGTGAGAAATGGGGAA	59.903	20	183	3	185	CGTGGGATAGTTGGTTGGTT	59.711	20	GTGTGAGAAATGGGGAATGG	60.173	20	180	3	182	CGTGGGATAGTTGGTTGGTT	59.711	20	GGTGTGAGAAATGGGGAATG	60.173	20	181	3	183
tissues_transcript_3600	1	p3	(TGG)6	18	263	280	GCAGCAGAAAAAGGTGAAGC	60.14	20	CGTTCTTCCTCCGCTCTATG	59.971	20	219	220	438	GCAGAAAAAGGTGAAGCAGC	60.14	20	CGTTCTTCCTCCGCTCTATG	59.971	20	216	223	438	CAGAAACGGACAATCAAGCA	59.84	20	CGTTCTTCCTCCGCTCTATG	59.971	20	261	178	438
tissues_transcript_3616	1	p3	(ATC)5	15	1843	1857	CAGGAAAAAGGAAATGAGCG	59.817	20	TGCCGAATAAACATATGCCA	59.92	20	141	1753	1893	CAGGAAAAAGGAAATGAGCG	59.817	20	CACAGGTAAACTCGGGGAGA	60.103	20	246	1753	1998	CAGGAAAAAGGAAATGAGCG	59.817	20	GCAAACAGAAACAGGAGGGA	60.232	20	186	1753	1938
tissues_transcript_3632	1	p3	(AGA)5	15	314	328	TCAACCCGATCATCCTTTTC	59.871	20	TTCTCGAAAATCATCACCCC	59.871	20	246	149	394	TCAACCCGATCATCCTTTTC	59.871	20	TGGTAATATGCTGCAGTCGC	59.862	20	266	149	414	CCAAACACCACCCTCAGATT	59.82	20	TTCTCGAAAATCATCACCCC	59.871	20	119	276	394
tissues_transcript_3648	1	c	(T)10attgttcagctgtgtagcttgatttt(TG)6	48	281	328	TATGTTTGTGGAGCTGCCTG	59.864	20	AAAACACAAAATCCGCAAGG	59.975	20	232	204	435	TGCTGCTGAAGAAATGGCTA	59.712	20	AAAACACAAAATCCGCAAGG	59.975	20	265	171	435	TTTGGTTTTGCTGCTGAAGA	59.585	20	AAAACACAAAATCCGCAAGG	59.975	20	273	163	435
tissues_transcript_3656	1	p3	(GAT)7	21	325	345	AGAGGGAGTCGAAAGCTTGA	59.162	20	AAGAAGGGCTGTTTCAGCAA	59.993	20	278	245	522	AGAGGGAGTCGAAAGCTTGA	59.162	20	AGCAAAGAAAGCGATTTGGA	59.96	20	142	245	386	AGAGGGAGTCGAAAGCTTGA	59.162	20	GCAAAGAAAGCGATTTGGAG	59.96	20	141	245	385
tissues_transcript_3656	2	p1	(A)10	10	1671	1680	ATGGAAAATCATGAGCCCAA	60.274	20	TTGTCGGAAATTGTGTCAAA	57.575	20	265	1484	1748	ATGGAAAATCATGAGCCCAA	60.274	20	TTGAGGGAGTATAGGGAAACG	58.2	21	235	1484	1718	ATGGAAAATCATGAGCCCAA	60.274	20	GAACCCTAAATTTGTCGGAAA	58.101	21	276	1484	1759
tissues_transcript_3676	1	p3	(GAT)6	18	1789	1806	TTTCCCTTCGGAAACCAGAT	60.797	20	AGCAAAGCTCAGAAACCAGAA	59.252	21	124	1753	1876	TTTCCCTTCGGAAACCAGAT	60.797	20	GCAAAGCTCAGAAACCAGAA	58.228	20	123	1753	1875	AATCATGCTACCATGCCAGG	60.884	20	AGCAAAGCTCAGAAACCAGAA	59.252	21	233	1644	1876
tissues_transcript_3683	1	p3	(TGA)5	15	1674	1688	AAGCATTAGCGGCAAAGAAA	59.985	20	GTAAGATTGGAGCGGAGCTG	59.978	20	273	1510	1782	ACGACGTTAATGAGGTTGGG	59.853	20	GTAAGATTGGAGCGGAGCTG	59.978	20	165	1618	1782	AAGCATTAGCGGCAAAGAAA	59.985	20	GCTGAAGGGTGTGACCTTGT	60.159	20	257	1510	1766
tissues_transcript_3694	1	p2	(GA)9	18	1800	1817	TGAGCCATTTGTCCTCAAGA	59.369	20	GCAGATTAAAACCCCATCCA	59.762	20	205	1681	1885	GTTAGCAGAGCCGAAGCAAA	60.658	20	GCAGATTAAAACCCCATCCA	59.762	20	234	1652	1885	AAGCAAAGGTTGCAGCTGAG	60.71	20	GCAGATTAAAACCCCATCCA	59.762	20	221	1665	1885
tissues_transcript_3695	1	p2	(GT)6	12	60	71	GGGGATCGTATTTGGTCCAT	60.777	20	CCATCGCCTAAGCTCTTCAC	59.978	20	159	2	160	GGGGATCGTATTTGGTCCAT	60.777	20	TCAACCATCGCCTAAGCTCT	59.978	20	163	2	164	GGGGATCGTATTTGGTCCAT	60.777	20	ACCATCGCCTAAGCTCTTCA	59.978	20	160	2	161
tissues_transcript_3696	1	p3	(GCA)5	15	364	378	GACAGCTCCGACCCAAATTA	60.074	20	TTATCTCCCTCCTGACGTGG	60.065	20	277	146	422	CGGAGGAGTACGACGAGTTC	59.867	20	TTATCTCCCTCCTGACGTGG	60.065	20	102	321	422	CGGAGGAGTACGACGAGTTC	59.867	20	GACATCAGTGGGGAGCTGTT	60.12	20	230	321	550
tissues_transcript_3700	1	p1	(T)12	12	1313	1324	GTGGAGGGCTGTTATCTCCA	60.073	20	CCTCACATATCCGGTGGTTC	60.195	20	111	1271	1381	GTGGAGGGCTGTTATCTCCA	60.073	20	TCCTCACATATCCGGTGGTT	60.195	20	112	1271	1382	GTGGAGGGCTGTTATCTCCA	60.073	20	CTCCTCACATATCCGGTGGT	59.803	20	113	1271	1383
tissues_transcript_3700	2	p1	(T)10	10	1471	1480	GTGGAGGGCTGTTATCTCCA	60.073	20	TGGCTCATTTGATTCATTGC	59.628	20	276	1271	1546	AACCACCGGATATGTGAGGA	60.195	20	TGGCTCATTTGATTCATTGC	59.628	20	184	1363	1546	GAACCACCGGATATGTGAGG	60.195	20	TGGCTCATTTGATTCATTGC	59.628	20	185	1362	1546
tissues_transcript_3703	1	p2	(GA)7	14	1313	1326	TGGAAAACTGGAGGGAAATG	59.903	20	AATGCACCCGATCAAAACTC	59.939	20	226	1284	1509	TGGAGGGAATTGGAAAACTG	59.903	20	AATGCACCCGATCAAAACTC	59.939	20	236	1274	1509	GGGTAAATGGAGGGAATTGG	60.37	20	AATGCACCCGATCAAAACTC	59.939	20	243	1267	1509
tissues_transcript_3709	1	p3	(AAG)5	15	1730	1744	GCTGAAACGCAAAGTGACAA	60.035	20	TGAGAGCAAAGCCATAAGCA	59.712	20	119	1702	1820	GAGGAAGCTGAAACGCAAAG	60.132	20	TGAGAGCAAAGCCATAAGCA	59.712	20	125	1696	1820	AGAGGAAGCTGAAACGCAAA	60.132	20	TGAGAGCAAAGCCATAAGCA	59.712	20	126	1695	1820
tissues_transcript_3741	1	p1	(A)12	12	64	75	GGGGATCACAAAACAATCCA	60.56	20	CGGGAGTGCAATTAAGGAAA	60.067	20	130	2	131	GGGGATCACAAAACAATCCA	60.56	20	AAGATGACGACCTTGTCCGT	59.579	20	252	2	253	GGGGATCACAAAACAATCCA	60.56	20	ATCGGGAGTGCAATTAAGGA	59.528	20	132	2	133
tissues_transcript_3761	1	p1	(A)10	10	1844	1853	GTACCCTGGGGAGGAGGTAA	60.183	20	CTGCCACTGTTCAAAGGTCA	59.873	20	201	1718	1918	TACCCTGGGGAGGAGGTAAC	60.183	20	CTGCCACTGTTCAAAGGTCA	59.873	20	200	1719	1918	AACTGCGTAGCCAAGGTCAT	59.763	20	CTGCCACTGTTCAAAGGTCA	59.873	20	269	1650	1918
tissues_transcript_3765	1	p1	(A)11	11	33	43	GGGATCTTATTTTAAACACGGG	58.797	22	ACAGCTGGGTTTTCCACATC	59.973	20	233	3	235	GGGGATCTTATTTTAAACACGG	58.797	22	ACAGCTGGGTTTTCCACATC	59.973	20	234	2	235	GGGATCTTATTTTAAACACGGG	58.797	22	AAAGCAAAGGCGGTAATCCT	60.095	20	152	3	154
tissues_transcript_3765	2	p1	(T)10	10	1890	1899	ACCACTGAGCCCTTGCTCTA	60.012	20	TCCTCTTCGCTAAACGTGGT	59.875	20	253	1714	1966	CCCTAGCAGAAATGGCAGAG	59.971	20	TCCTCTTCGCTAAACGTGGT	59.875	20	220	1747	1966	ACCACTGAGCCCTTGCTCTA	60.012	20	AACGTGGTTTCATCCACACA	59.855	20	241	1714	1954
tissues_transcript_3768	1	p3	(TTC)5	15	8	22	--
tissues_transcript_3771	1	p3	(CCT)5	15	153	167	CTCCACTCTCCATACCTGGC	59.679	20	AGGGATTACTTTCGCACCCT	59.962	20	273	118	390	CGTCCTCCACTCTCCATACC	59.53	20	AGGGATTACTTTCGCACCCT	59.962	20	277	114	390	CCGTCCTCCACTCTCCATAC	59.53	20	AGGGATTACTTTCGCACCCT	59.962	20	278	113	390
tissues_transcript_3801	1	p3	(GCA)6	18	1529	1546	CTCCCGAGATAAGGACCACA	60.065	20	TAAGTCTACATGGGACGGGC	59.955	20	199	1378	1576	TCCCGAGATAAGGACCACAG	60.065	20	TAAGTCTACATGGGACGGGC	59.955	20	198	1379	1576	TAAAGGATGTTGGAGTCGGG	59.926	20	TAAGTCTACATGGGACGGGC	59.955	20	229	1348	1576
tissues_transcript_3810	1	p1	(T)16	16	1977	1992	--
tissues_transcript_3826	1	p3	(CCA)5	15	1138	1152	CTCCATGAAAACCCTAGCCA	60.066	20	TTGGAGAAAGGATGGAGGTG	60.042	20	258	1111	1368	TCCATGAAAACCCTAGCCAC	59.933	20	TTGGAGAAAGGATGGAGGTG	60.042	20	257	1112	1368	CTCCATGAAAACCCTAGCCA	60.066	20	CGTGAGGACAGGTTCAGACA	59.864	20	203	1111	1313
tissues_transcript_3831	1	p1	(A)11	11	350	360	AACCAGGTTCAAGGTATGCG	59.993	20	TATGTTCCAATCCCAGGAGC	59.894	20	214	287	500	AACCAGGTTCAAGGTATGCG	59.993	20	ACCCACCAGCACTACAAAGC	60.179	20	175	287	461	AACCAGGTTCAAGGTATGCG	59.993	20	CCCAGGAGCAAAATTCTGAG	59.807	20	203	287	489
tissues_transcript_3852	1	p3	(TTC)5	15	33	47	CATACTGCTCTCCTCCTCCC	58.842	20	TCCTCTGGCCAAGCTTTTTA	59.953	20	261	10	270	ACATACTGCTCTCCTCCTCCC	59.714	21	TCCTCTGGCCAAGCTTTTTA	59.953	20	262	9	270	CATACTGCTCTCCTCCTCCC	58.842	20	ATCCTCTGGCCAAGCTTTTT	60.208	20	262	10	271
tissues_transcript_3854	1	p1	(T)12	12	294	305	TGAGGGCATCTTTGATCCTC	60.158	20	GCATTCCGACCTACCTGAGA	60.218	20	260	219	478	TGATGTTGAGGGCATCTTTG	59.648	20	GCATTCCGACCTACCTGAGA	60.218	20	266	213	478	CAAATCTGATGTTGAGGGCA	59.648	20	GCATTCCGACCTACCTGAGA	60.218	20	272	207	478
tissues_transcript_3910	1	p2	(GA)6	12	81	92	AGAGAAACAGAACCTCGCCA	59.989	20	CGAGTAGGAAATGGTCGGAA	60.066	20	126	58	183	AGAGAAACAGAACCTCGCCA	59.989	20	TAGGAAATGGTCGGAAAACG	59.931	20	122	58	179	AGAGAAACAGAACCTCGCCA	59.989	20	AGAGCTCCGTGTAGTGGGAA	59.867	20	248	58	305
tissues_transcript_3910	2	p1	(A)11	11	1544	1554	ACAATGCTGGGGACTATTGG	59.813	20	TGCACAAATTTTTCAAGTCCC	59.967	21	262	1478	1739	ACAATGCTGGGGACTATTGG	59.813	20	ATCCCTTCCATCTCCAAGTG	58.94	20	202	1478	1679	ACAATGCTGGGGACTATTGG	59.813	20	CAAGTCCCTAACAACTGCCA	58.773	20	249	1478	1726
tissues_transcript_3910	3	p1	(T)22	22	1827	1848	TTCCACTTGGAGATGGAAGG	60.042	20	GGAGACAAAACCACCACTTAAA	58.15	22	274	1657	1930	GTGGAGGATGTGGCTTCAAT	59.934	20	GGAGACAAAACCACCACTTAAA	58.15	22	171	1760	1930	TCACCAGAAAAACCCCAATC	59.767	20	GGAGACAAAACCACCACTTAAA	58.15	22	138	1793	1930
tissues_transcript_3939	1	p3	(AAG)5	15	1449	1463	TTTGTTTCCGCAGTCAAGTG	59.881	20	TGTCCCCTCCTTTGATCTTG	60.042	20	104	1399	1502	CAGAAACGCGACTCTTCACA	60.175	20	TGTCCCCTCCTTTGATCTTG	60.042	20	193	1310	1502	CAGAAACGCGACTCTTCACA	60.175	20	TGTCCCCTCCTTTGATCTTG	60.042	20	223	1280	1502
tissues_transcript_3943	1	p3	(GCC)6	18	135	152	ACAAAAACCTCCCCAGATCC	60.169	20	GCTCTTTGATCTTGAAGCGG	60.096	20	151	72	222	ACAAAAACCTCCCCAGATCC	60.169	20	CTCTTTGATCTTGAAGCGGC	60.096	20	150	72	221	ACAAAAACCTCCCCAGATCC	60.169	20	CCGCTCTTTGATCTTGAAGC	60.096	20	153	72	224
tissues_transcript_3947	1	c	(CT)6aaaaca(CT)6	30	56	85	GGGACGCTGAAGAATCAGAC	59.81	20	CGGAGAAGACAATTCGGAGA	60.331	20	156	4	159	GGGACGCTGAAGAATCAGAC	59.81	20	TGTGTGTTTGTGCGTGTGAG	60.412	20	126	4	129	GGGACGCTGAAGAATCAGAC	59.81	20	TTCCATCATGGTAACGTTCG	59.395	20	191	4	194
tissues_transcript_3950	1	p2	(GA)8	16	126	141	ACGTGTAGCATCGAAGACCC	60.142	20	TGGGCGTATAACTCTCACCC	59.955	20	209	9	217	TCTCCCATCTCATCATGCAA	60.161	20	TGGGCGTATAACTCTCACCC	59.955	20	177	41	217	ACGTGTAGCATCGAAGACCC	60.142	20	TTGGATCACCACTTTAGCCC	59.933	20	174	9	182
tissues_transcript_3959	1	p3	(ATG)5	15	445	459	CATGGTGATGGGAATGATGA	60.137	20	GCCGCAGTCAAAGGAGTAAA	60.386	20	266	323	588	CATGGTGATGGGAATGATGA	60.137	20	CCTCTACTCCAGGAGGCAAA	59.425	20	202	323	524	TGGTAGTGTTGCAGGGTCAA	60.152	20	CCTCTACTCCAGGAGGCAAA	59.425	20	278	247	524
tissues_transcript_4010	1	p2	(TC)8	16	13	28	--
tissues_transcript_4013	1	p1	(T)12	12	1815	1826	CTGCCTGGAGGATGTTGTTT	60.111	20	ACATGAATTTTTGGGACCGA	60.17	20	232	1669	1900	CTGCCTGGAGGATGTTGTTT	60.111	20	ATTCTCCCACCCAACATGAA	60.173	20	245	1669	1913	CTGCCTGGAGGATGTTGTTT	60.111	20	TTCTCCCACCCAACATGAAT	60.173	20	244	1669	1912
tissues_transcript_4014	1	p3	(GGC)6	18	184	201	AGTGATGGGTGAAGAAACGG	59.966	20	TTTCTTTGTGGAATGCCTCC	60.051	20	212	60	271	AAGAGGAAGCAGCTGAGCAC	59.898	20	TTGCAAGCAGTGACCTGTTC	60.032	20	235	146	380	AGTGATGGGTGAAGAAACGG	59.966	20	CAAATTGAGTGGCTCCTGGT	60.111	20	262	60	321
tissues_transcript_4024	1	p1	(T)10	10	1915	1924	TTCAAGTTGAGCTGCATTGG	59.988	20	ACACGCAAACTTCACCACAG	59.794	20	129	1847	1975	ATTGGGGAGCATCAAGTGAG	60.073	20	ACACGCAAACTTCACCACAG	59.794	20	114	1862	1975	AATGGGCATCCATTGAGAAG	59.894	20	ACACGCAAACTTCACCACAG	59.794	20	259	1717	1975
tissues_transcript_4044	1	p3	(TTC)6	18	1818	1835	GATGAGTTCTGCCATGGGTT	59.934	20	ACTCGGACGAAAGAAACACG	60.291	20	136	1763	1898	ATTTCGGTGCCAGCAATTAG	60.096	20	ACTCGGACGAAAGAAACACG	60.291	20	110	1789	1898	ATGAGCTTGCGAAGTTTGCT	60.162	20	ACTCGGACGAAAGAAACACG	60.291	20	158	1741	1898
tissues_transcript_4050	1	p1	(T)10	10	42	51	GACCCGATAACGCTCACATT	59.962	20	AAGATACGGTCACGGTGGAG	59.989	20	239	6	244	GACCCGATAACGCTCACATT	59.962	20	AGAAGATACGGTCACGGTGG	59.989	20	241	6	246	CCCGATAACGCTCACATTTT	59.96	20	AAGATACGGTCACGGTGGAG	59.989	20	237	8	244
tissues_transcript_4052	1	p3	(ATG)5	15	1253	1267	GGATTGCTTGACCTCGTCAT	60.081	20	CAATCGAGAAGTCCTCAGCC	59.95	20	146	1196	1341	GGATTGCTTGACCTCGTCAT	60.081	20	CCAATCGAGAAGTCCTCAGC	59.95	20	147	1196	1342	GTTGGATTGCTTGACCTCGT	60.119	20	CAATCGAGAAGTCCTCAGCC	59.95	20	149	1193	1341
tissues_transcript_4053	1	p3	(CGG)5	15	371	385	TCTCTCGATCGATTCCGAAC	60.303	20	GGGAGATTAAGGAAGACGCC	60.039	20	173	313	485	CGTTTTCGCAATCTCTCGAT	60.352	20	GGGAGATTAAGGAAGACGCC	60.039	20	184	302	485	TCTCTCGATCGATTCCGAAC	60.303	20	GGAGAGTTTGGATGGTGGAA	59.903	20	242	313	554
tissues_transcript_4054	1	p5	(TGTGT)5	25	1778	1802	CAGCAGAAGCTGACGAGTTG	59.922	20	TGCCATTGATTTCAAACAAAA	59.039	21	264	1635	1898	CTACGTGTGGGTTCCACCTT	59.884	20	TGCCATTGATTTCAAACAAAA	59.039	21	212	1687	1898	CAGCAGAAGCTGACGAGTTG	59.922	20	TGCCATTGATTTCAAACAAAAC	59.853	22	264	1635	1898
tissues_transcript_4058	1	p1	(A)10	10	1846	1855	AGAAGCCGAGGGAGAATGAT	60.176	20	AATCTGCATTTGGGGACATAA	59.287	21	263	1622	1884	TTGTCGATTCAGGGAGAAGC	60.34	20	AATCTGCATTTGGGGACATAA	59.287	21	277	1608	1884	AGAAGCCGAGGGAGAATGAT	60.176	20	ATAATCTGCATTTGGGGACA	57.887	20	265	1622	1886
tissues_transcript_4087	1	p1	(A)12	12	20	31	--
tissues_transcript_4097	1	p1	(A)12	12	18	29	--
tissues_transcript_4102	1	p3	(TCG)5	15	291	305	AACAAGATTCCTCGCGCTT	59.97	19	TCCACGAGGGTTTATTCGTC	59.933	20	260	106	365	GCTTCGACTTCGATTTAGGG	58.928	20	TCCACGAGGGTTTATTCGTC	59.933	20	165	201	365	CAGAAGAACAAGAATACGCCG	59.89	21	TCCACGAGGGTTTATTCGTC	59.933	20	109	257	365
tissues_transcript_4105	1	p3	(AAG)5	15	1367	1381	TTTGTTTCCGCAGTCAAGTG	59.881	20	TGTCCCCTCCTTTGATCTTG	60.042	20	104	1317	1420	CAGAAACGCGACTCTTCACA	60.175	20	TGTCCCCTCCTTTGATCTTG	60.042	20	193	1228	1420	CAGAAACGCGACTCTTCACA	60.175	20	TGTCCCCTCCTTTGATCTTG	60.042	20	223	1198	1420
tissues_transcript_4116	1	p1	(G)10	10	1	10	--
tissues_transcript_4133	1	p1	(A)11	11	28	38	GAGGGGACTCTAGCACATCAA	59.298	21	AAATTGCTCGTTTTGCGACT	59.889	20	166	0	165	GAGGGGACTCTAGCACATCAA	59.298	21	TACAAATTGCTCGTTTTGCG	59.88	20	169	0	168	GAGGGGACTCTAGCACATCAA	59.298	21	TTCCTCCATCAGGGATGTTC	59.862	20	234	0	233
tissues_transcript_4138	1	p3	(GAA)5	15	317	331	ACAGTGGAGGCCAAAGAAGA	59.844	20	TCGTCGGAATCCATATCCTC	59.854	20	218	229	446	GAAACAGTGGAGGCCAAAGA	60.232	20	TCGTCGGAATCCATATCCTC	59.854	20	221	226	446	ACAGTGGAGGCCAAAGAAGA	59.844	20	CTGCTGCTGTTGTTCGTCTC	59.776	20	192	229	420
tissues_transcript_4140	1	p1	(T)11	11	1706	1716	TCTGAAGGCGGCTTTCTTTA	60.089	20	TGCCAATTCATCCAGACGTA	60.073	20	246	1644	1889	TGTGGCAGGAGTTGTTCTTG	59.873	20	TGCCAATTCATCCAGACGTA	60.073	20	222	1668	1889	AGCTAAGTGGTCTGAAGGCG	59.639	20	TGCCAATTCATCCAGACGTA	60.073	20	256	1634	1889
tissues_transcript_4142	1	p1	(A)10	10	33	42	CCGGGCAATTTCTCTTGA	59.725	18	AGTGCGGTTTGAGAGACGAT	59.874	20	178	8	185	CCGGGCAATTTCTCTTGAA	61.094	19	CTTCGGGTCGGTTAGATGAG	59.688	20	219	8	226	CCGGGCAATTTCTCTTGAA	61.094	19	GTCGGTTAGATGAGGCATCC	59.513	20	213	8	220
tissues_transcript_4147	1	p3	(AAG)5	15	1709	1723	GCTGAAACGCAAAGTGACAA	60.035	20	TGAGAGCAAAGCCATAAGCA	59.712	20	119	1681	1799	GAGGAAGCTGAAACGCAAAG	60.132	20	TGAGAGCAAAGCCATAAGCA	59.712	20	125	1675	1799	AGAGGAAGCTGAAACGCAAA	60.132	20	TGAGAGCAAAGCCATAAGCA	59.712	20	126	1674	1799
tissues_transcript_4174	1	p2	(GT)7	14	647	660	TTTTGGGGGAATTCTTTTGA	59.36	20	CAACAATCCCACCCAATTTT	59.523	20	242	450	691	TCCTTGCACTCTTCTTGTGG	59.007	20	CAGAAACAACAATCCCACCC	60.21	20	280	418	697	TCCTTGCACTCTTCTTGTGG	59.007	20	AGAAACAACAATCCCACCCA	60.21	20	279	418	696
tissues_transcript_4184	1	p2	(CT)6	12	53	64	GGGGGCTGAAGAATCAGACT	60.596	20	CGGCTAAAACCTGCTACCAA	60.257	20	238	2	239	GGGGGCTGAAGAATCAGACT	60.596	20	CGGAGAAGACAATTCGGAGA	60.331	20	153	2	154	GGGGGCTGAAGAATCAGACT	60.596	20	ACTTGAAGTGAGAAAGCGGC	59.621	20	254	2	255
tissues_transcript_4206	1	p2	(AT)6	12	1894	1905	--
tissues_transcript_4208	1	p2	(CT)6	12	1837	1848	TAGAGTCCCCTGTTCGGTCA	60.646	20	CCAATTCGGCTGGCTTTAAT	61.281	20	195	1727	1921	TCAAGGTGGGTTGGATTTTG	60.724	20	CCAATTCGGCTGGCTTTAAT	61.281	20	178	1744	1921	CAAGGTGGGTTGGATTTTGA	60.724	20	CCAATTCGGCTGGCTTTAAT	61.281	20	177	1745	1921
tissues_transcript_4212	1	c	(A)10g(A)10	21	1516	1536	ATTGATTGGGCAGCTTTACG	60.096	20	ACTCTTACCCCCACCAAACC	60.088	20	227	1457	1683	ATTGGGCAGCTTTACGAGAA	59.845	20	ACTCTTACCCCCACCAAACC	60.088	20	223	1461	1683	ATTCGGAGAATCCCATGTTG	59.75	20	ACTCTTACCCCCACCAAACC	60.088	20	265	1419	1683
tissues_transcript_4214	1	p1	(T)11	11	1878	1888	--
tissues_transcript_4224	1	p6	(GTTGCC)5	30	122	151	GTTGCTGTTGCTGTTGCTGT	60.104	20	GGTCCCAAGTTTGTGGAGAA	59.943	20	236	56	291	GTTGCTGTTGCTGTTGCTGT	60.104	20	CAACCAGGTCCCAAGTTTGT	59.861	20	242	56	297	CTGTTGCTGTTGCTGTTGCT	60.245	20	GGTCCCAAGTTTGTGGAGAA	59.943	20	238	54	291
tissues_transcript_4230	1	p1	(G)10	10	1	10	--
tissues_transcript_4232	1	p6	(CCACAG)8	48	1043	1090	ATTGCCACCTTCTCAACCAC	59.973	20	CTGTGGGAAGAGGGTTGTGT	60.002	20	173	1002	1174	CCGGTCAAATTCCCTCTGTA	59.926	20	AGGGTTGTGTGGTTGAGGAG	60.002	20	254	911	1164	CCGGTCAAATTCCCTCTGTA	59.926	20	AGAGGGTTGTGTGGTTGAGG	60.002	20	256	911	1166
tissues_transcript_4237	1	p3	(CTG)6	18	1386	1403	TAAAGTGGCCGCTACTGCTT	60.039	20	TGGAAATCCCCATCTCTCTG	60.003	20	277	1341	1617	TAAAGTGGCCGCTACTGCTT	60.039	20	TAATCGGATCCCGCTTACAG	60.053	20	170	1341	1510	CTCTTGGGACCATTGCTGTT	60.111	20	TAATCGGATCCCGCTTACAG	60.053	20	258	1253	1510
tissues_transcript_4241	1	p1	(T)10	10	1817	1826	TCCTGCAGAGGTTCTGGTTT	59.844	20	TTGCTGATAAGATTAACCACAATTA	57.151	25	259	1633	1891	GCAATGATCCTGCAGAGGTT	60.226	20	TTGCTGATAAGATTAACCACAATTA	57.151	25	266	1626	1891	TCCTGCAGAGGTTCTGGTTT	59.844	20	TGCTGATAAGATTAACCACAATTATTC	59.01	27	258	1633	1890
tissues_transcript_4287	1	p3	(AAG)5	15	841	855	GGGTCCTCGTACAATGGATG	60.195	20	TCAACTCAGCATCCTCCTCC	60.349	20	259	684	942	GGGTCCTCGTACAATGGATG	60.195	20	CAATCTCATTGGCGCTCTTT	60.352	20	196	684	879	AGCGATCGTGAACATTCTCC	60.226	20	TCAACTCAGCATCCTCCTCC	60.349	20	189	754	942
tissues_transcript_4301	1	p3	(AGA)5	15	280	294	CCCTCAGATTCCGAGTTGAA	60.187	20	TGGTAATATGCTGCAGTCGC	59.862	20	124	254	377	CCCTCAGATTCCGAGTTGAA	60.187	20	TCATCCTCCAATCCAGTTCC	59.862	20	280	254	533	CCCTCAGATTCCGAGTTGAA	60.187	20	TGGGAGCGTCTTTTCATTCT	59.813	20	167	254	420
tissues_transcript_4302	1	c	(GCC)5g(CAC)6	34	50	83	GCGACACCCATTATAATCCC	59.118	20	TAGGTTGGAGAAGGTGGTGG	59.959	20	242	25	266	GCGACACCCATTATAATCCC	59.118	20	TGGAATCGGTTTCTTTCTGG	60.044	20	201	25	225	GCGACACCCATTATAATCCC	59.118	20	AACAGTTTGAAACCCGCTTG	60.147	20	100	25	124
tissues_transcript_4303	1	p1	(A)11	11	134	144	CAGCGGAATCCAATTTCATC	60.414	20	TGGCTTTTCTCTCTTTTCCG	59.564	20	254	60	313	AACAGCGGAATCCAATTTCA	60.448	20	TGGCTTTTCTCTCTTTTCCG	59.564	20	256	58	313	CAGCGGAATCCAATTTCATC	60.414	20	AAGAAAAGCGAAATCCCTGG	60.553	20	278	60	337
tissues_transcript_4303	2	p3	(AGA)5	15	383	397	CGGAAAAGAGAGAAAAGCCA	59.564	20	GTCTGAGCTCGGAAACGAAG	60.134	20	253	294	546	CGGAAAAGAGAGAAAAGCCA	59.564	20	AGTCTGAGCTCGGAAACGAA	60.134	20	254	294	547	CGGAAAAGAGAGAAAAGCCA	59.564	20	AAGAGCAGGACGATGACGAT	59.834	20	236	294	529
tissues_transcript_4312	1	p5	(TCCAT)5	25	88	112	TCACCACTCCACGCTACATC	59.707	20	AGTGGCGGTTGAATTGAAAG	60.11	20	266	38	303	TCACCACTCCACGCTACATC	59.707	20	GGGCTAAAACCCAATCAACA	59.801	20	203	38	240	CCACTCCACGCTACATCTTG	59.314	20	GATGAAATTGAGTGGCGGTT	59.939	20	273	41	313
tissues_transcript_4313	1	p1	(A)10	10	28	37	GATATTCATCGGGGCCAAAC	61.401	20	ATTCAGAAATTTGCCGTTGC	60.081	20	138	5	142	ATATTCATCGGGGCCAAAC	59.596	19	ATTCAGAAATTTGCCGTTGC	60.081	20	137	6	142	GATATTCATCGGGGCCAAA	60.623	19	ATTCAGAAATTTGCCGTTGC	60.081	20	138	5	142
tissues_transcript_4332	1	p1	(T)10	10	1616	1625	GCATGGATCTAATGCCCTGT	59.923	20	TAACATCCATCTCCCGAACC	59.75	20	248	1562	1809	GCATGGATCTAATGCCCTGT	59.923	20	CGTTTAACATCCATCTCCCG	60.323	20	252	1562	1813	TGCCCTGTTTCCAGAAGAGT	59.844	20	TAACATCCATCTCCCGAACC	59.75	20	236	1574	1809
tissues_transcript_4343	1	p2	(CT)10	20	58	77	TCTCTCCATCTCCATACCCCT	59.904	21	GGAAAAGGGAGAGAATTCCG	60.011	20	107	34	140	TCTCTCCATCTCCATACCCC	58.891	20	GGAAAAGGGAGAGAATTCCG	60.011	20	107	34	140	TCTCTCCATCTCCATACCCCT	59.904	21	GGGAAAAGCTCCATTGTTGA	60.051	20	247	34	280
tissues_transcript_4343	2	p3	(CCA)6	18	822	839	GCCGATTCCGAATGCTAATA	60.026	20	GAGCTCCACAGCATGAACAA	59.992	20	274	692	965	GCCGATTCCGAATGCTAATA	60.026	20	TCCTAGGAGCTCCACAGCAT	59.973	20	280	692	971	CACCATCAAAACCAGCCTCT	60.111	20	GAGCTCCACAGCATGAACAA	59.992	20	222	744	965
tissues_transcript_4347	1	p3	(CCG)5	15	911	925	ATAACGCATAGGGCGTTTTG	59.985	20	GTGTTTTCCGGCAACTCAGA	61.216	20	200	793	992	GATTGCTGAGGAGGAGGATG	59.761	20	ATCCGAACATGCCTGTGAA	60.064	19	275	861	1135	TGATTGCTGAGGAGGAGGAT	59.761	20	ATCCGAACATGCCTGTGAA	60.064	19	276	860	1135
tissues_transcript_4359	1	p3	(CAA)5	15	114	128	ACAAACCAGGGAAGAAAGCC	60.476	20	TCGAATTCCTCAAGTGGGTC	60.05	20	250	55	304	ACAAACCAGGGAAGAAAGCC	60.476	20	CAAAACGCGTTGGAGAAGAT	60.249	20	160	55	214	ACAAACCAGGGAAGAAAGCC	60.476	20	AACAAAACGCGTTGGAGAAG	60.284	20	162	55	216
tissues_transcript_4366	1	p1	(T)10	10	1890	1899	--
tissues_transcript_4367	1	p2	(CT)8	16	166	181	TTCTCCCTCCATTCCATCTG	60.003	20	TGTCCGTAGTCCTTGAGCCT	59.867	20	276	58	333	CAGTTTCTCCCTCCATTCCA	60.042	20	TGTCCGTAGTCCTTGAGCCT	59.867	20	280	54	333	TTCTCCCTCCATTCCATCTG	60.003	20	CATCGGACTCCAGCGATAGT	60.24	20	224	58	281
tissues_transcript_4374	1	p2	(TC)6	12	944	955	GCAAATTTTGGACAACCCAC	60.214	20	TTGTCCTCCCCAACGACTAC	59.966	20	208	889	1096	GCAAATTTTGGACAACCCAC	60.214	20	AACTATCAACCTCCCACCCC	60.052	20	168	889	1056	GCAAATTTTGGACAACCCAC	60.214	20	ACCCCCTCTCCATTACCAAC	60.052	20	153	889	1041
tissues_transcript_4390	1	p6	(GTTGCC)5	30	110	139	TTAGTGGCTGTTGCTGTTGC	60.058	20	GGTCCCAAGTTTGTGGAGAA	59.943	20	239	41	279	TTAGTGGCTGTTGCTGTTGC	60.058	20	CAACCAGGTCCCAAGTTTGT	59.861	20	245	41	285	TTAGTGGCTGTTGCTGTTGC	60.058	20	TCGTACAGCGCTCTCTTGTG	60.347	20	274	41	314
tissues_transcript_4393	1	p3	(GGA)5	15	1581	1595	TGCGAAAGGTACCCAAAATC	59.938	20	TATGCAGCCACAACTTCAGC	60.019	20	247	1378	1624	GCGAAAGGTACCCAAAATCA	59.938	20	TATGCAGCCACAACTTCAGC	60.019	20	246	1379	1624	TGTGCGGACGTGCATATAGT	60.165	20	TATGCAGCCACAACTTCAGC	60.019	20	184	1441	1624
tissues_transcript_4404	1	p3	(TGC)5	15	1022	1036	TTCCTCCCATCCTGAAGTTG	60.042	20	GCACATTTCGAGAGTGGTCA	59.837	20	275	801	1075	TTCCTCCCATCCTGAAGTTG	60.042	20	TGCACATTTCGAGAGTGGTC	59.837	20	276	801	1076	CTCGTGGGAGCTTCATCTTC	59.95	20	GCACATTTCGAGAGTGGTCA	59.837	20	215	861	1075
tissues_transcript_4405	1	p3	(AGA)5	15	12	26	--
tissues_transcript_4419	1	p3	(ATG)6	18	500	517	TCACGTGCCTAGACTTTGGA	59.44	20	CAAATTTGTCAACCGCACTG	60.149	20	249	415	663	ATTCAATGGGAGGACGGTCT	60.714	20	ATTGCAGAAGGGGAGTTGTG	60.111	20	245	474	718	AGATTCAATGGGAGGACGGT	60.714	20	ATTGCAGAAGGGGAGTTGTG	60.111	20	247	472	718
tissues_transcript_4421	1	p1	(T)10	10	215	224	GTTATGGCCAGCACACTTCA	59.722	20	CCTATCCCACCAAGCACACT	59.989	20	258	141	398	GTTATGGCCAGCACACTTCA	59.722	20	TACCAGTGCATGACCCAAAA	59.964	20	127	141	267	TATGGCCAGCACACTTCATC	59.679	20	CCTATCCCACCAAGCACACT	59.989	20	256	143	398
tissues_transcript_4425	1	p3	(CCA)6	18	228	245	TTTCCCTTCCCTTCCACTCT	60.045	20	GGTCTTGTGGGTGGAGAAGA	60.088	20	238	78	315	TCAACCTCCCAAATCGAAAC	59.91	20	GGTCTTGTGGGTGGAGAAGA	60.088	20	175	141	315	CTCCTCATCAACCTCCCAAA	60.042	20	GCCAGAAAAAGACGGTGAAG	59.853	20	231	134	364
tissues_transcript_4428	1	p5	(CGTTA)8	40	9	48	--
tissues_transcript_4431	1	p1	(T)13	13	1295	1307	GCTAACATTGCCGGAGAAAG	59.845	20	GGAGTGATAGGAGAAGGCCC	60.037	20	223	1150	1372	GCTAACATTGCCGGAGAAAG	59.845	20	AGGAGAAGGCCCTGAAACAT	60.074	20	215	1150	1364	TCATTGATGCTGCCTTTGAC	59.805	20	AGGAGAAGGCCCTGAAACAT	60.074	20	277	1088	1364
tissues_transcript_4435	1	p2	(AT)10	20	1828	1847	--
tissues_transcript_4449	1	p1	(G)10	10	1	10	--
tissues_transcript_4457	1	p1	(G)10	10	1	10	--
tissues_transcript_4468	1	p3	(GCC)5	15	1477	1491	AGTTCGTGATCGGAATGGAG	60.073	20	TTAACCAGCCAATCATCGGT	60.331	20	186	1337	1522	AAGAACAAGGATTTCGGGGT	59.805	20	TTAACCAGCCAATCATCGGT	60.331	20	235	1288	1522	AAGTTCGTGATCGGAATGGA	60.461	20	TTAACCAGCCAATCATCGGT	60.331	20	187	1336	1522
tissues_transcript_4470	1	p1	(A)10	10	1700	1709	AAGGTGCCGTGTGAGATAGG	60.134	20	CAGATTCATTCGCTAGGAGGA	59.42	21	212	1579	1790	TGCCGTGTGAGATAGGCTAA	59.444	20	CAGATTCATTCGCTAGGAGGA	59.42	21	208	1583	1790	TCTCGATTAGCTCAGTCCCC	59.386	20	CAGATTCATTCGCTAGGAGGA	59.42	21	236	1555	1790
tissues_transcript_4473	1	p1	(T)10	10	1780	1789	ATTCCTCCACAACTGCCAAG	60.111	20	GGAAGCCGTCGTAGCTAACAT	60.646	21	243	1609	1851	GGGATGAGTGGAGAAGGGAT	60.278	20	GGAAGCCGTCGTAGCTAACAT	60.646	21	224	1628	1851	CCGTGATTTGTAGCTGTGGA	59.716	20	GGAAGCCGTCGTAGCTAACAT	60.646	21	129	1723	1851
tissues_transcript_4486	1	p2	(TC)6	12	85	96	TCACGCACTCATCTCCTACG	60.008	20	GGAATGAATCTGTGACCGCT	60.081	20	214	48	261	CTCACACACTCACGCACTCA	59.624	20	GGAATGAATCTGTGACCGCT	60.081	20	223	39	261	CCTCTCTCACACACTCACGC	59.603	20	GGGGTTCGTATTTCTGCTCA	60.074	20	103	34	136
tissues_transcript_4486	2	p3	(GTT)5	15	1651	1665	GGTGGATGCGTTTGTGTATG	59.847	20	GACGCACTTCTGCCTTCTTC	60.142	20	216	1550	1765	TGGTGGATGCGTTTGTGTAT	59.847	20	GACGCACTTCTGCCTTCTTC	60.142	20	217	1549	1765	ATGGTGGATGCGTTTGTGTA	59.847	20	GACGCACTTCTGCCTTCTTC	60.142	20	218	1548	1765
tissues_transcript_4490	1	p3	(CGG)5	15	492	506	CGTGTACGACTCCTTCAGCA	60.049	20	ATCTCCACCGTGACCTTGAC	59.969	20	237	293	529	TGTACGACTCCTTCAGCACG	60.049	20	ATCTCCACCGTGACCTTGAC	59.969	20	235	295	529	CGTGTACGACTCCTTCAGCA	60.049	20	TAATACGCGATGGAAGGGAG	60.053	20	276	293	568
tissues_transcript_4521	1	p3	(CGC)5	15	84	98	CTCAATCCATGTCCAGCTCA	59.787	20	AGCCCCATTCTTCTGAACCT	60.074	20	263	40	302	TCAATCCATGTCCAGCTCAG	59.787	20	AGCCCCATTCTTCTGAACCT	60.074	20	262	41	302	CTCAATCCATGTCCAGCTCA	59.787	20	GCTACAGCCCCATTCTTCTG	59.836	20	268	40	307
tissues_transcript_4527	1	p1	(G)10	10	1	10	--
tissues_transcript_4530	1	p3	(GAT)6	18	1456	1473	TTGCGAGTTGTGGAATTGAG	59.84	20	ATCATCCATTGAGAGGCCAG	60.034	20	251	1246	1496	CTTGCGAGTTGTGGAATTGA	59.84	20	ATCATCCATTGAGAGGCCAG	60.034	20	252	1245	1496	TTGCGAGTTGTGGAATTGAG	59.84	20	ACCATCATCCATTGAGAGGC	59.893	20	254	1246	1499
tissues_transcript_4530	2	p1	(A)10	10	1850	1859	--
tissues_transcript_4546	1	p3	(CCG)7	21	266	286	TAAGGTGAGGTAGGGCATGG	59.948	20	GGCAGTGGAATCACCAAGAT	59.934	20	187	150	336	TAAGGTGAGGTAGGGCATGG	59.948	20	CTTGCCAGGATCCAACATTT	59.933	20	259	150	408	ACCATGCTCAGGCAGCTAAT	59.866	20	GGCAGTGGAATCACCAAGAT	59.934	20	153	184	336
tissues_transcript_4547	1	p1	(G)10	10	1	10	--
tissues_transcript_4559	1	p2	(TA)10	20	1668	1687	GTGGGGATCCTAGGGAATGT	60.015	20	TGCCTGACAAGCAGAAAATG	59.988	20	246	1547	1792	AGTGGGGATCCTAGGGAATG	60.147	20	TGCCTGACAAGCAGAAAATG	59.988	20	247	1546	1792	CAGTGGGGATCCTAGGGAAT	60.147	20	TGCCTGACAAGCAGAAAATG	59.988	20	248	1545	1792
tissues_transcript_4564	1	p1	(T)11	11	1807	1817	--
tissues_transcript_4581	1	p1	(A)10	10	24	33	--
tissues_transcript_4581	2	p3	(AGA)5	15	271	285	CGGAAAAGAGAGAAAAGCCA	59.564	20	GTCTGAGCTCGGAAACGAAG	60.134	20	253	182	434	CGGAAAAGAGAGAAAAGCCA	59.564	20	AGTCTGAGCTCGGAAACGAA	60.134	20	254	182	435	CGGAAAAGAGAGAAAAGCCA	59.564	20	AAGAGCAGGACGATGACGAT	59.834	20	236	182	417
tissues_transcript_4585	1	p4	(AAGC)5	20	1	20	--
tissues_transcript_4604	1	p1	(A)15	15	177	191	GTGTAGCCAGCAGCAACAAA	60.058	20	ACTTGGGAACTTGGTGATCG	59.966	20	227	73	299	ATTTCTGTCGCCCCCTCTAT	59.925	20	ACTTGGGAACTTGGTGATCG	59.966	20	279	21	299	GTGTAGCCAGCAGCAACAAA	60.058	20	GTGGCTGGAACTGGATTCAT	59.934	20	262	73	334
tissues_transcript_4607	1	p2	(TC)6	12	119	130	AGGGTAGTATGGGGGAGTGG	60.067	20	GGGAGAAGATGAGGTGGTTG	59.505	20	220	15	234	GGGGAGTGGAGTGAAAATCA	59.903	20	GGGAGAAGATGAGGTGGTTG	59.505	20	209	26	234	GGACCATTGGCAGGGTAGTA	59.813	20	GGGAGAAGATGAGGTGGTTG	59.505	20	231	4	234
tissues_transcript_4607	2	p3	(GCC)5	15	245	259	CAACCACCTCATCTTCTCCC	59.505	20	CAAAGACCTTCTTGCCCTTC	58.909	20	261	215	475	CAACCACCTCATCTTCTCCC	59.505	20	AAAGACCTTCTTGCCCTTCA	58.909	20	260	215	474	CAACCACCTCATCTTCTCCC	59.505	20	AAGACCTTCTTGCCCTTCAA	58.909	20	259	215	473
tissues_transcript_4612	1	p2	(AT)7	14	1829	1842	--
tissues_transcript_4632	1	p3	(CGA)6	18	58	75	GAGACGACGTAGTTTTCCGC	59.882	20	TGGTAAAAATTTTGCGGGAG	59.937	20	262	23	284	GACGTAGTTTTCCGCGTTTC	59.752	20	TGGTAAAAATTTTGCGGGAG	59.937	20	257	28	284	CCGAGACGACGTAGTTTTCC	59.734	20	TGGTAAAAATTTTGCGGGAG	59.937	20	264	21	284
tissues_transcript_4633	1	p1	(G)11	11	1	11	--
tissues_transcript_4638	1	p2	(AG)6	12	158	169	AAGCAGCAGAGCAGAACAGA	59.064	20	GGACAACCGGAAGACACATT	59.827	20	219	12	230	GAAGCAGCAGAGCAGAACAG	59.064	20	GGACAACCGGAAGACACATT	59.827	20	220	11	230	AGCAGCAGAGCAGAACAGAA	59.064	20	GGACAACCGGAAGACACATT	59.827	20	218	13	230
tissues_transcript_4641	1	p3	(CTC)8	24	23	46	--
tissues_transcript_4660	1	p1	(G)10	10	1	10	--
tissues_transcript_4670	1	p3	(TCA)6	18	162	179	CGGTCTGAGTTTTCCCACAT	59.966	20	GCAGAGATCTTTAATGGCGG	59.807	20	177	41	217	TCTCAAAAACAAGCCATCCC	60.051	20	GCAGAGATCTTTAATGGCGG	59.807	20	133	85	217	CGGTCTGAGTTTTCCCACAT	59.966	20	GAGTTTGAGCGAGTCGAAGC	60.285	20	222	41	262
tissues_transcript_4700	1	p3	(TGA)5	15	1707	1721	ACTTGCAGGTGAAGGCAGTT	59.914	20	CAAGACGGGAGTCAACATGA	59.676	20	161	1616	1776	CGAGAAAAGGGCGAATACAG	59.839	20	CAAGACGGGAGTCAACATGA	59.676	20	192	1585	1776	TTCGATACATTCGATGCTGC	59.799	20	CAAGACGGGAGTCAACATGA	59.676	20	249	1528	1776
tissues_transcript_4705	1	c	(AGC)7agagccaggggaggatcccggactatctgtttggtttggaaaagggtggtaatcgcgccg(CGC)5	96	626	721	CTGCTCAGGCGAATCAGAAC	61.087	20	ATGAATCTGGCGGTGAAGAT	59.513	20	263	568	830	TGCTCAGGCGAATCAGAAC	60.088	19	ATGAATCTGGCGGTGAAGAT	59.513	20	262	569	830	TTTGGATGCGTTGAATGCT	60.213	19	ATGAATCTGGCGGTGAAGAT	59.513	20	280	551	830
tissues_transcript_4716	1	p2	(CT)6	12	58	69	TCTCTCTCCTCCGTTTTTCG	59.545	20	GCAAGACTCTGCTCGCTTCT	60.043	20	160	23	182	TCTCTCTCCTCCGTTTTTCG	59.545	20	AGCAAGACTCTGCTCGCTTC	60.043	20	161	23	183	TCTCTCTCCTCCGTTTTTCG	59.545	20	GCTCGCTTCTCTGTCTTCGT	59.898	20	150	23	172
tissues_transcript_4732	1	p2	(AG)7	14	54	67	TCGGCATATACACATCGACC	59.38	20	CAGAGGCGCCTAGAAAACAC	60.015	20	195	18	212	TCGGCATATACACATCGACC	59.38	20	ACAGAGGCGCCTAGAAAACA	60.015	20	196	18	213	TCGGCATATACACATCGACC	59.38	20	CCACCACCTAACCCTTTCCT	60.218	20	272	18	289
tissues_transcript_4744	1	p3	(GCA)7	21	691	711	GCTCCGACGAGACGAATAAG	59.978	20	CCTTTCTCCAACCCAAACAA	59.942	20	163	587	749	AGGTTTGTGGAGGCTCTGAA	59.844	20	CCTTTCTCCAACCCAAACAA	59.942	20	131	619	749	CGAGAAGGAGAGGTTTGTGG	59.837	20	CCTTTCTCCAACCCAAACAA	59.942	20	141	609	749
tissues_transcript_4751	1	p1	(G)14	14	1	14	--
tissues_transcript_4753	1	p3	(ATC)10	30	130	159	AGGGGAAACCAAAGCAAAAT	59.814	20	AATGATCTCTCAGCCTCGGA	59.91	20	241	1	241	AGGGGAAACCAAAGCAAAAT	59.814	20	TGATCTCTCAGCCTCGGAGT	60.096	20	239	1	239	CCAACAAAACAGAAAACGCA	59.746	20	AATGATCTCTCAGCCTCGGA	59.91	20	161	81	241
tissues_transcript_4756	1	p3	(CCG)5	15	171	185	ACCGTTCACCGAAATTCAAC	59.836	20	TAGAGGCGGTTGATGAGGAC	60.218	20	253	77	329	ACCGTTCACCGAAATTCAAC	59.836	20	GTAGAGGCGGTTGATGAGGA	60.218	20	254	77	330	ACCGTTCACCGAAATTCAAC	59.836	20	GTGCGGATGAGATCCAGAGT	60.231	20	138	77	214
tissues_transcript_4756	2	p1	(T)11	11	1833	1843	--
tissues_transcript_4785	1	p3	(GTG)5	15	1614	1628	GGACCATGCCGGACTAGTAA	59.955	20	CACGGGAGGATTATTCATGG	60.148	20	182	1585	1766	GGACCATGCCGGACTAGTAA	59.955	20	AATAATCATGCACGGGAGGA	60.296	20	192	1585	1776	GGACCATGCCGGACTAGTAA	59.955	20	ATGCACGGGAGGATTATTCA	60.296	20	185	1585	1769
tissues_transcript_4788	1	p3	(CTC)5	15	61	75	TACAATGGCGATCAAATCCA	59.891	20	TCCTCGTCGTCTTTGTCCTC	60.386	20	198	23	220	CGATCAAATCCACCCTCATT	59.75	20	TCCTCGTCGTCTTTGTCCTC	60.386	20	190	31	220	TACAATGGCGATCAAATCCA	59.891	20	GTGGCACGTAGGAGTCCTCT	59.33	20	227	23	249
tissues_transcript_4798	1	p3	(AAG)5	15	745	759	AGCGATCGTGAACATTCTCC	60.226	20	AGAAGCGGCAGTTTCTTGAG	59.757	20	239	657	895	ACATTCTCCCAGTCGTGCTC	60.269	20	AGAAGCGGCAGTTTCTTGAG	59.757	20	228	668	895	AACATTCTCCCAGTCGTGCT	59.727	20	AGAAGCGGCAGTTTCTTGAG	59.757	20	229	667	895
tissues_transcript_4822	1	p1	(T)10	10	1337	1346	GGCAATTTGGGAGATAGCAA	60.038	20	AAAGTTATCCCACACCGCAG	59.993	20	201	1293	1493	GGCAATTTGGGAGATAGCAA	60.038	20	CAGCTTACGAGCCTCAAACC	60.015	20	184	1293	1476	TCTACAGGGCAATTTGGGAG	60.066	20	AAAGTTATCCCACACCGCAG	59.993	20	208	1286	1493
tissues_transcript_4824	1	p1	(A)12	12	1800	1811	--
tissues_transcript_4827	1	p3	(CGC)5	15	698	712	TGGTTTGGAAAAGGGTGGTA	60.198	20	TTTCCTGCCAATACACCTCC	59.933	20	263	668	930	TTGGAAAAGGGTGGTAATCG	59.795	20	TTTCCTGCCAATACACCTCC	59.933	20	259	672	930	TGGTTTGGAAAAGGGTGGTA	60.198	20	AAAACTCCTGCTCCTGGCTT	60.382	20	197	668	864
tissues_transcript_4839	1	p1	(T)10	10	13	22	--
tissues_transcript_4848	1	c	(CT)8aaaactca(CT)7	38	56	93	GGGACGCTGAAGAATCAGAC	59.81	20	GCTGGAGAAGACAATTCGGA	60.34	20	166	4	169	GGGACGCTGAAGAATCAGAC	59.81	20	TGTGTGTTTGTGCGTGTGAG	60.412	20	134	4	137	GGGACGCTGAAGAATCAGAC	59.81	20	TTCCATCATGGTAACGTTCG	59.395	20	199	4	202
tissues_transcript_4887	1	p3	(GGC)5	15	24	38	--
tissues_transcript_4899	1	p2	(AG)7	14	58	71	TCGGCATATACACATCGACC	59.38	20	CCACCACCTAACCCTTTCCT	60.218	20	154	22	175	TCGGCATATACACATCGACC	59.38	20	TTATGCCACCAAACACATGG	60.234	20	228	22	249	TCGGCATATACACATCGACC	59.38	20	GCATTATGCCACCAAACACA	60.388	20	231	22	252
tissues_transcript_4901	1	p1	(T)10	10	1841	1850	--
tissues_transcript_4917	1	p1	(A)11	11	1692	1702	GCCTGATTGATCCTTTCAGC	59.78	20	CCAATAGGCCCAATAAACCA	59.655	20	215	1574	1788	CCTGATTGATCCTTTCAGCC	59.629	20	CCAATAGGCCCAATAAACCA	59.655	20	214	1575	1788	AGGAATGGAATGTTGAGGGA	59.336	20	CCAATAGGCCCAATAAACCA	59.655	20	142	1647	1788
tissues_transcript_4919	1	p1	(A)13	13	135	147	TGGTAAATTCCTCGAAAAGGG	60.291	21	CTTGGGGTACCCTGATGAGA	59.92	20	267	55	321	TGGTAAATTCCTCGAAAAGGG	60.291	21	TTTCGCGTTCTTTTTCACCT	59.861	20	177	55	231	TGGTAAATTCCTCGAAAAGGG	60.291	21	TTCGCGTTCTTTTTCACCTT	59.861	20	176	55	230
tissues_transcript_4921	1	p3	(TTC)6	18	1650	1667	GATGAGTTCTGCCATGGGTT	59.934	20	GAAACAAAAGCACGAAAGGC	59.867	20	227	1595	1821	ATTTCGGTGCCAGCAATTAG	60.096	20	GAAACAAAAGCACGAAAGGC	59.867	20	201	1621	1821	ATGAGCTTGCGAAGTTTGCT	60.162	20	GAAACAAAAGCACGAAAGGC	59.867	20	249	1573	1821
tissues_transcript_4928	1	p3	(CGC)5	15	257	271	GGCAACAGAAGAAAACGGAA	60.227	20	TGGACCCTCTGGTACTGGAC	59.962	20	199	126	324	GGCAACAGAAGAAAACGGAA	60.227	20	TGGAACTGGATTTGACCTCC	59.903	20	169	126	294	CAGGGGCAACAGAAGAAAAC	59.711	20	TGGACCCTCTGGTACTGGAC	59.962	20	203	122	324
tissues_transcript_4940	1	p2	(AG)6	12	14	25	--
tissues_transcript_4945	1	c	(T)16cttttttttc(T)10	36	76	111	GGGGGACATCAGTTCAACAT	59.636	20	GCGGTGCAGAAAGGTAAAAG	59.883	20	155	1	155	GGGGGACATCAGTTCAACAT	59.636	20	AGCGGTGCAGAAAGGTAAAA	59.883	20	156	1	156	GGGGGACATCAGTTCAACAT	59.636	20	AACCTCTGTTGCTGCATCCT	59.874	20	262	1	262
tissues_transcript_4950	1	p4	(TTCT)5	20	1179	1198	TTCTTCCAGGGGAGATTGTG	60.042	20	TAGACCATGTTCTCCCGAGC	60.218	20	242	1125	1366	GGAGATTGTGCTGGCTTCTC	59.957	20	TAGACCATGTTCTCCCGAGC	60.218	20	232	1135	1366	GGAGATTGTGCTGGCTTCTC	59.957	20	CGCATCACAAACCTTGTCTG	60.301	20	276	1135	1410
tissues_transcript_4954	1	p1	(A)10	10	78	87	GGGGGAATCCAATTTCATCT	59.959	20	TGGCTTTTCTCTCTTTTCCG	59.564	20	252	4	255	GGGGGAATCCAATTTCATCT	59.959	20	AAGAAAAGCGAAATCCCTGG	60.553	20	276	4	279	GGGGGAATCCAATTTCATCT	59.959	20	GCTGCTGGCTTTTCTCTCTT	58.961	20	257	4	260
tissues_transcript_4954	2	p3	(AGA)5	15	325	339	CGGAAAAGAGAGAAAAGCCA	59.564	20	GTCTGAGCTCGGAAACGAAG	60.134	20	253	236	488	CGGAAAAGAGAGAAAAGCCA	59.564	20	AGTCTGAGCTCGGAAACGAA	60.134	20	254	236	489	CGGAAAAGAGAGAAAAGCCA	59.564	20	AAGAGCAGGACGATGACGAT	59.834	20	236	236	471
tissues_transcript_4961	1	p4	(TTTA)5	20	1725	1744	TGAGTTTGAAAGTTTGGCCC	60.088	20	CGGTTTTTGGTTTGGTTTTG	60.228	20	147	1660	1806	GCCGAGGAAGAAGAAAAGGT	59.827	20	CGGTTTTTGGTTTGGTTTTG	60.228	20	258	1549	1806	TGAGTTTGAAAGTTTGGCCC	60.088	20	AAACTCAAACCGAAAACCGA	59.587	20	120	1660	1779
tissues_transcript_4968	1	p1	(A)10	10	1761	1770	TTGGAACTGTCCCTCACTCC	60.088	20	GGGGGAAATTCCAATACATTC	59.371	21	144	1656	1799	CGGAAACTTGTTCCATGCTT	60.11	20	GGGGGAAATTCCAATACATTC	59.371	21	241	1559	1799	CGTTGGAACTGTCCCTCACT	60.151	20	GGGGGAAATTCCAATACATTC	59.371	21	146	1654	1799
tissues_transcript_5004	1	p3	(CGC)5	15	946	960	TAATGCGTACTCTAGGCCCG	60.244	20	CAATAGAGCCTTCTCGGTGG	59.83	20	273	878	1150	TAATGCGTACTCTAGGCCCG	60.244	20	CCACAATAGAGCCTTCTCGG	59.83	20	276	878	1153	TAATGCGTACTCTAGGCCCG	60.244	20	CCCACAATAGAGCCTTCTCG	59.83	20	277	878	1154
tissues_transcript_5021	1	p3	(CTC)6	18	103	120	ACACACAAACAGAGTCCCCC	59.859	20	GGAGGGAGAAAAGATGGAGG	60.008	20	187	9	195	ACACACAAACAGAGTCCCCC	59.859	20	TGAAATGGAAATGGAGAGGG	59.864	20	144	9	152	ACACACAAACAGAGTCCCCC	59.859	20	TCTGGTGCTGGTCTGAAATG	59.831	20	157	9	165
tissues_transcript_5044	1	p3	(TGC)5	15	1332	1346	CGTGGCTCTCGACTACCTCT	59.622	20	TCTCTCTTCCTCGTATCGGG	59.381	20	144	1226	1369	AGTTCCAACGCTCTCACTGG	60.444	20	TCTCTCTTCCTCGTATCGGG	59.381	20	107	1263	1369	CGTGGCTCTCGACTACCTCT	59.622	20	ACAATGTATGATCCGGGCAG	60.744	20	209	1226	1434
tissues_transcript_5054	1	p2	(AG)9	18	70	87	GGGGATGTAGCGTGAAGGTA	59.955	20	ATCCCAAATCCCCTGAAATC	59.959	20	114	0	113	ATGCGGAGGACCAGTTTATG	59.955	20	CCCTGGTTTCCTTGAACAGA	60.081	20	117	43	159	GGGGATGTAGCGTGAAGGTA	59.955	20	CCCTGGTTTCCTTGAACAGA	60.081	20	160	0	159
tissues_transcript_5116	1	p1	(T)10	10	1723	1732	TGATGGCGGTGTTGTCTAAA	60.111	20	GGAACCATTTGAGCGACATT	59.939	20	208	1587	1794	TCTCTATGATGGCGGTGTTG	59.673	20	GGAACCATTTGAGCGACATT	59.939	20	214	1581	1794	ATGCGTTCGAGGAAAATCAT	59.533	20	GGAACCATTTGAGCGACATT	59.939	20	244	1551	1794
tissues_transcript_5131	1	p1	(G)11	11	1	11	--
tissues_transcript_5133	1	p1	(T)10	10	1788	1797	--
tissues_transcript_5153	1	p3	(GAC)5	15	1337	1351	TCGTTTTTGGGAAAAGTTGG	59.947	20	GGCCAATAAATTAGCCAAACA	58.992	21	205	1171	1375	GAAGTGCCTCCAACTCCAAG	59.844	20	GGCCAATAAATTAGCCAAACA	58.992	21	145	1231	1375	TGCAGCAAGTCCTCAACAAG	60.175	20	GGCCAATAAATTAGCCAAACA	58.992	21	276	1100	1375
tissues_transcript_5158	1	p3	(GGT)6	18	1124	1141	GGTTATGGAGGAGGGGGATA	59.974	20	ATACATATTCGGACCGCCAG	59.807	20	222	955	1176	CTCCACAATTGAGTTCGGGT	59.966	20	CAGCCCATAGTTTCCACCAT	59.813	20	191	1055	1245	CTCCACAATTGAGTTCGGGT	59.966	20	ATACATATTCGGACCGCCAG	59.807	20	122	1055	1176
tissues_transcript_5159	1	p1	(T)10	10	88	97	TGAGTTGACTCGTTCGTGCT	59.622	20	ACGTTCCGCCATAGAATGAC	59.962	20	237	61	297	CTGAGTTGACTCGTTCGTGC	59.622	20	ACGTTCCGCCATAGAATGAC	59.962	20	238	60	297	TGAGTTGACTCGTTCGTGCT	59.622	20	AGACGTTCCGCCATAGAATG	60.096	20	239	61	299
tissues_transcript_5159	2	p1	(T)10	10	362	371	ACGTCATTCTATGGCGGAAC	59.962	20	CGCAGAGATTCGAAAGAAGC	60.235	20	198	276	473	ACGTCATTCTATGGCGGAAC	59.962	20	GGTAGCAAGACACGGAAGGA	60.255	20	143	276	418	CATTCTATGGCGGAACGTCT	60.096	20	CGCAGAGATTCGAAAGAAGC	60.235	20	194	280	473
tissues_transcript_5195	1	p2	(AG)6	12	183	194	AGAAGAATATCCCCCGATGC	60.252	20	GGACAACCGGAAGACACATT	59.827	20	244	12	255	AGAAGAATATCCCCCGATGC	60.252	20	CGACTTAGGACAACCGGAAG	59.728	20	251	12	262	CACAAGAAGAATATCCCCCG	59.382	20	GGACAACCGGAAGACACATT	59.827	20	248	8	255
tissues_transcript_5199	1	p1	(T)10	10	8	17	--
tissues_transcript_5220	1	p2	(TA)8	16	1737	1752	--
tissues_transcript_5271	1	p2	(AG)8	16	12	27	--
tissues_transcript_5302	1	p2	(CT)6	12	98	109	GGGAGAGCCACCTGTTGATA	60.073	20	CAAAACCCCAAAATCCCTTT	60.027	20	269	3	271	GGGAGAGCCACCTGTTGATA	60.073	20	CCCCAGAGATCAACCAAGAA	60.042	20	242	3	244	AAAACCACCTCCACCTGTGA	60.399	20	CAAAACCCCAAAATCCCTTT	60.027	20	240	32	271
tissues_transcript_5304	1	p1	(T)11	11	1671	1681	GTGTAAGCTGTTTGCCCCAT	60	20	TTTTGCATTTTTCCCTGCAT	60.436	20	155	1580	1734	GTGCCCACTGAGGTTGTTTT	60.012	20	TTTTGCATTTTTCCCTGCAT	60.436	20	209	1526	1734	CGATTAATCTGGGCGACAAT	59.923	20	TTTTGCATTTTTCCCTGCAT	60.436	20	240	1495	1734
tissues_transcript_5307	1	p3	(AAG)6	18	316	333	TGTTAGAGATGGGGGACGAG	60.065	20	GGAAGAGTTGAGTGACCGGA	60.238	20	222	184	405	TAGAGATGGGGGACGAGTTG	60.065	20	GGAAGAGTTGAGTGACCGGA	60.238	20	219	187	405	CGGACAATCTCGATGACCTT	60.073	20	GGAAGAGTTGAGTGACCGGA	60.238	20	132	274	405
tissues_transcript_5308	1	p1	(C)10	10	1346	1355	ACAAAATCGACATTCCCGAG	59.933	20	ATCTCCGCCAGCAATACATC	60.066	20	255	1222	1476	GCCTTGCCATCTTTAAGCAC	59.851	20	ATCTCCGCCAGCAATACATC	60.066	20	172	1305	1476	GCCTTGCCATCTTTAAGCAC	59.851	20	ATGTCCCAGCTGCAATATCC	59.923	20	222	1305	1526
tissues_transcript_5309	1	p6	(GCAGGG)5	30	130	159	TTTTGGGCCTATTGCTTCTG	60.202	20	GCTCCGACCTCTGACTGAAC	59.993	20	225	68	292	TGGGCCTATTGCTTCTGAAC	60.214	20	GCTCCGACCTCTGACTGAAC	59.993	20	222	71	292	TTTTGGGCCTATTGCTTCTG	60.202	20	TACGGATCCTGTTCTCCCTG	60.065	20	136	68	203
tissues_transcript_5322	1	p2	(TC)10	20	8	27	--
tissues_transcript_5335	1	p3	(ACC)7	21	165	185	CAAAAAGGGCAATTTCGGTA	59.937	20	AATATGAGCGGTGGTTGAGC	60.103	20	224	50	273	CAAAAAGGGCAATTTCGGTA	59.937	20	GGATGAGGAGGAGGAAGGAG	60.149	20	244	50	293	TGGAATCAGATCCAATCGGT	60.281	20	AATATGAGCGGTGGTTGAGC	60.103	20	268	6	273
tissues_transcript_5353	1	p2	(AT)8	16	1635	1650	--
tissues_transcript_5378	1	p3	(CAG)5	15	186	200	ATGTCGATGGATCAACAGCA	60.08	20	GGAGAGGAAATTCTCGTCCA	59.213	20	240	161	400	ATGTCGATGGATCAACAGCA	60.08	20	CGTCCATCCAGTACTGCAAAT	60.008	21	226	161	386	ATGTCGATGGATCAACAGCA	60.08	20	AATCACCAATCCACAGCGA	60.064	19	208	161	368
tissues_transcript_5387	1	p1	(A)10	10	82	91	CTGGCTTCAATCCCACTGTT	60.111	20	GAAGTAGTCCAGCCTGTCCG	59.867	20	242	20	261	CTGGCTTCAATCCCACTGTT	60.111	20	AAGTAGTCCAGCCTGTCCGA	59.867	20	241	20	260	TACCTGGCTTCAATCCCACT	59.55	20	GAAGTAGTCCAGCCTGTCCG	59.867	20	245	17	261
tissues_transcript_5414	1	p3	(TCA)7	21	682	702	GCCTTCATTAGGGGACACAA	59.933	20	GCAGCACAGAAAATGGTTGA	59.847	20	121	612	732	AAATGGGAATTTGCCAATGA	60.132	20	GCAGCACAGAAAATGGTTGA	59.847	20	142	591	732	AATGGGAATTTGCCAATGAG	59.762	20	GCAGCACAGAAAATGGTTGA	59.847	20	141	592	732
tissues_transcript_5439	1	p3	(CCT)8	24	83	106	CCGGAAAATCAAGAAATCCA	59.872	20	GTGCAGAGGTAGAAGCCCAG	60.012	20	237	46	282	CCGGAAAATCAAGAAATCCA	59.872	20	AGAGGTAGAAGCCCAGGAGG	59.834	20	233	46	278	CCGGAAAATCAAGAAATCCA	59.872	20	GTAGAAGCCCAGGAGGGAGA	60.725	20	229	46	274
tissues_transcript_5440	1	p1	(A)10	10	9	18	--
tissues_transcript_5468	1	c	(GA)10a(AG)15	51	127	177	ACGTGTAGCATCGAAGACCC	60.142	20	TGGGCGTATAACTCTCACCC	59.955	20	221	10	230	TCTCCCATCTCATCATGCAA	60.161	20	TGGGCGTATAACTCTCACCC	59.955	20	189	42	230	ACGTGTAGCATCGAAGACCC	60.142	20	TGGACGTCCCATAAATCCTC	59.75	20	273	10	282
tissues_transcript_5468	2	p1	(A)10	10	968	977	GGCCTTCATTGGTTTTGAGA	60.051	20	TCCAATTGCCTTTCTTCCAC	60.051	20	190	937	1126	GGCCTTCATTGGTTTTGAGA	60.051	20	GGTACCCCACCAACTCCTTT	60.088	20	156	937	1092	GGCCTTCATTGGTTTTGAGA	60.051	20	TTTCGGGTGCAAGTAGAAGG	60.241	20	236	937	1172
tissues_transcript_5505	1	p2	(TC)7	14	65	78	AGTCATCCTTCAGCTTCGGA	59.95	20	TCCATCATCTACCAGCCTCC	60.034	20	124	21	144	AGTCATCCTTCAGCTTCGGA	59.95	20	TTAAGCCTTCCATTGCAACC	60.074	20	220	21	240	AGTCATCCTTCAGCTTCGGA	59.95	20	CTACCAGCCTCCTTCTGTGG	59.861	20	116	21	136
tissues_transcript_5532	1	c	(TCC)5tcgccaaacgcctcaacaacaa(CCG)5	52	78	129	GGACCACACCAAAAACACAA	59.288	20	TACTGCTTGGATAGCCGGTC	60.235	20	228	3	230	AAGATGGAAATCCCCACCAC	60.95	20	TACTGCTTGGATAGCCGGTC	60.235	20	209	22	230	AACACAAAGATGGAAATCCCC	60.046	21	TACTGCTTGGATAGCCGGTC	60.235	20	215	16	230
tissues_transcript_5532	2	p1	(A)11	11	1635	1645	GTTGCATGGGTTTAAGTGGG	60.227	20	AACGAGCTTTCTTCTCACAACA	59.169	22	278	1431	1708	TCGTCTCCCACTTCACCTTT	59.697	20	AACGAGCTTTCTTCTCACAACA	59.169	22	161	1548	1708	GCCCAGAGGATCTGGATATG	59.464	20	AACGAGCTTTCTTCTCACAACA	59.169	22	240	1469	1708
tissues_transcript_5555	1	p1	(A)10	10	1593	1602	CTTTCATTCGCCAGCTTTTC	59.96	20	TGCAGAATTTTCCCCAAAAA	60.407	20	267	1465	1731	TTCATTTTGTGGCAGATGGA	60.049	20	TGCAGAATTTTCCCCAAAAA	60.407	20	198	1534	1731	CTTTCATTCGCCAGCTTTTC	59.96	20	AAGTGCAGAATTTTCCCCAA	59.546	20	270	1465	1734
tissues_transcript_5574	1	p1	(G)10	10	1	10	--
tissues_transcript_5585	1	p1	(A)10	10	734	743	GAGCATGGAAGTCTGTGCAA	59.992	20	AGGCATTTTACCAGACGTGG	59.993	20	235	592	826	TCCCATCAATCTGTCACGAA	60.048	20	AGGCATTTTACCAGACGTGG	59.993	20	138	689	826	TTCCCATCAATCTGTCACGA	60.048	20	AGGCATTTTACCAGACGTGG	59.993	20	139	688	826
tissues_transcript_5618	1	p2	(CT)15	30	34	63	GAACAAAATGAGGGGACGAA	59.91	20	CAGGTGATTGTGTGGAGGTG	59.997	20	217	6	222	GAACAAAATGAGGGGACGAA	59.91	20	GGAGGAGGAAGTTAGGTCGG	60.067	20	259	6	264	AGGGAACAAAATGAGGGGAC	60.169	20	CAGGTGATTGTGTGGAGGTG	59.997	20	220	3	222
tissues_transcript_5618	2	p3	(TCC)7	21	257	277	CACCTCCACACAATCACCTG	59.997	20	GCGATGGTGAAGAAGAGGAG	59.95	20	142	203	344	CACCTCCACACAATCACCTG	59.997	20	CGATGTAGGAGAGGACGGAG	59.82	20	162	203	364	CACCTCCACACAATCACCTG	59.997	20	GGTGAAGAAGAGGAGAGGGG	60.186	20	137	203	339
tissues_transcript_5635	1	p3	(TGC)6	18	762	779	CCTGCAGGAAGAAATTGTTGA	60.234	21	CTGTGGTCGTGTCGAAGAAA	59.873	20	190	698	887	TGATGCAGTGACAAATGGTG	59.085	20	CAGTCCAGATCCTTTACGGG	59.545	20	238	602	839	TCACCTTGGAGGATGTCTTTG	60.096	21	TGTGGTCGTGTCGAAGAAAA	60.278	20	217	670	886
tissues_transcript_5659	1	p3	(CCG)8	24	102	125	AATGGCACAACTTCCACCTC	59.973	20	GATGACTTTGACGGGGTGAT	59.786	20	201	73	273	AATGGCACAACTTCCACCTC	59.973	20	TGGACATCCTCCTCTTCGAG	60.34	20	124	73	196	GCTCCGAAAAATGCAGAAAA	60.323	20	CGGGGTGATATTTGTTGTCC	60.051	20	208	55	262
tissues_transcript_5689	1	p3	(TCC)6	18	30	47	GAGGGGCTCTATTCTTCCTCA	59.797	21	ACGAAACTGTTGCGGTCTCT	59.914	20	277	0	276	GAGGGGCTCTATTCTTCCTCA	59.797	21	GACCACATGTCCATTCTCCC	60.184	20	210	0	209	GAGGGGCTCTATTCTTCCTCA	59.797	21	GGACCACATGTCCATTCTCC	60.184	20	211	0	210
tissues_transcript_5689	2	p3	(CAG)5	15	1159	1173	CATGTCTAGAGTGGCAGGCA	60.008	20	AAGCTGCATTTGGCATTCTT	59.851	20	131	1067	1197	CATGTCTAGAGTGGCAGGCA	60.008	20	CTGATTGTTCCCAGGTGGTC	60.363	20	268	1067	1334	CATGTCTAGAGTGGCAGGCA	60.008	20	TCACTGATTGTTCCCAGGTG	59.52	20	271	1067	1337
tissues_transcript_5691	1	p1	(A)10	10	487	496	TCAATGAGAAATGGGTCGAA	59.049	20	AACAAGAGATCTTTGCCCCC	60.443	20	185	427	611	GGAAGAGGAAAAACCGAAGA	58.359	20	AAGAGATCTTTGCCCCCATT	59.903	20	264	345	608	GAGGAAGAGGAAAAACCGAA	58.359	20	AGATCTTTGCCCCCATTCTT	59.903	20	263	343	605
tissues_transcript_5694	1	c	(AG)7aaagaaagaaagaaagctcagagtgacagagcaggaga(AGC)7	73	72	144	GTCCGTGGGCAAGACTTAAA	60.11	20	GAAAACGGAGGAGAGAAGGG	60.183	20	247	6	252	GTCCGTGGGCAAGACTTAAA	60.11	20	GAAATTGGGGTGTGAAAACG	60.206	20	260	6	265	GTCCGTGGGCAAGACTTAAA	60.11	20	GGAGAAATTGGGGTGTGAAA	59.767	20	263	6	268
tissues_transcript_5711	1	p3	(CCA)5	15	203	217	TGGGTCATATCATTCCGGTT	60.014	20	CGTGACAACTTTTGTGTGGG	60.041	20	228	112	339	TTGGGTCATATCATTCCGGT	60.014	20	CGTGACAACTTTTGTGTGGG	60.041	20	229	111	339	TGGGTCATATCATTCCGGTT	60.014	20	AAGTGAGACATCGGAGGGTG	60.112	20	200	112	311
tissues_transcript_5722	1	p2	(TC)6	12	85	96	CCAACTGAACGCAGAGAAAA	59.047	20	GCGAAGGAGAAAGGGAATTT	59.666	20	202	10	211	CCAACTGAACGCAGAGAAAAG	60.038	21	GCGAAGGAGAAAGGGAATTT	59.666	20	202	10	211	CCAACTGAACGCAGAGAAAA	59.047	20	TGCAAGATTTAGTGAGCCGA	59.566	20	170	10	179
tissues_transcript_5782	1	p2	(CA)6	12	68	79	GGGGGATCATCAGTCAATTT	58.641	20	AGGTGGGTTGTGATGATGGT	60.096	20	210	3	212	TGCAGTAAACGCAAGTTTCAA	59.541	21	AGGTGGGTTGTGATGATGGT	60.096	20	191	22	212	TTGCAGTAAACGCAAGTTTCA	59.541	21	AGGTGGGTTGTGATGATGGT	60.096	20	192	21	212
tissues_transcript_5799	1	p1	(G)10	10	3	12	--
tissues_transcript_5799	2	p3	(CCA)6	18	116	133	GGGGGCTAAAAGAGAAATGC	60.041	20	CCGATTGGTTGAGGAATGAT	59.75	20	254	7	260	GGGGGCTAAAAGAGAAATGC	60.041	20	GCACGTCTTCTGGGAAAATC	59.676	20	221	7	227	TGCAAATCTCGAAATCATCG	59.769	20	CCGATTGGTTGAGGAATGAT	59.75	20	189	72	260
tissues_transcript_5808	1	p2	(TG)10	20	1458	1477	CGATCGTTGGTGTACAGTGG	60.025	20	CACAGGTAAACATGCATCGC	60.142	20	152	1428	1579	CGATCGTTGGTGTACAGTGG	60.025	20	CAGGTAAACATGCATCGCAG	60.28	20	150	1428	1577	AGAAGAGAGGCATGCACCAT	59.834	20	CACAGGTAAACATGCATCGC	60.142	20	201	1379	1579
tissues_transcript_5826	1	p2	(TC)14	28	68	95	CAACCTCACCCATTCCATTC	60.173	20	GATCGAGCACCTTCATAGCC	59.803	20	235	30	264	TCAACCTCACCCATTCCATT	60.173	20	GATCGAGCACCTTCATAGCC	59.803	20	236	29	264	TTCAACCTCACCCATTCCAT	60.173	20	GATCGAGCACCTTCATAGCC	59.803	20	237	28	264
tissues_transcript_5831	1	p1	(G)14	14	1	14	--
tissues_transcript_5831	2	p3	(TGC)7	21	1305	1325	CGCAGAAAGGGAGAACAGAG	60.126	20	GGTGTTGCGTAGTGAGAGCA	60.056	20	245	1262	1506	CGCAGAAAGGGAGAACAGAG	60.126	20	GCAGAGGTGTTGCGTAGTGA	60.056	20	250	1262	1511	GGAAGAAGGGGATGGATGTT	60.133	20	GGTGTTGCGTAGTGAGAGCA	60.056	20	226	1281	1506
tissues_transcript_5848	1	p3	(GCC)7	21	307	327	TCTTCCTCCGACGACTTCAT	59.803	20	ATGAGCTGCTGCTGGAGAAT	60.127	20	221	223	443	AAACCAGCAAATCTCCCTCC	60.443	20	ATGAGCTGCTGCTGGAGAAT	60.127	20	270	174	443	CTCTTCCTCCGACGACTTCA	60.523	20	ATGAGCTGCTGCTGGAGAAT	60.127	20	222	222	443
tissues_transcript_5899	1	c	(TCG)9tca(TCG)7tca(TCG)10	84	49	132	AGAATTCTTGCGCCGTTCT	59.97	19	GATGCCTCTCTTGCAGGAAC	59.957	20	263	10	272	AGAATTCTTGCGCCGTTCT	59.97	19	GGATGGAGATGCCTCTCTTG	59.761	20	270	10	279	AATTCTTGCGCCGTTCTTC	60.346	19	GATGCCTCTCTTGCAGGAAC	59.957	20	261	12	272
tissues_transcript_5919	1	p1	(T)21	21	1616	1636	CTACTGAAGTTCGGGAAGCG	60.008	20	AACTTCGTGGCTTGATTAAAAA	58.008	22	231	1456	1686	CATGCGAGCATTCCTACTGA	59.972	20	AACTTCGTGGCTTGATTAAAAA	58.008	22	244	1443	1686	CCGTTGGAATTGAAGACGTT	59.971	20	AACTTCGTGGCTTGATTAAAAA	58.008	22	180	1507	1686
tissues_transcript_5933	1	p1	(T)12	12	1604	1615	GGAGACGGGCTATTTTACCC	59.799	20	CCAAACTATGCAGAAGCTGGT	59.392	21	212	1434	1645	GGAGACGGGCTATTTTACCC	59.799	20	CGGATGACATCGCTAGAATTT	59.196	21	266	1434	1699	GGCTATTTTACCCCAAACCC	59.55	20	CCAAACTATGCAGAAGCTGGT	59.392	21	205	1441	1645
tissues_transcript_5948	1	p1	(T)21	21	1579	1599	AGGAACTCTTCAGCATGGGA	59.803	20	GCTCAATATAGACCAACTCATTCTCA	60.051	26	251	1441	1691	TAGGCTGCAGTGCATTTGTT	59.493	20	GACCAACTCATTCTCAAGTAATCC	58.212	24	129	1553	1681	TAGGCTGCAGTGCATTTGTT	59.493	20	AGACCAACTCATTCTCAAGTAATCC	59.125	25	130	1553	1682
tissues_transcript_5953	1	p1	(A)10	10	506	515	ATTCAAGCTGCTTCTCAGGC	59.723	20	CATGTCAACTGGGATGTTGC	59.967	20	237	434	670	ATTCAAGCTGCTTCTCAGGC	59.723	20	GGATGTTGCTGATCCGTTTT	59.939	20	226	434	659	ATTCAAGCTGCTTCTCAGGC	59.723	20	ATGTTGCTGATCCGTTTTCC	59.939	20	224	434	657
tissues_transcript_5958	1	p6	(GTTGAT)6	36	142	177	GGGAGTCACCTGTCGTTTTG	60.545	20	TATTCTGCTCAGAAACGGGG	60.206	20	207	3	209	GGGAGTCACCTGTCGTTTTG	60.545	20	GGTGAAGATCAACAGGGGTG	60.363	20	255	3	257	GGGAGTCACCTGTCGTTTTG	60.545	20	TGGTGAAGATCAACAGGGGT	60.363	20	256	3	258
tissues_transcript_5963	1	p1	(G)10	10	1	10	--
tissues_transcript_5973	1	p1	(A)10	10	380	389	GACAGCCTGTTGGGACTGTT	60.159	20	AAAACTGGCAGGCATCAATC	60.081	20	231	205	435	TACTGTGGACAGCCTGTTGG	59.745	20	AAAACTGGCAGGCATCAATC	60.081	20	238	198	435	GGAGCCGTTTTGGACTACTG	59.734	20	AAAACTGGCAGGCATCAATC	60.081	20	253	183	435
tissues_transcript_5994	1	p2	(AT)7	14	21	34	--
tissues_transcript_6007	1	p3	(CGG)6	18	556	573	TCAGGGTCTTCCTCTTCCCT	60.186	20	ATGGTTCTCACTCAGGTGGG	59.962	20	278	533	810	CTCAGGGTCTTCCTCTTCCC	60.186	20	ATGGTTCTCACTCAGGTGGG	59.962	20	279	532	810	GCTCAGGGTCTTCCTCTTCC	60.336	20	ATGGTTCTCACTCAGGTGGG	59.962	20	280	531	810
tissues_transcript_6007	2	p3	(GGA)5	15	1220	1234	CCTGTTCAGCAGGTTCCAAT	60.111	20	GTCCCTGGATTTCTTCAGCA	60.195	20	229	1123	1351	CCTGTTCAGCAGGTTCCAAT	60.111	20	AAGATTGAGATATCCGGCCC	60.252	20	271	1123	1393	CCTGTTCAGCAGGTTCCAAT	60.111	20	TCCCTGGATTTCTTCAGCAG	60.331	20	228	1123	1350
tissues_transcript_6017	1	p3	(CTC)6	18	91	108	GGGGAACAAATCCTCCATTT	59.996	20	TCTTGTAGGCGGAGATGAGC	60.504	20	198	4	201	GGGGAACAAATCCTCCATTT	59.996	20	GAACACATGGGTCGTGAAAA	59.394	20	270	4	273	GGGGAACAAATCCTCCATTT	59.996	20	ACACATGGGTCGTGAAAACC	60.678	20	268	4	271
tissues_transcript_6020	1	p3	(TCC)8	24	56	79	TGCTGTATCCCATCCTCCTC	60.034	20	TGCCTGTTAGGGAGGTTTTG	60.103	20	234	16	249	GCTGTATCCCATCCTCCTCA	60.034	20	TGCCTGTTAGGGAGGTTTTG	60.103	20	233	17	249	TGCTGTATCCCATCCTCCTC	60.034	20	AACAGAAACTTGTGGCCGTC	60.156	20	280	16	295
tissues_transcript_6046	1	p1	(A)10	10	80	89	TTTCCTCCCTCTCTCCCACT	60.186	20	TCCATCGCCCTTGTATCTTC	60.036	20	199	27	225	ACTCCCCTCCCCATAAGAAA	59.761	20	TCCATCGCCCTTGTATCTTC	60.036	20	182	44	225	CTCCCCTCCCCATAAGAAAA	60.25	20	TCCATCGCCCTTGTATCTTC	60.036	20	181	45	225
tissues_transcript_6046	2	p2	(AT)6	12	1650	1661	--
tissues_transcript_6054	1	p1	(T)12	12	1668	1679	--
tissues_transcript_6063	1	p3	(CGC)5	15	89	103	TACCACTTCCATCCATTCCC	59.605	20	GAACAGCTGGTTCGTGGAGT	60.307	20	185	31	215	CCTCCATAGTTCTGATGCGG	60.615	20	GAACAGCTGGTTCGTGGAGT	60.307	20	151	65	215	CCCATGCTAATGAACCACCT	59.813	20	GTTCTGGCACATCACCGAC	60.113	19	261	48	308
tissues_transcript_6064	1	p3	(GCT)5	15	597	611	TTCATCATCCAACACTGGGA	59.893	20	AACACAAGAAAGTGGGGACG	60.005	20	190	504	693	ATCAGGATGAATCCTCCACG	59.886	20	AACACAAGAAAGTGGGGACG	60.005	20	224	470	693	CCTCCACGGAACACCACTAT	59.844	20	AACACAAGAAAGTGGGGACG	60.005	20	212	482	693
tissues_transcript_6101	1	p3	(CTC)5	15	1000	1014	TCACCACCACCTCCAGTGTA	59.997	20	AGATCGTCGCCGATTTAATG	60.06	20	180	908	1087	CCCCACCTCCCTACTACCAT	60.067	20	AGATCGTCGCCGATTTAATG	60.06	20	275	813	1087	AATACAAGTCCCCACCACCA	60.088	20	AGATCGTCGCCGATTTAATG	60.06	20	134	954	1087
tissues_transcript_6101	2	c	(TA)7tgtatatatatgtatatatatatgtatgtatatatatg(TA)7tgtatatatatgtatatatatatgtatgtatatatatgtatatatatatg(TA)7tgtatatatatgtatatgtatatatatgtatatatatatg(TA)8tgtatatgtatatatatg(TA)7	218	1139	1356	--
tissues_transcript_6113	1	p3	(CAG)5	15	775	789	ACTGACATGGTGGAAGGAGG	59.962	20	GGAGTCTGCATCATCAGCAA	59.95	20	178	652	829	GAAGCAGGTGATCTTGAGGC	59.957	20	GGAGTCTGCATCATCAGCAA	59.95	20	218	612	829	ACTGACATGGTGGAAGGAGG	59.962	20	ACTCCATCATTCTGCTTGGG	60.073	20	196	652	847
tissues_transcript_6121	1	p3	(GAT)5	15	1272	1286	TGACAAAGAAGCTGCCACTG	60.175	20	GCCGTTGGAAGTGCAGTATT	60.14	20	213	1198	1410	CCGAGGCCTATGACCACTAC	59.574	20	GCCGTTGGAAGTGCAGTATT	60.14	20	265	1146	1410	CCACTGATCGACCAAGTTCC	60.51	20	GCCGTTGGAAGTGCAGTATT	60.14	20	199	1212	1410
tissues_transcript_6122	1	p1	(T)10	10	1527	1536	ATGAATGGGGCTACAGCAAC	59.962	20	CTGCCATTCAAAACTCAGCA	59.988	20	200	1417	1616	ATATTCGATGCAAAGGCTGG	60.06	20	CTGCCATTCAAAACTCAGCA	59.988	20	267	1350	1616	GCCACCCATTAGGAAACTGA	59.933	20	CTGCCATTCAAAACTCAGCA	59.988	20	141	1476	1616
tissues_transcript_6124	1	p3	(CCG)5	15	258	272	TCAAGAAGCCCCTCTTCAAA	59.926	20	CGACAGCTTCCTCAGATTCC	59.95	20	251	158	408	TCAAGAAGCCCCTCTTCAAA	59.926	20	CCGACAGCTTCCTCAGATTC	59.95	20	252	158	409	CTCCACCTCATCAAGAAGCC	59.803	20	CGACAGCTTCCTCAGATTCC	59.95	20	261	148	408
tissues_transcript_6132	1	p3	(CCG)6	18	422	439	CAAAATCGACTTCATCCGGT	59.933	20	AAATTGGGAGGGAGGAAATG	60.124	20	150	375	524	ATTAAACGGCATCGTTCAGC	60.103	20	AAATTGGGAGGGAGGAAATG	60.124	20	204	321	524	ATCGTTCAGCACCTGGAGAC	60.269	20	AAATTGGGAGGGAGGAAATG	60.124	20	194	331	524
tissues_transcript_6136	1	p3	(CGG)6	18	1072	1089	AGGGAGCTTCCAGTCGTGTA	59.867	20	ACGAAGCTGCTGAACATCCT	60.02	20	177	945	1121	AGGGAGCTTCCAGTCGTGTA	59.867	20	GAAGCTGCTGAACATCCTCC	59.957	20	175	945	1119	AGGGAGCTTCCAGTCGTGTA	59.867	20	GGACCGAAATCTCCTGAACA	60.05	20	202	945	1146
tissues_transcript_6136	2	p1	(T)12	12	1318	1329	CATGGGTGGTGTATGAGTCG	59.831	20	CAGTGATTCCCTGGTCCTGT	59.962	20	275	1247	1521	CATGGGTGGTGTATGAGTCG	59.831	20	ACAGTGATTCCCTGGTCCTG	59.962	20	276	1247	1522	AGTCGGACTAGAATGGCTCG	59.454	20	CAGTGATTCCCTGGTCCTGT	59.962	20	260	1262	1521
tissues_transcript_6142	1	p3	(TCT)11	33	67	99	GGTGCAACCATTCTCCATTT	59.797	20	ATGGTGGGAATTTTGTGGAA	60.029	20	122	6	127	GGTGCAACCATTCTCCATTT	59.797	20	AATGGTGGGAATTTTGTGGA	60.029	20	123	6	128	GGTGCAACCATTCTCCATTT	59.797	20	TGGTGGGAATTTTGTGGAAT	60.029	20	121	6	126
tissues_transcript_6165	1	p3	(GCA)5	15	979	993	GAAAAACTGGCGTTTCGTGT	60.154	20	CAGGATGACCAGGAGGAAAA	60.042	20	260	897	1156	AAAACTGGCGTTTCGTGTTC	60.154	20	CAGGATGACCAGGAGGAAAA	60.042	20	258	899	1156	GCGAGGATGGATACTTCGAG	59.797	20	CAGGATGACCAGGAGGAAAA	60.042	20	237	920	1156
tissues_transcript_6167	1	p2	(TC)6	12	25	36	GGGGAACGCAAATTCCTATT	60.15	20	ATGGATCTCTTCACCGAACG	60.073	20	174	0	173	GGGGAACGCAAATTCCTATT	60.15	20	TGAATTGGATCGGTTCCTTC	59.871	20	263	0	262	GGGGAACGCAAATTCCTATT	60.15	20	AATTGGATCGGTTCCTTCCT	59.766	20	261	0	260
tissues_transcript_6208	1	p3	(GCA)5	15	1029	1043	ACTCAACGTCGCTGTCTCCT	60.057	20	ACTCGCTGATAACTCGGTGC	60.428	20	267	878	1144	ACTCCAAGGCATGGAAACTG	60.111	20	CCAGGAGGAACTACGACCAC	59.574	20	250	940	1189	ACTCCAAGGCATGGAAACTG	60.111	20	ACCAGGAGGAACTACGACCA	59.574	20	251	940	1190
tissues_transcript_6210	1	p3	(CTT)6	18	1520	1537	GATGTGCCTTTCACTCATGC	59.25	20	CAATCCTCATATGCCCAACA	59.35	20	276	1383	1658	GCGATGTGCCTTTCACTCAT	61.22	20	CAATCCTCATATGCCCAACA	59.35	20	278	1381	1658	GATGTGCCTTTCACTCATGCT	60.278	21	CAATCCTCATATGCCCAACA	59.35	20	276	1383	1658
tissues_transcript_6213	1	c	(T)14ctttttttc(T)10	33	79	111	GGGGGACATCAGTTCAACAT	59.636	20	GCGGTGCAGAAAGGTAAAAG	59.883	20	153	3	155	GGGGGACATCAGTTCAACAT	59.636	20	AGCGGTGCAGAAAGGTAAAA	59.883	20	154	3	156	GGGGGACATCAGTTCAACAT	59.636	20	AACCTCTGTTGCTGCATCCT	59.874	20	263	3	265
tissues_transcript_6227	1	p2	(GA)6	12	15	26	--
tissues_transcript_6251	1	p1	(T)11	11	392	402	GAGACTTACAATGAGCAAGGCA	59.522	22	GCTCTACCATGGAGGTGCTC	59.834	20	225	350	574	TCGAGACTTACAATGAGCAAGG	59.517	22	GCTCTACCATGGAGGTGCTC	59.834	20	227	348	574	GAGACTTACAATGAGCAAGGCA	59.522	22	GCTCGCATCAGTAAACATGG	59.301	20	193	350	542
tissues_transcript_6264	1	p1	(A)10	10	232	241	TTCCTCCTCTCCCCTCTCTC	59.883	20	ACACCATCAAAAGGTGGAGC	59.973	20	257	103	359	TCTTCCTCCTCTCCCCTCTC	59.883	20	ACACCATCAAAAGGTGGAGC	59.973	20	259	101	359	TTCCTCCTCTCCCCTCTCTC	59.883	20	CCATCAAAAGGTGGAGCAAT	59.933	20	254	103	356
tissues_transcript_6264	2	p3	(GCG)10	30	1092	1121	CTTATGAGAGGCTGCCCTTG	59.971	20	TCATTCTTCTCCGCATCTCC	60.303	20	219	1013	1231	CTTATGAGAGGCTGCCCTTG	59.971	20	AATCCCTCATTCTTCTCCGC	60.546	20	225	1013	1237	CTTATGAGAGGCTGCCCTTG	59.971	20	CATTCTTCTCCGCATCTCCT	59.386	20	218	1013	1230
tissues_transcript_6265	1	p3	(GCG)6	18	565	582	GGAACAGATACGTCTTCGCC	59.7	20	TCCTGATAGTCACCGCCTTC	60.218	20	270	406	675	GGAACAGATACGTCTTCGCC	59.7	20	TTCCTGATAGTCACCGCCTT	59.694	20	271	406	676	GGAACAGATACGTCTTCGCC	59.7	20	CTTCTGATGCTCCACACACG	60.463	20	254	406	659
tissues_transcript_6278	1	p3	(CCG)5	15	177	191	GACCTTCTCCCTCGTGTTTG	59.697	20	CTTTGGAGATGGACTCCCAC	59.505	20	221	6	226	CCTTCTCCCTCGTGTTTGTC	59.697	20	CTTTGGAGATGGACTCCCAC	59.505	20	219	8	226	ATCAATCCCACCTCTCACCA	60.326	20	CTTTGGAGATGGACTCCCAC	59.505	20	115	112	226
tissues_transcript_6281	1	p3	(CAC)5	15	700	714	CCAAACCGACATTCACACTG	60.001	20	AGGTTGCTCATGAGGCTGAG	60.555	20	126	618	743	ACTACCGCCACCAATCAGTC	59.997	20	AGGTTGCTCATGAGGCTGAG	60.555	20	178	566	743	GTCAAAGGGTCAGTGGGAAA	59.943	20	AGGTTGCTCATGAGGCTGAG	60.555	20	153	591	743
tissues_transcript_6281	2	p1	(A)10	10	1305	1314	CTGTACAGGGCCAGGATGAG	60.668	20	TCCACCTTTTCCTCTTTTGTG	59.201	21	258	1152	1409	CTGTACAGGGCCAGGATGAG	60.668	20	CCACCTTTTCCTCTTTTGTGC	61	21	257	1152	1408	CTGTACAGGGCCAGGATGAG	60.668	20	TTGATCATCCACCTTTTCCTC	58.97	21	265	1152	1416
tissues_transcript_6295	1	p3	(GTG)9	27	647	673	TCTCTGAAAGGAGAGGGGGT	60.186	20	TCAGTGGTTTGTGCAAGCTC	60.032	20	232	601	832	TCTCTGAAAGGAGAGGGGGT	60.186	20	TCATTTCCTCGACCAGTTCC	60.05	20	163	601	763	GAAAGGAGAGGGGGTTATGG	59.761	20	TCAGTGGTTTGTGCAAGCTC	60.032	20	227	606	832
tissues_transcript_6295	2	p1	(T)10	10	1570	1579	TTGATTGCTGTGGCTGAGAG	60.136	20	TGAAGTAACAGATTAGCCATTTCAT	58.36	25	208	1402	1609	GGTTACGTGGGATTGATTGC	60.199	20	TGAAGTAACAGATTAGCCATTTCAT	58.36	25	220	1390	1609	TTGATTGCTGTGGCTGAGAG	60.136	20	CTGAAGTAACAGATTAGCCATTTCAT	59.21	26	209	1402	1610
tissues_transcript_6296	1	p3	(GAA)8	24	1146	1169	CCTTTGAACAGCGTAAAGCC	59.883	20	CTACCACCCCCACTGCTAAA	59.986	20	227	994	1220	GTTCTCCTTCCCTTCATCCC	59.874	20	CTACCACCCCCACTGCTAAA	59.986	20	262	959	1220	TCTCAGCCCAGATGAAATCC	60.158	20	CTACCACCCCCACTGCTAAA	59.986	20	120	1101	1220
tissues_transcript_6372	1	p3	(TGA)6	18	411	428	TGTTACGGGTTTGTTGCGTA	60.029	20	AAGGCAGAGGCAAGTCAAAA	59.993	20	249	214	462	TGTTACGGGTTTGTTGCGTA	60.029	20	AAAGGCAGAGGCAAGTCAAA	59.993	20	250	214	463	TGTTACGGGTTTGTTGCGTA	60.029	20	AAAAGGCAGAGGCAAGTCAA	59.993	20	251	214	464
tissues_transcript_6445	1	p3	(GAC)7	21	243	263	GACGAGGAAATGTACGACGG	60.517	20	TCCTGGCAATCCTCTTCATC	60.158	20	170	119	288	CGGACGAGGAAATGTACGAC	60.517	20	TCCTGGCAATCCTCTTCATC	60.158	20	172	117	288	GTCGGACGAGGAAATGTACG	60.517	20	TCCTGGCAATCCTCTTCATC	60.158	20	174	115	288
tissues_transcript_6448	1	p3	(CTC)5	15	172	186	CCTTAAACCCCAACGGAGAT	60.18	20	AAAGTGGTTTCTCTGGGGCT	60.11	20	268	54	321	CATCCACCAGAATCCTCCAT	59.737	20	AAAGTGGTTTCTCTGGGGCT	60.11	20	227	95	321	CATCCACCAGAATCCTCCAT	59.737	20	ATGCCGAGGGAGAAAGAGTT	60.212	20	274	95	368
tissues_transcript_6460	1	p1	(A)11	11	1580	1590	--
tissues_transcript_6492	1	p3	(TGA)6	18	1234	1251	AGCTTGCGGAGCTAGAGTTG	59.92	20	TATCCTGGCCCTTTTCCTCT	60.032	20	186	1184	1369	CAGCTTGCGGAGCTAGAGTT	59.92	20	TATCCTGGCCCTTTTCCTCT	60.032	20	187	1183	1369	AGCTTGCGGAGCTAGAGTTG	59.92	20	ATAAGCCTCCCAAACCGACT	59.962	20	278	1184	1461
tissues_transcript_6494	1	p3	(CTG)5	15	220	234	ATCTGCGGATTCGTGTCTTT	59.7	20	AAACCACAAGAGTGGGATGG	59.82	20	232	149	380	ATCTGCGGATTCGTGTCTTT	59.7	20	AGTGGGATGGCCACTATTTG	59.813	20	222	149	370	GACCACACTCCTCTCCCAAA	60.088	20	CATCTCATCAAACCCCGAAG	60.452	20	238	22	259
tissues_transcript_6516	1	p2	(CT)7	14	1478	1491	TGGTCAAACCAGCATTCAGA	60.24	20	AGTTTTTGCAAGAATGGATGC	59.219	21	275	1289	1563	TGGTCAAACCAGCATTCAGA	60.24	20	GTTTTTGCAAGAATGGATGC	58.214	20	274	1289	1562	GGCCTGACCTGTACAAATGG	60.375	20	AGTTTTTGCAAGAATGGATGC	59.219	21	154	1410	1563
tissues_transcript_6521	1	p1	(T)13	13	75	87	TAACCCATCTTCACCCCTCA	60.309	20	TTAACCGATTCACTCCGACC	59.933	20	229	31	259	TAACCCATCTTCACCCCTCA	60.309	20	AAGTTGCAGACACAAGCCCT	59.914	20	137	31	167	AGTCTTCCCTGGCCATAACC	60.328	20	TTAACCGATTCACTCCGACC	59.933	20	244	16	259
tissues_transcript_6521	2	p3	(AAG)5	15	284	298	AGGGCTTGTGTCTGCAACTT	59.914	20	CAGAAGCTATATCCAGGGCG	59.823	20	189	148	336	TGGGTTGGGAAAGGTATGAA	60.162	20	CAGAAGCTATATCCAGGGCG	59.823	20	165	172	336	TTGGGTTGGGAAAGGTATGA	60.162	20	CAGAAGCTATATCCAGGGCG	59.823	20	166	171	336
tissues_transcript_6536	1	p3	(CAG)6	18	115	132	CTTCGGTTTATGCGGTGTTT	59.996	20	CTCGTTGCTCCTGAAACCTC	59.989	20	153	49	201	CTTCGGTTTATGCGGTGTTT	59.996	20	TTGCTCCTGAAACCTCGTCT	59.989	20	149	49	197	CTTCGGTTTATGCGGTGTTT	59.996	20	CGGTCTCTACCTCGTTGCTC	60.012	20	163	49	211
tissues_transcript_6536	2	p3	(CAG)6	18	1300	1317	ACGCCTTCAGAAACGAGAAA	59.993	20	CCACCATCTTCAATTCACCC	60.173	20	213	1144	1356	AACGCCTTCAGAAACGAGAA	59.993	20	CCACCATCTTCAATTCACCC	60.173	20	214	1143	1356	CGAGAAAATCCCTCTTGCAG	59.948	20	CCACCATCTTCAATTCACCC	60.173	20	200	1157	1356
tissues_transcript_6549	1	c	(CT)6cccaccacccactcgggagtttggttgtttcgcattctgctaagagtttggtttttgttggagg(AGA)7	97	23	119	--
tissues_transcript_6553	1	p4	(GAAG)5	20	52	71	CCACCAGACCTGACCAAGAA	61.101	20	GATGAAGAGGTGGAGGGGAT	60.278	20	177	22	198	CACCAGACCTGACCAAGAAGA	60.282	21	GATGAAGAGGTGGAGGGGAT	60.278	20	176	23	198	CCACCAGACCTGACCAAGAA	61.101	20	GAGGTCATCCATAAGCGTGG	60.483	20	250	22	271
tissues_transcript_6570	1	p1	(T)10	10	1560	1569	GCATGGATCTTTGGTCTGGT	59.934	20	TGACAGGACTCAATTCTATTCTTCAC	60.063	26	109	1490	1598	CTTCATTCTCGTGGACCGAT	60.073	20	TGACAGGACTCAATTCTATTCTTCAC	60.063	26	214	1385	1598	AGCATGGATCTTTGGTCTGG	60.073	20	TGACAGGACTCAATTCTATTCTTCAC	60.063	26	110	1489	1598
tissues_transcript_6574	1	p2	(TA)6	12	48	59	AGATTCGGACAATACGTGCC	59.962	20	GCACACATCTTCTCACGGAA	59.837	20	156	13	168	AGATTCGGACAATACGTGCC	59.962	20	CGGAAAACTCTGGGATAGCA	60.206	20	141	13	153	AGATTCGGACAATACGTGCC	59.962	20	TTCTCACGGAAAACTCTGGG	60.224	20	147	13	159
tissues_transcript_6593	1	p3	(TCA)7	21	496	516	GCCTTCATTAGGGGACACAA	59.933	20	GCAGCACAGAAAATGGTTGA	59.847	20	121	426	546	AAATGGGAATTTGCCAATGA	60.132	20	GCAGCACAGAAAATGGTTGA	59.847	20	142	405	546	AATGGGAATTTGCCAATGAG	59.762	20	GCAGCACAGAAAATGGTTGA	59.847	20	141	406	546
tissues_transcript_6598	1	p2	(GA)6	12	899	910	CCGCTGGTCCCTATTGATTA	59.916	20	TGACCTCATCACTGCCTCTG	59.98	20	223	748	970	CACCTGCCTCTAATCCCTTG	59.688	20	TGACCTCATCACTGCCTCTG	59.98	20	156	815	970	TTGGCTGCTCCTGATTTTTC	60.331	20	TGACCTCATCACTGCCTCTG	59.98	20	139	832	970
tissues_transcript_6623	1	p2	(TG)6	12	1349	1360	CGATCGTTGGTGTACAGTGG	60.025	20	CACAGGTAAACATGCATCGC	60.142	20	144	1319	1462	CGATCGTTGGTGTACAGTGG	60.025	20	CAGGTAAACATGCATCGCAG	60.28	20	142	1319	1460	AGAAGAGAGGCATGCACCAT	59.834	20	CACAGGTAAACATGCATCGC	60.142	20	193	1270	1462
tissues_transcript_6632	1	p3	(GCA)5	15	919	933	TTTCAGGCGAGGATGGATAC	60.036	20	TGATAACTCTCGGTGCTCCC	60.218	20	179	856	1034	GTTTCAGGCGAGGATGGATA	60.036	20	TGATAACTCTCGGTGCTCCC	60.218	20	180	855	1034	ACTCAACGTCGCTGTCTCCT	60.057	20	TGATAACTCTCGGTGCTCCC	60.218	20	273	762	1034
tissues_transcript_6637	1	p1	(G)10	10	1	10	--
tissues_transcript_6661	1	p3	(GCG)5	15	215	229	GGAGGAAATCCAACAGCAAC	59.532	20	TGTCCCTTCCCCTTCTTCTT	60.045	20	108	150	257	GGAGGAAATCCAACAGCAAC	59.532	20	TTCTGTCCCTTCCCCTTCTT	60.045	20	111	150	260	CTCAGAGCAACAATCATGGC	59.399	20	TTCTGTCCCTTCCCCTTCTT	60.045	20	194	67	260
tissues_transcript_6662	1	p2	(AG)6	12	1360	1371	CAAGTGACCGTGGATTGTTG	60.001	20	TCCCACTAATCCCCTCCTCT	59.89	20	188	1253	1440	AATCAAGACGCGGATTTGAC	60.081	20	TCCCACTAATCCCCTCCTCT	59.89	20	211	1230	1440	CAAGTGACCGTGGATTGTTG	60.001	20	TTTCCCACTAATCCCCTCCT	59.761	20	190	1253	1442
tissues_transcript_6669	1	p3	(CTG)5	15	530	544	TGGCTCCTGAGTCAACTCCT	59.986	20	GCTACTTCAGCCGTTTCAGG	60.015	20	262	505	766	TGGCTCCTGAGTCAACTCCT	59.986	20	TCAGGGTTATTAAATGCGGC	59.928	20	211	505	715	GCTCCTGAGTCAACTCCTGC	60.143	20	GCTACTTCAGCCGTTTCAGG	60.015	20	260	507	766
tissues_transcript_6669	2	p3	(GCA)7	21	835	855	GATACCGTGGTTCGTGCTTT	60	20	CCTGTGGGAAAAGATCCAAA	59.903	20	238	672	909	GATACCGTGGTTCGTGCTTT	60	20	TGTGGGAAAAGATCCAAAGG	59.903	20	236	672	907	CCTGAAACGGCTGAAGTAGC	60.015	20	CCTGTGGGAAAAGATCCAAA	59.903	20	163	747	909
tissues_transcript_6675	1	p3	(TCA)5	15	1355	1369	TTCAAACGCAACATACGAGC	59.879	20	CTCGTTTCCCATCTGACCAT	59.927	20	241	1171	1411	AAGGCGATGAAAGTGAGGAA	59.813	20	CTCGTTTCCCATCTGACCAT	59.927	20	176	1236	1411	TTCAAACGCAACATACGAGC	59.879	20	ACTAATAAGAGGGCGGAGGC	59.709	20	272	1171	1442
tissues_transcript_6683	1	p1	(T)13	13	1276	1288	TCCTGACTGTGAGTAATCCGTG	60.171	22	CCTTTGGATGAAGGATGGAA	59.864	20	144	1246	1389	CCTGACTGTGAGTAATCCGTGA	60.171	22	CCTTTGGATGAAGGATGGAA	59.864	20	143	1247	1389	TCCTGACTGTGAGTAATCCGTG	60.171	22	AAGGATGGAAAGAACCCACC	60.169	20	134	1246	1379
tissues_transcript_6719	1	c*	(AAG)6(GAAG)5*	34	38	71	ATCTGTGCCACCAGACCTGA	61.731	20	GATGAAGAGGTGGAGGGGAT	60.278	20	184	15	198	GAGGGAGATCTGTGCCACC	60.637	19	GAGGTCATCCATAAGCGTGG	60.483	20	264	8	271	GAGGGAGATCTGTGCCACC	60.637	19	GGAGGTCATCCATAAGCGTG	60.483	20	265	8	272
tissues_transcript_6729	1	p3	(TGC)5	15	686	700	AAGGGTTGCCGTTAGGAAGT	59.998	20	ACAAAGCCACCCATGATAGC	59.962	20	191	641	831	CTGTTGGCCTCTCACTCTCC	59.986	20	ACAAAGCCACCCATGATAGC	59.962	20	218	614	831	AAGGGTTGCCGTTAGGAAGT	59.998	20	GGCTTTTCTCTTGGGGAAAC	60.053	20	253	641	893
tissues_transcript_6740	1	p3	(GAG)5	15	253	267	ACTCACCACCACAGACACCA	60.045	20	CACGTACGCCTCTTCCTCAT	60.277	20	221	76	296	ACTCACCACCACAGACACCA	60.045	20	GCAAATTCACGTACGCCTCT	60.278	20	228	76	303	ACTCTCCGTGGACTCACCAC	60.161	20	CACGTACGCCTCTTCCTCAT	60.277	20	232	65	296
tissues_transcript_6740	2	p2	(AG)7	14	1424	1437	ATTTGCTTGGAATGTGCTCC	60.081	20	AGAAAACCACGTTTGCCAAT	59.476	20	187	1314	1500	CGAGCAACATCTTCGGTACA	59.864	20	AGAAAACCACGTTTGCCAAT	59.476	20	235	1266	1500	TCTGAAGGCTAATCATCCCG	60.17	20	AGAAAACCACGTTTGCCAAT	59.476	20	274	1227	1500
tissues_transcript_6740	3	p1	(T)13	13	1540	1552	GTGTGAAGTGTCGCAGGTGT	59.789	20	CAGCAGGCAACTCAAAATACTG	59.941	22	226	1379	1604	AAACGTGGTTTTCTGCGTCT	59.78	20	CAGCAGGCAACTCAAAATACTG	59.941	22	118	1487	1604	ATTGGCAAACGTGGTTTTCT	59.476	20	CAGCAGGCAACTCAAAATACTG	59.941	22	124	1481	1604
tissues_transcript_6748	1	p1	(G)14	14	1	14	--
tissues_transcript_6765	1	p1	(A)14	14	275	288	TCCACTCCTTTTGTTTTCCG	60.081	20	GGGATGTGGCTTGAGTTGTT	59.973	20	276	125	400	TTTTCCGTCTGCATCTTCCT	59.813	20	GGGATGTGGCTTGAGTTGTT	59.973	20	263	138	400	TCCACTCCTTTTGTTTTCCG	60.081	20	ATAAAGCTCCGCCTACACGA	59.867	20	230	125	354
tissues_transcript_6765	2	c*	(A)12g(A)11(AG)6*	35	412	446	TCGTGTAGGCGGAGCTTTAT	59.867	20	GCATCTCCCATCATCGATCT	60.002	20	136	335	470	TCGTGTAGGCGGAGCTTTAT	59.867	20	GGCATTGACTTGCGTTCATA	59.694	20	235	335	569	CTCGTGTAGGCGGAGCTTTA	60.534	20	GCATCTCCCATCATCGATCT	60.002	20	137	334	470
tissues_transcript_6770	1	p3	(AGA)5	15	69	83	TTTTTGTGTCTGTTTCAGCCC	60.139	21	GCCTTCAGAAAAACCCATCA	60.051	20	127	36	162	TTTTGTGTCTGTTTCAGCCCT	59.766	21	GCCTTCAGAAAAACCCATCA	60.051	20	126	37	162	TTTTGTGTCTGTTTCAGCCC	58.749	20	GCCTTCAGAAAAACCCATCA	60.051	20	126	37	162
tissues_transcript_6770	2	p3	(TGA)8	24	1338	1361	TGAAGCTGGGTAAAGATGGC	60.214	20	GACAACCATTCACATGCTGC	60.128	20	236	1263	1498	GAAGCTGGGTAAAGATGGCA	60.214	20	GACAACCATTCACATGCTGC	60.128	20	235	1264	1498	GCAGCTGGGGGAATTACTTT	60.451	20	TTGTGGTGGAGACATGAGGA	60.088	20	272	1281	1552
tissues_transcript_6805	1	p3	(GAG)5	15	340	354	TCACCCAACTCCAGTTTTCC	59.943	20	GAGACCCAACACATCCCATC	60.184	20	204	201	404	GTTTTCCATTATTCGCCCCT	60.15	20	GAGACCCAACACATCCCATC	60.184	20	191	214	404	AGTTTTCCATTATTCGCCCC	60.15	20	GAGACCCAACACATCCCATC	60.184	20	192	213	404
tissues_transcript_6823	1	p1	(T)11	11	1586	1596	--
tissues_transcript_6839	1	p3	(CAG)6	18	1309	1326	CACCAAGTCTGGAAATCCGT	59.966	20	GCATCGTAGCCAGAAGGAAG	59.978	20	181	1201	1381	ATGGCAAATTTCGAGTCTGG	60.074	20	GCATCGTAGCCAGAAGGAAG	59.978	20	209	1173	1381	AAGTTCATGGATATTCGCCG	59.923	20	GCATCGTAGCCAGAAGGAAG	59.978	20	109	1273	1381
tissues_transcript_6846	1	p1	(T)10	10	143	152	CTCGTGTTCTTGTGGGGATT	59.966	20	TCATCCTCTCTCCCATCACC	60.008	20	233	56	288	CTCGTGTTCTTGTGGGGATT	59.966	20	CTCTCTCCCATCACCTCAGC	59.945	20	228	56	283	CTCGTGTTCTTGTGGGGATT	59.966	20	CAGCTGCTGAAACACATCGT	60.056	20	199	56	254
tissues_transcript_6846	2	p2	(AT)8	16	1462	1477	AGGGATGTCATGAGCCAGTC	60.08	20	CCGAATATACACATAGTACGTTCAGT	57.82	26	274	1279	1552	AAAAATTCTGGGTTCCGGTC	60.166	20	CCGAATATACACATAGTACGTTCAGT	57.82	26	170	1383	1552	CGGACCGGAATCTAAATACG	59.429	20	CCGAATATACACATAGTACGTTCAGT	57.82	26	237	1316	1552
tissues_transcript_6878	1	p3	(CTC)5	15	1000	1014	TCACCACCACCTCCAGTGTA	59.997	20	GGCCCTTGCTCCTTATTCTT	59.688	20	152	908	1059	CCCCACCTCCCTACTACCAT	60.067	20	GGCCCTTGCTCCTTATTCTT	59.688	20	247	813	1059	AATACAAGTCCCCACCACCA	60.088	20	GGCCCTTGCTCCTTATTCTT	59.688	20	106	954	1059
tissues_transcript_6896	1	p6	(CAGGCT)6	36	1300	1335	TGCTATACACGGGGTGAACA	59.988	20	GCGCAACTGTACAAAATCCA	59.735	20	255	1237	1491	TGCTATACACGGGGTGAACA	59.988	20	TGCGCAACTGTACAAAATCC	59.735	20	256	1237	1492	TGCTATACACGGGGTGAACA	59.988	20	AATCCACCACAAAATCCAGG	59.647	20	241	1237	1477
tissues_transcript_6909	1	p1	(A)11	11	189	199	CTTCTGAATCCGCATCCCTA	60.17	20	CTGCTGCTGTGATGACTGGT	60.055	20	183	163	345	CTTCTGAATCCGCATCCCTA	60.17	20	TATGCGCTCAGGTACACGTC	59.895	20	237	163	399	CTTCTGAATCCGCATCCCTA	60.17	20	TCGTATGCGCTCAGGTACAC	59.895	20	240	163	402
tissues_transcript_6919	1	p3	(TGC)5	15	750	764	GAGGAGATGATGGGGACTGA	60.008	20	GCTGCAGCTTCGGACTACTT	59.786	20	253	582	834	GAGGAGATGATGGGGACTGA	60.008	20	TGCAGCTTCGGACTACTTGA	59.74	20	251	582	832	CAGAGAGAGCGGAGGAGATG	60.238	20	GCTGCAGCTTCGGACTACTT	59.786	20	264	571	834
tissues_transcript_6920	1	p3	(CTC)5	15	651	665	TGCAGAGCCATGATAACAGC	59.979	20	CTCCGGCAGCGTAGTTAGTC	60.037	20	230	625	854	TGCAGAGCCATGATAACAGC	59.979	20	CCAGGTTTTGCAGGTTGACT	60.149	20	177	625	801	TGCAGAGCCATGATAACAGC	59.979	20	TTCCTGCTGAATGTTGTTGC	59.847	20	149	625	773
tissues_transcript_6920	2	p3	(AAC)6	18	922	939	AGTCAACCTGCAAAACCTGG	60.149	20	CTTTGCACCTCCTCGTCAAT	60.255	20	219	782	1000	CGTTGCCGAGAATAAACTCC	59.708	20	CTTTGCACCTCCTCGTCAAT	60.255	20	277	724	1000	ACCCTCGCCGGACTAACTAC	60.517	20	TCTGGTTAGCAAACGCATTG	59.872	20	250	825	1074
tissues_transcript_6929	1	p3	(GAT)6	18	618	635	CTGAGACCTGGCTCGATTTC	59.95	20	CGGGCTTGTACAATCTGTGA	59.716	20	256	588	843	TCCGATAACGAGGAAGATGG	60.029	20	AAGGTGTTCGACGGCTACAG	60.312	20	210	485	694	CTGGAATCCGATAACGAGGA	60.029	20	AAGGTGTTCGACGGCTACAG	60.312	20	216	479	694
tissues_transcript_6946	1	p1	(A)10	10	1563	1572	--
tissues_transcript_6950	1	c	(AGC)6agagccaggggaggatcccggactatctgtttggtttggaaaagggtggtaatcgcgccg(CGC)5	93	679	771	GGTTTTTGGATGCGTTGAAT	59.807	20	AATCTGGCGGTGAAGATCC	60.026	19	278	600	877	GTTTTTGGATGCGTTGAATG	59.016	20	ATGAATCTGGCGGTGAAGAT	59.513	20	280	601	880	CTGCTCAGGCGAATCAGAAC	61.087	20	ATGAATCTGGCGGTGAAGAT	59.513	20	260	621	880
tissues_transcript_6956	1	p3	(CCG)7	21	238	258	GCCCAACCTCCAAAATCTCT	60.443	20	TTGTCTTTTGGGCGTATTCC	59.938	20	220	176	395	GCCCAACCTCCAAAATCTCT	60.443	20	TTTTGGGCGTATTCCTGAAG	60.067	20	215	176	390	CCAAAATCTCTCAATTGCCC	59.505	20	TTGTCTTTTGGGCGTATTCC	59.938	20	211	185	395
tissues_transcript_6966	1	p3	(CGC)5	15	115	129	TCCTCATCTGTCATCTCCCC	60.008	20	ACTGGACTTCGTCGTCGTCT	59.907	20	142	13	154	CCCGAGTCCTCATCTGTCAT	60.072	20	ACTGGACTTCGTCGTCGTCT	59.907	20	148	7	154	TCCTCATCTGTCATCTCCCC	60.008	20	GCTGTTGTTCTGAGACTGCG	59.776	20	264	13	276
tissues_transcript_6966	2	c	(CGC)5cgaaggcgtccggga(GCG)5	45	318	362	CGCAGTCTCAGAACAACAGC	59.776	20	GTGCTTCTGCTTCAGGTTCC	59.997	20	209	257	465	CGCAGTCTCAGAACAACAGC	59.776	20	CGACCTCTCTCCAGTGCTTC	60.135	20	222	257	478	CGCAGTCTCAGAACAACAGC	59.776	20	TCTCCAGTGCTTCTGCTTCA	59.855	20	215	257	471
tissues_transcript_6968	1	p3	(CCG)5	15	67	81	GCCCAAATCAAACCTCAAAA	59.916	20	CGAGGAGAGGGTTCAGAGTG	59.978	20	209	22	230	GGGGAATCGAATCAGACAAA	59.871	20	CGAGGAGAGGGTTCAGAGTG	59.978	20	229	2	230	GCCCAAATCAAACCTCAAAA	59.916	20	TCAGAGTGGGCAGGTTTTTC	60.232	20	197	22	218
tissues_transcript_6997	1	p3	(CGG)7	21	1146	1166	TACACAGAAAATGGGACGGG	60.745	20	ACTCGAAACCGGAAAAACAA	59.587	20	255	1029	1283	TACACAGAAAATGGGACGGG	60.745	20	AAGCTGCTGAAACATCCTCC	59.434	20	170	1029	1198	CTACCGCGGAGGATTGTCT	60.225	19	GTCCGACTCATACACCACCC	60.246	20	274	1092	1365
tissues_transcript_6997	2	p1	(T)13	13	1416	1428	CATGGGTGGTGTATGAGTCG	59.831	20	GCATATTTCCCTTGTCTGCC	59.533	20	192	1343	1534	GACGGAAGTGTCCAGTAGGC	59.727	20	GCATATTTCCCTTGTCTGCC	59.533	20	233	1302	1534	TTGTTTTTCCGGTTTCGAGT	59.587	20	GCATATTTCCCTTGTCTGCC	59.533	20	271	1264	1534
tissues_transcript_7020	1	p3	(CAG)6	18	394	411	GCTCCGACGAGACGAATAAG	59.978	20	CCTTTCTCCAACCCAAACAA	59.942	20	165	287	451	AGGTTTGTGGAGGCTCTGAA	59.844	20	CCTTTCTCCAACCCAAACAA	59.942	20	133	319	451	CGAGAAGGAGAGGTTTGTGG	59.837	20	CCTTTCTCCAACCCAAACAA	59.942	20	143	309	451
tissues_transcript_7053	1	p3	(CAG)5	15	811	825	AAGATTGTGGGGACAACAGG	59.82	20	CTGTGGGGAATACCCTTCCT	60.183	20	237	701	937	AAGATTGTGGGGACAACAGG	59.82	20	TACCCTTCCTTCTCTTGGCA	59.807	20	227	701	927	TTGTGGGGACAACAGGAAAT	60.21	20	CTGTGGGGAATACCCTTCCT	60.183	20	233	705	937
tissues_transcript_7053	2	p1	(T)12	12	1323	1334	GGGGACTCAAGTGGGAAATTA	60.173	21	CATTCCACAGATGAAACAGCA	59.707	21	261	1223	1483	GGGCTGTAGTGGGGAACTAA	59.052	20	TGCGAAATCTAGCTCTACCACA	60.039	22	229	1191	1419	AGGGCTGTAGTGGGGAACTAA	60.005	21	TGCGAAATCTAGCTCTACCACA	60.039	22	230	1190	1419
tissues_transcript_7054	1	p1	(G)10	10	1146	1155	TACTCGAGGGTATTTTGCGG	60.089	20	CTTCAGCACTCGAATCCCTC	59.95	20	238	994	1231	TACTCGAGGGTATTTTGCGG	60.089	20	GCCCATTTCGAGCACTTAAA	60.209	20	261	994	1254	ACATTCGAGTGTTGGAAGCC	60.119	20	TCCCTCGAAATCACCTTCAG	60.187	20	152	1066	1217
tissues_transcript_7065	1	p1	(C)10	10	1386	1395	GGCCATATAACCCCAATCCT	59.873	20	ATCCTGAGGCTTCATTTGGA	59.629	20	108	1363	1470	GGCCATATAACCCCAATCCT	59.873	20	TCCTGAGGCTTCATTTGGAT	59.629	20	107	1363	1469	ACAAGGTTGCTATTCGGCAC	60.14	20	TCCTGAGGCTTCATTTGGAT	59.629	20	212	1258	1469
tissues_transcript_7077	1	c	(A)15gagtcatagaggaactagaacaccgtagtaaaaaactatcaatccagatttttttcagaaacatctaaggaagacgaagaggagagagaaacgcag(T)14	125	22	146	--
tissues_transcript_7126	1	p3	(CTC)5	15	1000	1014	TCACCACCACCTCCAGTGTA	59.997	20	AGATCGTCGCCGATTTAATG	60.06	20	180	908	1087	CCCCACCTCCCTACTACCAT	60.067	20	AGATCGTCGCCGATTTAATG	60.06	20	275	813	1087	AATACAAGTCCCCACCACCA	60.088	20	AGATCGTCGCCGATTTAATG	60.06	20	134	954	1087
tissues_transcript_7126	2	c	(AT)6tttttaaataaaattacctgtgtatgatggggggttaggcagaccccacctgtgtatagtggggtatatgtatatatatg(TA)8tgtatatatgtatatatatgtg(TA)6	142	1130	1271	ACATCCATTAAATCGGCGAC	59.791	20	CGATAAATCAATGTACACTTTGTGC	59.854	25	265	1063	1327	AAATCGGCGACGATCTTAAC	59.186	20	CGATAAATCAATGTACACTTTGTGC	59.854	25	256	1072	1327	TCTACATCCATTAAATCGGCG	59.936	21	CGATAAATCAATGTACACTTTGTGC	59.854	25	268	1060	1327
tissues_transcript_7147	1	c	(GA)10a(AG)14	49	10	58	--
tissues_transcript_7171	1	p3	(CCA)5	15	79	93	TCATTGCACATCATCCAACC	60.339	20	GCTCTGCAAGTAAAGCCACC	60.022	20	245	13	257	TCATTGCACATCATCCAACC	60.339	20	GGTGCTCTGCAAGTAAAGCC	60.022	20	248	13	260	ATCATCCAACCCCCTTTCTT	59.629	20	GCTCTGCAAGTAAAGCCACC	60.022	20	236	22	257
tissues_transcript_7179	1	p2	(CT)8	16	1339	1354	GGTATGACAATGAATGGGGC	60.021	20	CAATTACAATTTGCAGGGGG	60.181	20	191	1258	1448	GGTATGACAATGAATGGGGC	60.021	20	CCAATTACAATTTGCAGGGG	60.181	20	192	1258	1449	TTGACAATGGTGATGGGAGA	59.893	20	CAATTACAATTTGCAGGGGG	60.181	20	234	1215	1448
tissues_transcript_7205	1	p2	(AG)10	20	382	401	TGCACTGATTGTGATGCCTT	60.272	20	GACCAGGTCCAAATCTCCAA	59.903	20	210	272	481	GTGCACTGATTGTGATGCCT	59.714	20	GACCAGGTCCAAATCTCCAA	59.903	20	211	271	481	CTGGATTGATCCCATCGGTA	60.681	20	GACCAGGTCCAAATCTCCAA	59.903	20	247	235	481
tissues_transcript_7205	2	p1	(A)11	11	1523	1533	--
tissues_transcript_7222	1	p2	(CT)8	16	50	65	ATAGGGGTTTTCCCATCCTC	59.104	20	GGCAGAACGTCGTAGGAGAG	60.012	20	162	17	178	ATAGGGGTTTTCCCATCCTC	59.104	20	GTCGTAGGAGAGGACGTTCG	59.867	20	154	17	170	ATAGGGGTTTTCCCATCCTC	59.104	20	TTCTTCTCCCACCTTCAACG	60.224	20	185	17	201
tissues_transcript_7232	1	p1	(A)11	11	1497	1507	CACCTCACCTCCCTCATGTT	59.962	20	CCCATGTATATAGAAGGTCCTGG	58.789	23	263	1272	1534	TCCCTCATGTTTGTGTGGAA	59.935	20	CCCATGTATATAGAAGGTCCTGG	58.789	23	254	1281	1534	CACCTCACCTCCCTCATGTT	59.962	20	TCCCATGTATATAGAAGGTCCTGG	60.435	24	264	1272	1535
tissues_transcript_7237	1	p1	(T)10	10	1492	1501	GATTGTCCCAATCAGGCAAC	60.326	20	CCAATCACATATAATCGTCAAAGA	58.091	24	172	1367	1538	GATTGTCCCAATCAGGCAAC	60.326	20	AACCAATCACATATAATCGTCAAAGA	60.034	26	174	1367	1540	GATTGTCCCAATCAGGCAAC	60.326	20	ACCAATCACATATAATCGTCAAAGA	58.875	25	173	1367	1539
tissues_transcript_7252	1	p3	(TTC)5	15	467	481	TGGCACTATTCTGGCATTGA	60.22	20	GGAACAGCCATGGTTATGGT	59.676	20	154	356	509	TGGCACTATTCTGGCATTGA	60.22	20	AATCTGTCAAGGAAGCGACG	60.397	20	265	356	620	TGTGGCACTATTCTGGCATT	59.152	20	GGAACAGCCATGGTTATGGT	59.676	20	156	354	509
tissues_transcript_7301	1	p6	(ACTCCC)5	30	102	131	CAGGAAAAAGTGGCTGGAAA	60.22	20	AATCTGGCCGTAGTTGATGC	60.103	20	224	41	264	CAGGAAAAAGTGGCTGGAAA	60.22	20	GCAATCTGGCCGTAGTTGAT	60.103	20	226	41	266	ACAGGAAAAAGTGGCTGGAA	59.711	20	AATCTGGCCGTAGTTGATGC	60.103	20	225	40	264
tissues_transcript_7306	1	p6	(ATAAAT)5	30	883	912	GGCAAAAACAGGGCAATAGA	60.074	20	TCGATTACCCACGATGAACA	59.924	20	188	853	1040	GGCAAAAACAGGGCAATAGA	60.074	20	TCCACACGGTTGGAATTTTT	60.206	20	145	853	997	GGCAAAAACAGGGCAATAGA	60.074	20	GTCCACACGGTTGGAATTTT	59.694	20	146	853	998
tissues_transcript_7316	1	p3	(GAG)5	15	1176	1190	AATCAGGGAATAACCCCAGG	60.011	20	TTGTAGCGTGCAAGAGATGG	60.011	20	212	1038	1249	CCCTACTTGGCCACCAGTAA	59.986	20	TTGTAGCGTGCAAGAGATGG	60.011	20	231	1019	1249	TTACCCTACTTGGCCACCAG	59.986	20	TTGTAGCGTGCAAGAGATGG	60.011	20	234	1016	1249
tissues_transcript_7353	1	p1	(T)12	12	218	229	TGCTGAATTCATCTGGGTTG	59.648	20	CGAAGAGATTGCCGTACACA	59.864	20	191	171	361	TGAATTCATCTGGGTTGTCG	59.496	20	CGAAGAGATTGCCGTACACA	59.864	20	188	174	361	TCTCCTTTCTTCCATAGCCG	59.406	20	CGAAGAGATTGCCGTACACA	59.864	20	276	86	361
tissues_transcript_7353	2	p1	(T)11	11	1442	1452	TTTAACCCAGATCCCCTTCC	60.124	20	TCATCCATTCACTTGGCTCA	60.201	20	163	1360	1522	GTTTTTGATTTCGAGCAGCC	59.829	20	TCATCCATTCACTTGGCTCA	60.201	20	235	1288	1522	TTAACCCAGATCCCCTTCCT	59.761	20	TCATCCATTCACTTGGCTCA	60.201	20	162	1361	1522
tissues_transcript_7365	1	p1	(G)10	10	1	10	--
tissues_transcript_7390	1	p3	(CCA)9	27	168	194	TCGACATTTCCTGCTCTCCT	59.95	20	CGTGGAGTTGTTGTTGATGG	60.001	20	218	11	228	TCGACATTTCCTGCTCTCCT	59.95	20	GCGTGGAGTTGTTGTTGATG	60.16	20	219	11	229	GGAAAATCGACATTTCCTGC	59.51	20	CGTGGAGTTGTTGTTGATGG	60.001	20	224	5	228
tissues_transcript_7390	2	p3	(TCC)9	27	468	494	TTCCCGCAAGCTACACTTTT	59.883	20	GCAGTCTGATGGTCCACGTA	59.707	20	277	304	580	CTTCCCGCAAGCTACACTTT	59.517	20	GCAGTCTGATGGTCCACGTA	59.707	20	278	303	580	TTACAACTATGCAAGGCCCA	59.182	20	AATGAAGGACACCAGATGGC	59.934	20	244	431	674
tissues_transcript_7391	1	p1	(A)10	10	15	24	--
tissues_transcript_7392	1	p1	(A)13	13	1492	1504	--
tissues_transcript_7398	1	p3	(CAC)5	15	570	584	TCTGACCTCACTCCAGACCC	60.243	20	TTGGGGTTGATCCAGAATGT	60.173	20	210	504	713	TCTGACCTCACTCCAGACCC	60.243	20	GTTGGGGTTGATCCAGAATG	60.173	20	211	504	714	ACTCCCATTCCAGCAGTGAG	60.261	20	ATACCCGGATCGTTTGATGA	60.155	20	271	538	808
tissues_transcript_7409	1	p3	(GGC)6	18	189	206	AGTGATGGGTGAAGAAACGG	59.966	20	TTTCTTTGTGGAATGCCTCC	60.051	20	212	65	276	AAGAGGAAGCAGCTGAGCAC	59.898	20	TTGCAAGCAGTGACCTGTTC	60.032	20	235	151	385	AGTGATGGGTGAAGAAACGG	59.966	20	CAAATTGAGTGGCTCCTGGT	60.111	20	262	65	326
tissues_transcript_7413	1	p2	(TG)9	18	1274	1291	CGATCGTTGGTGTACAGTGG	60.025	20	CACAGGTAAACATGCATCGC	60.142	20	150	1244	1393	CGATCGTTGGTGTACAGTGG	60.025	20	CAGGTAAACATGCATCGCAG	60.28	20	148	1244	1391	AGAAGAGAGGCATGCACCAT	59.834	20	CACAGGTAAACATGCATCGC	60.142	20	199	1195	1393
tissues_transcript_7417	1	p3	(CCG)5	15	276	290	CCAAGGTTTTGAAACTCGGA	60.081	20	GTCATCGCAATATGCACCAG	60.104	20	267	81	347	TGAAACTCGGAGAAACCCAG	60.224	20	GTCATCGCAATATGCACCAG	60.104	20	258	90	347	GGATTTTCTCCCGTCCTCTT	59.513	20	GTCATCGCAATATGCACCAG	60.104	20	215	133	347
tissues_transcript_7417	2	p1	(T)21	21	1325	1345	TTGAAGATGCATCAGAACCG	59.799	20	TTGGGAAAGTCCGGTAAACA	60.336	20	268	1201	1468	TTGAAGATGCATCAGAACCG	59.799	20	TGCTCATCATCATCATCGCT	60.348	20	242	1201	1442	TTGGCATTGTACAGATTCGG	59.542	20	TTGGGAAAGTCCGGTAAACA	60.336	20	174	1295	1468
tissues_transcript_7438	1	c	(T)10cggggggtctaataagtttgtacatttacaagatatataggagtatgtgcgataaaa(T)11	78	1407	1484	--
tissues_transcript_7442	1	p1	(A)10	10	1482	1491	--
tissues_transcript_7444	1	p1	(G)10	10	80	89	GGGTCAACGTTCAAAACCAT	59.694	20	TTTGAGTGGACGATGATGGA	60.048	20	189	16	204	GGGTCAACGTTCAAAACCAT	59.694	20	TCGAAAAATGTTACAGGGGC	59.938	20	241	16	256	GGGTCAACGTTCAAAACCAT	59.694	20	GAAAAATGTTACAGGGGCCA	59.801	20	239	16	254
tissues_transcript_7459	1	p3	(GCA)5	15	1228	1242	TCTCGAAGTCCCTGTGCTTT	59.989	20	TATTCCGTTTCACTCCTCCG	60.066	20	245	1033	1277	TCTCGAAGTCCCTGTGCTTT	59.989	20	TCCTCATCCAAGTGCTACCC	60.073	20	267	1033	1299	TATGATCAGCTGGAGAGGGG	60.173	20	TATTCCGTTTCACTCCTCCG	60.066	20	165	1113	1277
tissues_transcript_7476	1	p2	(CA)9	18	74	91	AATTTAGCACACGCCATCGT	60.531	20	GCTGACTTCTTGCTGATCCC	59.957	20	189	18	206	AATTTAGCACACGCCATCGT	60.531	20	GCCCAAGAAATGACCAAAGA	60.051	20	240	18	257	AATTTAGCACACGCCATCGT	60.531	20	GCAGGATGCTAAACACGACA	59.871	20	127	18	144
tissues_transcript_7506	1	p3	(CGG)5	15	71	85	CTCTTCTCCCTTTCATCCCC	60.008	20	TTTCCCCAAAGCAACTCAAC	60.088	20	174	37	210	CTCACTCGCTCCTCAGCTCT	60.033	20	TTTCCCCAAAGCAACTCAAC	60.088	20	190	21	210	CTCTTCTCCCTTTCATCCCC	60.008	20	GTCATCAAGCAACCCTTCGT	60.119	20	252	37	288
tissues_transcript_7517	1	p3	(CAG)5	15	970	984	GTCGGTTGATTGGAATGCTT	59.939	20	GGCATCATGTTTTGCTGTTG	60.119	20	262	817	1078	CGGTTGATTGGAATGCTTTT	59.938	20	GGCATCATGTTTTGCTGTTG	60.119	20	260	819	1078	TGTTTAAGCCGCAGATACCC	60.096	20	GGCATCATGTTTTGCTGTTG	60.119	20	223	856	1078
tissues_transcript_7517	2	p3	(GCA)6	18	1104	1121	AGCAGCAACAGCAACAACAC	60.104	20	TGCATGTAAGCTTGGCTCAG	60.157	20	271	979	1249	CAACAGCAAAACATGATGCC	60.119	20	TGCATGTAAGCTTGGCTCAG	60.157	20	191	1059	1249	AGATGCAGCAACAACAGCAG	60.207	20	TGCATGTAAGCTTGGCTCAG	60.157	20	244	1006	1249
tissues_transcript_7578	1	p1	(A)14	14	393	406	AGCAGCATGTAAAAATCCCC	59.046	20	CAGCCCACTGACAAACTCTG	59.461	20	205	307	511	AGCAGCATGTAAAAATCCCC	59.046	20	GCCCACTGACAAACTCTGTG	59.31	20	203	307	509	CCCCCAGGATAGAAAAAGAAA	59.424	21	CTTTCCAAAATGTGGGGAGA	59.903	20	265	324	588
tissues_transcript_7581	1	p3	(CCA)7	21	190	210	CGTCCTCTTCTCCACCAAAA	60.224	20	TGGCAATCTTGAGCTTGTTG	59.988	20	266	99	364	AAAACCCACTCCGCTTCTCT	60.247	20	TGGCAATCTTGAGCTTGTTG	59.988	20	211	154	364	CCTTCTCCGTCCTCTTCTCC	60.328	20	TGGCAATCTTGAGCTTGTTG	59.988	20	273	92	364
tissues_transcript_7582	1	p2	(CT)12	24	56	79	CTCGAGGATTGGGAGTAGGA	59.234	20	GCAGAACGTCGTAGGAGAGG	60.012	20	190	2	191	CTCGAGGATTGGGAGTAGGA	59.234	20	GGCAGAACGTCGTAGGAGAG	60.012	20	191	2	192	TCTCGAGGATTGGGAGTAGG	59.234	20	GCAGAACGTCGTAGGAGAGG	60.012	20	191	1	191
tissues_transcript_7591	1	p3	(CTC)6	18	742	759	GTTGCTCCTAGACCGCTTTG	60.015	20	CCTGAGTGCTGTCAGGATGA	59.98	20	154	653	806	CAGAGGGAATTGGTGGAGAA	60.042	20	CCTGAGTGCTGTCAGGATGA	59.98	20	253	554	806	GTTGCTCCTAGACCGCTTTG	60.015	20	TCTGGGAGATCCTGAGTGCT	59.945	20	164	653	816
tissues_transcript_7593	1	p3	(CAC)9	27	511	537	CCATTGATGTTGTGGCAAAG	59.964	20	CCTTCACTACCTCTCGGCTG	60.005	20	279	439	717	CCATTGATGTTGTGGCAAAG	59.964	20	TACCTCTCGGCTGCAATTCT	59.978	20	272	439	710	CCATTGATGTTGTGGCAAAG	59.964	20	CTACCTCTCGGCTGCAATTC	59.978	20	273	439	711
tissues_transcript_7593	2	p3	(CAG)5	15	1083	1097	CATTGAGCCAAACAAGCTCA	59.988	20	ATCACCCTCGTTCATCTTGC	60.081	20	253	944	1196	CGGGACTAACCCACATTGAG	60.366	20	ATCACCCTCGTTCATCTTGC	60.081	20	266	931	1196	CATTGAGCCAAACAAGCTCA	59.988	20	GATCGTGATCACCCTCGTTC	60.484	20	260	944	1203
tissues_transcript_7593	3	p3	(CAC)5	15	1252	1266	GCAAGATGAACGAGGGTGAT	60.081	20	GGTTGTTTTCTAAGCAGCGG	59.883	20	218	1177	1394	GCAAGATGAACGAGGGTGAT	60.081	20	GGGTTGTTTTCTAAGCAGCG	59.883	20	219	1177	1395	TGGTTTATTTGAACCTCGGG	59.795	20	GGGTTGTTTTCTAAGCAGCG	59.883	20	258	1138	1395
tissues_transcript_7604	1	p3	(CGG)6	18	1046	1063	GCTACTTCGACGTGGTGGTT	60.179	20	AACCTCTGCACATACTCGGG	60.134	20	184	979	1162	GCTACTTCGACGTGGTGGTT	60.179	20	AGGCTTCCTGAACGATACGA	59.836	20	272	979	1250	GCTACTTCGACGTGGTGGTT	60.179	20	CCTCCATCTTCATCTCCTGC	59.761	20	204	979	1182
tissues_transcript_7608	1	p3	(ACC)5	15	462	476	CCATCGACGATCATGTTCAC	59.925	20	GAGTTAGCGGAGTGCTCTGG	60.156	20	195	327	521	GAGTTCGGAAGTGGCAATGT	60.119	20	AGTGCTCTGGCTGGTGAAAT	59.874	20	225	287	511	TTGGACTATGAATGGGGGAA	60.126	20	AGTGCTCTGGCTGGTGAAAT	59.874	20	206	306	511
tissues_transcript_7608	2	p3	(GCA)5	15	1021	1035	GACAACGGGAAGAGAAGCTG	59.989	20	TCCATGAAGCAATCCAATGA	60.009	20	224	958	1181	GACAACGGGAAGAGAAGCTG	59.989	20	GCTGCCGTTTTCTTGGTTAG	59.883	20	102	958	1059	ATTCGACAACGGGAAGAGAA	59.67	20	TCCATGAAGCAATCCAATGA	60.009	20	228	954	1181
tissues_transcript_7608	3	p2	(AT)6	12	1349	1360	GTCGTCGTCGTACCAAGGAT	59.997	20	CCGATCTTTCTGCATCCAAT	60.036	20	263	1191	1453	TATCTGTGCAACGGTCGAAA	60.257	20	CCGATCTTTCTGCATCCAAT	60.036	20	177	1277	1453	TTATCTGTGCAACGGTCGAA	60.257	20	CCGATCTTTCTGCATCCAAT	60.036	20	178	1276	1453
tissues_transcript_7630	1	p1	(T)14	14	1229	1242	GCCATTCGTGTTCGATTCTT	60.081	20	CAAAACTTCCCGTCCCTGTA	59.964	20	103	1192	1294	GCCATTCGTGTTCGATTCTT	60.081	20	GAACAAAACTTCCCGTCCCT	60.34	20	106	1192	1297	GCCATTCGTGTTCGATTCTT	60.081	20	AGAACAAAACTTCCCGTCCC	60.34	20	107	1192	1298
tissues_transcript_7663	1	p3	(GAT)6	18	1085	1102	CGAGCTATGGGAGGTCTGAG	59.966	20	TTCCATGCAAACTCCAATCA	60.049	20	265	986	1250	CGAGCTATGGGAGGTCTGAG	59.966	20	CATGCAAACTCCAATCATGC	60.08	20	262	986	1247	CGAGCTATGGGAGGTCTGAG	59.966	20	CATGCATCTTCCATGCAAAC	60.08	20	273	986	1258
tissues_transcript_7676	1	p3	(ACC)5	15	178	192	CCAGATCCTCCTTCAAACCA	60.042	20	CTCCGTCTCCACTGGCTTAG	60.005	20	167	135	301	CCAGATCCTCCTTCAAACCA	60.042	20	CAGCTTATCGATCCACGTCA	59.823	20	212	135	346	AAATCTCGTATTCCCAGCCC	60.286	20	CTCCGTCTCCACTGGCTTAG	60.005	20	186	116	301
tissues_transcript_7677	1	p1	(A)11	11	1431	1441	--
tissues_transcript_7680	1	p1	(A)10	10	1407	1416	--
tissues_transcript_7702	1	p1	(C)11	11	1385	1395	GTTTTAAGAGTGGGGAGGGG	59.799	20	AGGAACACATCCCCCAAAA	60.157	19	136	1282	1417	GTTTTAAGAGTGGGGAGGGG	59.799	20	AAGGAACACATCCCCCAAA	60.157	19	137	1282	1418	TTTTAAGAGTGGGGAGGGGT	59.799	20	AGGAACACATCCCCCAAAA	60.157	19	135	1283	1417
tissues_transcript_7710	1	p1	(T)10	10	993	1002	CTGGGAAATTTGAGGCAAAA	60.046	20	AAAACTCTTCCCGTCAGGGT	59.972	20	218	951	1168	ATCATGTGGTTCTTGGAGGC	59.934	20	AAAACTCTTCCCGTCAGGGT	59.972	20	278	891	1168	CTGGGAAATTTGAGGCAAAA	60.046	20	CTTGCAAAACTCTTCCCGTC	59.853	20	223	951	1173
tissues_transcript_7727	1	p3	(GCC)5	15	50	64	AAAACAGCAACCGTTCATGG	60.924	20	AGGAGGTTTTCGAGGGAGAG	59.811	20	276	6	281	AACAGCAACCGTTCATGGTC	60.966	20	AGCCTGAGTTGTTGGTTTGG	60.149	20	150	8	157	AAAACAGCAACCGTTCATGG	60.924	20	TGAGTTGTTGGTTTGGGGAT	60.21	20	148	6	153
tissues_transcript_7727	2	p3	(CGG)5	15	360	374	TTCCGTTTCATTTCCAAAGC	60.053	20	GCTAGGAATCGGTCAAACCA	60.074	20	111	291	401	TTCCGTTTCATTTCCAAAGC	60.053	20	TAGGAATCGGTCAAACCAGC	60.074	20	109	291	399	TCCACTTCCGTTTCATTTCC	59.91	20	GCTAGGAATCGGTCAAACCA	60.074	20	116	286	401
tissues_transcript_7742	1	p3	(TAA)5	15	47	61	GGGAATTCGACGGAGTGAA	61	19	ATCATCGCCAAGTCAAGCTC	60.37	20	228	4	231	GGGAATTCGACGGAGTGAA	61	19	ACTCACCATCATCGCCAAGT	60.542	20	235	4	238	TTCGACGGAGTGAATTTTTCT	58.823	21	ATCATCGCCAAGTCAAGCTC	60.37	20	223	9	231
tissues_transcript_7747	1	p3	(GCC)5	15	68	82	ATTCTCGCCAAACCACCAC	60.919	19	GGCTCGAGGGAGGATAAAAC	60.039	20	141	10	150	ATTCTCGCCAAACCACCAC	60.919	19	GCTCGAGGGAGGATAAAACC	60.039	20	140	10	149	ATTCTCGCCAAACCACCAC	60.919	19	CTCGAGGGAGGATAAAACCC	59.897	20	139	10	148
tissues_transcript_7747	2	p1	(T)14	14	1401	1414	GGTTTTATGGAGCATTCGGA	59.901	20	TGCACTCTTTTGGAATGTAACC	59.134	22	199	1265	1463	GGTTTTATGGAGCATTCGGA	59.901	20	CCGTACAATTCTGTGGAAGAAA	59.131	22	179	1265	1443	GGCCCCAACATCATAAGAGA	59.894	20	TGCACTCTTTTGGAATGTAACC	59.134	22	123	1341	1463
tissues_transcript_7798	1	p1	(G)11	11	1	11	--
tissues_transcript_7801	1	p1	(A)13	13	39	51	GGGGAGAAATGTGGGAGTCT	60.314	20	CTTCTGCAGGGAAGTTGGAG	59.982	20	253	3	255	GGGGAGAAATGTGGGAGTCT	60.314	20	ATGGAGATTGATCGGAGACG	60.034	20	126	3	128	GGGGAGAAATGTGGGAGTCT	60.314	20	TACAGGTGATACCTTCCGGC	59.955	20	272	3	274
tissues_transcript_7814	1	p3	(CCT)5	15	54	68	GGGGCACCAGTAAAGAAACA	59.971	20	GTGATGCGGTGTGAATGAAG	60.12	20	120	3	122	GGGGCACCAGTAAAGAAACA	59.971	20	AGTGATGCGGTGTGAATGAA	60.12	20	121	3	123	GGGGCACCAGTAAAGAAACA	59.971	20	AAGTGATGCGGTGTGAATGA	60.12	20	122	3	124
tissues_transcript_7814	2	p1	(G)10	10	1331	1340	CCATTGGCGTCTCTTGATTT	60.074	20	AAAATCCGATTCCACGATCA	60.274	20	259	1187	1445	CCATTGGCGTCTCTTGATTT	60.074	20	AACAAAATCCGATTCCACGA	60.309	20	262	1187	1448	CCATTGGCGTCTCTTGATTT	60.074	20	CCGATTCCACGATCATCATT	60.691	20	254	1187	1440
tissues_transcript_7828	1	p1	(A)11	11	1083	1093	GTCTGCTGCTGGAGATGACA	60.146	20	GCTTCTCCAAGCTCAGCAAG	60.419	20	258	898	1155	GATTCTGTGTCTGCTGCTGG	59.577	20	GCTTCTCCAAGCTCAGCAAG	60.419	20	266	890	1155	CTGCTGCTGGAGATGACAAC	59.577	20	GCTTCTCCAAGCTCAGCAAG	60.419	20	256	900	1155
tissues_transcript_7831	1	p1	(T)12	12	1469	1480	--
tissues_transcript_7865	1	p3	(TCT)5	15	1281	1295	CTGAAGGACTCTGGGTGGAA	60.229	20	CTGCCTCACCAGTTACAGCA	60.049	20	152	1197	1348	TGAAGGACTCTGGGTGGAAG	60.229	20	CTGCCTCACCAGTTACAGCA	60.049	20	151	1198	1348	GGAAGCCAAAGCAAGACATC	59.82	20	ACAATTTACGCTGCCTCACC	60.14	20	102	1257	1358
tissues_transcript_7870	1	p3	(ATA)5	15	1440	1454	--
tissues_transcript_7879	1	p3	(AGA)5	15	1	15	--
tissues_transcript_7909	1	p3	(CTC)5	15	1194	1208	TCACCACCACCTCCAGTGTA	59.997	20	GGCCCTTGCTCCTTATTCTT	59.688	20	152	1102	1253	CCCCACCTCCCTACTACCAT	60.067	20	GGCCCTTGCTCCTTATTCTT	59.688	20	247	1007	1253	AATACAAGTCCCCACCACCA	60.088	20	GGCCCTTGCTCCTTATTCTT	59.688	20	106	1148	1253
tissues_transcript_7916	1	p3	(GCT)5	15	434	448	TTCATCATCCAACACTGGGA	59.893	20	AACACAAGAAAGTGGGGACG	60.005	20	190	341	530	ATCAGGATGAATCCTCCACG	59.886	20	AACACAAGAAAGTGGGGACG	60.005	20	224	307	530	CCTCCACGGAACACCACTAT	59.844	20	AACACAAGAAAGTGGGGACG	60.005	20	212	319	530
tissues_transcript_7955	1	p3	(CCG)5	15	112	126	ATAATCTTTCCGGCCAATCC	60.116	20	GGATTCCACACGATGAAGGT	59.786	20	265	16	280	ATAATCTTTCCGGCCAATCC	60.116	20	CCGATGATTCTCCACCATTT	59.75	20	138	16	153	ATAATCTTTCCGGCCAATCC	60.116	20	CAATGGAGCGGTCATCTACA	59.673	20	213	16	228
tissues_transcript_7964	1	p3	(ATA)5	15	1400	1414	CATGCTCCGGGAAGATTCTA	60.17	20	AAGAAGTTCGGTGATTTCATGT	57.722	22	178	1291	1468	AGATTCTACCATCGCCTCCA	59.653	20	AAGAAGTTCGGTGATTTCATGT	57.722	22	166	1303	1468	GTGGTCTTTTCTGGGGTTTG	59.425	20	AAGAAGTTCGGTGATTTCATGT	57.722	22	230	1239	1468
tissues_transcript_7980	1	p3	(TCA)5	15	1318	1332	CCAAGGCTAAACCTGATTGC	59.708	20	CCCACCTGGAAAATTGATTG	60.162	20	242	1118	1359	GATGCAGTTCTTTCCCAAGG	59.67	20	CCCACCTGGAAAATTGATTG	60.162	20	179	1181	1359	TGGTTGTGATGTTGCTAGGG	59.566	20	CCCACCTGGAAAATTGATTG	60.162	20	279	1081	1359
tissues_transcript_7985	1	p2	(TG)7	14	187	200	GATTTGCTCTTCGGTTCAGC	59.962	20	ACATGGAGGTAGCCAAGGTG	59.989	20	192	68	259	GGCCATTTGTGTTGCTCTTT	60.118	20	ACATGGAGGTAGCCAAGGTG	59.989	20	128	132	259	CTGGATTTGCTCTTCGGTTC	59.813	20	ACATGGAGGTAGCCAAGGTG	59.989	20	195	65	259
tissues_transcript_7994	1	p3	(TGC)5	15	721	735	GGGGACTGATTCAGGGAGTT	60.314	20	GCTGCAGCTTCGGACTACTT	59.786	20	242	564	805	GGGGACTGATTCAGGGAGTT	60.314	20	ATCGGGATCACGAGAGTCAG	60.223	20	217	564	780	GGGGACTGATTCAGGGAGTT	60.314	20	CGGGATCACGAGAGTCAGTT	60.261	20	215	564	778
tissues_transcript_8008	1	p3	(CAA)9	27	478	504	GTCAATTCGTCTTCCGGGTA	59.933	20	CCTTTCCCATCTGCATCATC	60.426	20	256	337	592	GTCAATTCGTCTTCCGGGTA	59.933	20	TTACCTCTCCCGTTCTTCCC	60.434	20	218	337	554	AGCTCGATTACAACGGATGG	60.096	20	TTACCTCTCCCGTTCTTCCC	60.434	20	274	281	554
tissues_transcript_8011	1	p1	(A)11	11	1398	1408	GGGTTATCCTGCACTTGGAA	59.933	20	AATAAATGGTTGGCCACAAA	57.873	20	153	1279	1431	TGGCTAGGTAAGCGTCCTGT	59.898	20	AATAAATGGTTGGCCACAAA	57.873	20	271	1161	1431	TGAACCCTGTAGACCATCCC	59.779	20	AATAAATGGTTGGCCACAAA	57.873	20	234	1198	1431
tissues_transcript_8015	1	p1	(C)12	12	28	39	AGGTAGTGTGTCAAATGTAGATGC	57.4	24	GGACACATCCAACGAAGTGA	59.525	20	129	0	128	AGGTAGTGTGTCAAATGTAGATGC	57.4	24	CCAACGAAGTGACATTGATCC	60.368	21	121	0	120	AGGTAGTGTGTCAAATGTAGATGC	57.4	24	CATCCAACGAAGTGACATTGA	59.556	21	124	0	123
tissues_transcript_8015	2	p2	(AT)18	36	584	619	TTGAACATCACATGAGGGGA	59.893	20	GTTCGGAACATGTAACGCCT	60	20	253	451	703	CTGGGAACCACAACGAAATC	60.353	20	GTTCGGAACATGTAACGCCT	60	20	202	502	703	TTGAACATCACATGAGGGGA	59.893	20	TATCCGCCATCAGGATCATT	60.26	20	276	451	726
tissues_transcript_8016	1	p6	(CAGGCT)8	48	1168	1215	TGCTATACACGGGGTGAACA	59.988	20	GCGCAACTGTACAAAATCCA	59.735	20	266	1105	1370	TGCTATACACGGGGTGAACA	59.988	20	TGCGCAACTGTACAAAATCC	59.735	20	267	1105	1371	TGCTATACACGGGGTGAACA	59.988	20	AATCCACCACAAAATCCAGG	59.647	20	252	1105	1356
tissues_transcript_8026	1	p2	(TA)14	28	101	128	ACATTACCAGTCACCTCCGC	59.997	20	CCATCAGGTCCAGGAACACT	59.962	20	193	59	251	CGTAGAAGTCGTAACCCCCA	59.986	20	CCATCAGGTCCAGGAACACT	59.962	20	212	40	251	ACATTACCAGTCACCTCCGC	59.997	20	TCCAGGAACACTCCTAACGG	60.103	20	185	59	243
tissues_transcript_8028	1	p3	(GGC)6	18	92	109	AAGAGGAAGCAGCTGAGCAC	59.898	20	TTTCTTTGTGGAATGCCTCC	60.051	20	126	54	179	AAGAGGAAGCAGCTGAGCAC	59.898	20	AATTGAATGGGCACTTGAGC	60.081	20	195	54	248	AAGAGGAAGCAGCTGAGCAC	59.898	20	CAAATTGAGTGGCTCCTGGT	60.111	20	176	54	229
tissues_transcript_8032	1	p3	(GAA)6	18	968	985	AGTAAGCGGATTGGTGGATG	59.955	20	CGTGTGATGGATTCAACGTC	59.967	20	243	840	1082	TTGGTGGATGCAATTGAAGA	60.049	20	CGTGTGATGGATTCAACGTC	59.967	20	233	850	1082	GAAGTAAGCGGATTGGTGGA	60.074	20	CGTGTGATGGATTCAACGTC	59.967	20	245	838	1082
tissues_transcript_8048	1	p3	(GCA)5	15	890	904	ACTCAACGTCGCTGTCTCCT	60.057	20	CCAGGAGGAACTACGACCAC	59.574	20	276	739	1014	ACTCAACGTCGCTGTCTCCT	60.057	20	CAGGAGGAACTACGACCACC	59.574	20	275	739	1013	ACTCAACGTCGCTGTCTCCT	60.057	20	ACTCGCTGATAACTCGGTGC	60.428	20	231	739	969
tissues_transcript_8064	1	p6	(AGATGA)5	30	532	561	CTCCACCAGGACCGAAATAA	59.926	20	TGTAAAGAGGGACTGGCTGG	60.246	20	251	424	674	CTCCACCAGGACCGAAATAA	59.926	20	AAGAGGGACTGGCTGGTCTT	60.252	20	247	424	670	CTCCACCAGGACCGAAATAA	59.926	20	AAAGAGGGACTGGCTGGTCT	60.252	20	248	424	671
tissues_transcript_8139	1	p3	(GCC)5	15	1098	1112	TTGAGGTGCACAAGATGGAG	59.831	20	TTCTCGTCGCTGAACATCTG	60.136	20	265	892	1156	CCATGTACAGCCAGTACCCC	60.255	20	TTCTCGTCGCTGAACATCTG	60.136	20	127	1030	1156	CCCATGTACAGCCAGTACCC	60.255	20	TTCTCGTCGCTGAACATCTG	60.136	20	128	1029	1156
tissues_transcript_8145	1	p1	(G)10	10	1	10	--
tissues_transcript_8146	1	p2	(AC)6	12	93	104	TTCCCGATTTTCTCCCTTCT	60.011	20	ATTCATCGTCGTCGTCCTTC	60.081	20	265	68	332	TTCCCGATTTTCTCCCTTCT	60.011	20	GAACAGAGTCGAGGACGCTC	60.143	20	174	68	241	TTTTCCCGATTTTCTCCCTT	59.882	20	ATTCATCGTCGTCGTCCTTC	60.081	20	267	66	332
tissues_transcript_8147	1	p3	(CTC)5	15	1096	1110	TCACCACCACCTCCAGTGTA	59.997	20	TGATGGCCTTTGCTCCTTAT	59.668	20	216	1004	1219	AATACAAGTCCCCACCACCA	60.088	20	TGATGGCCTTTGCTCCTTAT	59.668	20	170	1050	1219	GTCACCACCACCTCCGTACT	59.883	20	TGATGGCCTTTGCTCCTTAT	59.668	20	241	979	1219
tissues_transcript_8148	1	p3	(CAG)5	15	761	775	ACAAGCTCAGTTGCGTGATG	60.056	20	GTGGTTCGACATTTTTGCCT	59.978	20	238	609	846	ACAACAAGCTCAGTTGCGTG	60.096	20	GTGGTTCGACATTTTTGCCT	59.978	20	241	606	846	ACAAGCTCAGTTGCGTGATG	60.056	20	ATGGTGGTGGTTCGACATTT	60.096	20	244	609	852
tissues_transcript_8148	2	p3	(CAG)5	15	917	931	AGGCAAAAATGTCGAACCAC	59.978	20	GCTTTCACTCGCGGAAATAG	59.982	20	197	827	1023	CTCAAGCTCAAGCACAGCAG	60.072	20	GCTTTCACTCGCGGAAATAG	59.982	20	155	869	1023	AATGTCGAACCACCACCATT	60.096	20	GCTTTCACTCGCGGAAATAG	59.982	20	190	834	1023
tissues_transcript_8153	1	p1	(T)15	15	88	102	TCACCACGATATTCACGCTG	60.687	20	GCGACTGGACTCGGACTATC	59.834	20	151	20	170	TCACCACGATATTCACGCTG	60.687	20	CCAACTCTGCAAGCAGTTCA	60.175	20	123	20	142	TCACCACGATATTCACGCTG	60.687	20	CACGTACTGCTCCGGTATGA	59.74	20	192	20	211
tissues_transcript_8160	1	p3	(GGC)6	18	93	110	AAGAGGAAGCAGCTGAGCAC	59.898	20	TTGCAAGCAGTGACCTGTTC	60.032	20	235	55	289	AAGAGGAAGCAGCTGAGCAC	59.898	20	TTTCTTTGTGGAATGCCTCC	60.051	20	126	55	180	AAGAGGAAGCAGCTGAGCAC	59.898	20	CAAATTGAGTGGCTCCTGGT	60.111	20	176	55	230
tissues_transcript_8177	1	p3	(CGC)5	15	201	215	ATGCAGCAAAACCCTAATGG	59.96	20	GCATTAGCCTTGGTTTCAGC	59.851	20	266	151	416	GCAGCAAAACCCTAATGGAA	60.074	20	GCATTAGCCTTGGTTTCAGC	59.851	20	264	153	416	ATGCAGCAAAACCCTAATGG	59.96	20	ACCCTTCTTCGGGGTAACAC	60.225	20	195	151	345
tissues_transcript_8239	1	p2	(TG)11	22	1304	1325	ACTATTCTTTTCCGGTGGGG	60.18	20	TCACCACAGACTCGGAAGAA	59.388	20	228	1142	1369	TGGGGACAGGAAAGAGCTTA	59.807	20	TCACCACAGACTCGGAAGAA	59.388	20	213	1157	1369	GAACAACAAAATCCCGATGC	60.318	20	TCACCACAGACTCGGAAGAA	59.388	20	164	1206	1369
tissues_transcript_8243	1	p1	(G)10	10	1	10	--
tissues_transcript_8300	1	p3	(GAC)5	15	82	96	TTTTATACTTGGCGGGGGTT	60.539	20	ATTTCCCTCCGTCTTGGAGT	59.935	20	178	39	216	TTTTTATACTTGGCGGGGGT	60.539	20	ATTTCCCTCCGTCTTGGAGT	59.935	20	179	38	216	TTTTATACTTGGCGGGGGTT	60.539	20	TGCCATTCCAACAACAAGAA	60.088	20	271	39	309
tissues_transcript_8311	1	p3	(GGC)7	21	214	234	GAAGCTCAGATTGAGGTCGC	60.104	20	TCCAGAGAGCACAGGAGGTT	59.986	20	268	174	441	GAAGCTCAGATTGAGGTCGC	60.104	20	TTCCAGAGAGCACAGGAGGT	59.986	20	269	174	442	GAAGCTCAGATTGAGGTCGC	60.104	20	GCAGCTCACATGGCAGATTA	59.979	20	131	174	304
tissues_transcript_8316	1	c*	(AAAG)7(AG)6*	38	34	71	GGGGGATGTACTAAGACGGA	58.861	20	TCCACCGAGAACACCCTATC	59.927	20	101	2	102	AGGGGGATGTACTAAGACGGA	59.835	21	TCCACCGAGAACACCCTATC	59.927	20	102	1	102	GAGGGGGATGTACTAAGACGG	59.835	21	TCCACCGAGAACACCCTATC	59.927	20	103	0	102
tissues_transcript_8358	1	p1	(A)10	10	1166	1175	TCCTATCCCATGCTCTTTGG	60.029	20	GGAGGCTGCTAAAATTTCCC	60.041	20	104	1140	1243	TCCTGTCTCCTATCCCATGC	60.034	20	GGAGGCTGCTAAAATTTCCC	60.041	20	111	1133	1243	TTTGAAAACCGTAGCCTTGG	60.103	20	TCTCCGGTTCCACTTCATTC	60.05	20	267	945	1211
tissues_transcript_8378	1	p1	(A)14	14	1255	1268	TTGAGCCTCCAAAACTAGCC	59.452	20	CCAGCTAGGAGAAGGTAACCG	60.261	21	125	1223	1347	TGAGCCTCCAAAACTAGCCT	59.077	20	CCAGCTAGGAGAAGGTAACCG	60.261	21	124	1224	1347	ATTGAGCCTCCAAAACTAGCC	59.739	21	CCAGCTAGGAGAAGGTAACCG	60.261	21	126	1222	1347
tissues_transcript_8406	1	p3	(GAT)5	15	791	805	GTCAAGGCAAGCAACTGTCA	60.032	20	TGTGGGTCAGCCACCTTAAT	60.375	20	273	621	893	GTCAAGGCAAGCAACTGTCA	60.032	20	GGGTCAGCCACCTTAATCAG	59.55	20	270	621	890	GTCAAGGCAAGCAACTGTCA	60.032	20	GTCGGATTTCCTGACTGTCC	59.511	20	243	621	863
tissues_transcript_8438	1	p3	(CGC)5	15	42	56	CGCATTATCGAACCGATTG	60.043	19	GACGAGTTCCGGTGGTCTTA	60.111	20	137	11	147	CGCATTATCGAACCGATTG	60.043	19	TCCGGTGGTCTTAGCTTCAG	60.388	20	130	11	140	CGCATTATCGAACCGATTG	60.043	19	AGATTTTATCCTCCGGCGAC	60.419	20	228	11	238
tissues_transcript_8460	1	p3	(CCG)5	15	182	196	AAATTTCCCAGAGCCATTCC	60.265	20	CCCTCTCCATCAGCTTGAAA	60.331	20	247	138	384	CAAATTTCCCAGAGCCATTC	59.505	20	CCCTCTCCATCAGCTTGAAA	60.331	20	248	137	384	AAATTTCCCAGAGCCATTCC	60.265	20	GTGCCTTATACCATCCAGGG	59.269	20	198	138	335
tissues_transcript_8536	1	p1	(A)12	12	1259	1270	CAACTAAATACTGCAGCAGCAAA	59.625	23	AAGTGTTTCAATCGTTGCTTG	57.947	21	208	1137	1344	CAACTAAATACTGCAGCAGCAAA	59.625	23	AAGTGTTTCAATCGTTGCTTGTT	60.089	23	208	1137	1344	CAACTAAATACTGCAGCAGCAAA	59.625	23	AGTGTTTCAATCGTTGCTTGTT	58.816	22	207	1137	1343
tissues_transcript_8564	1	p3	(AAG)5	15	1077	1091	GCTGAAACGCAAAGTGACAA	60.035	20	TGAGAGCAAAGCCATAAGCA	59.712	20	119	1049	1167	GAGGAAGCTGAAACGCAAAG	60.132	20	TGAGAGCAAAGCCATAAGCA	59.712	20	125	1043	1167	AGAGGAAGCTGAAACGCAAA	60.132	20	TGAGAGCAAAGCCATAAGCA	59.712	20	126	1042	1167
tissues_transcript_8576	1	p1	(A)10	10	1346	1355	CGAACTCGATAACCTTTCCG	59.702	20	AACACGTTATATAATCAGCAATCAA	57.044	25	205	1195	1399	GCGAAGAATCATGAGGAGGA	60.303	20	AACACGTTATATAATCAGCAATCAA	57.044	25	270	1130	1399	AACTCGATAACCTTTCCGCC	60.451	20	AACACGTTATATAATCAGCAATCAA	57.044	25	203	1197	1399
tissues_transcript_8621	1	p3	(AAG)5	15	804	818	AACCCAAGTGTCAGAAACGC	60.156	20	TGTCCCCTCCTTTGATCTTG	60.042	20	220	638	857	AACCCAAGTGTCAGAAACGC	60.156	20	TGTCCCCTCCTTTGATCTTG	60.042	20	250	608	857	AACCCAAGTGTCAGAAACGC	60.156	20	TGTCCCCTCCTTTGATCTTG	60.042	20	280	578	857
tissues_transcript_8633	1	p1	(T)12	12	1364	1375	GTAGACTGCCCTTGTTGGGA	60.111	20	ATGGTGCTTGGGATTACGAT	59.273	20	200	1203	1402	CCCTTGTTGGGAATCAAAAA	59.772	20	ATGGTGCTTGGGATTACGAT	59.273	20	192	1211	1402	GTAGACTGCCCTTGTTGGGA	60.111	20	TGGTGCTTGGGATTACGATA	58.991	20	199	1203	1401
tissues_transcript_8637	1	p3	(GAT)6	18	968	985	CGAGCTATGGGAGGTCTGAG	59.966	20	TTCCATGCAAACTCCAATCA	60.049	20	265	869	1133	CGAGCTATGGGAGGTCTGAG	59.966	20	CATGCAAACTCCAATCATGC	60.08	20	262	869	1130	CGAGCTATGGGAGGTCTGAG	59.966	20	CATGCATCTTCCATGCAAAC	60.08	20	273	869	1141
tissues_transcript_8667	1	p3	(AGA)5	15	75	89	GGGGAGTAGAGGAGGCATTC	60.037	20	GTGGAGTGAAGCAGGAGAGG	59.986	20	264	5	268	GGGGAGTAGAGGAGGCATTC	60.037	20	GGAGTGGAGTGAAGCAGGAG	59.986	20	267	5	271	GGAGTAGAGGAGGCATTCCC	60.037	20	GGAGTGGAGTGAAGCAGGAG	59.986	20	265	7	271
tissues_transcript_8667	2	p1	(T)10	10	1361	1370	TCGGAGGGTCTTGAATTTTG	60.044	20	TGGTCTCAACTATGGAATCATCC	60.201	23	127	1270	1396	TTACAAGCCTCCATCCAAGG	60.066	20	TGGTCTCAACTATGGAATCATCC	60.201	23	273	1124	1396	TTCAGTTTCATAGACGGGGG	59.926	20	TGGTCTCAACTATGGAATCATCC	60.201	23	183	1214	1396
tissues_transcript_8687	1	p1	(A)10	10	33	42	CAAGAGCAAATTCGAAACCC	59.685	20	GCCGTTGGAAGTCGTAGAAG	59.875	20	255	9	263	CCAAGAGCAAATTCGAAACC	59.685	20	GCCGTTGGAAGTCGTAGAAG	59.875	20	256	8	263	CAAGAGCAAATTCGAAACCC	59.685	20	GGTGGACTTCTTCGAGTTGC	59.851	20	173	9	181
tissues_transcript_8786	1	p3	(GTG)5	15	50	64	GAGATACGAACCGTGAAGCC	59.7	20	GGCGAATCTTCTTGATCAGC	59.923	20	227	3	229	GGAGATACGAACCGTGAAGC	59.7	20	GGCGAATCTTCTTGATCAGC	59.923	20	228	2	229	GCCAGATTCAAAGGAGGTTG	59.67	20	GGCGAATCTTCTTGATCAGC	59.923	20	210	20	229
tissues_transcript_8796	1	p3	(AGC)6	18	240	257	TTACTCACACGTCAATCGGC	59.722	20	TGTCATCCCTGGTGTCTTCA	60.088	20	247	112	358	TTACTCACACGTCAATCGGC	59.722	20	CAGGGCGTTTTCTGATGTTT	60.11	20	205	112	316	TTACTCACACGTCAATCGGC	59.722	20	GCTGTCATCCCTGGTGTCTT	60.12	20	249	112	360
tissues_transcript_8815	1	p3	(AGA)5	15	45	59	TTAGAGATCCGAGGGTGTGA	58.23	20	CATTCACCGCATCATACAGG	59.948	20	119	22	140	TTAGAGATCCGAGGGTGTGA	58.23	20	CCATTCACCGCATCATACAG	59.948	20	120	22	141	TTAGAGATCCGAGGGTGTGA	58.23	20	GGGTCGGTAGAAGGGAGTTC	59.935	20	228	22	249
tissues_transcript_8824	1	p1	(A)10	10	1102	1111	ATTGATTGGGCAGCTTTACG	60.096	20	ACTCTTACCCCCACCAAACC	60.088	20	226	1043	1268	ATTGGGCAGCTTTACGAGAA	59.845	20	ACTCTTACCCCCACCAAACC	60.088	20	222	1047	1268	ATTCGGAGAATCCCATGTTG	59.75	20	ACTCTTACCCCCACCAAACC	60.088	20	264	1005	1268
tissues_transcript_8861	1	p3	(CTC)5	15	1048	1062	TCACCACCACCTCCAGTGTA	59.997	20	TGATGGCCTTTGCTCCTTAT	59.668	20	216	956	1171	AATACAAGTCCCCACCACCA	60.088	20	TGATGGCCTTTGCTCCTTAT	59.668	20	170	1002	1171	GTCACCACCACCTCCGTACT	59.883	20	TGATGGCCTTTGCTCCTTAT	59.668	20	241	931	1171
tissues_transcript_8874	1	p3	(CTC)5	15	1083	1097	CTCCACCACCGTACCAAAGT	59.884	20	ATGGCCCTTGCTCCTTATTT	59.93	20	177	971	1147	ACTACCACTCCCCACCTCCT	59.848	20	ATGGCCCTTGCTCCTTATTT	59.93	20	260	888	1147	AGTCACCACCCCCTCCTTAC	60.23	20	ATGGCCCTTGCTCCTTATTT	59.93	20	154	994	1147
tissues_transcript_8875	1	p3	(CTC)5	15	1147	1161	TCACCACCACCTCCAGTGTA	59.997	20	GGCCCTTGCTCCTTATTCTT	59.688	20	152	1055	1206	CCCCACCTCCCTACTACCAT	60.067	20	GGCCCTTGCTCCTTATTCTT	59.688	20	247	960	1206	AATACAAGTCCCCACCACCA	60.088	20	GGCCCTTGCTCCTTATTCTT	59.688	20	106	1101	1206
tissues_transcript_8914	1	p2	(TC)8	16	22	37	--
tissues_transcript_8914	2	c	(TCT)5tgtgttaactgctcatttcactggagc(ATA)7	63	1287	1349	--
tissues_transcript_8922	1	p3	(CCG)5	15	283	297	CATCTCCGTCGTCTTGGTTT	60.111	20	CCTGAGCAGACTTAGGACCG	60.005	20	186	198	383	GTCATCTCCGTCGTCTTGGT	60.12	20	CCTGAGCAGACTTAGGACCG	60.005	20	188	196	383	CATCTCCGTCGTCTTGGTTT	60.111	20	TCGGTAGCCAAAAATCCATC	59.901	20	262	198	459
tissues_transcript_8923	1	p1	(T)10	10	1272	1281	--
tissues_transcript_8932	1	p3	(AAC)5	15	497	511	AGTCAACCTGCAAAACCTGG	60.149	20	CTTTGCACCTCCTCGTCAAT	60.255	20	216	357	572	CGTTGCCGAGAATAAACTCC	59.708	20	CTTTGCACCTCCTCGTCAAT	60.255	20	274	299	572	ACCCTCGCCGGACTAACTAC	60.517	20	TCTGGTTAGCAAACGCATTG	59.872	20	247	400	646
tissues_transcript_8951	1	p1	(A)17	17	47	63	GACGGATAAAAGAGATAAGACCGA	59.994	24	GGACACTGAGCGTAATGGGT	59.997	20	229	5	233	GACGGATAAAAGAGATAAGACCGA	59.994	24	CTCGCATTACGGATCTTGGT	60.096	20	145	5	149	GACGGATAAAAGAGATAAGACCGA	59.994	24	AGGACACTGAGCGTAATGGG	60.134	20	230	5	234
tissues_transcript_8975	1	p3	(CCG)5	15	142	156	GCTGGAAATGAACTCGAAGC	59.962	20	GCTAGGGAAATGAGCGTCAC	59.843	20	187	12	198	TGAACTCGAAGCCCTAGGAA	59.948	20	GCTAGGGAAATGAGCGTCAC	59.843	20	179	20	198	GCTGGAAATGAACTCGAAGC	59.962	20	GCCTCTGGAGCTAGGGAAAT	59.811	20	196	12	207
tissues_transcript_8998	1	p3	(AAC)6	18	922	939	AGTCAACCTGCAAAACCTGG	60.149	20	CTTTGCACCTCCTCGTCAAT	60.255	20	219	782	1000	CGTTGCCGAGAATAAACTCC	59.708	20	CTTTGCACCTCCTCGTCAAT	60.255	20	277	724	1000	ACCCTCGCCGGACTAACTAC	60.517	20	TCTGGTTAGCAAACGCATTG	59.872	20	250	825	1074
tissues_transcript_9006	1	p3	(GAT)6	18	979	996	GGAAGGTCTGAGGAAGAGGG	60.186	20	CCACGCAAACTCCAATCATA	59.542	20	215	930	1144	GGAAGGTCTGAGGAAGAGGG	60.186	20	ACACACACAAGAGCGCAAAA	60.494	20	280	930	1209	TACAGGAAGCCCAGCTATGG	60.227	20	CCACGCAAACTCCAATCATA	59.542	20	194	951	1144
tissues_transcript_9030	1	p3	(GGC)8	24	275	298	TGGGTTCTGATCGGTTTCTC	60.05	20	CCAACAATCTTTGCTTCCGT	60.11	20	234	195	428	GGGTTCTGATCGGTTTCTCA	60.05	20	CCAACAATCTTTGCTTCCGT	60.11	20	233	196	428	TGGGTTCTGATCGGTTTCTC	60.05	20	GCAAGTCCTGGTAGTCCTGC	59.874	20	168	195	362
tissues_transcript_9034	1	p3	(CTC)5	15	1096	1110	TCACCACCACCTCCAGTGTA	59.997	20	TGATGGCCTTTGCTCCTTAT	59.668	20	216	1004	1219	AATACAAGTCCCCACCACCA	60.088	20	TGATGGCCTTTGCTCCTTAT	59.668	20	170	1050	1219	GTCACCACCACCTCCGTACT	59.883	20	TGATGGCCTTTGCTCCTTAT	59.668	20	241	979	1219
tissues_transcript_9051	1	p1	(T)10	10	1350	1359	--
tissues_transcript_9057	1	p1	(T)20	20	172	191	TGAATTGGCGATCATTGAGA	60.159	20	TCCAGCCAAGGTAATAGGAA	57.309	20	152	112	263	TGAATTGGCGATCATTGAGA	60.159	20	GCAGTTACAAATAATCCAGCCA	59.146	22	166	112	277	TGAATTGGCGATCATTGAGA	60.159	20	TGCAGTTACAAATAATCCAGCC	59.146	22	167	112	278
tissues_transcript_9057	2	p1	(T)14	14	356	369	TTCCTATTACCTTGGCTGGA	57.309	20	CAGTTCGGTAGAACGTGGGT	60.028	20	273	244	516	TTCCTATTACCTTGGCTGGA	57.309	20	GGTAGAACGTGGGTCTCCAA	59.966	20	267	244	510	TTCCTATTACCTTGGCTGGA	57.309	20	TTCGGTAGAACGTGGGTCTC	60.111	20	270	244	513
tissues_transcript_9057	3	p1	(T)10	10	1350	1359	--
tissues_transcript_9100	1	p1	(T)11	11	1249	1259	CGGCCAAACAATTGAAGAAT	59.938	20	CCGACCATTTATGCAATTACC	59.202	21	175	1170	1344	CGGCCAAACAATTGAAGAAT	59.938	20	ACCGACCATTTATGCAATTACC	59.976	22	176	1170	1345	TCAATTGCTAGGGAGCAAGG	60.344	20	CCGACCATTTATGCAATTACC	59.202	21	257	1088	1344
tissues_transcript_9137	1	p3	(CTC)6	18	1069	1086	TCACCACCACCTCCAGTGTA	59.997	20	GGCCCTTGCTCCTTATTCTT	59.688	20	157	975	1131	CCCACCCTCCCTACTACCAT	60.067	20	GGCCCTTGCTCCTTATTCTT	59.688	20	253	879	1131	AATACAAGTCCCCACCACCA	60.088	20	GGCCCTTGCTCCTTATTCTT	59.688	20	111	1021	1131
tissues_transcript_9138	1	p1	(T)21	21	1214	1234	TTTAAAAAGGCTGTGTCGGC	60.244	20	GAATTTCCCAACCCATTGAA	59.599	20	176	1178	1353	TATGATGCAGGGAGTTGTGC	59.679	20	GAATTTCCCAACCCATTGAA	59.599	20	222	1132	1353	TTTAAAAAGGCTGTGTCGGC	60.244	20	AGAATTTCCCAACCCATTGA	59.22	20	177	1178	1354
tissues_transcript_9156	1	c	(CA)6ttgaatctcct(AGA)5	38	30	67	AGGGGAGAAAGAACCTGACA	58.715	20	ACATTGTGAGGAAGATCGGG	59.927	20	268	1	268	AGGGGAGAAAGAACCTGACA	58.715	20	CTGCAATACCAGAGGCCAAT	60.096	20	190	1	190	AGGGGAGAAAGAACCTGACA	58.715	20	TGTTGCTGCAATACCAGAGG	59.864	20	195	1	195
tissues_transcript_9170	1	p3	(CTC)5	15	1105	1119	TCACCACCACCTCCAGTGTA	59.997	20	GGCCCTTGCTCCTTATTCTT	59.688	20	152	1013	1164	TCACCACCACCTCCAGTGTA	59.997	20	GGCCCTTGCTCCTTATTCTT	59.688	20	257	908	1164	AATACAAGTCCCCACCACCA	60.088	20	GGCCCTTGCTCCTTATTCTT	59.688	20	106	1059	1164
tissues_transcript_9189	1	p3	(GCG)7	21	292	312	ATGTGCTGAAGTTTGGGGTC	59.973	20	GTAAACTACGAAGAGCGCCG	60.039	20	241	140	380	GTGCTGAAGTTTGGGGTCAT	59.973	20	GTAAACTACGAAGAGCGCCG	60.039	20	239	142	380	GATCGGGGCTTCAGTAATCA	60.036	20	GTAAACTACGAAGAGCGCCG	60.039	20	260	121	380
tissues_transcript_9231	1	p1	(G)11	11	1	11	--
tissues_transcript_9235	1	p3	(GCA)5	15	697	711	GCTGAGTTCCAACATGAGCA	59.992	20	CTGCATCATCCGCTCATAGA	59.931	20	201	616	816	GCTGAGTTCCAACATGAGCA	59.992	20	AGGATCCATCTGTGGTGGAG	59.92	20	132	616	747	AGGAAGGTCACATTCATGGC	59.934	20	AGGATCCATCTGTGGTGGAG	59.92	20	234	514	747
tissues_transcript_9238	1	p3	(CAG)8	24	927	950	GCTAACTCACCGAGGTCTGG	59.867	20	TGCATCATTTTCTGCCTCTG	59.948	20	128	878	1005	GCTAACTCACCGAGGTCTGG	59.867	20	ATTGCTGAGCTGCCAAGAGT	60.164	20	172	878	1049	GCTAACTCACCGAGGTCTGG	59.867	20	TTCTGCCTCTGCTGTTGTTG	60.175	20	119	878	996
tissues_transcript_9242	1	p1	(T)19	19	1159	1177	GTGAAGCAGGTGAGGAAAGC	59.997	20	CTCTTTTAGGCCTGGGGAAC	60.068	20	240	993	1232	AGCAGGTGAGGAAAGCAGAA	60.134	20	CTCTTTTAGGCCTGGGGAAC	60.068	20	236	997	1232	AAGCAGGTGAGGAAAGCAGA	60.134	20	CTCTTTTAGGCCTGGGGAAC	60.068	20	237	996	1232
tissues_transcript_9252	1	p5	(CTTTC)5	25	21	45	GAGGGGACTCCCACATCC	60.272	18	GACGTACTGGTGGTTTCGGT	59.891	20	134	0	133	GAGGGGACTCCCACATCC	60.272	18	TGGTTTCGGTTGGGTTTTAG	59.833	20	124	0	123	GAGGGGACTCCCACATCC	60.272	18	TCTGACGGTTCCTCTAACGG	60.246	20	251	0	250
tissues_transcript_9259	1	p1	(T)10	10	1036	1045	GACGGCGGATTTGATTTTTA	59.907	20	GGTCGATTCTCCGGAATTTA	58.974	20	178	1006	1183	GACGGCGGATTTGATTTTTA	59.907	20	TCGATTCTCCGGAATTTAACC	60.266	21	176	1006	1181	GACGGCGGATTTGATTTTTA	59.907	20	CAGTAGATGGTCGATTCTCCG	59.703	21	186	1006	1191
tissues_transcript_9278	1	p1	(T)21	21	1248	1268	GCCACCAGGAGCTAACTTTG	59.875	20	AGACTAGCATTGGCGAGCAT	60.007	20	219	1087	1305	CCATTGCCATCTGCTACTGA	59.823	20	AGACTAGCATTGGCGAGCAT	60.007	20	118	1188	1305	GTCCCATTGCCATCTGCTAC	60.492	20	AGACTAGCATTGGCGAGCAT	60.007	20	121	1185	1305
tissues_transcript_9305	1	p3	(GCT)6	18	576	593	TGGATCTGCTAACAGCAACG	60.011	20	CCCTATCCATGTGGAGGGTA	59.623	20	143	493	635	AGCACTTGAAGCATGTGGTG	59.905	20	CCCTATCCATGTGGAGGGTA	59.623	20	224	412	635	AACAGCAACGAAGAGGTGGT	59.769	20	ATGCTCTGGGTTACGTCTGC	60.285	20	275	503	777
tissues_transcript_9307	1	p3	(TTC)6	18	254	271	AGGACCCTTTTTGCCAAACT	59.976	20	ACAACTAGCTCCCTTTGCCA	59.875	20	229	94	322	CTCCAGTGCCAAAGAAGGAC	59.844	20	ACAACTAGCTCCCTTTGCCA	59.875	20	244	79	322	AGGACCCTTTTTGCCAAACT	59.976	20	CTAGCTCCCTTTGCCATTGA	60.344	20	225	94	318
tissues_transcript_9317	1	p3	(CTC)5	15	1013	1027	TCACCACCACCTCCAGTGTA	59.997	20	TCTGGGGCAACACCTTTATC	59.933	20	199	921	1119	AAGTACAAGTCACCGCCACC	60.035	20	TCTGGGGCAACACCTTTATC	59.933	20	232	888	1119	AATACAAGTCCCCACCACCA	60.088	20	TCTGGGGCAACACCTTTATC	59.933	20	153	967	1119
tissues_transcript_9324	1	p3	(CGC)8	24	819	842	TCACAGCACTCCCTCTGCTA	59.726	20	CCAAGAACTCCTGGCTGAAG	59.982	20	149	759	907	TCACAGCACTCCCTCTGCTA	59.726	20	CACCGCATTTCTAATGGCTT	60.096	20	250	759	1008	TCACAGCACTCCCTCTGCTA	59.726	20	CGATTTTGCTGATTCCCATT	59.901	20	278	759	1036
tissues_transcript_9353	1	p1	(A)10	10	480	489	AACCTGGGTTGCATCCAATA	60.192	20	AGAAGAGAAGAAGGGACGGC	59.957	20	278	256	533	GAGTAATGCAAAGCGGGATT	59.186	20	AGAAGAGAAGAAGGGACGGC	59.957	20	189	345	533	AGTAATGCAAAGCGGGATTC	59.186	20	AGAAGAGAAGAAGGGACGGC	59.957	20	188	346	533
tissues_transcript_9360	1	p3	(GAT)5	15	995	1009	ATACACCTTTTGGGGCAATG	59.685	20	ACCTCCCATTCAGAACATGC	59.934	20	130	911	1040	GCCCTGTGGGACATGATTAG	60.34	20	ACCTCCCATTCAGAACATGC	59.934	20	194	847	1040	ATACACCTTTTGGGGCAATG	59.685	20	TCCAACCTCCCATTCAGAAC	59.903	20	134	911	1044
tissues_transcript_9368	1	p3	(CAG)7	21	694	714	ACCACTGGGCTCTACCATTG	59.989	20	ATGGGCTCCATCAGTAGGTG	59.95	20	271	482	752	ACCACTGGGCTCTACCATTG	59.989	20	CATGGGCTCCATCAGTAGGT	59.95	20	272	482	753	CTCCCTCAGCATAGCAGGAC	59.973	20	ATGGGCTCCATCAGTAGGTG	59.95	20	217	536	752
tissues_transcript_9391	1	p3	(GCC)5	15	341	355	TTCATCTCCGGATTCTCCAC	60.011	20	TGAAAAGGTCGGAGTGGAAC	60.088	20	264	212	475	TTCATCTCCGGATTCTCCAC	60.011	20	GTTGTAAGAAAAGCTGGCGG	59.883	20	231	212	442	TTCATCTCCGGATTCTCCAC	60.011	20	GGTTGTAAGAAAAGCTGGCG	59.883	20	232	212	443
tissues_transcript_9398	1	p1	(T)11	11	1300	1310	--
tissues_transcript_9414	1	p3	(GAT)5	15	1014	1028	ATACACCTTTTGGGGCAATG	59.685	20	ACCTCCCATTCAGAACATGC	59.934	20	130	930	1059	GCCCTGTGGGACATGATTAG	60.34	20	ACCTCCCATTCAGAACATGC	59.934	20	194	866	1059	ATACACCTTTTGGGGCAATG	59.685	20	TCCAACCTCCCATTCAGAAC	59.903	20	134	930	1063
tissues_transcript_9433	1	p1	(T)13	13	1278	1290	--
tissues_transcript_9446	1	p1	(T)10	10	1238	1247	--
tissues_transcript_9458	1	p1	(T)14	14	1225	1238	CCATTGCCATCTGCTACTGA	59.823	20	AGACTAGCATTGGCGAGCAT	60.007	20	112	1165	1276	GTCCCATTGCCATCTGCTAC	60.492	20	AGACTAGCATTGGCGAGCAT	60.007	20	115	1162	1276	CCATTGCCATCTGCTACTGA	59.823	20	GACTAGCATTGGCGAGCATT	60.382	20	111	1165	1275
tissues_transcript_9463	1	p1	(T)10	10	1195	1204	--
tissues_transcript_9489	1	p3	(GGA)5	15	849	863	TGTGCGGACGTGCATATAGT	60.165	20	TATGCAGCCACAACTTCAGC	60.019	20	184	709	892	TTTGGAGCTGGAAATTACGC	60.209	20	TATGCAGCCACAACTTCAGC	60.019	20	206	687	892	AGCTGGAAATTACGCGATGT	59.736	20	TATGCAGCCACAACTTCAGC	60.019	20	201	692	892
tissues_transcript_9496	1	c	(G)16(TG)12	40	1	40	--
tissues_transcript_9497	1	p1	(T)11	11	72	82	GGGCCTTATCGCTGTGTGTA	61.052	20	TTCCAGCTCCGGTAAGAAAA	59.817	20	185	3	187	GGGCCTTATCGCTGTGTGTA	61.052	20	CGAGGTTGGTGCTTCTGATT	60.255	20	126	3	128	GGGCCTTATCGCTGTGTGTA	61.052	20	GTGTTCCAGCTCCGGTAAGA	60.255	20	188	3	190
tissues_transcript_9497	2	p3	(GAA)5	15	1266	1280	TCTGAACTTCTTGGGGATGTG	60.096	21	AAGAATTTCATTACACACATGGAA	57.629	24	188	1120	1307	TTTCTGAACTTCTTGGGGATG	59.157	21	AAGAATTTCATTACACACATGGAA	57.629	24	190	1118	1307	CTGAACTTCTTGGGGATGTG	58.13	20	AAGAATTTCATTACACACATGGAA	57.629	24	187	1121	1307
tissues_transcript_9500	1	p3	(CCA)5	15	57	71	TAACCCATTACCTCCCTCCC	60.011	20	CGAGCAAGACTGGATGTTGA	59.984	20	133	31	163	TAACCCATTACCTCCCTCCC	60.011	20	TCGAGCAAGACTGGATGTTG	59.984	20	134	31	164	TAACCCATTACCTCCCTCCC	60.011	20	CTTGAACAGGGGACCCAATA	59.784	20	111	31	141
tissues_transcript_9513	1	p3	(CAG)5	15	692	706	CCAGACTGGAGTTCGACACA	59.864	20	AGGCTGGGAATACTGTGGTG	59.989	20	227	554	780	GCAGGACCAGACTGGAGTTC	59.841	20	AGGCTGGGAATACTGTGGTG	59.989	20	233	548	780	TGTACAGCTGAGTTCCAGCG	60.199	20	AGGCTGGGAATACTGTGGTG	59.989	20	171	610	780
tissues_transcript_9521	1	p3	(CAG)5	15	373	387	TCCCAGGTAGCTCTGCTCAT	59.973	20	GCTCGATCTCCTGGTACTGG	59.827	20	246	196	441	ATCCCAGGTAGCTCTGCTCA	59.973	20	GCTCGATCTCCTGGTACTGG	59.827	20	247	195	441	TCCCAGGTAGCTCTGCTCAT	59.973	20	TACCTGCTCGATCTCCTGGT	59.827	20	251	196	446
tissues_transcript_9527	1	p1	(T)11	11	1242	1252	GATGTATCCAGGCACCTGCT	60.104	20	GCTTTCACCCCCTTTGTGT	59.958	19	127	1183	1309	GATGTATCCAGGCACCTGCT	60.104	20	TGTGGGGCAACTGGAATATAG	59.831	21	111	1183	1293	GTGACCACTGCCCAGTATCC	60.395	20	GCTTTCACCCCCTTTGTGT	59.958	19	239	1071	1309
tissues_transcript_9534	1	p2	(CT)8	16	1065	1080	GTATGACAATGAATGGGGGC	60.021	20	ATCTACAAAACACGGCCGAA	60.502	20	167	981	1147	GAATGGGGGCTACTCACAGA	60.073	20	ATCTACAAAACACGGCCGAA	60.502	20	157	991	1147	TTGACAATGGTGATGGGAGA	59.893	20	ATCTACAAAACACGGCCGAA	60.502	20	212	936	1147
tissues_transcript_9543	1	p3	(GGT)9	27	450	476	CAGCGCTTGTGATACAGCAT	60.042	20	AAGCTCTGCCAAGAACCAGA	60.134	20	240	324	563	GGAATTGTCAGGCTGTGGAT	59.934	20	AAGCTCTGCCAAGAACCAGA	60.134	20	264	300	563	TTGGTCGGTGAGTGCTAGTG	59.897	20	AAGCTCTGCCAAGAACCAGA	60.134	20	194	370	563
tissues_transcript_9544	1	p3	(GCG)5	15	505	519	GCCAGGTGAAGGAGAGAGTG	59.986	20	GAGAACCCTTGCTGGAATCA	60.195	20	198	376	573	GCCAGGTGAAGGAGAGAGTG	59.986	20	CTTGCTGGAATCATCGTCCT	60.218	20	191	376	566	TTTCTGGCTAAGGAGTCGGA	59.948	20	GAGAACCCTTGCTGGAATCA	60.195	20	265	309	573
tissues_transcript_9596	1	p1	(G)10	10	1	10	--
tissues_transcript_9614	1	p1	(T)10	10	1147	1156	GCCCACTGTTGCTATCCAGT	60.142	20	TGCATTCGGAGCATAAAATG	59.662	20	215	981	1195	AGCCCACTGTTGCTATCCAG	60.277	20	TGCATTCGGAGCATAAAATG	59.662	20	216	980	1195	GAAGCCCACTGTTGCTATCC	59.7	20	TGCATTCGGAGCATAAAATG	59.662	20	218	978	1195
tissues_transcript_9616	1	p3	(CTC)5	15	1049	1063	TCACCACCACCTCCAGTGTA	59.997	20	GGCCCTTGCTCCTTATTCTT	59.688	20	152	957	1108	TCACCACCACCTCCAGTGTA	59.997	20	GGCCCTTGCTCCTTATTCTT	59.688	20	200	909	1108	AATACAAGTCCCCACCACCA	60.088	20	GGCCCTTGCTCCTTATTCTT	59.688	20	106	1003	1108
tissues_transcript_9640	1	p3	(CAC)6	18	379	396	TTTCTGGGTTCTTCGGATTG	60.044	20	AGGGGAAGGAGATGAAGAGC	59.778	20	270	184	453	TTTCTGGGTTCTTCGGATTG	60.044	20	TCAGGGGAAGGAGATGAAGA	59.731	20	272	184	455	GAGAAGAGTGACAGAGGCCG	60.135	20	AGGGGAAGGAGATGAAGAGC	59.778	20	210	244	453
tissues_transcript_9640	2	p3	(ATC)5	15	702	716	GTACACGACGAGGGGATCAG	60.533	20	CGGGCTTACCAGAAGAATTG	59.702	20	274	618	891	CTCACCAGAAATTCCGAAGC	59.813	20	GGCCACACCAGATTATTTCC	59.249	20	221	541	761	GGAGAAGGAGGAGAGGTCGT	59.807	20	GGCCACACCAGATTATTTCC	59.249	20	162	600	761
tissues_transcript_9656	1	p1	(T)13	13	1189	1201	--
tissues_transcript_9670	1	p1	(T)16	16	1199	1214	AACACCATGGCAATCACAGA	59.967	20	TTCCAGACGAATTTCTTAACCA	58.74	22	222	1035	1256	CCATGGCAATCACAGAGATG	60.072	20	TTCCAGACGAATTTCTTAACCA	58.74	22	218	1039	1256	AACACCATGGCAATCACAGA	59.967	20	CTTCCAGACGAATTTCTTAACCA	59.654	23	223	1035	1257
tissues_transcript_9682	1	p3	(GGT)5	15	22	36	GAGGGCTGAAGACTGGAGG	59.929	19	AAATCCCCCAATTGTTTTCC	59.867	20	216	0	215	GAGGGCTGAAGACTGGAGG	59.929	19	TCCCTGAAAAAGGAGCAAAA	59.795	20	199	0	198	GAGGGCTGAAGACTGGAGG	59.929	19	TTCCCTGAAAAAGGAGCAAA	59.795	20	200	0	199
tissues_transcript_9716	1	p3	(GAT)5	15	1215	1229	--
tissues_transcript_9725	1	p2	(AC)8	16	29	44	GGGGGAAAACAAACTGAAAA	58.901	20	ATCCCCTGCGTAAAGAGGTT	59.962	20	265	1	265	GGGGGAAAACAAACTGAAAAG	59.837	21	ATCCCCTGCGTAAAGAGGTT	59.962	20	265	1	265	GGGGGAAAACAAACTGAAAA	58.901	20	TTCCGTCCATCTAATCCTGG	59.887	20	203	1	203
tissues_transcript_9730	1	c	(G)11tggctcgaccggaa(GGT)5	40	1	40	--
tissues_transcript_9766	1	p3	(GCT)5	15	456	470	GAAGCCTTCGTGTTCCTCAC	59.851	20	AGGGCAACTCTTTTCTGCAA	59.993	20	265	385	649	GAAGCCTTCGTGTTCCTCAC	59.851	20	GGGCAACTCTTTTCTGCAAC	59.859	20	264	385	648	GCCTTCGTGTTCCTCACAGT	60.307	20	AGGGCAACTCTTTTCTGCAA	59.993	20	262	388	649
tissues_transcript_9772	1	p1	(A)11	11	20	30	--
tissues_transcript_9780	1	p1	(G)11	11	1	11	--
tissues_transcript_9780	2	p3	(CGG)10	30	311	340	CGCCTTCAATTCACTTCACA	59.84	20	TGAGAACCTTGAACGGGAAC	60.088	20	205	254	458	CCACCTCCTCCTCTTCTTCC	60.186	20	TGAGAACCTTGAACGGGAAC	60.088	20	276	183	458	CGCCTTCAATTCACTTCACA	59.84	20	GCTCCTCCATGAGAACCTTG	59.803	20	214	254	467
tissues_transcript_9791	1	p2	(TG)6	12	598	609	GCAACACCCTGAGAAGAAGG	59.844	20	CGCCATGCTCATCTACACAT	59.704	20	205	446	650	GGCAACACCCTGAGAAGAAG	59.844	20	CGCCATGCTCATCTACACAT	59.704	20	206	445	650	ACTGGATGTGGAGTGGAAGG	59.962	20	AACACACACAGAAGCAGGCA	60.51	20	276	420	695
tissues_transcript_9792	1	p3	(CTC)5	15	1050	1064	TCACCACCACCTCCAGTGTA	59.997	20	GGCCCTTGCTCCTTATTCTT	59.688	20	152	958	1109	CCCCACCTCCCTACTACCAT	60.067	20	GGCCCTTGCTCCTTATTCTT	59.688	20	247	863	1109	AATACAAGTCCCCACCACCA	60.088	20	GGCCCTTGCTCCTTATTCTT	59.688	20	106	1004	1109
tissues_transcript_9794	1	p1	(C)13	13	134	146	AGAACCTTGCTGCCATGAGT	59.874	20	AGTTGATCCGGTGAGTTTGG	59.966	20	178	23	200	AACCTTGCTGCCATGAGTCT	59.874	20	AGTTGATCCGGTGAGTTTGG	59.966	20	176	25	200	GCTCTGGAACCAGAACCTTG	59.844	20	AGTTGATCCGGTGAGTTTGG	59.966	20	189	12	200
tissues_transcript_9841	1	p2	(TC)7	14	95	108	CGGACAAACATACTCAGCCA	59.716	20	AGTAGCTCGGGATTTGGAGG	60.59	20	195	45	239	CACAGCAAAAAGCAGAGCAC	59.788	20	TAGCTCGGGATTTGGAGGAT	60.92	20	230	8	237	AGCAAAAAGCAGAGCACCTC	59.763	20	TAGCTCGGGATTTGGAGGAT	60.92	20	227	11	237
tissues_transcript_9846	1	p3	(CCT)5	15	44	58	GGAGAAAACAACCACCACCA	60.791	20	CGTGGAAGAGGTTTCTGAGC	59.989	20	248	4	251	GGAGAAAACAACCACCACCA	60.791	20	AGGGAAGCATCACACGACTC	60.269	20	279	4	282	GGAGAAAACAACCACCACCA	60.791	20	TTTCTGAGCCAGGAGAAAGC	59.694	20	237	4	240
tissues_transcript_9855	1	p6	(TCCTGC)5	30	680	709	GTTCAAGGCAGCTGGAAAAC	59.859	20	GGTTCAATTGGTATGGTGCC	60.059	20	261	566	826	GTTCAAGGCAGCTGGAAAAC	59.859	20	GTTCAATTGGTATGGTGCCC	60.059	20	260	566	825	GTTCAAGGCAGCTGGAAAAC	59.859	20	TTGGTATGGTGCCCTAGCTC	60.096	20	254	566	819
tissues_transcript_9867	1	p1	(A)10	10	50	59	GGAGGGGAATTTGGAAGAAT	59.219	20	TTCCGATGAGGTTGCTTACC	60.074	20	127	1	127	GGAGGGGAATTTGGAAGAAT	59.219	20	CATGAAATCGTCGGAAGGAT	59.894	20	226	1	226	GGAGGGGAATTTGGAAGAAT	59.219	20	GAGGAAGGCTCATGAAATCG	59.773	20	236	1	236
tissues_transcript_9880	1	p3	(CAG)5	15	286	300	AATGGATCAGCAAGGAAACG	60.074	20	ATCATCCTCACGTCCTCGTC	60.08	20	273	164	436	CAGCAAGGAAACGGACAAAT	60.11	20	ATCATCCTCACGTCCTCGTC	60.08	20	266	171	436	GATTGAGCTTCGCCGTAAAG	59.982	20	TACCTGCTCGATCTCCTGGT	59.827	20	253	107	359
tissues_transcript_9914	1	p2	(TC)6	12	42	53	GGGGGAGGGAGGAAGTTT	60.248	18	AGTCCATTCTCCCCGTTTCT	59.935	20	243	2	244	GGGGGAGGGAGGAAGTTT	60.248	18	AGAGTCCATTCTCCCCGTTT	59.935	20	245	2	246	GGGGGAGGGAGGAAGTTT	60.248	18	GTCCATTCTCCCCGTTTCTT	60.306	20	242	2	243
tissues_transcript_9944	1	p1	(G)10	10	1	10	--
tissues_transcript_9954	1	p1	(T)12	12	1217	1228	AGATGATACCCGTGCTTTGG	59.955	20	TTGAGAATGCATTACAACCG	57.227	20	147	1105	1251	TAAGGCTAAGGATGCATGGG	60.053	20	TTGAGAATGCATTACAACCG	57.227	20	271	981	1251	CGTGCTTTGGGAGTTGTTTT	60.147	20	TTGAGAATGCATTACAACCG	57.227	20	137	1115	1251
tissues_transcript_9983	1	p3	(GCC)5	15	197	211	ACATCTCCGACCACCACACT	60.444	20	TCCTGCTTCTTCTCCAGGAA	60.065	20	268	156	423	ACATCTCCGACCACCACACT	60.444	20	CGGGATCATAGAGAAGCTCG	59.933	20	225	156	380	ACATCTCCGACCACCACACT	60.444	20	CATCCGAAAACCCTAGGTGA	59.926	20	157	156	312
tissues_transcript_10006	1	p3	(CTC)5	15	952	966	TCACCACCACCTCCAGTGTA	59.997	20	TGATGGCCTTTGCTCCTTAT	59.668	20	216	860	1075	AATACAAGTCCCCACCACCA	60.088	20	TGATGGCCTTTGCTCCTTAT	59.668	20	170	906	1075	GTCACCACCACCTCCGTACT	59.883	20	TGATGGCCTTTGCTCCTTAT	59.668	20	241	835	1075
tissues_transcript_10018	1	p1	(A)10	10	1207	1216	CTTCCTGCACAAGTTGGGTT	60.149	20	AAAAGAAAATTACAATCTACCATTTTG	57.586	27	171	1076	1246	GGGTTTTTACCGACAGGCTT	60.352	20	AAAAGAAAATTACAATCTACCATTTTG	57.586	27	144	1103	1246	CTGCACAAGTTGGGTTGTGT	59.641	20	AAAAGAAAATTACAATCTACCATTTTG	57.586	27	167	1080	1246
tissues_transcript_10039	1	p1	(G)10	10	1	10	--
tissues_transcript_10064	1	p2	(AT)8	16	1208	1223	--
tissues_transcript_10078	1	p2	(TC)6	12	35	46	GGGGGAGTCTACTCTATCAAAAA	57.865	23	GAACATCAGCGTGCTTCAAA	59.995	20	199	2	200	GGGGGAGTCTACTCTATCAAAAA	57.865	23	AGTTTATCAGGGGTGGGGAC	60.052	20	221	2	222	GGGGGAGTCTACTCTATCAAAAA	57.865	23	ATCGACTGGGTTAATGCTCG	60.096	20	267	2	268
tissues_transcript_10084	1	p1	(T)11	11	74	84	CCCTCAAATCGAGTCCAGAT	59.09	20	CGGACTCTGATCCTGTTTCC	59.655	20	159	50	208	CTGGTCTGATCCCTCCTTTC	58.664	20	CCCTCGAATCCAAGAATGAA	60.006	20	102	29	130	CCCTCAAATCGAGTCCAGAT	59.09	20	GCCTCTGAAATGTGGAAACC	59.532	20	220	50	269
tissues_transcript_10091	1	p3	(GCA)7	21	381	401	AGATGCAGATGAATACCGCC	60.066	20	TGAAGCGATGAAGCATTGTC	59.955	20	253	202	454	GACCAATGGGACAAATGAGG	60.173	20	TGGGGAACCAACCTGAGTAG	59.959	20	206	283	488	GACCAATGGGACAAATGAGG	60.173	20	TGAAGCGATGAAGCATTGTC	59.955	20	172	283	454
tissues_transcript_10092	1	p1	(T)11	11	1233	1243	--
tissues_transcript_10123	1	p3	(TGA)6	18	989	1006	CCGACAGAGAAGCCTACTGG	60.005	20	GAAAGTCACCACCTTCATCCA	59.958	21	114	940	1053	CGACAGAGAAGCCTACTGGG	60.005	20	GAAAGTCACCACCTTCATCCA	59.958	21	113	941	1053	GCACCGACAGAGAAGCCTAC	60.02	20	GAAAGTCACCACCTTCATCCA	59.958	21	117	937	1053
tissues_transcript_10124	1	p1	(G)10	10	1	10	--
tissues_transcript_10139	1	p3	(GCA)5	15	699	713	ACTCAACGTCGCTGTCTCCT	60.057	20	CCAGGAGGAACTACGACCAC	59.574	20	261	548	808	ACTCAACGTCGCTGTCTCCT	60.057	20	CAGGAGGAACTACGACCACC	59.574	20	260	548	807	ACTCAACGTCGCTGTCTCCT	60.057	20	ACTCGCTGATAACTCGGTGC	60.428	20	216	548	763
tissues_transcript_10145	1	p1	(G)10	10	1	10	--
tissues_transcript_10145	2	p3	(TGA)7	21	1074	1094	CCGACAGAGAAGCCTACTGG	60.005	20	GAAAGTCACCACCTTCATCCA	59.958	21	115	1026	1140	CGACAGAGAAGCCTACTGGG	60.005	20	GAAAGTCACCACCTTCATCCA	59.958	21	114	1027	1140	GCACCGACAGAGAAGCCTAC	60.02	20	GAAAGTCACCACCTTCATCCA	59.958	21	118	1023	1140
tissues_transcript_10146	1	p3	(TGC)5	15	347	361	GAGGAGATGATGGGGACTGA	60.008	20	GCTGCAGCTTCGGACTACTT	59.786	20	253	179	431	GAGGAGATGATGGGGACTGA	60.008	20	TGCAGCTTCGGACTACTTGA	59.74	20	251	179	429	CAGAGAGAGCGGAGGAGATG	60.238	20	GCTGCAGCTTCGGACTACTT	59.786	20	264	168	431
tissues_transcript_10147	1	p3	(CTC)5	15	1008	1022	TCACCACCACCTCCAGTGTA	59.997	20	GGCCCTTGCTCCTTATTCTT	59.688	20	154	915	1068	TCACCACCACCTCCAGTGTA	59.997	20	ATGGCCCTTGCTCCTTATTC	60.419	20	156	915	1070	TCACCACCACCTCCAGTGTA	59.997	20	GATGGCCCTTGCTCCTTATT	60.419	20	157	915	1071
tissues_transcript_10157	1	p3	(GGT)6	18	550	567	AAACCCCTTCCAATGAATCC	59.996	20	TGGAAACCTTAACAAACGCC	59.975	20	207	385	591	CATGATGGCTCAGAAGAGCA	60.096	20	TGGAAACCTTAACAAACGCC	59.975	20	110	482	591	CAAGATGAAAACCCCTTCCA	59.903	20	TGGAAACCTTAACAAACGCC	59.975	20	215	377	591
tissues_transcript_10173	1	p3	(CAG)5	15	927	941	ACGCCTTCAGAAACGAGAAA	59.993	20	CCACCATCTTCAATTCACCC	60.173	20	210	771	980	AACGCCTTCAGAAACGAGAA	59.993	20	CCACCATCTTCAATTCACCC	60.173	20	211	770	980	CGAGAAAATCCCTCTTGCAG	59.948	20	CCACCATCTTCAATTCACCC	60.173	20	197	784	980
tissues_transcript_10182	1	p3	(AGC)5	15	415	429	CCCGTGATCCTCACTCTGAT	60.072	20	CTGGTTTGGTGGTCGATTCT	59.966	20	258	202	459	TGACTATAGCCATAGCCGCC	60.217	20	AGGGAAGCTAATGCGTGAGA	59.978	20	265	299	563	TGACTATAGCCATAGCCGCC	60.217	20	CTGGTTTGGTGGTCGATTCT	59.966	20	161	299	459
tissues_transcript_10182	2	p2	(GA)6	12	1006	1017	CAAACTGCGCGATTCAGATA	59.976	20	GCCAAGGTACAACTGCCAAT	60	20	154	959	1112	GCTGGTTTCATGGGGATAGA	59.894	20	GCCAAGGTACAACTGCCAAT	60	20	132	981	1112	CAAACTGCGCGATTCAGATA	59.976	20	ACCAGCCAAGGTACAACTGC	60.179	20	158	959	1116
tissues_transcript_10198	1	p3	(CGC)8	24	831	854	TCACAGCACTCCCTCTGCTA	59.726	20	CCAAGAACTCCTGGCTGAAG	59.982	20	152	768	919	TCACAGCACTCCCTCTGCTA	59.726	20	ATTTTGCTGATTCCCATTCG	59.901	20	279	768	1046	ATCCAGTTCAATCAGCAGCC	60.226	20	CCTGCAAGACTCCCAAGAAC	59.844	20	278	654	931
tissues_transcript_10220	1	p6	(GAAGGA)5	30	1	30	--
tissues_transcript_10242	1	p3	(GCG)5	15	566	580	TTAGGCGTGGAGTTTCTGCT	60.015	20	CAAGCCTATCCTTTCCACCA	60.066	20	225	390	614	TTAGGCGTGGAGTTTCTGCT	60.015	20	CATCCCCAAGCCTATCCTTT	60.278	20	231	390	620	ATGTACTGGTCGGAGAGCGT	59.751	20	AAGCTCATCCCCAAGCCTAT	60.06	20	116	510	625
tissues_transcript_10270	1	p3	(ATC)7	21	564	584	TCCTCGGAACATGATGAATG	59.451	20	TGTTCCCCTGAAGGAAGATG	60.042	20	176	478	653	TCCTCGGAACATGATGAATG	59.451	20	GTATGAGTCCCGCTTCCAAA	60.074	20	153	478	630	TCCTCGGAACATGATGAATG	59.451	20	TTTTGAGTTTTCTGTCCCCG	60.081	20	242	478	719
tissues_transcript_10285	1	p3	(GGC)7	21	645	665	TTCGTTGACATTGGAGACCA	60.088	20	TCTCCTCCACCATTTTCCTG	60.042	20	151	611	761	CGGGGATGTACCTTGCTAGA	60.088	20	TCTCCTCCACCATTTTCCTG	60.042	20	195	567	761	GCGGTCTTTATGAACGCAAT	60.103	20	TCTCCTCCACCATTTTCCTG	60.042	20	228	534	761
tissues_transcript_10322	1	p3	(CAC)5	15	664	678	GCAGAGAATGGAGGATGGAG	59.761	20	TGGATAAACAGGCAGCAATG	59.688	20	279	426	704	AGCAGAGAATGGAGGATGGA	59.761	20	TGGATAAACAGGCAGCAATG	59.688	20	280	425	704	CAGAGAATGGAGGATGGAGC	59.761	20	TGGATAAACAGGCAGCAATG	59.688	20	278	427	704
tissues_transcript_10325	1	p6	(GGAACT)5	30	7	36	--
tissues_transcript_10325	2	p3	(GCT)5	15	953	967	ATTCAAGGTATCGGTGCTGG	59.955	20	GTGTATTCAGGCCTTTTCGC	59.713	20	194	805	998	GTATCGGTGCTGGCTTCATT	60.103	20	GTGTATTCAGGCCTTTTCGC	59.713	20	187	812	998	ATTCAAGGTATCGGTGCTGG	59.955	20	CGCTCACCAGAACTAGGGAA	60.388	20	236	805	1040
tissues_transcript_10345	1	p3	(CTC)5	15	952	966	TCACCACCACCTCCAGTGTA	59.997	20	GGCCCTTGCTCCTTATTCTT	59.688	20	152	860	1011	CCCCACCTCCCTACTACCAT	60.067	20	GGCCCTTGCTCCTTATTCTT	59.688	20	247	765	1011	AATACAAGTCCCCACCACCA	60.088	20	GGCCCTTGCTCCTTATTCTT	59.688	20	106	906	1011
tissues_transcript_10366	1	p6	(GGAAAA)5	30	70	99	GTGGTCGGCAGAAAAGAAGA	60.375	20	TACCGTACGCGATTAGGACC	59.982	20	147	23	169	GTGGTCGGCAGAAAAGAAGA	60.375	20	TAAGCCAAGGTTGAGGATGG	60.066	20	109	23	131	GTGGTCGGCAGAAAAGAAGA	60.375	20	GCGATTAGGACCGATGAGAA	60.177	20	139	23	161
tissues_transcript_10378	1	p1	(G)10	10	2	11	--
tissues_transcript_10380	1	p3	(TGC)5	15	178	192	AATACCCTGCTGCTGCTGTT	59.904	20	AGCATGTATTCTGGCGGAAC	60.103	20	226	112	337	CCGAAGTCAATTAAGCAGCC	59.845	20	AGCATGTATTCTGGCGGAAC	60.103	20	278	60	337	AAGTCAATTAAGCAGCCGGA	59.845	20	AGCATGTATTCTGGCGGAAC	60.103	20	275	63	337
tissues_transcript_10394	1	p3	(GAT)5	15	831	845	CGAGAGAAAAGATCAACGGG	59.807	20	CCTGAGATCTGCCGTCTTTC	59.95	20	226	746	971	CGAGAGAAAAGATCAACGGG	59.807	20	TCTTCCGGTACCATTTCAGC	60.074	20	203	746	948	GAGAAAAGATCAACGGGTGC	59.676	20	CCTGAGATCTGCCGTCTTTC	59.95	20	223	749	971
tissues_transcript_10394	2	p1	(A)10	10	980	989	GAAAGACGGCAGATCTCAGG	59.95	20	TTCCACCAGCCTTCCTCTTA	59.807	20	110	952	1061	GAAAGACGGCAGATCTCAGG	59.95	20	TTGCCTCTTCATCCACTTCC	60.195	20	126	952	1077	GCTGAAATGGTACCGGAAGA	60.074	20	TTCCACCAGCCTTCCTCTTA	59.807	20	133	929	1061
tissues_transcript_10420	1	p1	(T)11	11	177	187	GATCCCTCCGGAAGTCTCTC	60.157	20	TCGAAACGATCAACGATCAA	60.197	20	192	30	221	GATCCCTCCGGAAGTCTCTC	60.157	20	TTCGAAACGATCAACGATCA	60.197	20	193	30	222	GATCCCTCCGGAAGTCTCTC	60.157	20	AATTCCGATTCACCGACAAC	59.797	20	272	30	301
tissues_transcript_10420	2	p1	(T)10	10	374	383	TGTCGGTGAATCGGAATTTT	60.309	20	ATCCAAAACGATCGCTCAAC	60.081	20	160	284	443	TTGTCGGTGAATCGGAATTT	60.309	20	ATCCAAAACGATCGCTCAAC	60.081	20	161	283	443	TGTCGGTGAATCGGAATTTT	60.309	20	TCCCCGGTACGATTCAATTA	60.146	20	221	284	504
tissues_transcript_10430	1	p3	(CCT)5	15	36	50	ACCACCACCATGGCTTCTT	60.379	19	CGTGGAAGAGGTTTCTGAGC	59.989	20	238	6	243	ACCACCACCATGGCTTCTT	60.379	19	TGTTCTTGTGGCGCTTGTAG	60.05	20	205	6	210	ACCACCATGGCTTCTTCCTC	61.429	20	CGTGGAAGAGGTTTCTGAGC	59.989	20	235	9	243
tissues_transcript_10504	1	p2	(CT)10	20	116	135	AGAAAAGGCAAAGCGTGTGT	59.92	20	ATCCATGGCTAGTTTGTCGG	59.955	20	250	22	271	AGAAAAGGCAAAGCGTGTGT	59.92	20	CCATGGCTAGTTTGTCGGAT	59.955	20	248	22	269	TTCGGTGGATTTTCCATTTC	59.739	20	ATCCATGGCTAGTTTGTCGG	59.955	20	191	81	271
tissues_transcript_10511	1	p3	(CTC)5	15	1087	1101	TCACCACCACCTCCAGTGTA	59.997	20	GGCCCTTGCTCCTTATTCTT	59.688	20	152	995	1146	CCCCACCTCCCTACTACCAT	60.067	20	GGCCCTTGCTCCTTATTCTT	59.688	20	247	900	1146	AATACAAGTCCCCACCACCA	60.088	20	GGCCCTTGCTCCTTATTCTT	59.688	20	106	1041	1146
tissues_transcript_10556	1	p3	(CGC)6	18	811	828	CTCTACAACCGCCTCCAGTC	59.867	20	GGCTGCTGGTTGAAAATCAT	60.081	20	179	754	932	CTCTACAACCGCCTCCAGTC	59.867	20	ATGGCTGCTGGTTGAAAATC	60.081	20	181	754	934	GAGCGACAACAACCAGATCA	59.837	20	GGCTGCTGGTTGAAAATCAT	60.081	20	279	654	932
tissues_transcript_10566	1	p3	(CAG)5	15	512	526	AAGATTGTGGGGACAACAGG	59.82	20	CTGTGGGGAATACCCTTCCT	60.183	20	233	404	636	AAGATTGTGGGGACAACAGG	59.82	20	TACCCTTCCTTCTCTTGGCA	59.807	20	223	404	626	TTGTGGGGACAACAGGAAAT	60.21	20	CTGTGGGGAATACCCTTCCT	60.183	20	229	408	636
tissues_transcript_10587	1	p1	(G)11	11	1	11	--
tissues_transcript_10605	1	p2	(AG)6	12	11	22	--
tissues_transcript_10605	2	p3	(CCA)6	18	140	157	CAGACCCCGTTACTTGGAAA	59.964	20	GGAGAAGTGTGGATTTGGGA	59.903	20	154	73	226	CAGACCCCGTTACTTGGAAA	59.964	20	AAGTGTGGATTTGGGAATGG	59.647	20	150	73	222	CCAACGTTTCCCATTTCTTG	60.336	20	GGAGAAGTGTGGATTTGGGA	59.903	20	130	97	226
tissues_transcript_10611	1	p6	(CATGGT)6	36	233	268	ATGATTTGGCTTCTTGCTGG	60.214	20	TCACCATGATCTCTCTCCCC	60.008	20	272	70	341	TCTTGCTGGGATCCTTGTTT	59.67	20	TCACCATGATCTCTCTCCCC	60.008	20	261	81	341	TTCTTGCTGGGATCCTTGTT	59.67	20	TCACCATGATCTCTCTCCCC	60.008	20	262	80	341
tissues_transcript_10635	1	p2	(GA)6	12	1057	1068	GTGCCGGACAACCTAGAGAA	60.255	20	TGGCACACAAATTAAAGTTCG	58.736	21	257	917	1173	CCCTCCTTGACCTGTTTCTG	59.691	20	TGGCACACAAATTAAAGTTCG	58.736	21	233	941	1173	TGCCGGACAACCTAGAGAAG	60.388	20	TGGCACACAAATTAAAGTTCG	58.736	21	256	918	1173
tissues_transcript_10658	1	p1	(T)10	10	1047	1056	GGCGGCTTTGATTTTTAGTG	59.72	20	GGTCGATTCTCCGGAATTTA	58.974	20	175	1020	1194	GGCGGCTTTGATTTTTAGTG	59.72	20	TCGATTCTCCGGAATTTAACC	60.266	21	173	1020	1192	GGCGGCTTTGATTTTTAGTG	59.72	20	CAGTAGATGGTCGATTCTCCG	59.703	21	183	1020	1202
tissues_transcript_10661	1	p3	(ACC)6	18	785	802	GCAAGAAAGCTTCGTGATCC	59.962	20	TTCTGCAGGTGCTCAATCTG	60.136	20	243	592	834	TTTCAAGCAGAGCCGATCTT	60.096	20	ATTCGTGGTATCGCAGCTCT	59.866	20	208	709	916	TTTCAAGCAGAGCCGATCTT	60.096	20	TTCTGCAGGTGCTCAATCTG	60.136	20	126	709	834
tissues_transcript_10664	1	p3	(CAG)5	15	760	774	AAGATTGTGGGGACAACAGG	59.82	20	CTGTGGGGAATACCCTTCCT	60.183	20	239	646	884	AAGATTGTGGGGACAACAGG	59.82	20	TACCCTTCCTTCTCTTGGCA	59.807	20	229	646	874	TTGTGGGGACAACAGGAAAT	60.21	20	CTGTGGGGAATACCCTTCCT	60.183	20	235	650	884
tissues_transcript_10670	1	p3	(CGG)6	18	258	275	AACCACCACCTCCTCCTCTT	59.968	20	TGAGAACCTTGAACGGGAAC	60.088	20	269	125	393	AACCACCACCTCCTCCTCTT	59.968	20	GCTCCTCCATGAGAACCTTG	59.803	20	278	125	402	CCACCTCCTCCTCTTCTTCC	60.186	20	TGAGAACCTTGAACGGGAAC	60.088	20	264	130	393
tissues_transcript_10758	1	p3	(GAA)6	18	616	633	TCGAGCAGCTCTCAATCTCA	59.967	20	AGGTTGTTGATTGCCAGGAG	60.111	20	127	562	688	TCGAGCAGCTCTCAATCTCA	59.967	20	ACGGTATTGTCTCCGACGAG	60.134	20	194	562	755	TCGAGCAGCTCTCAATCTCA	59.967	20	GCAAACCACATTGCTCTTCA	59.847	20	270	562	831
tissues_transcript_10764	1	p3	(GCC)6	18	182	199	ACAGTACAGTATTCCCGCCG	60.015	20	GATGAGCTTGGCAATGGAGT	60.226	20	270	25	294	ACAGTACAGTATTCCCGCCG	60.015	20	ATGAGCTTGGCAATGGAGTC	60.226	20	269	25	293	ACAGTACAGTATTCCCGCCG	60.015	20	TTCCACCGACGAAGAACTTT	59.711	20	226	25	250
tissues_transcript_10767	1	p1	(A)10	10	988	997	AATCCTCGAAGCCTCTTGGT	60.212	20	TCACAGGCAGAAAAATGTGG	59.691	20	262	808	1069	AATCCTCGAAGCCTCTTGGT	60.212	20	CACCATTCACAGGCAGAAAA	59.691	20	268	808	1075	AATCCTCGAAGCCTCTTGGT	60.212	20	CACACCATTCACAGGCAGAA	60.722	20	270	808	1077
tissues_transcript_10787	1	p3	(AGA)10	30	263	292	AAGCAGCAGCCAGAACTCTC	59.898	20	GGGGCCATCCATATCTTCTT	60.117	20	262	67	328	ACGGCGACAGATTAGAGCAT	59.866	20	GGGGCCATCCATATCTTCTT	60.117	20	237	92	328	TGACAACGGCGACAGATTAG	59.864	20	GGGGCCATCCATATCTTCTT	60.117	20	242	87	328
tissues_transcript_10793	1	p3	(AGA)6	18	32	49	GGGGGTCTTTGAACATTTCC	60.537	20	ACCAGGTGGTCATGGACAGT	60.291	20	101	1	101	GGGGGTCTTTGAACATTTCC	60.537	20	CCTTCACCGACCTTAACACC	59.449	20	189	1	189	GGGGGTCTTTGAACATTTCC	60.537	20	AGTCAAGGTGACTTTGGGCA	60.69	20	220	1	220
tissues_transcript_10796	1	p2	(GA)7	14	339	352	CCTATCGACCCGTGAGAGAG	59.82	20	GCTTCTTTCTCGACCCTCCT	59.957	20	273	306	578	TGTCACTGCAGCCTATCGAC	60.016	20	TTGCAACTGGAGCTTCTTCA	59.716	20	116	295	410	ATCGACCCGTGAGAGAGTTG	60.261	20	GCTTCTTTCTCGACCCTCCT	59.957	20	270	309	578
tissues_transcript_10808	1	p4	(AAAG)5	20	866	885	TGAAGGAAGGCTAGCAAGGA	60.088	20	AGAGCAAGACCCCACTCTCA	59.986	20	249	802	1050	TGAAGGAAGGCTAGCAAGGA	60.088	20	CAAGAGCAAGACCCCACTCT	59.45	20	251	802	1052	CTGAAGGAAGGCTAGCAAGG	59.215	20	AGAGCAAGACCCCACTCTCA	59.986	20	250	801	1050
tissues_transcript_10831	1	p3	(CTC)5	15	953	967	CCCCACCTCCCTACTACCAT	60.067	20	GGCCCTTGCTCCTTATTCTT	59.688	20	200	813	1012	CGCCTCCTCCAAAATACAAA	60.067	20	GGCCCTTGCTCCTTATTCTT	59.688	20	248	765	1012	CCAAGTACAAGTCACCGCCT	60.171	20	GGCCCTTGCTCCTTATTCTT	59.688	20	140	873	1012
tissues_transcript_10833	1	p3	(TGA)5	15	100	114	GAAACGGGGTGCAGAGATTA	60.074	20	CCCGAGGAGCAAATTCATAA	60.031	20	144	44	187	CGGGGTGCAGAGATTAGGTA	60.088	20	CCCGAGGAGCAAATTCATAA	60.031	20	140	48	187	AGGACGAGGACGAGGAAGAT	60.216	20	CCCGAGGAGCAAATTCATAA	60.031	20	177	11	187
tissues_transcript_10868	1	p1	(T)13	13	1202	1214	--
tissues_transcript_10888	1	p2	(CT)7	14	95	108	CATCGTTCTGCCTGCTACAA	60.011	20	GAGAGCCTCCAGTTAATGCG	59.978	20	175	29	203	CATCGTTCTGCCTGCTACAA	60.011	20	CGAGAGCCTCCAGTTAATGC	59.978	20	176	29	204	TCAACTCATCGTTCTGCCTG	59.984	20	GAGAGCCTCCAGTTAATGCG	59.978	20	181	23	203
tissues_transcript_10909	1	p1	(G)10	10	1	10	--
tissues_transcript_10910	1	p3	(CTC)5	15	925	939	TCACCACCACCTCCAGTGTA	59.997	20	GGCCCTTGCTCCTTATTCTT	59.688	20	152	833	984	CCCCACCTCCCTACTACCAT	60.067	20	GGCCCTTGCTCCTTATTCTT	59.688	20	172	813	984	CGCCTCCTCCAAAATACAAA	60.067	20	GGCCCTTGCTCCTTATTCTT	59.688	20	220	765	984
tissues_transcript_10950	1	p1	(G)10	10	1	10	--
tissues_transcript_11023	1	p3	(TCA)5	15	147	161	TCATTCTCCTCAACCCATCC	59.862	20	GAGCCAATGAATGAGGGAAA	60.014	20	213	46	258	TCATTCTCCTCAACCCATCC	59.862	20	ATTATTGACTTTGGCGGCTG	60.096	20	165	46	210	TCATTCTCCTCAACCCATCC	59.862	20	TGGAAAGGTCTGCTGGTTCT	59.844	20	140	46	185
tissues_transcript_11023	2	p6	(GAAGAT)8	48	949	996	GGCTTCATATGCTCGCTTTC	59.951	20	AAAAACATAGGGCGGCTACA	59.609	20	189	886	1074	GGCTTCATATGCTCGCTTTC	59.951	20	AAAACATAGGGCGGCTACAA	59.609	20	188	886	1073	GGCTTCATATGCTCGCTTTC	59.951	20	AAACATAGGGCGGCTACAAA	59.609	20	187	886	1072
tissues_transcript_11050	1	p1	(T)10	10	1123	1132	TATCACGACGGATTTGTGGA	59.924	20	CACCAACTGCAACTAACCATTT	59.064	22	204	985	1188	GGGACTGGAGTGTTTCTGGA	60.088	20	CACCAACTGCAACTAACCATTT	59.064	22	110	1079	1188	ATCACGACGGATTTGTGGAT	60.203	20	CACCAACTGCAACTAACCATTT	59.064	22	203	986	1188
tissues_transcript_11065	1	p1	(A)12	12	1049	1060	TAGGGTGCAGCTCACTGTTG	60.049	20	CAAATTCGTGCATAGATGTGCT	60.159	22	131	999	1129	GCAGCATTCAACATTCTGGA	59.805	20	CAAATTCGTGCATAGATGTGCT	60.159	22	225	905	1129	ATCCAAGGAAGCAGTGGTCA	60.656	20	CAAATTCGTGCATAGATGTGCT	60.159	22	178	952	1129
tissues_transcript_11065	2	p1	(T)11	11	1169	1179	--
tissues_transcript_11087	1	p3	(GAG)6	18	171	188	GCAGGAGCACACCTTTCTTC	59.997	20	CCTCTTCGTAGCACTCCCTG	60.005	20	201	120	320	GCAGGAGCACACCTTTCTTC	59.997	20	AGGCGAGTTTGGACTTGAGA	59.989	20	261	120	380	GCAGGAGCACACCTTTCTTC	59.997	20	CTCTTCGTAGCACTCCCTGC	60.156	20	200	120	319
tissues_transcript_11102	1	p3	(GCC)6	18	117	134	AGCAAATTATTTCCCCCACC	60.02	20	CTGGACCATCTCCTCGTAGC	59.827	20	158	60	217	AGCAAATTATTTCCCCCACC	60.02	20	CGCCATGTACACGTACTGCT	59.812	20	116	60	175	GGGGACATACAGCCTGAAAA	59.933	20	CTGGACCATCTCCTCGTAGC	59.827	20	217	1	217
tissues_transcript_11163	1	p3	(CTC)5	15	928	942	TCACCACCACCTCCAGTGTA	59.997	20	GGCCCTTGCTCCTTATTCTT	59.688	20	152	836	987	CCCCACCTCCCTACTACCAT	60.067	20	GGCCCTTGCTCCTTATTCTT	59.688	20	247	741	987	AATACAAGTCCCCACCACCA	60.088	20	GGCCCTTGCTCCTTATTCTT	59.688	20	106	882	987
tissues_transcript_11188	1	p1	(A)10	10	982	991	ACAAGTGGAGAAATCGGGTG	59.966	20	CTGGCGTACACCTCCAAGAT	60.134	20	117	899	1015	CACAAGTGGAGAAATCGGGT	59.966	20	CTGGCGTACACCTCCAAGAT	60.134	20	118	898	1015	ACCACAAGTGGAGAAATCGG	59.966	20	CTGGCGTACACCTCCAAGAT	60.134	20	120	896	1015
tissues_transcript_11200	1	p1	(T)10	10	1139	1148	--
tissues_transcript_11215	1	p4	(AAGA)6	24	943	966	CGACTCCCATGGAGAACAAT	59.927	20	ACTCCACCAGCCATTTATGC	59.962	20	195	833	1027	CGACTCCCATGGAGAACAAT	59.927	20	TCCCATCAGACCTCAACTCC	60.048	20	210	833	1042	CGACTCCCATGGAGAACAAT	59.927	20	AGGCCTTCGGATGACCTTAT	59.925	20	254	833	1086
tissues_transcript_11269	1	p3	(CTC)5	15	904	918	TCACCACCACCTCCAGTGTA	59.997	20	GGCCCTTGCTCCTTATTCTT	59.688	20	152	812	963	CCCCACCTCCCTACTACCAT	60.067	20	GGCCCTTGCTCCTTATTCTT	59.688	20	247	717	963	AATACAAGTCCCCACCACCA	60.088	20	GGCCCTTGCTCCTTATTCTT	59.688	20	106	858	963
tissues_transcript_11288	1	p1	(G)11	11	1	11	--
tissues_transcript_11288	2	p3	(ACC)5	15	297	311	AGTTTCGATTTCGAAGGTGC	59.316	20	CAAGCATCGCCTTTCATACA	59.833	20	269	166	434	CTACAAGTGCTACCACCGGC	60.71	20	CAAGCATCGCCTTTCATACA	59.833	20	187	248	434	CCCAGAGGCGACTACAAGTG	60.843	20	CAAGCATCGCCTTTCATACA	59.833	20	198	237	434
tissues_transcript_11298	1	p3	(AGA)5	15	1093	1107	--
tissues_transcript_11301	1	p3	(TGA)5	15	939	953	GCCGGTAATGGATGGATATG	60.001	20	TGGCTTCCATGAGTCTGTCA	60.402	20	176	848	1023	ATGCCGGTAATGGATGGATA	60.001	20	TGGCTTCCATGAGTCTGTCA	60.402	20	178	846	1023	GAATGGAGAAGAGGCAGTGG	59.803	20	TGGCTTCCATGAGTCTGTCA	60.402	20	266	758	1023
tissues_transcript_11325	1	p1	(A)10	10	175	184	AGCAGCAACGTCAACATCAC	59.912	20	TGAAAATTTGACAGGAGGGG	59.903	20	245	15	259	AATGTCAGTCCACCCTCTCG	60.112	20	TGAAAATTTGACAGGAGGGG	59.903	20	114	146	259	CAGCAACGTCAACATCACCT	59.751	20	TGAAAATTTGACAGGAGGGG	59.903	20	243	17	259
tissues_transcript_11327	1	p3	(GAA)5	15	658	672	TGTTAGCAGCAAGTGGGATG	59.864	20	CAGCCAAACTGCAAACAAGA	60.027	20	266	620	885	TGTTAGCAGCAAGTGGGATG	59.864	20	TCAGCCAAACTGCAAACAAG	60.027	20	267	620	886	TGTTAGCAGCAAGTGGGATG	59.864	20	CTCAGCCAAACTGCAAACAA	60.027	20	268	620	887
tissues_transcript_11425	1	p1	(A)10	10	1131	1140	--
tissues_transcript_11534	1	p1	(A)10	10	65	74	GGGATGAAGGAACGAGATCA	60.011	20	GGTGGAGTCTGGAAGGTCAA	60.088	20	234	3	236	GGGATGAAGGAACGAGATCA	60.011	20	ATCACGACTCGCCTGAAAGT	59.874	20	163	3	165	AGGGGATGAAGGAACGAGAT	59.896	20	GGTGGAGTCTGGAAGGTCAA	60.088	20	236	1	236
tissues_transcript_11548	1	p3	(GGC)5	15	584	598	GGTGAATCTGGTCATCTGGC	60.484	20	CTCTCCACACTTGAAGCACG	59.616	20	147	526	672	GGGTGCTACAAGTGTGGTGA	59.597	20	AGATCTAGTTACCGCCGCTG	59.499	20	208	511	718	TGGTGAATCTGGTCATCTGG	59.473	20	CTCTCCACACTTGAAGCACG	59.616	20	148	525	672
tissues_transcript_11562	1	p3	(GAA)5	15	423	437	TATTCGTGCCTCTATTGCCC	60.06	20	GCTTCATCGGTAGAAGCAGG	59.978	20	228	262	489	TATTCGTGCCTCTATTGCCC	60.06	20	AGCTAGAGCAGCTTCATCGG	59.882	20	238	262	499	ATCCACCCAGGTTAGGGAAG	60.183	20	GCTTCATCGGTAGAAGCAGG	59.978	20	117	373	489
tissues_transcript_11626	1	p3	(CCG)5	15	206	220	CACTCTCAAATTCCCCTCCA	60.042	20	CGATGTTATCACCGATCACG	59.948	20	173	110	282	CACTCTCAAATTCCCCTCCA	60.042	20	TCTGGTCGGTGTCGATGTTA	60.112	20	185	110	294	CACTCTCAAATTCCCCTCCA	60.042	20	TCACCGATCACGTAGCAGAC	59.862	20	165	110	274
tissues_transcript_11638	1	p1	(G)10	10	1	10	--
tissues_transcript_11659	1	p3	(CTC)5	15	929	943	TCACCACCACCTCCAGTGTA	59.997	20	GGCCCTTGCTCCTTATTCTT	59.688	20	152	837	988	CCCCACCTCCCTACTACCAT	60.067	20	GGCCCTTGCTCCTTATTCTT	59.688	20	247	742	988	AATACAAGTCCCCACCACCA	60.088	20	GGCCCTTGCTCCTTATTCTT	59.688	20	106	883	988
tissues_transcript_11662	1	p1	(G)11	11	892	902	TAGGCCTCTCCTCATTTGCT	59.031	20	TGGCATCAATGTTTTTGGAA	59.907	20	228	759	986	AGGCCTCTCCTCATTTGCTA	59.031	20	TGGCATCAATGTTTTTGGAA	59.907	20	227	760	986	GGCCTCTCCTCATTTGCTAC	58.889	20	TGGCATCAATGTTTTTGGAA	59.907	20	226	761	986
tissues_transcript_11708	1	p3	(GAG)7	21	609	629	TTCTATTTCGGCGCTCATCT	59.945	20	CCACAGCTCCCACAAAGAGT	60.298	20	278	407	684	TCTATTTCGGCGCTCATCTT	59.945	20	CCACAGCTCCCACAAAGAGT	60.298	20	277	408	684	CAAGCCTGGCACAAAGAGAT	60.397	20	TTCCCATGGAACCACTTCTC	59.903	20	216	535	750
tissues_transcript_11736	1	p3	(CCG)8	24	481	504	AGGGGAAAGATGCAGATCCT	60.037	20	TTTGGACCTTCAACACCACA	59.976	20	183	376	558	AGGGGAAAGATGCAGATCCT	60.037	20	TCTTTCCAAGGTCCGTTGTC	60.088	20	270	376	645	ATCCTGAAAAGGTGTGCGAC	60.119	20	TTTGGACCTTCAACACCACA	59.976	20	168	391	558
tissues_transcript_11749	1	p2	(TG)7	14	466	479	TTCACATGCCTGCCAAATAA	60.073	20	TGGGAAATTTGATAACCCCA	59.988	20	190	411	600	TTCACATGCCTGCCAAATAA	60.073	20	TTGCATGGACAAGAACTGGA	60.24	20	270	411	680	GTTCACATGCCTGCCAAATA	59.548	20	TGGGAAATTTGATAACCCCA	59.988	20	191	410	600
tissues_transcript_11762	1	p3	(CTC)5	15	880	894	TCACCACCACCTCCAGTGTA	59.997	20	GGCCCTTGCTCCTTATTCTT	59.688	20	152	788	939	CAAGTCTCCACCACCTCCAT	59.962	20	GGCCCTTGCTCCTTATTCTT	59.688	20	255	685	939	AATCTCCACCACCTCCAGTG	59.962	20	GGCCCTTGCTCCTTATTCTT	59.688	20	277	663	939
tissues_transcript_11791	1	p1	(T)11	11	1065	1075	CATTTAGCTGACACGGACGA	59.864	20	TGAACATATAATTCCCTTCTGTGAA	58.976	25	245	872	1116	TCATTTAGCTGACACGGACG	59.864	20	TGAACATATAATTCCCTTCTGTGAA	58.976	25	246	871	1116	CATTTAGCTGACACGGACGA	59.864	20	TGAACATATAATTCCCTTCTGTGAAA	60.125	26	245	872	1116
tissues_transcript_11887	1	p3	(CTC)5	15	857	871	TCACCACCACCTCCAGTGTA	59.997	20	GGCCCTTGCTCCTTATTCTT	59.688	20	152	765	916	CCCCACCTCCCTACTACCAT	60.067	20	GGCCCTTGCTCCTTATTCTT	59.688	20	247	670	916	AATACAAGTCCCCACCACCA	60.088	20	GGCCCTTGCTCCTTATTCTT	59.688	20	106	811	916
tissues_transcript_11891	1	p3	(CTT)5	15	19	33	--
tissues_transcript_11911	1	p3	(GTA)5	15	962	976	CCAACAGCTGTCTGCTTTCA	60.175	20	AGATGGCAACACTTGTGCAG	59.905	20	221	838	1058	CCAACAGCTGTCTGCTTTCA	60.175	20	GATTGCTGAAGATGGCAACA	59.805	20	230	838	1067	CCAACAGCTGTCTGCTTTCA	60.175	20	GTGATTGCTGAAGATGGCAA	59.805	20	232	838	1069
tissues_transcript_11925	1	p1	(A)10	10	865	874	CGGCCTCTACATGGCTAAAG	59.861	20	CATACACAGCCACAACCAGG	60.025	20	222	725	946	ACTCCTCGGCATGTGCTACT	59.898	20	TTTTGACTTTCCGGGCATAG	60.067	20	272	631	902	TGCTCATAACATGAAAGGCG	59.833	20	CATACACAGCCACAACCAGG	60.025	20	276	671	946
tissues_transcript_12051	1	p3	(CCG)6	18	385	402	CGTGCTTGTACACGATGGTC	60.183	20	CACCAGTGTCCGGAAATTCT	59.966	20	250	316	565	CGTGCTTGTACACGATGGTC	60.183	20	GTTTTCGGGGCTGACAGTAA	60.11	20	115	316	430	TGTACACGATGGTCAGCCTC	59.707	20	CACCAGTGTCCGGAAATTCT	59.966	20	244	322	565
tissues_transcript_12052	1	p3	(GAA)5	15	439	453	GTCAGAGAAAAGGCGTCGTC	59.997	20	GCAGCAGCCTAAAACAGACC	60.022	20	249	333	581	GCAAGACGACATTCGTCAGA	59.992	20	GCAGCAGCCTAAAACAGACC	60.022	20	263	319	581	GTCAGAGAAAAGGCGTCGTC	59.997	20	TTGGATCAGAATCCCCCATA	60.088	20	177	333	509
tissues_transcript_12135	1	p3	(CCG)5	15	245	259	CACTCTCAAATTCCCCTCCA	60.042	20	CGATGTTATCACCGATCACG	59.948	20	173	149	321	CACTCTCAAATTCCCCTCCA	60.042	20	TCTGGTCGGTGTCGATGTTA	60.112	20	185	149	333	CACTCTCAAATTCCCCTCCA	60.042	20	TCACCGATCACGTAGCAGAC	59.862	20	165	149	313
tissues_transcript_12166	1	p1	(A)15	15	33	47	AAGACCTGAAACCAAATCTCTTTTT	59.939	25	TGGGAGTGGACTTCTTCTCG	60.377	20	268	1	268	AAGACCTGAAACCAAATCTCTTTTT	59.939	25	AGTGGACTTCTTCTCGACGC	59.604	20	264	1	264	AAGACCTGAAACCAAATCTCTTTTT	59.939	25	TCTAGGGCGTACTCGACCTG	60.41	20	185	1	185
tissues_transcript_12172	1	p4	(ATCA)6	24	86	109	GGGGGAACCATAAACCATTT	59.756	20	CTCTCGGTCTCAGGATTTGC	59.95	20	140	0	139	GGGGGAACCATAAACCATTT	59.756	20	GATTTGCCTCTCGGTCTCAG	59.95	20	147	0	146	GGGGGAACCATAAACCATTT	59.756	20	CTTCAATTTCTGCTCCTCGG	59.948	20	174	0	173
tissues_transcript_12186	1	p3	(CTT)7	21	194	214	CGTGGTTCCGATATACCGTT	59.708	20	GAAGCCTTCACCTTCACAGC	59.997	20	222	53	274	TTCAAATTCGTGGTTCCGAT	60.309	20	GAAGCCTTCACCTTCACAGC	59.997	20	230	45	274	TGGAGATGATAGGAGGAGCG	60.317	20	GAAGCCTTCACCTTCACAGC	59.997	20	253	22	274
tissues_transcript_12191	1	p3	(CTC)5	15	832	846	TCACCACCACCTCCAGTGTA	59.997	20	GGCCCTTGCTCCTTATTCTT	59.688	20	152	740	891	AATCTCCACCACCTCCAGTG	59.962	20	GGCCCTTGCTCCTTATTCTT	59.688	20	229	663	891	AATACAAGTCCCCACCACCA	60.088	20	GGCCCTTGCTCCTTATTCTT	59.688	20	106	786	891
tissues_transcript_12238	1	p3	(GGA)5	15	544	558	CCGGATCATCAAATCCTGTT	59.75	20	GATTCACACCGCCATTTTCT	59.939	20	261	406	666	CCGGATCATCAAATCCTGTT	59.75	20	AGCACTGAAGAAGCTCAGCC	59.898	20	206	406	611	ATCCCTCAGTCCAAAGACGA	59.655	20	TCCAAGCTCAGGAAGTCGTT	59.989	20	224	465	688
tissues_transcript_12274	1	p3	(CGC)6	18	55	72	GAGCTCCCTCTGCAGAACC	60.088	19	AAGACACGATGTTTGAGCCC	60.119	20	262	24	285	GAGCTCCCTCTGCAGAACC	60.088	19	CGAGACACTAGCGTTTTCCC	59.875	20	214	24	237	GAGCTCCCTCTGCAGAACC	60.088	19	GAGACACTAGCGTTTTCCCG	59.875	20	213	24	236
tissues_transcript_12287	1	p3	(GCT)5	15	741	755	TGCACGGCTACGATAGTTTG	59.895	20	AGGATCCGCAAATGAAGATG	60.036	20	126	697	822	TGCACGGCTACGATAGTTTG	59.895	20	TTAATCGCCGAATCGCTAAC	60.192	20	157	697	853	TGCACGGCTACGATAGTTTG	59.895	20	AACAGAAAGGCAAAATCCCC	60.299	20	253	697	949
tissues_transcript_12291	1	p1	(T)15	15	946	960	CACCCTCTGGACTTCCGATA	60.065	20	AACACAAAGCATCTAAAAACGAA	58.069	23	220	767	986	GCGTGACAATCTCACCCTCT	60.269	20	AACACAAAGCATCTAAAAACGAA	58.069	23	232	755	986	GAGCCGATGAGATCAAGGAA	60.303	20	AACACAAAGCATCTAAAAACGAA	58.069	23	188	799	986
tissues_transcript_12301	1	p3	(CAG)7	21	373	393	CGACACACCTTTGGGAGATT	59.966	20	GTGTAGCCTCATCCTCCTGC	59.834	20	203	248	450	TATACGGTGCGAGGAAGGTC	60.096	20	GTGTAGCCTCATCCTCCTGC	59.834	20	266	185	450	TGTACAGCTGAGTTCCAGCG	60.199	20	AAAGCCTGGGAGACAAACCT	60.11	20	278	291	568
tissues_transcript_12314	1	p3	(CAC)5	15	331	345	GTCTCCACCACCACCGTACT	59.883	20	GGTGGCGGTGACTTGTACTT	60.035	20	111	280	390	GTCTCCACCACCACCGTACT	59.883	20	GGTGGCGGTGACTTGTACTT	60.035	20	159	232	390	GTCACCACCCCCTCCTTACT	60.23	20	GGTGGCGGTGACTTGTACTT	60.035	20	207	184	390
tissues_transcript_12314	2	p3	(CTC)5	15	909	923	TCACCACCACCTCCAGTGTA	59.997	20	GGCCCTTGCTCCTTATTCTT	59.688	20	152	817	968	CCCCACCTCCCTACTACCAT	60.067	20	GGCCCTTGCTCCTTATTCTT	59.688	20	248	721	968	AATACAAGTCCCCACCACCA	60.088	20	GGCCCTTGCTCCTTATTCTT	59.688	20	106	863	968
tissues_transcript_12328	1	p3	(CAC)5	15	97	111	CCAAACCGACATTCACACTG	60.001	20	AGGTTGCTCATGAGGCTGAG	60.555	20	126	15	140	CACTGCCAAACAAGCCCTAT	60.132	20	AGGTTGCTCATGAGGCTGAG	60.555	20	111	30	140	ACTGCCAAACAAGCCCTATG	60.132	20	AGGTTGCTCATGAGGCTGAG	60.555	20	110	31	140
tissues_transcript_12328	2	p1	(A)11	11	705	715	CTGTACAGGGCCAGGATGAG	60.668	20	TCCACCTTTTCCTCTTTTGTG	59.201	21	259	551	809	CTGTACAGGGCCAGGATGAG	60.668	20	CCACCTTTTCCTCTTTTGTGC	61	21	258	551	808	CTGTACAGGGCCAGGATGAG	60.668	20	TTGATCATCCACCTTTTCCTC	58.97	21	266	551	816
tissues_transcript_12333	1	p1	(A)11	11	899	909	AAACTAACGATGGTGGGTGC	59.859	20	CTGCCACTGTTCAAAGGTCA	59.873	20	100	875	974	GTACCCTGGGGAGGAGGTAA	60.183	20	CTGCCACTGTTCAAAGGTCA	59.873	20	202	773	974	TACCCTGGGGAGGAGGTAAC	60.183	20	CTGCCACTGTTCAAAGGTCA	59.873	20	201	774	974
tissues_transcript_12345	1	p3	(CCA)5	15	142	156	GAAGAAATCGAAGACGCTCG	60.096	20	GTGTGGAAGGAGGAGAGCAA	60.386	20	270	74	343	GAAGAAATCGAAGACGCTCG	60.096	20	GGAAGGAGGAGAGCAAGGAG	60.468	20	266	74	339	GAAGAAATCGAAGACGCTCG	60.096	20	TTCACCTCGACCTCCATTGT	60.51	20	207	74	280
tissues_transcript_12366	1	p3	(TCA)5	15	775	789	TTCAAACGCAACATACGAGC	59.879	20	CTCGTTTCCCATCTGACCAT	59.927	20	241	591	831	AAGGCGATGAAAGTGAGGAA	59.813	20	CTCGTTTCCCATCTGACCAT	59.927	20	176	656	831	TTCAAACGCAACATACGAGC	59.879	20	ACTAATAAGAGGGCGGAGGC	59.709	20	272	591	862
tissues_transcript_12407	1	p3	(GAA)5	15	161	175	GGATGCAGATTTCTTTGGGA	60.014	20	AGCAGGACCCTCACTTTTGA	59.844	20	226	49	274	GGATGCAGATTTCTTTGGGA	60.014	20	GCAGGACCCTCACTTTTGAC	59.703	20	225	49	273	GGATGCAGATTTCTTTGGGA	60.014	20	CAGGACCCTCACTTTTGACC	59.549	20	224	49	272
tissues_transcript_12446	1	p2	(AT)6	12	1054	1065	--
tissues_transcript_12493	1	p2	(AT)6	12	462	473	TACCTGCTCATTCCTCCACC	60.073	20	CCAATCAACCTTCAACCACC	60.21	20	203	438	640	TCTTCTCCACCCAACACTCC	60.088	20	CCAATCAACCTTCAACCACC	60.21	20	237	404	640	CCCAAGAACCACCACATACC	60.088	20	CCAATCAACCTTCAACCACC	60.21	20	219	422	640
tissues_transcript_12527	1	p1	(T)10	10	68	77	GGGGAAACAACCTCCTCTTC	59.912	20	GAGGACAGTGAGAGCCAACC	59.841	20	267	2	268	GGGGAAACAACCTCCTCTTC	59.912	20	CAGCACCAATGAGGACAGTG	60.309	20	277	2	278	GAGGGGAAACAACCTCCTCT	59.534	20	GAGGACAGTGAGAGCCAACC	59.841	20	269	0	268
tissues_transcript_12537	1	p3	(CTC)5	15	808	822	TCACCACCACCTCCAGTGTA	59.997	20	GGCCCTTGCTCCTTATTCTT	59.688	20	152	716	867	CCCCACCTCCCTACTACCAT	60.067	20	GGCCCTTGCTCCTTATTCTT	59.688	20	247	621	867	AATACAAGTCCCCACCACCA	60.088	20	GGCCCTTGCTCCTTATTCTT	59.688	20	106	762	867
tissues_transcript_12615	1	p1	(A)10	10	994	1003	CCCTTCAAGAGCAGGTCCTA	59.425	20	AATGACAAGCATTTTCTCATTCA	58.755	23	276	763	1038	ATCCCCTTCAAGAGCAGGTC	60.596	20	AATGACAAGCATTTTCTCATTCA	58.755	23	279	760	1038	TCCTAATCAGAGTGCCCTTCA	59.822	21	CATTTGAATGACAAGCATTTTCTC	60.01	24	267	778	1044
tissues_transcript_12666	1	p3	(CGC)5	15	218	232	AGATGGTCAACCCAAACGAC	59.827	20	GAATTCTGGTACGTCGGCTC	59.7	20	256	169	424	AGATGGTCAACCCAAACGAC	59.827	20	GAGAATTCTGGTACGTCGGC	59.7	20	258	169	426	AGATGGTCAACCCAAACGAC	59.827	20	ACTCGTACGGCCTGAAGTTG	60.312	20	201	169	369
tissues_transcript_12683	1	p1	(T)11	11	947	957	GGTGGATCTTACAGCTCGGA	60.218	20	TCGCACATACATTAGTGCTAGAAT	58.08	24	205	825	1029	GAGCAAGATCCCAGAGACGA	60.497	20	TCGCACATACATTAGTGCTAGAAT	58.08	24	187	843	1029	AGCAAGATCCCAGAGACGAC	59.41	20	TCGCACATACATTAGTGCTAGAAT	58.08	24	186	844	1029
tissues_transcript_12687	1	p3	(CTC)5	15	789	803	TCTTCATGGGGAGGAGAATG	60.003	20	AGTGCTCCACAACACCATCT	58.142	20	150	750	899	CATGAATGACACGATCTCGG	60.072	20	AGTGCTCCACAACACCATCT	58.142	20	268	632	899	TGTGACTTTTCTATCGGGGG	59.926	20	AGTGCTCCACAACACCATCT	58.142	20	186	714	899
tissues_transcript_12715	1	p3	(CAC)5	15	553	567	CAAGATCCATCTCTCCCCAA	60.003	20	TCTCTGATGGGACTCCTGCT	59.945	20	136	474	609	TCACGGTCCCCTCAGTATTC	59.927	20	TCTCTGATGGGACTCCTGCT	59.945	20	242	368	609	CAAGATCCATCTCTCCCCAA	60.003	20	GACTCCTGCTTCTGCTACGG	60.156	20	246	474	719
tissues_transcript_12717	1	p3	(CTC)5	15	806	820	TCACCACCACCTCCAGTGTA	59.997	20	GGCCCTTGCTCCTTATTCTT	59.688	20	152	714	865	CTCCCCACCTCCTCCTTTAC	59.928	20	GGCCCTTGCTCCTTATTCTT	59.688	20	226	640	865	ACTCCCCACCTCCTCCTTTA	59.928	20	GGCCCTTGCTCCTTATTCTT	59.688	20	227	639	865
tissues_transcript_12754	1	c	(T)11c(T)10	22	286	307	CTTCGACTCAGCCAGGAATC	59.95	20	CCAGCTGAAGTTCCTCCTTG	59.982	20	148	261	408	TTCGACTCAGCCAGGAATCT	59.95	20	CTCCTTGTGGATCAAACCGT	59.966	20	134	262	395	CTTCGACTCAGCCAGGAATC	59.95	20	CTCCTTGTGGATCAAACCGT	59.966	20	135	261	395
tissues_transcript_12770	1	p3	(AAG)5	15	332	346	CCAGAGGACCTTGTTTTCCA	60.081	20	TTCTCGTCATCACTGGCTTG	59.984	20	278	265	542	CATTCTTTCGCTGGGTGAAT	60.074	20	GCCGATTATGTCCTCAGCAT	60.066	20	148	234	381	CCAGAGGACCTTGTTTTCCA	60.081	20	GCCGATTATGTCCTCAGCAT	60.066	20	117	265	381
tissues_transcript_12770	2	p3	(TGA)6	18	562	579	CTGATTGGTCAAGCCAGTGA	59.831	20	TTGGCTTCTGAACTGCCTTT	59.993	20	269	514	782	CAAGCCAGTGATGACGAGAA	59.984	20	GCCCTTTCCTTTTCTTGCTT	59.835	20	172	523	694	CAAGCCAGTGATGACGAGAA	59.984	20	TTCTGCAATTTCTGCCCTTT	59.823	20	185	523	707
tissues_transcript_12775	1	p1	(G)10	10	1	10	--
tissues_transcript_12777	1	p1	(G)10	10	1	10	--
tissues_transcript_12805	1	p3	(CTC)5	15	778	792	GTCTCCACCACCTCCAGTGT	60.006	20	GGCCCTTGCTCCTTATTCTT	59.688	20	150	688	837	AATCTCCACCACCTCCAGTG	59.962	20	GGCCCTTGCTCCTTATTCTT	59.688	20	175	663	837	GTCTCCACCACCTCCAGTGT	60.006	20	ATGGCCCTTGCTCCTTATTC	60.419	20	152	688	839
tissues_transcript_12836	1	c	(T)10ccgttcctacgaacacaggaggtttttttctttacaattgaaactgtacttttag(T)10	75	939	1013	--
tissues_transcript_12899	1	p3	(CAG)5	15	394	408	AGCCAGATGACAGCTCCCTA	59.973	20	GTGCAACATCCGCTCATAGA	59.83	20	179	364	542	AGCCAGATGACAGCTCCCTA	59.973	20	GAGTGCAACATCCGCTCATA	59.83	20	181	364	544	ACTCCATGACCTTGACCCAG	59.962	20	GAGTGCAACATCCGCTCATA	59.83	20	210	335	544
tissues_transcript_12946	1	p3	(TTA)5	15	899	913	ACCCCTTTCCATACTTCGCT	59.962	20	TTGCTTCCAAATGTGAAGGTT	59.601	21	214	770	983	TATGGTGGCCCTTCATCTTC	59.894	20	TTGCTTCCAAATGTGAAGGTT	59.601	21	264	720	983	TCGCTTTGTACGGTTTTTCC	60.11	20	TTGCTTCCAAATGTGAAGGTT	59.601	21	199	785	983
tissues_transcript_12953	1	p3	(CAG)5	15	374	388	TCTAAGCCGAAGACGAAAGC	59.73	20	GGAACCAGCGGATAAACTGA	60.074	20	165	319	483	TCTAAGCCGAAGACGAAAGC	59.73	20	ATCCGCTGTTGAATTTGAGG	60.074	20	198	319	516	TCTAAGCCGAAGACGAAAGC	59.73	20	CAGGAGCCGAATCCTCAATA	60.17	20	244	319	562
tissues_transcript_13014	1	p1	(T)13	13	813	825	GTGGGCAGAACTAGCGTAGC	60.044	20	TGGTCATACAGAAAGTGGCG	59.716	20	246	634	879	TGAGATGATGAAACCCCCAT	60.135	20	TGGTCATACAGAAAGTGGCG	59.716	20	148	732	879	AACCCCCATCTCCAAAGAGT	59.795	20	TGGTCATACAGAAAGTGGCG	59.716	20	137	743	879
tissues_transcript_13041	1	p3	(CAC)5	15	565	579	CGCTATGGTAGGTCTCGCTC	60	20	TCTCTGATGGGACTCCTGCT	59.945	20	206	416	621	CAAGATCCATCTCTCCCCAA	60.003	20	TCTCTGATGGGACTCCTGCT	59.945	20	136	486	621	TCACGGTCCCCTCAGTATTC	59.927	20	TCTCTGATGGGACTCCTGCT	59.945	20	242	380	621
tissues_transcript_13043	1	p3	(AAG)5	15	351	365	TTCGGTGGAAAGAAGGAAGA	59.784	20	TGTCCCCTCCTTTGATCTTG	60.042	20	235	170	404	CAGCTCCGAATTTGAGGAGA	60.474	20	TGTCCCCTCCTTTGATCTTG	60.042	20	191	214	404	AGCAGCTCAAGTGAGGAGGA	60.284	20	GATCGGGATGGATGTGTCTT	59.744	20	129	308	436
tissues_transcript_13107	1	p3	(GGC)6	18	87	104	CAGAACAAGAAGTCCGGAGG	59.837	20	CATAATTTGCTGACTGGCGA	59.833	20	213	38	250	CAGAACAAGAAGTCCGGAGG	59.837	20	TATCATGCTTCCACGCAGAC	59.83	20	166	38	203	CAGAACAAGAAGTCCGGAGG	59.837	20	CATATCATGCTTCCACGCAG	60.243	20	168	38	205
tissues_transcript_13112	1	p3	(CTC)5	15	852	866	TCACCACCACCTCCAGTGTA	59.997	20	GGCCCTTGCTCCTTATTCTT	59.688	20	152	760	911	CAAGTCTCCACCACCTCCAT	59.962	20	GGCCCTTGCTCCTTATTCTT	59.688	20	228	684	911	AATCTCCACCACCTCCAGTG	59.962	20	GGCCCTTGCTCCTTATTCTT	59.688	20	250	662	911
tissues_transcript_13122	1	p3	(TGA)5	15	443	457	GCCGCTGGTCAACTCTTATC	59.843	20	TCTGAACCCGTTATCCTTGG	59.926	20	153	329	481	GCCGCTGGTCAACTCTTATC	59.843	20	CCCTGATTTCTTGGTGCAGT	60.111	20	267	329	595	GCCGCTGGTCAACTCTTATC	59.843	20	ACCCTGATTTCTTGGTGCAG	60.111	20	268	329	596
tissues_transcript_13122	2	p1	(A)11	11	868	878	TTTTGAAGCTGAGGGAGGAA	59.926	20	TTCCGATCTTGTATTTCCTTGA	58.694	22	216	780	995	TTTTGAAGCTGAGGGAGGAA	59.926	20	TCCGATCTTGTATTTCCTTGATG	60.318	23	215	780	994	TTTTGAAGCTGAGGGAGGAA	59.926	20	CCGATCTTGTATTTCCTTGATGA	60.318	23	214	780	993
tissues_transcript_13213	1	p1	(G)10	10	1	10	--
tissues_transcript_13285	1	p3	(ATG)9	27	818	844	TGCTTCCTCTGCTTTGGTTT	59.993	20	TTTAAAGCAGTTGGTTGCCC	60.11	20	137	792	928	CTGCTTCCTCTGCTTTGGTT	59.615	20	CACGTAAGGTGCAGAGACCA	59.897	20	117	791	907	AACTGCTTCCTCTGCTTTGG	59.615	20	CACGTAAGGTGCAGAGACCA	59.897	20	119	789	907
tissues_transcript_24013	1	p1	(T)11	11	1060	1070	CTACCCAAATCCTGACCAGC	59.55	20	TCCCTTCATACTGCCCTCAC	60.073	20	254	940	1193	CTACCCAAATCCTGACCAGC	59.55	20	CTCCCTTCATACTGCCCTCA	60.21	20	255	940	1194	CTACCCAAATCCTGACCAGC	59.55	20	TCTCCCTTCATACTGCCCTC	59.239	20	256	940	1195
tissues_transcript_24013	2	p1	(A)14	14	3197	3210	--
tissues_transcript_24035	1	p3	(GGC)5	15	162	176	GGATTCGTCCGTGAAGAGAG	59.803	20	ACCGCTATGGAATAATCCCC	60.006	20	132	106	237	GGATTCGTCCGTGAAGAGAG	59.803	20	CTGAACCACCGCTATGGAAT	59.955	20	139	106	244	AGAAGACCCACCCAGATTCC	60.314	20	ACCGCTATGGAATAATCCCC	60.006	20	222	16	237
tissues_transcript_24059	1	c	(AT)8aaatatatatttgaatataaatatatacaaaaatataaataaatgtatatatgaatgag(TA)8	91	663	753	--
tissues_transcript_24059	2	c	(AT)8gaacaaatataaatacag(AT)8	50	871	920	--
tissues_transcript_24060	1	c	(T)11aatcttttactcctgctcaatgcttttcttcatctcttttcttc(T)10	65	1700	1764	GTCGGCTCTGCTTTTGTTCT	59.621	20	CAAAATTGAACCAGCCCATT	59.801	20	225	1596	1820	GTCGGCTCTGCTTTTGTTCT	59.621	20	ATCAAAATTGAACCAGCCCA	60.309	20	227	1596	1822	GTCGGCTCTGCTTTTGTTCT	59.621	20	CATCAAAATTGAACCAGCCC	60.309	20	228	1596	1823
tissues_transcript_24062	1	c	(CT)7(CA)7	28	120	147	ACTCTGGCAAAGTCCACCAC	60.159	20	TGGAGCGGCTCTGAGTTTAT	59.978	20	186	62	247	ACTCTGGCAAAGTCCACCAC	60.159	20	ATGGAAGGGAAGGAGATGGT	59.755	20	205	62	266	ACTCTGGCAAAGTCCACCAC	60.159	20	AATGGAAGGGAAGGAGATGG	60.264	20	206	62	267
tissues_transcript_24065	1	p3	(CTC)6	18	64	81	ACCACAAAATGTGGCCTCC	60.774	19	GAGCTCGGGAGGGATATGAT	60.397	20	274	7	280	ACATGGAGTCTTCACCCTCA	58.052	20	GAGCTCGGGAGGGATATGAT	60.397	20	241	40	280	ACCACAAAATGTGGCCTCC	60.774	19	GGGGGTATGGTGGAGAAGAG	60.704	20	100	7	106
tissues_transcript_24099	1	c	(GCC)6aacacca(CCG)6	43	64	106	GGGGCTAGTCAAACAGTCCA	60.111	20	CCTTCTTCATCTCCGTGCTC	59.95	20	280	4	283	GGGGCTAGTCAAACAGTCCA	60.111	20	AGGCTGTTGTTGTTGTCGTG	59.794	20	148	4	151	GGGGCTAGTCAAACAGTCCA	60.111	20	TAAGGAGGGTTTTGGGGAAG	60.284	20	180	4	183
tissues_transcript_24107	1	p1	(A)15	15	75	89	CCCAACAATCATCACCAACA	60.216	20	TACACCTTTGCGAAAGTCCC	60.11	20	280	42	321	TCTCCCAACAATCATCACCA	59.893	20	CAGAAGCAAACCCTGCATTT	60.249	20	231	39	269	TCTCCCAACAATCATCACCA	59.893	20	GATTTTTGAAGGCGATGAGG	59.645	20	100	39	138
tissues_transcript_24118	1	p1	(T)11	11	1358	1368	CACCGAGGACTCGATGTGTA	59.701	20	TCCATCCACCAAGACCTGAT	60.326	20	216	1209	1424	CACCGAGGACTCGATGTGTA	59.701	20	AATATGTGCCTCCATCCACC	59.635	20	226	1209	1434	GCAATGACAGTGATGAGGGA	59.637	20	TCCATCCACCAAGACCTGAT	60.326	20	280	1145	1424
tissues_transcript_24126	1	p1	(G)10	10	5	14	--
tissues_transcript_24135	1	p2	(CA)7	14	76	89	TCCCCATCACTTAACGCTCT	59.694	20	CTTCTTCGAACCGACTTGCT	59.615	20	228	21	248	CTCCCCATCACTTAACGCTC	59.694	20	CTTCTTCGAACCGACTTGCT	59.615	20	229	20	248	TCCCCATCACTTAACGCTCT	59.694	20	ACCGACTTGCTCCTCTTCCT	60.393	20	219	21	239
tissues_transcript_24171	1	p3	(ATC)5	15	75	89	TTCGGATTGAGAGCATGAAA	59.35	20	TAAGAACAGGGTTTCGCAGG	60.241	20	131	22	152	TTCGGATTGAGAGCATGAAA	59.35	20	AGATTGGGAATTCGACATGG	59.75	20	171	22	192	CTTCGGATTGAGAGCATGAA	58.95	20	TAAGAACAGGGTTTCGCAGG	60.241	20	132	21	152
tissues_transcript_24175	1	p3	(ATC)6	18	686	703	ATGCAACTCCACAAACACCA	60.008	20	GGTTTGGTGAGCTGATGTGA	59.682	20	242	535	776	GCAGAAGGTACTGGACCGAA	60.255	20	TCGAGGTGTTCGAGGAAGTT	59.844	20	129	612	740	GCAGAAGGTACTGGACCGAA	60.255	20	TTTGGTGGTGATGGAGGATT	60.173	20	219	612	830
tissues_transcript_24175	2	p3	(GGC)5	15	1233	1247	GAATAGGGATCAGAACGGCA	60.036	20	AAACCATGGGAAAATGTGGA	60.029	20	165	1156	1320	GAATAGGGATCAGAACGGCA	60.036	20	CATGGGAAAATGTGGAGCTT	59.933	20	161	1156	1316	CCGGATACTGGAGTGGGATA	59.767	20	AAACCATGGGAAAATGTGGA	60.029	20	127	1194	1320
tissues_transcript_24175	3	p1	(T)10	10	1478	1487	TAGTGGGGTGATTGGTTTGG	60.605	20	TCCACCGTTTCAATGTTCCT	60.353	20	212	1403	1614	GGGGTGATTGGTTTGGATTT	60.787	20	TCCACCGTTTCAATGTTCCT	60.353	20	208	1407	1614	GGGTGATTGGTTTGGATTTC	59.08	20	TCCACCGTTTCAATGTTCCT	60.353	20	207	1408	1614
tissues_transcript_24199	1	p3	(GAT)5	15	1548	1562	TTCAAATGCAAAGGTCGTCA	60.234	20	GAAGCACACTTGCAGGACAA	60.032	20	243	1470	1712	TCAAATGCAAAGGTCGTCAC	59.697	20	GAAGCACACTTGCAGGACAA	60.032	20	242	1471	1712	AAGTCAGCGGAGGTGTCAAC	60.307	20	GAAGCACACTTGCAGGACAA	60.032	20	211	1502	1712
tissues_transcript_24214	1	p1	(T)10	10	19	28	--
tissues_transcript_24220	1	c	(AC)6g(CA)6	25	806	830	TCTCCCTGTCATTTCTCGCT	59.95	20	GTGCTTTTGCATTTTGAGCA	59.999	20	204	782	985	CTCTCCCTGTCATTTCTCGC	59.95	20	GTGCTTTTGCATTTTGAGCA	59.999	20	205	781	985	TCAACTCCGTCCGTTTATCC	59.933	20	GTGCTTTTGCATTTTGAGCA	59.999	20	257	729	985
tissues_transcript_24222	1	p3	(CAC)6	18	89	106	TCTCTCCCACCGAGAGAATG	60.34	20	ATTGAGTTGAACGGGAATCG	59.933	20	277	29	305	TCTCTTTTCTCTCCCACCGA	59.92	20	ATGAGGGTGTTGGTGTTGCT	60.431	20	233	22	254	TCTTTTCTCTCCCACCGAGA	59.92	20	ATGAGGGTGTTGGTGTTGCT	60.431	20	231	24	254
tissues_transcript_24241	1	p1	(T)10	10	2268	2277	GTGGGCGATGGTGTAAAAAT	59.691	20	CTTGCCATAAATAGAAAGTGCC	57.983	22	171	2132	2302	GTGGGCGATGGTGTAAAAAT	59.691	20	AACTTGCCATAAATAGAAAGTGCC	59.936	24	173	2132	2304	AGTGGGCGATGGTGTAAAAA	60.365	20	CTTGCCATAAATAGAAAGTGCC	57.983	22	172	2131	2302
tissues_transcript_24255	1	p3	(GCC)6	18	170	187	AAATTACAATGAGCCACCCG	59.823	20	TGAGCCCATATCTCCGTAGG	60.051	20	212	36	247	CCCCAACAGGGAAGAAGAAT	60.298	20	TGAGCCCATATCTCCGTAGG	60.051	20	148	100	247	AAATTACAATGAGCCACCCG	59.823	20	GAGGTGTGGTAAACGTGGGT	59.745	20	181	36	216
tissues_transcript_24264	1	p2	(AT)9	18	23	40	GGGGGAAATATGGCAAAAA	59.585	19	GGATCAGTAGCAGCGGAGAC	59.981	20	245	0	244	GGGGGAAATATGGCAAAAA	59.585	19	GAGTCGGGATCAGTAGCAGC	59.981	20	251	0	250	GGGGGAAATATGGCAAAAA	59.585	19	AATCGTAGCTGGATTGGCAG	60.235	20	177	0	176
tissues_transcript_24264	2	p3	(CCG)5	15	257	271	GTCTCCGCTGCTACTGATCC	59.981	20	GCCATCATACTCGCCGTAAT	59.951	20	135	225	359	GCTGCTACTGATCCCGACTC	59.981	20	GCCATCATACTCGCCGTAAT	59.951	20	129	231	359	GTCTCCGCTGCTACTGATCC	59.981	20	ATCATACTCGCCGTAATCGG	59.945	20	132	225	356
tissues_transcript_24273	1	p1	(A)16	16	18	33	--
tissues_transcript_24273	2	p1	(T)15	15	2235	2249	TTGAATGCAAACAAGACGGA	60.234	20	GTGCACAGAAACATCCCAGA	59.682	20	198	2171	2368	TTGAATGCAAACAAGACGGA	60.234	20	GCCATGGAGACAGACAATCA	59.637	20	275	2171	2445	TGAATGCAAACAAGACGGAC	59.697	20	GTGCACAGAAACATCCCAGA	59.682	20	197	2172	2368
tissues_transcript_24287	1	p1	(A)10	10	280	289	ACCTTCGTCTCTGTGTGGCT	59.907	20	AATGGGGTTTGCAGAAGATG	59.933	20	170	208	377	TGACCTTCGTCTCTGTGTGG	59.864	20	AATGGGGTTTGCAGAAGATG	59.933	20	172	206	377	ACCTTCGTCTCTGTGTGGCT	59.907	20	GGACTCTAACGATGAGGCCA	60.218	20	234	208	441
tissues_transcript_24312	1	p2	(TC)6	12	14	25	--
tissues_transcript_24316	1	p3	(CGG)6	18	867	884	CGAAAGGTGAGAGTTCGAGG	59.982	20	ACGAAGCTGCTGAACATCCT	60.02	20	256	661	916	CGAAAGGTGAGAGTTCGAGG	59.982	20	GAAGCTGCTGAACATCCTCC	59.957	20	254	661	914	AGGGAGCTTCCAGTCGTGTA	59.867	20	ACGAAGCTGCTGAACATCCT	60.02	20	176	741	916
tissues_transcript_24316	2	p1	(T)10	10	1113	1122	CATGGGTGGTGTATGAGTCG	59.831	20	CAAGCATATTCCTTGTCTGCC	59.722	21	178	1042	1219	TCTAGAGGCCATTTGAACCG	60.206	20	CAAGCATATTCCTTGTCTGCC	59.722	21	278	942	1219	ACCCGACGGAAGTGTCAGTA	60.567	20	CAAGCATATTCCTTGTCTGCC	59.722	21	219	1001	1219
tissues_transcript_24323	1	p1	(A)10	10	633	642	TGATGGCCTGGTTCCTACTC	60.073	20	TTAGTTCACGTGTCTAGATCCTTTATT	58.114	27	153	546	698	GATGGCCTGGTTCCTACTCA	60.073	20	TTAGTTCACGTGTCTAGATCCTTTATT	58.114	27	152	547	698	TGATGGCCTGGTTCCTACTC	60.073	20	GGATTTAATTAGTTCACTTTTTCCTTT	58.011	27	215	546	760
tissues_transcript_24326	1	p1	(T)10	10	759	768	AATGTGCTGATATGGACCCC	59.635	20	TGAAAATTACGTGTTTTGCCC	59.861	21	243	565	807	ATGTGCTGATATGGACCCCT	59.243	20	TGAAAATTACGTGTTTTGCCC	59.861	21	242	566	807	AATGTGCTGATATGGACCCC	59.635	20	CGTGTTTTGCCCTTCTAAAAA	59.281	21	234	565	798
tissues_transcript_24354	1	p3	(AAG)5	15	400	414	AGCGATCGTGAACATTCTCC	60.226	20	AGAAGCGGCAGTTTCTTGAG	59.757	20	239	312	550	ACATTCTCCCAGTCGTGCTC	60.269	20	AGAAGCGGCAGTTTCTTGAG	59.757	20	228	323	550	AACATTCTCCCAGTCGTGCT	59.727	20	AGAAGCGGCAGTTTCTTGAG	59.757	20	229	322	550
tissues_transcript_24357	1	c	(A)16gataataaaaattactagttttagaacttggttgaaccaaaaattttttccatcattgtctaataactttagtta(T)11	102	2550	2651	AAGCATGGGTCTTTCCAATG	59.933	20	GATGGCACCAAGAAAGAGAAA	59.302	21	277	2501	2777	CAAGCATGGGTCTTTCCAAT	59.933	20	GATGGCACCAAGAAAGAGAAA	59.302	21	278	2500	2777	AAGCATGGGTCTTTCCAATG	59.933	20	TGGCACCAAGAAAGAGAAAG	58.077	20	275	2501	2775
tissues_transcript_24357	2	p1	(T)15	15	3148	3162	TGAATTGGCGATCATTGAGA	60.159	20	TCCAGCCAAGGTAATAGGAA	57.309	20	147	3088	3234	TGAATTGGCGATCATTGAGA	60.159	20	GCAGTTACAAATAATCCAGCCA	59.146	22	161	3088	3248	TGAATTGGCGATCATTGAGA	60.159	20	TGCAGTTACAAATAATCCAGCC	59.146	22	162	3088	3249
tissues_transcript_24357	3	p1	(T)13	13	3327	3339	TTCCTATTACCTTGGCTGGA	57.309	20	CAGTTCGGTAGAACGTGGGT	60.028	20	272	3215	3486	TTCCTATTACCTTGGCTGGA	57.309	20	GGTAGAACGTGGGTCTCCAA	59.966	20	266	3215	3480	TTCCTATTACCTTGGCTGGA	57.309	20	TTCGGTAGAACGTGGGTCTC	60.111	20	269	3215	3483
tissues_transcript_24361	1	p1	(G)10	10	1	10	--
tissues_transcript_24382	1	p1	(A)10	10	859	868	TCCCCACAGGAAAACAAGTC	59.943	20	CCCTTCTCCAAACTGCAGAG	59.982	20	185	802	986	GAATTTTCTGCCTCGAAACG	59.823	20	CCCTTCTCCAAACTGCAGAG	59.982	20	254	733	986	TGAAAAATCCCCACAGGAAA	60.28	20	CCCTTCTCCAAACTGCAGAG	59.982	20	192	795	986
tissues_transcript_24384	1	p2	(AT)10	20	2275	2294	TGAATAACCCCGCTAAATGC	59.928	20	AAAGAATGACTTATTGTATGAACATTG	57.094	27	166	2180	2345	ACTTGGGCTAAGGGGCTAAA	60.089	20	AAAGAATGACTTATTGTATGAACATTG	57.094	27	186	2160	2345	GGGCTAAGGGGCTAAATGAA	60.4	20	AAAGAATGACTTATTGTATGAACATTG	57.094	27	182	2164	2345
tissues_transcript_24385	1	p1	(A)12	12	109	120	AAAACAAACATGCACACCGA	60.011	20	GGAGTTCTCCTCTTCGTTCTACC	59.78	23	157	73	229	TCCTCCTAACCCCGTTTTCT	59.934	20	GGAGTTCTCCTCTTCGTTCTACC	59.78	23	209	21	229	CTCCTCCTAACCCCGTTTTC	59.934	20	GGAGTTCTCCTCTTCGTTCTACC	59.78	23	210	20	229
tissues_transcript_24401	1	p1	(T)10	10	54	63	ACTGCACCTTGGCAGATTTT	59.74	20	AAGGGGCTAAATTGTTGGCT	59.966	20	274	31	304	AACTGCACCTTGGCAGATTT	59.74	20	AAGGGGCTAAATTGTTGGCT	59.966	20	275	30	304	CACTAACTGCACCTTGGCAG	59.51	20	AAGGGGCTAAATTGTTGGCT	59.966	20	279	26	304
tissues_transcript_24434	1	p3	(AGA)5	15	1656	1670	GTTGCCTTCACTGGATGGAT	59.934	20	AATAACAGCCAATTCCACGG	59.823	20	268	1446	1713	TTGCCTCATTTAGCGAGGAT	59.807	20	AATAACAGCCAATTCCACGG	59.823	20	227	1487	1713	GGCAGGATGGATTGTTTCAT	59.756	20	AATAACAGCCAATTCCACGG	59.823	20	176	1538	1713
tissues_transcript_24436	1	p3	(GGA)6	18	225	242	GGGGACTGCAAAAGTTTCAA	60.088	20	TCCGCTAACTTCTCTTCCTCC	59.969	21	267	2	268	TTCCGATTCCGTACAATTCC	59.762	20	TCCGCTAACTTCTCTTCCTCC	59.969	21	228	41	268	GGGGACTGCAAAAGTTTCAA	60.088	20	GGCTTTTTCTTCTCCGCTAA	58.718	20	279	2	280
tissues_transcript_24490	1	p3	(ATC)15	45	2192	2236	TCCATCAGTTGACTTCGCTG	59.984	20	TTGGCGATTAAAATTCCACC	59.773	20	245	2096	2340	ACTTCCATTTCATGTTCGGG	59.79	20	TTGGCGATTAAAATTCCACC	59.773	20	279	2062	2340	CTTCCATTTCATGTTCGGGT	59.79	20	TTGGCGATTAAAATTCCACC	59.773	20	278	2063	2340
tissues_transcript_24516	1	p3	(TGA)5	15	1780	1794	ACTTGCAGGTGAAGGCAGTT	59.914	20	ACACGGGAGTCAACATGACA	60.005	20	159	1689	1847	TTCGATACATTCGATGCTGC	59.799	20	ACACGGGAGTCAACATGACA	60.005	20	247	1601	1847	ACTTGCAGGTGAAGGCAGTT	59.914	20	ACCAAAAGAAACAACACGGG	59.869	20	172	1689	1860
tissues_transcript_24534	1	p3	(AAG)6	18	687	704	TCTTTGCTTGGGCTGTTTTT	59.861	20	TTGCCTTACCAAGATACGGG	59.953	20	156	644	799	ATGGATTGGCTCTTTGCTTG	60.214	20	TTGCCTTACCAAGATACGGG	59.953	20	166	634	799	TCTTTGCTTGGGCTGTTTTT	59.861	20	TAAGCCTGGTATGCTTGCCT	59.867	20	170	644	813
tissues_transcript_24538	1	p2	(AG)10	20	383	402	CGGGAAAAGTTTAGGAGCATC	60.082	21	CATGATTTTGGCCGAGAAGT	60.074	20	217	352	568	CGGGAAAAGTTTAGGAGCATC	60.082	21	ACATGATTTTGGCCGAGAAG	60.074	20	218	352	569	ACGGGAAAAGTTTAGGAGCA	58.834	20	ACATGATTTTGGCCGAGAAG	60.074	20	219	351	569
tissues_transcript_24538	2	p1	(A)22	22	719	740	AATCATTGACTTCTCGGCCA	60.603	20	TCACCAAACTGATTTTCCGTC	59.963	21	262	541	802	CCTAAGAGCACTTTGGGACAA	59.364	21	GGCTTTGGAGCTCTTGATTG	59.955	20	277	673	949	GGGGGCATACCTTGAATCAT	60.911	20	TCACCAAACTGATTTTCCGTC	59.963	21	276	527	802
tissues_transcript_24538	3	p2	(AG)9	18	1435	1452	CGGGAAAAGTTTAGGAGCATC	60.082	21	CATGATTTTGGCCGAGAAGT	60.074	20	215	1404	1618	CGGGAAAAGTTTAGGAGCATC	60.082	21	ACATGATTTTGGCCGAGAAG	60.074	20	216	1404	1619	ACGGGAAAAGTTTAGGAGCA	58.834	20	ACATGATTTTGGCCGAGAAG	60.074	20	217	1403	1619
tissues_transcript_24565	1	p3	(TTC)5	15	1019	1033	GACCACATTTTGTGGCTGTG	60.008	20	GTAGTGGGTCCCCCACAAAT	60.862	20	107	995	1101	ATGGGCAAAAGCCATTGTAG	59.96	20	GTAGTGGGTCCCCCACAAAT	60.862	20	127	975	1101	TGAAGATCACATGGGCAAAA	60.049	20	GTAGTGGGTCCCCCACAAAT	60.862	20	137	965	1101
tissues_transcript_24572	1	p1	(G)12	12	1043	1054	--
tissues_transcript_24582	1	p1	(T)10	10	3976	3985	GCAGCAGTTCAGTTGGTTGA	60.032	20	CCTAACCGCATCAGGACTTC	59.694	20	129	3902	4030	TGATACAGGCTGGCTTTGTG	59.864	20	CCTAACCGCATCAGGACTTC	59.694	20	112	3919	4030	GCCAAACACCAAGGAGAGAC	59.703	20	CCTAACCGCATCAGGACTTC	59.694	20	234	3797	4030
tissues_transcript_24613	1	p1	(A)11	11	884	894	AAATTTCTTCTTGTCGTACGGAT	58.282	23	TGCAGGAAAATCTCCCTTTG	60.184	20	238	854	1091	CAAATTTCTTCTTGTCGTACGGAT	60.72	24	TGCAGGAAAATCTCCCTTTG	60.184	20	239	853	1091	AAAGGGTGAATTCTTCAAATTAGG	59.011	24	TGCAGGAAAATCTCCCTTTG	60.184	20	272	820	1091
tissues_transcript_24616	1	p1	(T)10	10	1260	1269	TTTGAAGGCGCTAAAGTTGG	60.368	20	GCTGGTCAAAATGGATCATAAA	58.946	22	272	1075	1346	CAACCTTTGAAGGCGCTAAA	60.368	20	GCTGGTCAAAATGGATCATAAA	58.946	22	277	1070	1346	TTTGAAGGCGCTAAAGTTGG	60.368	20	AGCTGGTCAAAATGGATCATAAA	59.857	23	273	1075	1347
tissues_transcript_24617	1	p1	(A)11	11	73	83	ATCTCATTTGTTTCGTCGGG	59.933	20	GGCTTCTTCCTGTCCTGTTG	59.844	20	139	23	161	AGGGGAGAAAGTCACAAGCA	59.844	20	GGCTTCTTCCTGTCCTGTTG	59.844	20	161	1	161	AGGGGAGAAAGTCACAAGCA	59.844	20	CCGACTCCTCCGTCACTCTA	60.399	20	120	1	120
tissues_transcript_24646	1	p3	(TCT)5	15	244	258	ACTCGCTCAATACGCATTCC	60.243	20	AAGGCAGCTTTGCAAGTGAT	60.022	20	147	193	339	ACTCGCTCAATACGCATTCC	60.243	20	AGCCAAGCAGTAATGTCGCT	60.044	20	272	193	464	CCCACTCACCTACCACAACC	60.275	20	AAGGCAGCTTTGCAAGTGAT	60.022	20	202	138	339
tissues_transcript_24652	1	p1	(G)12	12	1	12	--
tissues_transcript_24667	1	p1	(G)10	10	1	10	--
tissues_transcript_24683	1	p3	(GAT)5	15	746	760	GTCAAGGCAAGCAACTGTCA	60.032	20	TGTGGGTCAGCCACCTTAAT	60.375	20	273	576	848	GTCAAGGCAAGCAACTGTCA	60.032	20	GGGTCAGCCACCTTAATCAG	59.55	20	270	576	845	GTCAAGGCAAGCAACTGTCA	60.032	20	GTCGGATTTCCTGACTGTCC	59.511	20	243	576	818
tissues_transcript_24758	1	p1	(A)19	19	75	93	TCTCCCAACAATCATCACCA	59.893	20	AGCTTCCCAACCTCGTACCT	60.132	20	259	39	297	CCCAACAATCATCACCAACA	60.216	20	AGCTTCCCAACCTCGTACCT	60.132	20	256	42	297	TCTCCCAACAATCATCACCA	59.893	20	CAGAAGCAAACCCTGCATTT	60.249	20	236	39	274
tissues_transcript_24776	1	p3	(GAG)6	18	159	176	GCAGGAGCACACCTTTCTTC	59.997	20	CCTCTTCGTAGCACTCCCTG	60.005	20	201	108	308	GCAGGAGCACACCTTTCTTC	59.997	20	AGGCGAGTTTGGACTTGAGA	59.989	20	261	108	368	AACGCAGCAGAGACTGGATT	60.02	20	CCTCTTCGTAGCACTCCCTG	60.005	20	248	61	308
tissues_transcript_24788	1	p3	(ACG)5	15	437	451	GAGTCAAAATCCCCGAGTCA	60.05	20	GCACCCCTAACAACCTCATC	59.41	20	224	273	496	GTCAAAATCCCCGAGTCAGA	60.05	20	GCACCCCTAACAACCTCATC	59.41	20	222	275	496	GAGTCAAAATCCCCGAGTCA	60.05	20	TTCTTCTCAGCTTTCGCACC	60.657	20	239	273	511
tissues_transcript_24798	1	p1	(T)10	10	659	668	GGCCCCTTAGTTTGTGTCAA	59.971	20	CCACCAATACAATCCCAACC	59.91	20	270	495	764	GGCCCCTTAGTTTGTGTCAA	59.971	20	ATTTTCCACCGCTGTTTCAG	60.11	20	239	495	733	GGCCCCTTAGTTTGTGTCAA	59.971	20	CTTTCCATGATTTTCCACCG	60.301	20	248	495	742
tissues_transcript_24811	1	p3	(GTG)5	15	544	558	CAGCTCACCAGAGAACACCA	60.022	20	ACCACCACAACTTCCTCCAC	59.859	20	249	392	640	CAGCTCACCAGAGAACACCA	60.022	20	ACCACCACCACAACTTCCTC	59.859	20	252	392	643	ACCATTCAGAAGCCAGTGCT	59.874	20	ACCACCACAACTTCCTCCAC	59.859	20	233	408	640
tissues_transcript_24823	1	p1	(G)11	11	1	11	--
tissues_transcript_24824	1	p1	(T)11	11	2902	2912	TCCTAGTACCCGTCCGTTTG	59.986	20	AGCGCCAAGTACTCTTCCAA	60.015	20	277	2698	2974	CCTAGTACCCGTCCGTTTGA	59.986	20	AGCGCCAAGTACTCTTCCAA	60.015	20	276	2699	2974	AGGGAAGAAGGGTTTGCTGT	60.11	20	AGCGCCAAGTACTCTTCCAA	60.015	20	158	2817	2974
tissues_transcript_24868	1	p1	(G)10	10	1	10	--
tissues_transcript_24872	1	p3	(TGA)5	15	510	524	TGATCATCACCGTCAAAGGA	60.048	20	TTGCTGCCACACAATTTCTC	59.847	20	220	368	587	TCACCGTCAAAGGAAACCTC	60.088	20	TTGCTGCCACACAATTTCTC	59.847	20	214	374	587	TGATCATCACCGTCAAAGGA	60.048	20	GATCTCATTTTGCTGCCACA	59.805	20	229	368	596
tissues_transcript_24874	1	p1	(A)10	10	1413	1422	CGCAGAGCATTTTCGTAGGT	60.407	20	GTGAAACCAAAAAGGCAAGG	59.587	20	173	1359	1531	TGGTGATGACTCTGCTTGCT	59.577	20	GTGAAACCAAAAAGGCAAGG	59.587	20	214	1318	1531	TGGTGGTGATTATGCGAAAG	59.542	20	GTGAAACCAAAAAGGCAAGG	59.587	20	280	1252	1531
tissues_transcript_24893	1	p3	(GAT)5	15	350	364	TTCACTTTTGGGTTTCAGGG	59.942	20	CCTGTTCTGGAGCCTTTTTG	59.846	20	220	184	403	CACTTTTGGGTTTCAGGGAA	59.942	20	CCTGTTCTGGAGCCTTTTTG	59.846	20	218	186	403	ATGAAACGGAGCCAAGAAGA	59.813	20	CAATCCCTGCGAAGATCAAT	60.036	20	239	250	488
tissues_transcript_24895	1	p1	(T)12	12	965	976	ATCCCTTGTGCTCCTGTTGA	60.656	20	CCCTCCTGGTTCATCAAAGA	60.042	20	242	806	1047	CCCTTGTGCTCCTGTTGAAA	61.204	20	CCCTCCTGGTTCATCAAAGA	60.042	20	240	808	1047	TATCCCTTGTGCTCCTGTTG	58.722	20	CCCTCCTGGTTCATCAAAGA	60.042	20	243	805	1047
tissues_transcript_24896	1	p1	(T)11	11	1029	1039	CGCAGAGCTACAAGGGAAAC	60.015	20	CGTTCACAAATTGCCTCCTT	60.11	20	264	849	1112	ATCGCAGAGCTACAAGGGAA	59.978	20	CGTTCACAAATTGCCTCCTT	60.11	20	266	847	1112	GGTCTACGGGAAGATGGTGA	59.927	20	CGTTCACAAATTGCCTCCTT	60.11	20	239	874	1112
tissues_transcript_24915	1	p3	(AGA)5	15	456	470	CTCGCGATTACTTTTCTGGC	59.982	20	AAAACAAAACGACGCCAATC	59.982	20	181	391	571	CTCGCGATTACTTTTCTGGC	59.982	20	GAAAACAAAACGACGCCAAT	59.982	20	182	391	572	CTCGCGATTACTTTTCTGGC	59.982	20	AACAGGAAATGTCCACAGGC	59.973	20	120	391	510
tissues_transcript_24917	1	p1	(A)18	18	1794	1811	TGACCTCTGCCCTTTTCAGT	59.844	20	CCACTGCATCGATTTGGTTT	60.894	20	123	1716	1838	GACCTCTGCCCTTTTCAGTG	59.844	20	CCACTGCATCGATTTGGTTT	60.894	20	122	1717	1838	TTGACCTCTGCCCTTTTCAG	60.366	20	CCACTGCATCGATTTGGTTT	60.894	20	124	1715	1838
tissues_transcript_24932	1	p3	(CGC)6	18	143	160	CTTGCCTTTCTCCTCCATGA	60.331	20	GGCTTTTCGCTTTATAGGGG	60.056	20	154	70	223	CTTGCCTTTCTCCTCCATGA	60.331	20	ATTTGCATTCCCAAGACTCG	60.074	20	214	70	283	CTTTCTCCTCCATGAAACCG	59.665	20	ATTTGCATTCCCAAGACTCG	60.074	20	209	75	283
tissues_transcript_24935	1	p1	(C)14	14	151	164	ATATTAATTGCCCCCAAGGC	60.008	20	TAGATAGTGGCAAATCGGGG	59.916	20	255	17	271	CCCCAAGGCTGTCTTTTGTA	60.103	20	TAGATAGTGGCAAATCGGGG	59.916	20	244	28	271	ATATTAATTGCCCCCAAGGC	60.008	20	GTCGTCCACGAAGAAGAGGA	60.386	20	236	17	252
tissues_transcript_24956	1	p1	(T)10	10	2435	2444	TGCTTCTCTGGATTTGGACA	59.369	20	CCGAAATCACAAATTCCACC	60.17	20	236	2303	2538	TGTTGCTTCTCTGGATTTGG	58.847	20	CCGAAATCACAAATTCCACC	60.17	20	239	2300	2538	TTGTTGCTTCTCTGGATTTGG	60.234	21	CCGAAATCACAAATTCCACC	60.17	20	240	2299	2538
tissues_transcript_24965	1	p1	(T)11	11	2146	2156	GCTGATGTTTTGGTCTGCAA	59.847	20	TTGAAAGAGATTTGCCAGGTT	58.823	21	122	2063	2184	TTCGCTGATGTTTTGGTCTG	59.84	20	TTGAAAGAGATTTGCCAGGTT	58.823	21	125	2060	2184	ATGCATTCGCTGATGTTTTG	59.694	20	TTGAAAGAGATTTGCCAGGTT	58.823	21	130	2055	2184
tissues_transcript_24981	1	p1	(G)11	11	1	11	--
tissues_transcript_24990	1	p3	(TCA)6	18	339	356	AAAACCCATGGAATTCACCA	60.029	20	AGAAATGAAAGCCAGAGCCA	59.955	20	168	270	437	AAAACCCATGGAATTCACCA	60.029	20	CAGAAATGAAAGCCAGAGCC	59.955	20	169	270	438	AAAACCCATGGAATTCACCA	60.029	20	GGCAGAAATGAAAGCCAGAG	59.955	20	171	270	440
tissues_transcript_24990	2	p3	(CCA)5	15	1638	1652	CCAATACTCCAACCACCACC	60.088	20	GGAACTATGCTCATCTCGGC	59.803	20	256	1539	1794	ACCACCGCAGTTCAGATTTC	60.119	20	GAATCACCGGCATTGGTAGT	59.82	20	142	1553	1694	ACCACCGCAGTTCAGATTTC	60.119	20	GGAACTATGCTCATCTCGGC	59.803	20	242	1553	1794
tissues_transcript_24996	1	p1	(T)10	10	1387	1396	--
tissues_transcript_25019	1	p3	(GGA)5	15	852	866	CCGGATCATCAAATCCTGTT	59.75	20	GATTCACACCGCCATTTTCT	59.939	20	261	714	974	CCGGATCATCAAATCCTGTT	59.75	20	AGCACTGAAGAAGCTCAGCC	59.898	20	206	714	919	ATCCCTCAGTCCAAAGACGA	59.655	20	TCCAAGCTCAGGAAGTCGTT	59.989	20	224	773	996
tissues_transcript_25031	1	c	(GTG)5gctatgggggtggtggaggaggaggac(GTG)5	57	809	865	GATGGTGGATATGGAGGTGG	60.011	20	CTATGGCTCGTTGGCCTTAC	59.73	20	132	774	905	GTGATGCTGGAGGGAGAAAG	59.803	20	CTATGGCTCGTTGGCCTTAC	59.73	20	270	636	905	GATATGGAGGTGGTGGAGGA	59.737	20	CTATGGCTCGTTGGCCTTAC	59.73	20	125	781	905
tissues_transcript_25032	1	p1	(A)10	10	1632	1641	TCTTTACGGTTCTGGTGCAA	59.317	20	GGGTCGAATCAGGTCAGGT	59.912	19	261	1532	1792	TCTTTACGGTTCTGGTGCAA	59.317	20	TTGTATGGGTCGAATCAGGTC	59.805	21	267	1532	1798	TTTACGGTTCTGGTGCAAAA	59.202	20	GGGTCGAATCAGGTCAGGT	59.912	19	259	1534	1792
tissues_transcript_25032	2	p1	(T)11	11	2918	2928	CCAAGAAATGTGTCAAGCCA	59.691	20	AAAAACCTGTCACAGCTCGTATC	59.709	23	190	2816	3005	CCAAGAAATGTGTCAAGCCA	59.691	20	AAAAACCTGTCACAGCTCGTA	57.556	21	190	2816	3005	CCAAGAAATGTGTCAAGCCA	59.691	20	AAAACCTGTCACAGCTCGTATC	58.396	22	189	2816	3004
tissues_transcript_25032	3	p1	(T)10	10	3048	3057	ACGAGCTGTGACAGGTTTTT	57.447	20	TGACTCTCGGTTGGACTGAA	59.388	20	125	2986	3110	ACGAGCTGTGACAGGTTTTT	57.447	20	TCGGTTGGACTGAAGATTGA	59.215	20	119	2986	3104	ACGAGCTGTGACAGGTTTTT	57.447	20	TCTCGGTTGGACTGAAGATTG	60.239	21	121	2986	3106
tissues_transcript_25045	1	p1	(T)11	11	768	778	GTGCAGTAATTTTGGCACGA	59.735	20	AATTTCACCATTCAGCGGTC	59.939	20	257	549	805	TATTGTGCCTTCTGTGGTGC	59.722	20	AATTTCACCATTCAGCGGTC	59.939	20	123	683	805	GCAGCCTCTCTATTGTGCCT	59.603	20	AATTTCACCATTCAGCGGTC	59.939	20	133	673	805
tissues_transcript_25046	1	p1	(A)10	10	1065	1074	TGGGAGGTCGTTTAGGTGTC	59.966	20	AGCACAAACCACCAAAACAT	57.98	20	237	879	1115	TGGGAGGTCGTTTAGGTGTC	59.966	20	GCACAAACCACCAAAACATAGA	59.904	22	236	879	1114	ATAGCGGCGGTTTATAGGGT	59.849	20	AGCACAAACCACCAAAACAT	57.98	20	271	845	1115
tissues_transcript_25056	1	p2	(AT)7	14	2618	2631	--
tissues_transcript_25084	1	p2	(TA)7	14	1594	1607	GTGGGGATCCTAGGGAATGT	60.015	20	TGCCTGACAAGCAGAAAATG	59.988	20	240	1473	1712	GTGGGGATCCTAGGGAATGT	60.015	20	CAGAAACAGGCAAGCAACAA	60.027	20	220	1473	1692	AGTGGGGATCCTAGGGAATG	60.147	20	TGCCTGACAAGCAGAAAATG	59.988	20	241	1472	1712
tissues_transcript_25122	1	p1	(G)11	11	1	11	--
tissues_transcript_25122	2	p3	(GGT)5	15	2333	2347	ATGTTCGACAACTTCCAGGG	59.966	20	ACCATGTCCAAACCAACACA	59.701	20	166	2260	2425	ATGTTCGACAACTTCCAGGG	59.966	20	CCATGTCCAAACCAACACAC	59.701	20	165	2260	2424	GAGTGGTTTCAGAATGCGGT	60.119	20	CCATGTCCAAACCAACACAC	59.701	20	195	2230	2424
tissues_transcript_25156	1	p3	(TTC)6	18	27	44	GGGTGTGTGTGCGTGTTTT	60.48	19	TTAGCCGTGCTCTTGGAGAT	59.978	20	248	4	251	GGGTGTGTGTGCGTGTTTT	60.48	19	ATTAGCCGTGCTCTTGGAGA	59.978	20	249	4	252	GGGTGTGTGTGCGTGTTTT	60.48	19	ATCGGAAATGGAGCGTTATG	59.923	20	198	4	201
tissues_transcript_25159	1	p2	(GA)6	12	468	479	GCAATTTGTTGGGCAACTTT	59.982	20	TTGCAACATCAAACGGACAT	59.972	20	157	412	568	GACTATGCCTCCCAACCAAA	59.933	20	TTTGCTGCAAGGACACTGAC	60.032	20	222	282	503	GCAATTTGTTGGGCAACTTT	59.982	20	TTTTTGCAACATCAAACGGA	60.088	20	160	412	571
tissues_transcript_25175	1	p3	(CTC)5	15	799	813	GAACAACCGTTTCACTGGCT	60.156	20	AACAGCTCCACCACCAATTC	59.973	20	205	712	916	AGAACAACCGTTTCACTGGC	60.156	20	AACAGCTCCACCACCAATTC	59.973	20	206	711	916	TTCACTGGCTGGATTCCTTC	60.195	20	AACAGCTCCACCACCAATTC	59.973	20	195	722	916
tissues_transcript_25175	2	p1	(C)12	12	2263	2274	CCTGAGTTTCGACCACCAAT	59.966	20	AACCTAGAATATCATCAAGGCAA	57.017	23	250	2051	2300	AGTTTCGACCACCAATGTCC	59.827	20	AACCTAGAATATCATCAAGGCAA	57.017	23	246	2055	2300	CGAGCAAACATGAGCAAGAG	59.74	20	AACCTAGAATATCATCAAGGCAA	57.017	23	193	2108	2300
tissues_transcript_25182	1	p3	(AAG)5	15	859	873	GCAGAGATGGTAAAAGGGCA	60.214	20	CAGGCGAAGCAGAATCTACC	59.978	20	251	670	920	GCAGAGATGGTAAAAGGGCA	60.214	20	TTTTTCAGGCGAAGCAGAAT	59.96	20	256	670	925	CAGAAATGGTGTGCTTGACG	60.301	20	ACCTCCGCTTTTTACCACCT	59.998	20	164	740	903
tissues_transcript_25183	1	p2	(TG)6	12	1442	1453	GCAACACCCTGAGAAGAAGG	59.844	20	CGCCATGCTCATCTACACAT	59.704	20	205	1290	1494	GGCAACACCCTGAGAAGAAG	59.844	20	CGCCATGCTCATCTACACAT	59.704	20	206	1289	1494	ACTGGATGTGGAGTGGAAGG	59.962	20	AACACACACAGAAGCAGGCA	60.51	20	276	1264	1539
tissues_transcript_25215	1	p1	(G)10	10	1	10	--
tissues_transcript_25240	1	p3	(CTC)5	15	1644	1658	TCACCACCACCTCCAGTGTA	59.997	20	GGCCCTTGCTCCTTATTCTT	59.688	20	152	1552	1703	CCCCACCTCCCTACTACCAT	60.067	20	GGCCCTTGCTCCTTATTCTT	59.688	20	247	1457	1703	AATACAAGTCCCCACCACCA	60.088	20	GGCCCTTGCTCCTTATTCTT	59.688	20	106	1598	1703
tissues_transcript_25253	1	p1	(G)11	11	1	11	--
tissues_transcript_25298	1	p3	(TGG)5	15	685	699	CTTAAAAGGACCCTCCCTGC	60.068	20	GTAGCCATGCCTCCTCTCAG	59.973	20	241	487	727	GCTGAGGAGAGGACTTGGTG	59.986	20	CCACCACTGTCACTGATTCG	60.154	20	136	631	766	GCTGAGGAGAGGACTTGGTG	59.986	20	CACCACTGTCACTGATTCGG	60.154	20	135	631	765
tissues_transcript_25303	1	p1	(A)13	13	2069	2081	TAGAAGGCCAAGTTTGGTGG	60.103	20	TCAAAAATCACCTTTGCGTG	59.706	20	261	1849	2109	TAGAAGGCCAAGTTTGGTGG	60.103	20	CAAAAATCACCTTTGCGTGA	59.706	20	260	1849	2108	GTATTGGTTTCGTGTTGGGC	60.235	20	GCTCACTCCACCCTATCGAG	59.827	20	219	1954	2172
tissues_transcript_25317	1	p3	(ACC)5	15	1119	1133	GCAATGCCTCAATCCTGAAT	60.043	20	CACCCTGGATTTTATGTGGG	60.044	20	193	1061	1253	CAATCCTGAATACGGGCAAT	59.784	20	CACCCTGGATTTTATGTGGG	60.044	20	184	1070	1253	GCATGCATCAAATCAAGCAC	60.237	20	CACCCTGGATTTTATGTGGG	60.044	20	271	983	1253
tissues_transcript_25325	1	p1	(A)10	10	1992	2001	CGTGTGAGAATTGCTTCCAA	59.84	20	CAGATTCATTCGCTAGGAGGA	59.42	21	221	1862	2082	TCTCGATTAGCTCAGTCCCC	59.386	20	CAGATTCATTCGCTAGGAGGA	59.42	21	252	1831	2082	CGTGTGAGAATTGCTTCCAA	59.84	20	AGAAGGCAGAAACCAGAATCA	58.923	21	195	1862	2056
tissues_transcript_25335	1	p1	(A)13	13	27	39	--
tissues_transcript_25353	1	p2	(GA)7	14	339	352	TGTCACTGCAGCCTATCGAC	60.016	20	TTGCAACTGGAGCTTCTTCA	59.716	20	214	295	508	CCTATCGACCCGTGAGAGAG	59.82	20	TTGCAACTGGAGCTTCTTCA	59.716	20	203	306	508	ATTTGTGTGTCACTGCAGCC	59.758	20	TTGCAACTGGAGCTTCTTCA	59.716	20	221	288	508
tissues_transcript_25367	1	p3	(GAT)5	15	1396	1410	TGAGCAGGAGCATCTTTTCC	60.483	20	CCTCATCGTCTTTGTCAGCA	59.984	20	248	1259	1506	TGAAGACCATAAGCGTTGGA	59.272	20	CCTCATCGTCTTTGTCAGCA	59.984	20	171	1336	1506	TGAGCAGGAGCATCTTTTCC	60.483	20	CAGAATCATCAGTGGGGGAT	59.737	20	269	1259	1527
tissues_transcript_25378	1	p3	(TCA)6	18	915	932	AAATTCGTCCCACGCTAATG	59.96	20	CCGGGGGAGTACTGGTCTAT	60.204	20	243	715	957	TTTTCACATTTCCACACCGA	59.941	20	CCGGGGGAGTACTGGTCTAT	60.204	20	181	777	957	ATTTCCACACCGATAGCGAA	60.469	20	CCGGGGGAGTACTGGTCTAT	60.204	20	174	784	957
tissues_transcript_25391	1	p1	(T)10	10	870	879	TCGTGTCTGTTCTGCTCTGC	60.343	20	CCACCAGAAATAGGCCAAAA	59.931	20	240	748	987	TCGTGTCTGTTCTGCTCTGC	60.343	20	ATATGTCCGCCCTGAGAGTG	60.096	20	208	748	955	TCGTGTCTGTTCTGCTCTGC	60.343	20	CATATGTCCGCCCTGAGAGT	60.096	20	209	748	956
tissues_transcript_25394	1	p3	(CCG)6	18	344	361	CGTGCTTGTACACGATGGTC	60.183	20	CACCAGTGTCCGGAAATTCT	59.966	20	250	275	524	CGTGCTTGTACACGATGGTC	60.183	20	GTTTTCGGGGCTGACAGTAA	60.11	20	115	275	389	TGTACACGATGGTCAGCCTC	59.707	20	CACCAGTGTCCGGAAATTCT	59.966	20	244	281	524
tissues_transcript_25409	1	p3	(ATC)5	15	16	30	--
tissues_transcript_25409	2	p1	(T)10	10	1045	1054	TTCAGTGCGACTGTTTCTGG	60.025	20	CAATTGGAACTTTGCGATGA	59.664	20	144	979	1122	AAAATCGGAGCTTTGGGATT	59.909	20	CAATTGGAACTTTGCGATGA	59.664	20	183	940	1122	GAGATAAGGATCACGGGGGT	60.154	20	CAATTGGAACTTTGCGATGA	59.664	20	123	1000	1122
tissues_transcript_25422	1	p1	(A)10	10	647	656	TATTTAGGACCGCCTGAACG	60.089	20	GAAGGAGCTTTGACCACTGC	59.997	20	263	573	835	AAAGGGTGAAAAGGCAAGGT	59.976	20	TTGTTACTGTGGGCCTCCTC	60.111	20	227	516	742	ATCAACACAATCCCCTGCTC	59.934	20	TTGTTACTGTGGGCCTCCTC	60.111	20	201	542	742
tissues_transcript_25423	1	p1	(T)11	11	903	913	AGCTGCGGCTTATATAGGGG	60.566	20	GTGGGGTATGATATGGGACG	59.894	20	259	832	1090	CATGGAGGGCCATCATTAAA	60.66	20	GTGGGGTATGATATGGGACG	59.894	20	235	856	1090	AGCTGCGGCTTATATAGGGG	60.566	20	ATGGGACGAGGAGGAATTTT	59.766	20	247	832	1078
tissues_transcript_25433	1	p1	(G)10	10	1	10	--
tissues_transcript_25440	1	p3	(TGA)7	21	757	777	CGATGAAAATGTTGGTGCAG	60.111	20	TCAAGAATCTCGTCTGGCCT	59.95	20	159	654	812	CGATGAAAATGTTGGTGCAG	60.111	20	TGTGGGAATGCTTCTTTTCC	60.051	20	247	654	900	TTGGTGCAGAGAGAAAGGGT	59.844	20	TCAAGAATCTCGTCTGGCCT	59.95	20	241	572	812
tissues_transcript_25472	1	p2	(TC)8	16	58	73	AGTCATCCTTCAGCTTCGGA	59.95	20	ACGAACTTCCGATTCCCTCT	60.074	20	217	16	232	AGTCATCCTTCAGCTTCGGA	59.95	20	AAAGGGGCTCCAACTTCTGT	60.11	20	118	16	133	AGTCATCCTTCAGCTTCGGA	59.95	20	GGGCTCCAACTTCTGTGGTA	60.111	20	114	16	129
tissues_transcript_25479	1	p2	(TA)6	12	2033	2044	GGGTTGATTTCCAAGAAGCA	60.051	20	AAACTCACGCCACGAAATCT	59.74	20	243	1851	2093	TGGGTTGATTTCCAAGAAGC	60.051	20	AAACTCACGCCACGAAATCT	59.74	20	244	1850	2093	GAAGGGCATAAAAACAGGCA	60.074	20	AAACTCACGCCACGAAATCT	59.74	20	217	1877	2093
tissues_transcript_25505	1	p1	(G)10	10	1	10	--
tissues_transcript_25506	1	p3	(CCG)5	15	84	98	GCAATTGGGCTACGTTTTGT	60.003	20	CGGGAAGCCAGTCAGTAGAG	60.005	20	267	38	304	GCAATTGGGCTACGTTTTGT	60.003	20	CTCGGGAAGCCAGTCAGTAG	60.005	20	269	38	306	AGCAATTGGGCTACGTTTTG	60.131	20	CGGGAAGCCAGTCAGTAGAG	60.005	20	268	37	304
tissues_transcript_25514	1	p1	(C)17	17	2074	2090	CTAGCCCCAGGACGATGTTA	60.088	20	GTGGAGAGGAGGAGTTGCAG	59.986	20	150	2015	2164	GATGTTAACCGCCCAACACT	59.859	20	GTGGAGAGGAGGAGTTGCAG	59.986	20	137	2028	2164	CTAGCCCCAGGACGATGTTA	60.088	20	CTGGTGGAGAGGAGGAGTTG	59.828	20	153	2015	2167
tissues_transcript_25514	2	p1	(A)12	12	2829	2840	CCATGATTTATGGAAAGACCG	59.283	21	GGTAGCGGATCTACGCATGT	60.125	20	137	2748	2884	CCATGATTTATGGAAAGACCGT	60.075	22	GGTAGCGGATCTACGCATGT	60.125	20	137	2748	2884	CCATGATTTATGGAAAGACCGT	60.075	22	GTGGTAGCGGATCTACGCAT	60.125	20	139	2748	2886
tissues_transcript_25525	1	p3	(CGG)6	18	419	436	AACCACCACCTCCTCCTCTT	59.968	20	TGAGAACCTTGAACGGGAAC	60.088	20	269	286	554	AACCACCACCTCCTCCTCTT	59.968	20	GCTCCTCCATGAGAACCTTG	59.803	20	278	286	563	CCACCTCCTCCTCTTCTTCC	60.186	20	TGAGAACCTTGAACGGGAAC	60.088	20	264	291	554
tissues_transcript_25533	1	p1	(G)12	12	2820	2831	TTGCAACACCATGACTTGCT	60.31	20	AGAAAACAAACCCACTGCTCA	59.766	21	168	2725	2892	TTGCAACACCATGACTTGCT	60.31	20	GAAAACAAACCCACTGCTCA	58.749	20	167	2725	2891	CGCTGCAGCAATTTTTCTCT	60.658	20	AGAAAACAAACCCACTGCTCA	59.766	21	190	2703	2892
tissues_transcript_25537	1	p3	(CCG)5	15	286	300	CACCCATTAGCACAGCTTCA	59.864	20	GCAGAGTTGATCGGAGGAAG	59.95	20	199	190	388	CACCCATTAGCACAGCTTCA	59.864	20	AAGCAGAGTTGATCGGAGGA	59.95	20	201	190	390	CACCCATTAGCACAGCTTCA	59.864	20	AGCAGAGTTGATCGGAGGAA	59.95	20	200	190	389
tissues_transcript_25555	1	p1	(T)17	17	2212	2228	AGGAGGGTCATCACAGGTTG	59.962	20	GCCATGAAATGCAACAAAAA	59.543	20	148	2110	2257	TTGTGGAGAGGAGGGTCATC	60.048	20	GCCATGAAATGCAACAAAAA	59.543	20	156	2102	2257	AGGAGGGTCATCACAGGTTG	59.962	20	TCCCAGTGACTACTCAGCCA	59.415	20	164	2110	2273
tissues_transcript_25555	2	p2	(GT)7	14	3132	3145	CTTGCTGGACAACATCGAGA	59.984	20	ATGGTCGACTGCATTTGTCA	60.12	20	147	3038	3184	TTTCATCCCATGTTCAAGCA	60.049	20	ATGGTCGACTGCATTTGTCA	60.12	20	108	3077	3184	TTTCATCCCATGTTCAAGCA	60.049	20	AAGACTCAAGCACCCTTGGA	59.844	20	263	3077	3339
tissues_transcript_25575	1	p1	(T)14	14	3615	3628	CCATCTTGTACAGTTTTGGTCG	59.534	22	TGAACAACGATGATTGACTTGA	59.174	22	190	3476	3665	CCATCTTGTACAGTTTTGGTCG	59.534	22	GTGAACAACGATGATTGACTTGA	60.03	23	191	3476	3666	CCATCTTGTACAGTTTTGGTCG	59.534	22	GGTGAACAACGATGATTGACTT	58.961	22	192	3476	3667
tissues_transcript_25603	1	p1	(T)17	17	2725	2741	CCCGGAGAAGTTGAAATGAA	60.044	20	CCTTCAATCTTACACTTTGGCTG	60.169	23	184	2638	2821	ACAAAGTCGGCTTGGTGTTC	60.156	20	CCTTCAATCTTACACTTTGGCTG	60.169	23	223	2599	2821	CCCGGAGAAGTTGAAATGAA	60.044	20	GACCTTCAATCTTACACTTTGGC	59.19	23	186	2638	2823
tissues_transcript_25608	1	p2	(GT)6	12	81	92	GGGGCTTGAACAGAGGAAAT	60.443	20	TGTTTTATGCCAACCTGCAA	60.111	20	276	1	276	GGGGCTTGAACAGAGGAAAT	60.443	20	CATCCGAAAGCCGAGATAAA	60.167	20	194	1	194	GGGGCTTGAACAGAGGAAAT	60.443	20	AATTCCAGCTTCATCCGAAA	59.645	20	205	1	205
tissues_transcript_25619	1	p1	(T)17	17	292	308	GACTTTGCTGCGATCAATCA	59.955	20	AAACCACTCCGCCACTTCTA	59.734	20	212	202	413	TTCTTGCTGCGAGTCTACGA	59.888	20	AAACCACTCCGCCACTTCTA	59.734	20	270	144	413	TCTTGCTGCGAGTCTACGAA	59.888	20	AAACCACTCCGCCACTTCTA	59.734	20	269	145	413
tissues_transcript_25620	1	p6	(TCTTCG)5	30	94	123	CCGTCACCGTCACTTTACCT	60.028	20	TTACGCCAAGCTTGATGATG	59.833	20	172	29	200	GGATTCAATTCCTCCCGAAT	60.096	20	TAGAGGAAGAAGCGGCAGAG	59.853	20	249	4	252	ACCGTCACCGTCACTTTACC	59.891	20	TAGAGGAAGAAGCGGCAGAG	59.853	20	225	28	252
tissues_transcript_25641	1	p1	(G)12	12	1	12	--
tissues_transcript_25648	1	c	(CT)8aaaaca(CT)7	36	56	91	GGGACGCTGAAGAATCAGAC	59.81	20	GCTGGAGAAGACAATTCGGA	60.34	20	164	4	167	GGGACGCTGAAGAATCAGAC	59.81	20	TGTGTGTTTGTGCGTGTGAG	60.412	20	132	4	135	GGGACGCTGAAGAATCAGAC	59.81	20	TTCCATCATGGTAACGTTCG	59.395	20	197	4	200
tissues_transcript_25648	2	p1	(T)10	10	1666	1675	CTGATTTGGAGAGTCACGCA	59.984	20	GGTCAGAGGATCTGCAACAAG	59.859	21	280	1509	1788	CTGATTTGGAGAGTCACGCA	59.984	20	GGTCAGAGGATCTGCAACAA	58.802	20	280	1509	1788	TGATTTGGAGAGTCACGCAT	59.245	20	GGTCAGAGGATCTGCAACAAG	59.859	21	279	1510	1788
tissues_transcript_25692	1	p3	(CGC)5	15	514	528	GCTCCCGTCTCAATCTTCTG	59.95	20	TGGTTGTTTAAGGAGGACGG	59.964	20	173	406	578	GATGCAGTTGGGAAATCGTT	59.939	20	TGGTTGTTTAAGGAGGACGG	59.964	20	220	359	578	GGTGCCATTCTGATCCTTGT	59.934	20	TGGTTGTTTAAGGAGGACGG	59.964	20	258	321	578
tissues_transcript_25696	1	p3	(ATG)8	24	1476	1499	GGTTCGAGGATTGATGGAGA	60.011	20	AAGGACCAGTCCCTCACAAA	59.549	20	225	1401	1625	TACAAGGAGATGGGGAGGTG	59.92	20	AAGGACCAGTCCCTCACAAA	59.549	20	260	1366	1625	TGTACAAGGAGATGGGGAGG	59.92	20	AAGGACCAGTCCCTCACAAA	59.549	20	262	1364	1625
tissues_transcript_25749	1	p2	(GA)8	16	2774	2789	TGCAGTTGAAGGAAATGCTG	59.988	20	ATCTCCTCTAGTGCCTCGCC	60.893	20	208	2605	2812	TGGATAGCGTTGCTGAGATG	59.972	20	ATCTCCTCTAGTGCCTCGCC	60.893	20	190	2623	2812	AAGGTTGGTGCTTGAATTGC	60.118	20	ATCTCCTCTAGTGCCTCGCC	60.893	20	130	2683	2812
tissues_transcript_25755	1	p3	(GAT)5	15	579	593	GAGGGGAGAAGAGGAAATGG	60.008	20	ACTAGCAGCCCTCAACCTCA	60.012	20	146	507	652	CTCAGGAGCATCAAAGAGGG	59.943	20	ACTAGCAGCCCTCAACCTCA	60.012	20	271	382	652	GGCTCAGGAGCATCAAAGAG	60.096	20	ACTAGCAGCCCTCAACCTCA	60.012	20	273	380	652
tissues_transcript_25768	1	p3	(CCT)5	15	92	106	CCCTACTCTACGCCCTCCTC	60.225	20	TCTTGTAGGCGGAGATGAGC	60.504	20	144	57	200	ATCCTCCATTTCCCAAAAGC	60.265	20	TCTTGTAGGCGGAGATGAGC	60.504	20	187	14	200	CAAATCCTCCATTTCCCAAA	59.733	20	TCTTGTAGGCGGAGATGAGC	60.504	20	190	11	200
tissues_transcript_25789	1	p1	(T)12	12	881	892	TTGCAGACAAGACTGATGCC	59.992	20	GCAGCAAATGAGGTCTTCGT	60.406	20	256	790	1045	TCTGTGAGCAGCAGCAACTT	59.929	20	GCAGCAAATGAGGTCTTCGT	60.406	20	222	824	1045	TTCTGTGAGCAGCAGCAACT	59.929	20	GCAGCAAATGAGGTCTTCGT	60.406	20	223	823	1045
tissues_transcript_25810	1	p2	(TA)7	14	529	542	AGGCATTGGATGACGATGTT	60.348	20	CAGATTCCACATCAACCACG	59.96	20	257	404	660	TGCTCCAGTACAACCTGCAC	59.905	20	ACGATTGGTTGAGCTCGATT	59.7	20	272	372	643	TGCTCCAGTACAACCTGCAC	59.905	20	TTGGTTGAGCTCGATTCCTC	60.34	20	268	372	639
tissues_transcript_25855	1	p2	(CT)8	16	1282	1297	AAGCCCTGTTAGCAGGTGAA	59.875	20	TGAAATGGAAGAATGATATACGGA	59.713	24	186	1174	1359	AAGCCCTGTTAGCAGGTGAA	59.875	20	CAAAGAGATGAAATGGAAGAATGA	59.609	24	194	1174	1367	GCATGCTGGATCAGTTGTGT	59.714	20	TGAAATGGAAGAATGATATACGGA	59.713	24	154	1206	1359
tissues_transcript_25870	1	p3	(CCA)5	15	17	31	--
tissues_transcript_25890	1	p3	(TGA)7	21	933	953	CCGACAGAGAAGCCTACTGG	60.005	20	GAAAGTCACCACCTTCATCCA	59.958	21	115	885	999	CGACAGAGAAGCCTACTGGG	60.005	20	GAAAGTCACCACCTTCATCCA	59.958	21	114	886	999	GCACCGACAGAGAAGCCTAC	60.02	20	GAAAGTCACCACCTTCATCCA	59.958	21	118	882	999
tissues_transcript_25907	1	c	(T)11ctaaaatgaaaggagattgggctgaatttttgggctgaaataaatagcattagggttaaatataaagtaggggattaaaac(A)11	103	757	859	TTCGTTTTGTGCTGAAATGG	59.706	20	TGCCATCAGAAGTGAAGACG	59.984	20	207	734	940	TTCGTTTTGTGCTGAAATGG	59.706	20	ACTCCCTCTGTTGTGCCATC	60.12	20	220	734	953	TTCGTTTTGTGCTGAAATGG	59.706	20	AAGACGAGGGAATGAAGCCT	60.212	20	193	734	926
tissues_transcript_25907	2	p1	(T)10	10	1827	1836	GCCTTCATTGAAAGACGCAT	60.221	20	TTTCAGCCCAAAAATTCAGC	60.188	20	184	1692	1875	AAGCCTTCATTGAAAGACGC	59.457	20	TTTCAGCCCAAAAATTCAGC	60.188	20	186	1690	1875	CTTCATTGAAAGACGCATCG	59.42	20	TTTCAGCCCAAAAATTCAGC	60.188	20	182	1694	1875
tissues_transcript_25909	1	p1	(A)10	10	1004	1013	AAGCTGATTTTTGTGCAATGAA	59.764	22	TTCAGTTCGGATCCCTTCAA	60.572	20	235	843	1077	AAGCTGATTTTTGTGCAATGAA	59.764	22	CAGTTCGGATCCCTTCAAGT	59.137	20	233	843	1075	AAGCTGATTTTTGTGCAATGA	58.427	21	TTTCAGTTCGGATCCCTTCA	60.572	20	236	843	1078
tissues_transcript_25912	1	p3	(AAG)5	15	323	337	GAGGGGGTGAGACATCCTTT	60.314	20	CGCCTATCTCCAGCAAGTTC	59.978	20	256	290	545	ATTGCCCCCTTTGATCCTAC	60.152	20	CTTCTGCTTCTTCCTCGTCG	60.269	20	247	175	421	AAGAAAGGGATGGAGGAGGA	60.008	20	TCTCCTTTTCTTCAGCCAGG	59.545	20	238	133	370
tissues_transcript_25916	1	c	(GAG)6gaagaggaggagatgggatcagggacggtggtgagagggaaggggaagagtggcggcgga(GGC)5	93	553	645	TGTGGTGAGGAAAGGGAAAC	59.943	20	CTCCTCCACCATCCCACTAA	59.92	20	229	521	749	ACGTTTGTGGTGAGGAAAGG	60.005	20	ATCCCACTAACACCACTCCG	59.844	20	224	516	739	TTTTTCGACGTTTGTGGTGA	60.127	20	TTCTCACATCTCCACTCCCC	60.048	20	260	509	768
tissues_transcript_25923	1	p3	(CAG)5	15	1084	1098	GTCGGTTGATTGGAATGCTT	59.939	20	GGCATCATGTTTTGCTGTTG	60.119	20	256	931	1186	CGGTTGATTGGAATGCTTTT	59.938	20	GGCATCATGTTTTGCTGTTG	60.119	20	254	933	1186	TGTTTAAGCCGCAGATACCC	60.096	20	GGCATCATGTTTTGCTGTTG	60.119	20	217	970	1186
tissues_transcript_25923	2	p3	(GCA)9	27	1212	1238	CAACAGCAAAACATGATGCC	60.119	20	TGCATGTAAGCTTGGCTCAG	60.157	20	200	1167	1366	AGATGCAGCAACAACAGCAG	60.207	20	TGCATGTAAGCTTGGCTCAG	60.157	20	253	1114	1366	CAACAGCAAAACATGATGCC	60.119	20	GTGAAGATACTTGCCCCTGC	59.7	20	247	1167	1413
tissues_transcript_25937	1	p3	(CAA)5	15	157	171	CTCGCCCATACTCACACCTT	60.134	20	GAGCAGAGCGCATGTTGATA	60.127	20	146	127	272	ACCCACACTCCTTCAACACC	59.859	20	GAGCAGAGCGCATGTTGATA	60.127	20	213	60	272	CTCGCCCATACTCACACCTT	60.134	20	TTTTTGTTGTTGGTGGGTGA	59.834	20	107	127	233
tissues_transcript_25975	1	p1	(A)14	14	427	440	CAAAAGAGAGCCCATATCCC	58.597	20	AAATTTTGGGGAAATACCGC	60.022	20	145	390	534	CAAAAGAGAGCCCATATCCCT	59.563	21	AAATTTTGGGGAAATACCGC	60.022	20	145	390	534	GCCCATATCCCTATCAAATCC	59.486	21	AAATTTTGGGGAAATACCGC	60.022	20	136	399	534
tissues_transcript_25975	2	p2	(AC)7	14	2262	2275	ATGGTCGACTGCATTTGTCA	60.12	20	CTTGCTGGACAACATCGAGA	59.984	20	147	2221	2367	ATGGTCGACTGCATTTGTCA	60.12	20	TTTCATCCCATGTTCAAGCA	60.049	20	108	2221	2328	AAGACTCAAGCACCCTTGGA	59.844	20	TTTCATCCCATGTTCAAGCA	60.049	20	263	2066	2328
tissues_transcript_25976	1	p3	(CCG)5	15	368	382	GATTCCGATGAACTTCCCCT	60.272	20	AGACGAGAACGACGACGAGT	60.057	20	277	228	504	ATTCCGATGAACTTCCCCTC	60.272	20	AGACGAGAACGACGACGAGT	60.057	20	276	229	504	AGATTCCGATGAACTTCCCC	60.272	20	AGACGAGAACGACGACGAGT	60.057	20	278	227	504
tissues_transcript_26006	1	p3	(GTG)8	24	747	770	TGGAGGGACGTGGATATGAT	60.158	20	ACCCATTTTCTCCATTGCTG	59.933	20	241	568	808	TGGAGGGACGTGGATATGAT	60.158	20	CACCCATTTTCTCCATTGCT	59.933	20	242	568	809	TCTCTGGTGGTCAAGGAGGT	59.682	20	ACCCATTTTCTCCATTGCTG	59.933	20	166	643	808
tissues_transcript_26032	1	p3	(AGA)8	24	2313	2336	GGAGAAGAGGCTGGAGCTTT	60.096	20	GAACCAAACCCCATTCTTCA	59.767	20	179	2196	2374	GGAGAAGAGGCTGGAGCTTT	60.096	20	AAGTAATCCCAGGGCCAAAT	59.666	20	203	2196	2398	GGAGAAGAGGCTGGAGCTTT	60.096	20	CAAATGCAAGAACCAAACCC	60.344	20	188	2196	2383
tissues_transcript_26049	1	p3	(GCA)5	15	275	289	ACCGCAGTACCACATTCCTC	59.997	20	TCGTCCATCCAATACTGCAA	60.073	20	201	181	381	ACCGCAGTACCACATTCCTC	59.997	20	TGAGAGCAAAGCAGCTGAGA	60.16	20	230	181	410	ACCGCAGTACCACATTCCTC	59.997	20	CATACTGCTCGTCCATCCAA	59.673	20	209	181	389
tissues_transcript_26064	1	p2	(AG)8	16	8	23	--
tissues_transcript_26073	1	p3	(GAT)5	15	198	212	GGACCTTGCAAAGCTTGAAC	59.859	20	TTAGTTGAACCGGCATTTCC	59.938	20	236	106	341	GGACCTTGCAAAGCTTGAAC	59.859	20	AGCTCCCTCTTCTTCTTCGG	60.088	20	130	106	235	GGACCTTGCAAAGCTTGAAC	59.859	20	CGCTCTTCAAAGCATAAGCC	60.117	20	278	106	383
tissues_transcript_26090	1	p1	(T)10	10	999	1008	--
tissues_transcript_26091	1	p2	(GT)6	12	2819	2830	GGCGCTGCTATCCTCAGTAG	60.14	20	CTCTCTATCGCTTCGGTTGG	59.971	20	241	2673	2913	GGCGCTGCTATCCTCAGTAG	60.14	20	CCTCTCTATCGCTTCGGTTG	59.971	20	242	2673	2914	AGGCGCTGCTATCCTCAGTA	60.14	20	CTCTCTATCGCTTCGGTTGG	59.971	20	242	2672	2913
tissues_transcript_26133	1	p1	(T)11	11	337	347	TAGGCCCTTGTTTTGAGCAT	59.708	20	ATCCTCTGAAACATCCACGG	59.927	20	276	284	559	TAGGCCCTTGTTTTGAGCAT	59.708	20	AGCTAACAGGAGGAGGGACC	59.699	20	231	284	514	TAGGCCCTTGTTTTGAGCAT	59.708	20	TTGAGTTGGGGAAATAGGCA	60.439	20	130	284	413
tissues_transcript_26133	2	p2	(CT)6	12	1499	1510	GTGTAAACCTGCAATCGGGT	59.859	20	TTGCAAACTGCACCAAACTC	59.888	20	233	1301	1533	GTGTAAACCTGCAATCGGGT	59.859	20	GATTTGCAAACTGCACCAAA	59.712	20	236	1301	1536	AATTTGCTTACAGAGGGGGC	60.451	20	TTGCAAACTGCACCAAACTC	59.888	20	148	1386	1533
tissues_transcript_26150	1	p1	(A)13	13	73	85	GAATTTCGCGATGGTTCAGT	60.081	20	TTCGGGTGCAATAATCTTCC	59.901	20	121	23	143	GAATTTCGCGATGGTTCAGT	60.081	20	CGCAAGTCCTCATCCACTTT	60.255	20	255	23	277	GAATTTCGCGATGGTTCAGT	60.081	20	GTCCATGAAGAATTCGGGTG	60.317	20	133	23	155
tissues_transcript_26157	1	p1	(T)10	10	2718	2727	CATAAAGGCGGTGAGAAAGG	59.702	20	GGGCGTAAACTAATAAAATCAATG	58.189	24	231	2539	2769	CCATAAAGGCGGTGAGAAAG	59.702	20	GGGCGTAAACTAATAAAATCAATG	58.189	24	232	2538	2769	ACCATAAAGGCGGTGAGAAA	59.569	20	GGGCGTAAACTAATAAAATCAATG	58.189	24	233	2537	2769
tissues_transcript_26160	1	p3	(GAT)5	15	2124	2138	AAGTGCTTCTGGCACGAAAT	59.882	20	TGCAGCCGTGTTGTTCTTAG	60.05	20	183	1985	2167	AGGCCAGCAGAACAGGATTA	59.836	20	AACAGAAGATCGAGCCAGGA	59.95	20	113	2080	2192	AGGCCAGCAGAACAGGATTA	59.836	20	GGAACAGAAGATCGAGCCAG	59.95	20	115	2080	2194
tissues_transcript_26164	1	p1	(G)11	11	1	11	--
tissues_transcript_26177	1	p1	(A)18	18	1072	1089	AGAATCTGCGTAGGCCTTGA	59.978	20	GTGTGGTTGTGGGTGTGTGT	60.232	20	129	1034	1162	GAGAATCTGCGTAGGCCTTG	59.978	20	GTGTGGTTGTGGGTGTGTGT	60.232	20	130	1033	1162	CATCGTGTGGTTGCAAATTC	59.972	20	GTGTGGTTGTGGGTGTGTGT	60.232	20	209	954	1162
tissues_transcript_26197	1	p3	(GAG)5	15	2549	2563	GAAAATTCATCGCTTCCCAA	60.016	20	TCCAACACCTCAGAGGAACC	60.088	20	245	2412	2656	AATTCATCGCTTCCCAACTG	60.074	20	TCCAACACCTCAGAGGAACC	60.088	20	242	2415	2656	GAAAATTCATCGCTTCCCAA	60.016	20	AATTGTTCATGGCTCCAACC	59.797	20	175	2412	2586
tissues_transcript_26197	2	p2	(TA)14	28	2857	2884	GCGAGATGACTGTGAGGACA	59.988	20	CCAATTGAGGACGACTCAAAA	60.096	21	152	2789	2940	TCACTGGCAGGTTTTAGGCT	59.875	20	CCAATTGAGGACGACTCAAAA	60.096	21	255	2686	2940	TTTCGAGCGAGATGACTGTG	60.136	20	CCAATTGAGGACGACTCAAAA	60.096	21	158	2783	2940
tissues_transcript_26205	1	p3	(ACC)5	15	332	346	ACCTTCCTCACCATGACCAG	59.962	20	AGAAGGCCTGAAACCCAGTT	60.11	20	237	160	396	AGCTTCCTTGACCAGAACCA	59.844	20	AGAAGGCCTGAAACCCAGTT	60.11	20	202	195	396	CCAGCTTCCTTGACCAGAAC	59.844	20	AGAAGGCCTGAAACCCAGTT	60.11	20	204	193	396
tissues_transcript_26240	1	p1	(T)10	10	2179	2188	--
tissues_transcript_26242	1	p1	(T)11	11	1080	1090	--
tissues_transcript_26243	1	c	(GAG)5ggaaggtaatggtaggctttggtggtggggcggggctgaacaaagga(GGT)6	80	93	172	GGGAGAGGCAGAGGGTTTAG	60.204	20	GTTCAGAAGCAGGCACATGA	59.992	20	268	66	333	GGAGAGGCAGAGGGTTTAGG	60.204	20	GTTCAGAAGCAGGCACATGA	59.992	20	267	67	333	AGGGAGAGGCAGAGGGTTTA	60.204	20	GTTCAGAAGCAGGCACATGA	59.992	20	269	65	333
tissues_transcript_26272	1	p1	(G)16	16	1470	1485	ATTGGCAAGACCATCTCTGG	60.073	20	CTCTAGGCCTAAATTCCGGG	60.048	20	270	1271	1540	TTCCAGATGCTATTGTTGCG	59.833	20	CTCTAGGCCTAAATTCCGGG	60.048	20	244	1297	1540	ATTGGCAAGACCATCTCTGG	60.073	20	GGCTCTAGGCCTAAATTCCG	60.184	20	272	1271	1542
tissues_transcript_26280	1	p3	(CGG)6	18	960	977	CCCTCCTCGAACCATTATCA	59.887	20	GATCATTTCGTCGCCTGATT	60.043	20	258	777	1034	AAATCCCTCCTCGAACCATT	59.766	20	GATCATTTCGTCGCCTGATT	60.043	20	262	773	1034	AATCAGAACCAGCAACCTGC	60.263	20	GATCATTTCGTCGCCTGATT	60.043	20	138	897	1034
tissues_transcript_26280	2	c	(GCA)6ggctaatcaaaatgctagcctttcgagtggttcatcttcttctcagaagcatctgcagaac(CAG)6	97	3289	3385	CTCGCAAATCATCCATCCTT	60.036	20	CTACCAATTACCGTCGGACC	59.312	20	258	3174	3431	TCCTTCCCAACTTCAACAGC	60.232	20	TGGGAGCTTGAAAGTTCTGC	60.517	20	266	3189	3454	GGTCGTTTTATTCCTCGCAA	60.074	20	CTACCAATTACCGTCGGACC	59.312	20	271	3161	3431
tissues_transcript_26280	3	p3	(CAG)5	15	4538	4552	AGAATCCTTCCCGGAACACT	59.935	20	CAAACGATATCTGCGAGTGG	59.297	20	141	4451	4591	TTCATCAGCACCAAATGGAA	60.049	20	AGTGGTTTTGCTGGTTCCTC	59.187	20	272	4305	4576	TTCATCAGCACCAAATGGAA	60.049	20	GAGTGGTTTTGCTGGTTCCT	59.187	20	273	4305	4577
tissues_transcript_26304	1	p1	(A)12	12	2321	2332	CAACGGTGAGCTCCGATAAT	60.096	20	TAAGTGCCACGAATGATCCA	60.073	20	226	2149	2374	CCGTGAGCTTCTCTTCTTCG	60.269	20	TAAGTGCCACGAATGATCCA	60.073	20	247	2128	2374	ACAACGGTGAGCTCCGATAA	60.657	20	TAAGTGCCACGAATGATCCA	60.073	20	227	2148	2374
tissues_transcript_26310	1	p2	(GT)7	14	1046	1059	GTAAATGCGAACGTCCAGGT	60	20	GGGGATTTTCCTCCGATAGA	60.224	20	276	842	1117	GGCTTGAAAATCCAACTCCA	60.051	20	GGGGATTTTCCTCCGATAGA	60.224	20	197	921	1117	AGTAAATGCGAACGTCCAGG	60.132	20	GGGGATTTTCCTCCGATAGA	60.224	20	277	841	1117
tissues_transcript_26310	2	p1	(T)12	12	3209	3220	TTGATGGTTTTTGGATTCTGG	59.787	21	AAGATTCTCGTGGGCTCTCA	59.95	20	149	3103	3251	TTGATGGTTTTTGGATTCTGG	59.787	21	CAAGATTCTCGTGGGCTCTC	59.95	20	150	3103	3252	TTGATGGTTTTTGGATTCTGG	59.787	21	GACAAGATTCTCGTGGGCTC	59.81	20	152	3103	3254
tissues_transcript_26325	1	p3	(ATT)5	15	339	353	GGTTTCTGAGCCTTCCCTTT	59.691	20	GCCCCTTCCTCTTGGTAGTT	59.576	20	229	310	538	CTTCCGACCTCCTCTTCCTC	60.328	20	GCCCCTTCCTCTTGGTAGTT	59.576	20	258	281	538	GTGGTTTCTGAGCCTTCCCT	60.628	20	GCCCCTTCCTCTTGGTAGTT	59.576	20	231	308	538
tissues_transcript_26330	1	p3	(ACC)6	18	266	283	GATCAGATCCAAGGCGGTTA	60.036	20	TTGCAATGGACGTAGCAGAG	60.011	20	251	90	340	TCTTCTTCATCCGCTGCTTT	60.096	20	TTGCAATGGACGTAGCAGAG	60.011	20	107	234	340	TCTTCTTCATCCGCTGCTTT	60.096	20	CCGCATGTTCACAGAGAGAA	59.984	20	213	234	446
tissues_transcript_26353	1	p1	(A)10	10	918	927	GGCTCATAAAGGGCAACAGA	60.214	20	GTCCCCAAGTGTCTCTGGAA	60.088	20	164	892	1055	GGCTCATAAAGGGCAACAGA	60.214	20	TCCCCAAGTGTCTCTGGAAA	60.624	20	163	892	1054	TCATAAAGGGCAACAGACCA	59.123	20	GTCCCCAAGTGTCTCTGGAA	60.088	20	161	895	1055
tissues_transcript_26363	1	p3	(GCA)5	15	260	274	TACTCCATGGCTTACCGGAG	60.088	20	CTCGCTGCATGATTCTTCTG	59.697	20	269	158	426	TACTCCATGGCTTACCGGAG	60.088	20	CTGCATGATTCTTCTGGCAC	59.399	20	265	158	422	TACTCCATGGCTTACCGGAG	60.088	20	TGCATGATTCTTCTGGCACT	59.399	20	264	158	421
tissues_transcript_26363	2	p3	(CCA)6	18	626	643	AACAAGCAGCTACCACCACC	60.179	20	TGTACCCGAACACGTTGAGA	60.152	20	264	571	834	AACAAGCAGCTACCACCACC	60.179	20	ATTAATGGGGTCTGCACCTG	59.813	20	111	571	681	AACAAGCAGCTACCACCACC	60.179	20	GGCTGGGATAAGAGTGGGAT	60.293	20	185	571	755
tissues_transcript_26397	1	p1	(A)10	10	677	686	TTACGTATTTGGGGGAGCTG	59.953	20	GCACTGGTGTTCATATTGGC	59.005	20	223	512	734	TTACGTATTTGGGGGAGCTG	59.953	20	AGCACTGGTGTTCATATTGGC	60.015	21	224	512	735	TGTTACGTATTTGGGGGAGC	59.823	20	GCACTGGTGTTCATATTGGC	59.005	20	225	510	734
tissues_transcript_26413	1	p3	(CCG)6	18	248	265	CCAAATCCCTCTCTTCCCTC	60.008	20	CCGCAGATCTCTCTGAAACC	59.95	20	243	161	403	CCAAATCCCTCTCTTCCCTC	60.008	20	CGAAATCTGCTGCTCAATCA	60.096	20	265	161	425	ACACCCAATCAAAACCCAAA	60.066	20	CCGCAGATCTCTCTGAAACC	59.95	20	258	146	403
tissues_transcript_26415	1	p1	(A)10	10	65	74	GAGGGGACAACAACACCAAC	60.261	20	TGATTGACTCCGCAAAACTG	59.84	20	203	0	202	GAGGGGACAACAACACCAAC	60.261	20	AAAACTGGACCTGAGCGATG	60.255	20	190	0	189	GAGGGGACAACAACACCAAC	60.261	20	CAAAACTGGACCTGAGCGAT	60.255	20	191	0	190
tissues_transcript_26420	1	p2	(AT)9	18	1890	1907	GCATTTCCTTTGGCATCCTA	60.038	20	CCCTCAACAACGTAAGCCAT	59.993	20	265	1746	2010	GCATTTCCTTTGGCATCCTA	60.038	20	AATCTCGTCCCTCAACAACG	60.111	20	273	1746	2018	GCATTTCCTTTGGCATCCTA	60.038	20	GTCCCTCAACAACGTAAGCC	59.598	20	267	1746	2012
tissues_transcript_26442	1	p2	(TC)8	16	315	330	TTTTCTCTCCCAAACCCCTT	59.912	20	GGCAAGATTGCAAAGTGTGA	59.847	20	161	195	355	TTTCTCTCCCAAACCCCTTT	59.912	20	GGCAAGATTGCAAAGTGTGA	59.847	20	160	196	355	TTTTCTCTCCCAAACCCCTT	59.912	20	GCAGCAATCAGGCAATACAA	59.839	20	242	195	436
tissues_transcript_26464	1	p1	(A)10	10	41	50	GGGAAAAGAAAAAGCCCAAA	60.393	20	TTGAAGATGGTCCAGAAGGG	60.042	20	274	2	275	GGGAAAAGAAAAAGCCCAAA	60.393	20	TTTCTTGCCTTTCCGTGTCT	59.853	20	153	2	154	GGGAAAAGAAAAAGCCCAAA	60.393	20	TCTTTCTTGCCTTTCCGTGT	59.853	20	155	2	156
tissues_transcript_26467	1	p2	(AG)6	12	920	931	ACCCGATGAAGACGAAGATG	60.073	20	TCTGGTATTGGCTTCATCCC	59.894	20	195	781	975	ACCCGATGAAGACGAAGATG	60.073	20	ACCTCCGAATTGCTTCCTCT	60.212	20	250	781	1030	AAAATCTGCAAGGAGACGGA	59.813	20	TCTGGTATTGGCTTCATCCC	59.894	20	147	829	975
tissues_transcript_26498	1	p1	(T)10	10	691	700	TTTGCATCATGATTGGCTGT	60.08	20	AGAAACTGGGAGCAAGGGAT	60.074	20	177	636	812	GCATCATGATTGGCTGTGTC	60.088	20	AGAAACTGGGAGCAAGGGAT	60.074	20	174	639	812	GATCCGCTCACATGGATTTT	59.9	20	GCAACCTGACCATGGAGATT	59.934	20	152	573	724
tissues_transcript_26514	1	p3	(CGG)5	15	8	22	--
tissues_transcript_26523	1	p2	(AT)6	12	2120	2131	--
tissues_transcript_26532	1	p3	(CTT)5	15	2868	2882	TCCAAACTCGGTTCCTTCAC	60.088	20	TCACAATAGAGGCAGATGCG	59.972	20	264	2817	3080	CCATCACAGCCATCTTCCTT	60.073	20	ACCAAATCCAATGCAGAAGC	60.081	20	129	2836	2964	TCCAAACTCGGTTCCTTCAC	60.088	20	ACCAAATCCAATGCAGAAGC	60.081	20	148	2817	2964
tissues_transcript_26546	1	p1	(A)11	11	450	460	TTTTCGAATTGGGTTTTCCA	60.273	20	AAAAACCACCCAAAAGCAAA	59.469	20	250	373	622	TTTCGAATTGGGTTTTCCAA	60.273	20	AAAAACCACCCAAAAGCAAA	59.469	20	249	374	622	TTTTCGAATTGGGTTTTCCA	60.273	20	CCAAAAGCAAATTCCGTTCA	60.97	20	241	373	613
tissues_transcript_26563	1	p2	(AT)12	24	923	946	CTTCCTGCATTTTTGTGGGT	59.971	20	TTTGGAGAAAAGGATTGAAGC	58.43	21	223	777	999	CTTCCTGCATTTTTGTGGGT	59.971	20	CTTTGGAGAAAAGGATTGAAGC	59.372	22	224	777	1000	TTCCTGCATTTTTGTGGGTT	60.344	20	TTTGGAGAAAAGGATTGAAGC	58.43	21	222	778	999
tissues_transcript_26580	1	p1	(G)12	12	1141	1152	AAAAATAAATGCCCCATCCC	59.859	20	CGTAACTTAGGACAACCAACCA	59.061	22	272	907	1178	AAAAATAAATGCCCCATCCC	59.859	20	CGTAACTTAGGACAACCAACCAA	60.307	23	272	907	1178	AGGTAGATAGCGGCAAATCG	59.343	20	CGTAACTTAGGACAACCAACCA	59.061	22	162	1017	1178
tissues_transcript_26585	1	p3	(GAG)12	36	366	401	CAACCACCGAAAACACCTCT	60.005	20	GTCGGGATGACTGTTTTGCT	60.119	20	196	235	430	TCACCCAACTCCAGTTTTCC	59.943	20	GTCGGGATGACTGTTTTGCT	60.119	20	177	254	430	CAACCACCGAAAACACCTCT	60.005	20	GAGACCCAACACATCCCATC	60.184	20	217	235	451
tissues_transcript_26597	1	p1	(T)11	11	2272	2282	CAGTAAACTCGGCTTCTCGG	60.008	20	CGTGCAAACTCACTCCTTCT	58.087	20	231	2148	2378	CTGCTCTTTTCCACCTCCAG	59.982	20	CGTGCAAACTCACTCCTTCT	58.087	20	209	2170	2378	TGCTCTTTTCCACCTCCAGT	59.844	20	CGTGCAAACTCACTCCTTCT	58.087	20	208	2171	2378
tissues_transcript_26623	1	p2	(AG)6	12	12	23	--
tissues_transcript_26623	2	c	(ACC)5actcctaa(CAC)6tcctaa(CAC)6	65	634	698	TACCACCACCAGTCCTAGCC	59.989	20	GTGGCAGTGGTTGGGTAGAG	60.567	20	243	526	768	TACCACCACCAGTCCTAGCC	59.989	20	TGGCAGTGGTTGGGTAGAGT	60.567	20	242	526	767	GTCGCCGCATACTGCTATCT	60.403	20	GTGGTGGAGGTGGTGGTACT	59.732	20	252	479	730
tissues_transcript_26623	3	p3	(CTC)5	15	1452	1466	TCACCACCACCTCCAGTGTA	59.997	20	GGCCCTTGCTCCTTATTCTT	59.688	20	152	1360	1511	CCCCACCTCCCTACTACCAT	60.067	20	GGCCCTTGCTCCTTATTCTT	59.688	20	247	1265	1511	AATACAAGTCCCCACCACCA	60.088	20	GGCCCTTGCTCCTTATTCTT	59.688	20	106	1406	1511
tissues_transcript_26627	1	p1	(T)18	18	1113	1130	AGGCTGAAAAGTGAGGAGCA	60.134	20	TCAAGAACTGGATTCCCCAG	60.042	20	104	1068	1171	AGGCTGAAAAGTGAGGAGCA	60.134	20	GGTTCATAACCCTCGAGCAA	60.074	20	265	1068	1332	AGGCTGAAAAGTGAGGAGCA	60.134	20	GCAAACAGGCGAAACAGAAT	60.257	20	249	1068	1316
tissues_transcript_26628	1	p1	(T)11	11	1612	1622	CTGCCTGGAGGATGTTGTTT	60.111	20	ACATGAATTTTTGGGACCGA	60.17	20	231	1466	1696	CTGCCTGGAGGATGTTGTTT	60.111	20	ATTCTCCCACCCAACATGAA	60.173	20	244	1466	1709	CTGCCTGGAGGATGTTGTTT	60.111	20	TTCTCCCACCCAACATGAAT	60.173	20	243	1466	1708
tissues_transcript_26642	1	p1	(T)12	12	2191	2202	AAATGGAAAGAGTCCGCCTT	60.074	20	CATGATGACGTGTGCAACAA	60.164	20	280	2069	2348	AATGGAAAGAGTCCGCCTTT	60.074	20	CATGATGACGTGTGCAACAA	60.164	20	279	2070	2348	AAATGGAAAGAGTCCGCCTT	60.074	20	CTGCTTCAATCGCACCATAA	59.833	20	251	2069	2319
tissues_transcript_26661	1	p1	(A)10	10	1165	1174	GCATGCGTACGTACTGTGCT	59.965	20	AACACCCCACATTCCCATTA	59.91	20	218	1018	1235	GGGTTTTTGTCGTTATGCGT	59.867	20	AACACCCCACATTCCCATTA	59.91	20	148	1088	1235	GACATGATATGGTGTGGGCA	60.21	20	AACACCCCACATTCCCATTA	59.91	20	235	1001	1235
tissues_transcript_26671	1	p1	(T)11	11	1176	1186	TTGTGTTACTCGAAAGGGGG	59.964	20	AGCTCCAAGACCATCATGAAA	59.685	21	153	1104	1256	TTGTGTTACTCGAAAGGGGG	59.964	20	GCTCCAAGACCATCATGAAA	58.645	20	152	1104	1255	AAGCGCAGCTGAATGAAGAT	60.125	20	AGCTCCAAGACCATCATGAAA	59.685	21	190	1067	1256
tissues_transcript_26703	1	p3	(CTC)5	15	946	960	TCACCACCACCTCCAGTGTA	59.997	20	GGCCCTTGCTCCTTATTCTT	59.688	20	152	854	1005	CCCCACCTCCCTACTACCAT	60.067	20	GGCCCTTGCTCCTTATTCTT	59.688	20	247	759	1005	AATACAAGTCCCCACCACCA	60.088	20	GGCCCTTGCTCCTTATTCTT	59.688	20	106	900	1005
tissues_transcript_26713	1	p3	(ATC)5	15	55	69	GGGGATTGAGAGCATGAAAC	59.488	20	CTGGGGTAAAAAGGTGGGAT	60.046	20	210	4	213	GGGGATTGAGAGCATGAAAC	59.488	20	TAAGAACAGGGTTTCGCAGG	60.241	20	129	4	132	GGGGATTGAGAGCATGAAAC	59.488	20	AGATTGGGAATTCGACATGG	59.75	20	169	4	172
tissues_transcript_26734	1	p2	(AT)6	12	465	476	AAAATTTTGGGAAAGACGGT	57.581	20	TGGCAGAGAAATCAAAGCCT	59.955	20	245	438	682	AAAATTTTGGGAAAGACGGT	57.581	20	GCTCTCCCTAAAGCAAGGCT	60.117	20	216	438	653	AAAATTTTGGGAAAGACGGT	57.581	20	GCCTACAACGTTTGCTCTCC	59.882	20	229	438	666
tissues_transcript_26737	1	p1	(A)12	12	1071	1082	AAACAAAATGGGCTGCTGTC	60.118	20	CATCAGTACATTATTCGGAGTGTTT	58.584	25	225	886	1110	AAAATGGGCTGCTGTCAGTT	59.74	20	CATCAGTACATTATTCGGAGTGTTT	58.584	25	221	890	1110	GAGGGTCCAGTGAGCCAGTA	60.261	20	CATCAGTACATTATTCGGAGTGTTT	58.584	25	122	989	1110
tissues_transcript_26747	1	p2	(AG)6	12	2366	2377	AAACATTTCACGGAACAGGC	59.978	20	CTTTTCTTCTTGGCCCTGTG	59.846	20	239	2278	2516	AAACATTTCACGGAACAGGC	59.978	20	TTCCTTTTCTTCTTGGCCCT	60.18	20	242	2278	2519	AAACATTTCACGGAACAGGC	59.978	20	CTTCCTTTTCTTCTTGGCCC	60.18	20	243	2278	2520
tissues_transcript_26754	1	p1	(G)14	14	1862	1875	CGTCCGTTGTTCGAATTCTT	60.11	20	TGGTTGATAGAATGATTTGCCA	60.323	22	221	1792	2012	CATCTGATGCTTCGCTTGAG	59.697	20	TGGTTGATAGAATGATTTGCCA	60.323	22	176	1837	2012	ATCTGATGCTTCGCTTGAGG	60.504	20	TGGTTGATAGAATGATTTGCCA	60.323	22	175	1838	2012
tissues_transcript_26780	1	p1	(T)10	10	1500	1509	ATGCGCAAAGGTTCTGACTT	59.882	20	AGCTTCTAGCAAGGCACTCG	59.92	20	231	1439	1669	GCGCAAAGGTTCTGACTTCT	59.621	20	AGCTTCTAGCAAGGCACTCG	59.92	20	229	1441	1669	CCGCGTCTTGCTTAAGAATC	59.982	20	CAGGAATTGCCGTCATTACA	59.542	20	203	1361	1563
tissues_transcript_26812	1	p2	(TG)6	12	1764	1775	GTGAGCAGATGCTGTGGAAA	59.992	20	AAAAACAAACAACATAAACACGC	58.224	23	222	1580	1801	GAGGATGAGCAGTAGCTGGG	59.973	20	AAAAACAAACAACATAAACACGC	58.224	23	273	1529	1801	TGAGCAGATGCTGTGGAAAG	60.136	20	AAAAACAAACAACATAAACACGC	58.224	23	221	1581	1801
tissues_transcript_26857	1	p1	(T)10	10	1008	1017	GAACTCGGCTACAAACCGAC	59.74	20	TTCCTCGAATTACTACCACCG	59.098	21	219	872	1090	CGTTCACTCATGCGAACATC	60.272	20	TTCCTCGAATTACTACCACCG	59.098	21	254	837	1090	GAACTCGGCTACAAACCGAC	59.74	20	CCACCGTAAAAACCAAAAGAA	59.017	21	204	872	1075
tissues_transcript_26858	1	p1	(T)12	12	1457	1468	CACATGCAATCCTACCTCCC	60.34	20	TGGTCAAACATGCTCATTGAA	60.104	21	161	1346	1506	GCACATGCAATCCTACCTCC	60.492	20	TGGTCAAACATGCTCATTGAA	60.104	21	162	1345	1506	GGAGCACATGCAATCCTACC	60.492	20	TGGTCAAACATGCTCATTGAA	60.104	21	165	1342	1506
tissues_transcript_26866	1	p1	(A)10	10	163	172	CCTAACTTTCCTCCCCCTTG	59.927	20	GATCCTGCAGATCCGTTAGC	59.803	20	203	114	316	CCTAACTTTCCTCCCCCTTG	59.927	20	TTCCACGGGTCTCTGATCTC	60.199	20	278	114	391	AGAGTCCCCAAATCCAATCC	60.133	20	GATCCTGCAGATCCGTTAGC	59.803	20	272	45	316
tissues_transcript_26886	1	p3	(CCG)7	21	116	136	GATTCCCCCAAACCCTACTC	59.629	20	GTCGTCGAAGAGGCTCAATC	59.957	20	138	90	227	CCCTACAACTCCACACCTGG	60.413	20	GTCGTCGAAGAGGCTCAATC	59.957	20	173	55	227	CCTACAACTCCACACCTGGC	60.567	20	GTCGTCGAAGAGGCTCAATC	59.957	20	172	56	227
tissues_transcript_26888	1	p2	(AT)6	12	2210	2221	AGGGATGTCATGAGCCAGTC	60.08	20	CCGAATATACACATAGTACGTTCAGT	57.82	26	273	2024	2296	GGTCTTCGGTCCAAGGTTTT	60.34	20	CCGAATATACACATAGTACGTTCAGT	57.82	26	190	2107	2296	CGGACCGGAATCTAAATACG	59.429	20	CCGAATATACACATAGTACGTTCAGT	57.82	26	236	2061	2296
tissues_transcript_26894	1	p2	(AT)7	14	2148	2161	CAGAGCAAGTATGCCCTGAA	59.024	20	ATCGGCTTGAAATCTTGCAC	60.221	20	226	1971	2196	TGGTTTATTCAATGCCAGAGC	60.089	21	ATCGGCTTGAAATCTTGCAC	60.221	20	191	2006	2196	GGTTTATTCAATGCCAGAGCA	60.089	21	ATCGGCTTGAAATCTTGCAC	60.221	20	190	2007	2196
tissues_transcript_26894	2	p1	(T)10	10	2790	2799	--
tissues_transcript_26898	1	p1	(T)10	10	1714	1723	TGTCATCATCAAGCACATGG	59.033	20	AGACGATTTGTCGGGTTGAC	59.973	20	200	1662	1861	TGTCATCATCAAGCACATGG	59.033	20	CCATAAGGCCAATGTTACCG	60.202	20	250	1662	1911	TGTCATCATCAAGCACATGG	59.033	20	TTGCGGGAACCAAGCTAATA	60.58	20	271	1662	1932
tissues_transcript_26899	1	p3	(TTC)5	15	31	45	GGGACCGCTCTTTTCTTCTT	59.827	20	ACAATTTTGATCCCACCCAA	60.029	20	251	3	253	GGGACCGCTCTTTTCTTCTT	59.827	20	CCCACTTCAAAAGGCACAAT	59.971	20	266	3	268	GGGACCGCTCTTTTCTTCTT	59.827	20	AGGCACAATTTTGATCCCAC	59.797	20	255	3	257
tissues_transcript_26913	1	p1	(A)14	14	1281	1294	GCATGGGAATTCCAGAAGAA	60.014	20	CTTGAATTGCAGCTGTGCAT	60.019	20	158	1189	1346	AACTCATTTTCGGACAACCG	59.971	20	TTCCTTGAATTGCAGCTGTG	59.988	20	257	1093	1349	AACTCATTTTCGGACAACCG	59.971	20	CTTGAATTGCAGCTGTGCAT	60.019	20	254	1093	1346
tissues_transcript_26920	1	p2	(TC)6	12	741	752	TGAAACAATGGAGTCAGCCA	60.24	20	GGTGACATTGAGGAAGCTCG	60.801	20	222	591	812	CCATTAAGTCATGGCACGAA	59.542	20	GGTGACATTGAGGAAGCTCG	60.801	20	205	608	812	TGAAACAATGGAGTCAGCCA	60.24	20	GACATTGAGGAAGCTCGACA	58.96	20	219	591	809
tissues_transcript_26925	1	p1	(T)10	10	98	107	TTTGGACTTAGATCCTTCTGTTCA	59.304	24	TACTACGCTTCCCCATCAGG	60.088	20	198	28	225	TTTGGACTTAGATCCTTCTGTTCA	59.304	24	CTCCATCTGGGATTTTGGAA	59.864	20	154	28	181	TTTGGACTTAGATCCTTCTGTTCA	59.304	24	CATTTTAGTTCGGGCACCAT	59.823	20	242	28	269
tissues_transcript_26951	1	p3	(CCT)5	15	73	87	AGGGGCCATACATGCATACT	59.297	20	GTCGGCTGTGTCTCTGATGA	59.988	20	241	0	240	AGGGGCCATACATGCATACT	59.297	20	CCAGCATATTCCTCCTTCCA	60.029	20	146	0	145	AGGGGCCATACATGCATACT	59.297	20	CACGTTGCAGTTGAAGTGGT	59.794	20	211	0	210
tissues_transcript_26953	1	p3	(TGC)9	27	128	154	CACAATCCAATGGAGGCTCT	60.073	20	GGAAACAAACGCGTCATTCT	60.118	20	231	96	326	CACAATCCAATGGAGGCTCT	60.073	20	AGGAAACAAACGCGTCATTC	60.118	20	232	96	327	CACAATCCAATGGAGGCTCT	60.073	20	GAGGAAACAAACGCGTCATT	60.118	20	233	96	328
tissues_transcript_26969	1	p3	(GCA)5	15	270	284	GGTCTAGCGAGACAACTGCC	60.02	20	CTTCCAGTGTTGTGTCGTCG	60.348	20	261	121	381	CACAGCAGTATTCGAGCGAC	59.621	20	CATTTTTCGTGCTCCCATTT	59.938	20	234	172	405	CACAGCAGTATTCGAGCGAC	59.621	20	ATTTTTCGTGCTCCCATTTG	59.938	20	233	172	404
tissues_transcript_26984	1	p3	(GAG)5	15	2064	2078	TTGTTGCATTAGCCAGCAAG	60.014	20	AAGCGAATCTTCTTGGGACA	59.813	20	219	1888	2106	TTGTTGCATTAGCCAGCAAG	60.014	20	CAAGCGAATCTTCTTGGGAC	59.813	20	220	1888	2107	TTGTTGCATTAGCCAGCAAG	60.014	20	ATCAGCATCCAAGCGAATCT	59.803	20	229	1888	2116
tissues_transcript_26995	1	p1	(A)11	11	1010	1020	CGAGACCCAAGTCTTATCCG	59.688	20	CGTTCTCTCGTTCTCTCTTCG	59.362	21	252	806	1057	GCCCATTAATTGTCGCTCTC	59.674	20	CGTTCTCTCGTTCTCTCTTCG	59.362	21	167	891	1057	CGCTCTCGTGTTTCGATATG	59.444	20	CGTTCTCTCGTTCTCTCTTCG	59.362	21	154	904	1057
tissues_transcript_27007	1	p3	(GCT)5	15	485	499	CTGCCTAGCATTACCCTTGC	59.867	20	GCATAACACCGCATGTCAAC	60.003	20	278	349	626	CTGCCTAGCATTACCCTTGC	59.867	20	AACAATGCCAGTTCCACCTC	59.973	20	174	349	522	CTGCCTAGCATTACCCTTGC	59.867	20	GAACAATGCCAGTTCCACCT	59.973	20	175	349	523
tissues_transcript_27007	2	p1	(T)24	24	2169	2192	ACTGTTGCTGCAATGCTGTC	60.064	20	TACGCCATTGCTTCTCTCAA	59.566	20	242	2106	2347	AATGCTGGAATGGGAACTTG	59.933	20	TACGCCATTGCTTCTCTCAA	59.566	20	217	2131	2347	CAATGCTGGAATGGGAACTT	59.933	20	TACGCCATTGCTTCTCTCAA	59.566	20	218	2130	2347
tissues_transcript_27009	1	p2	(TA)6	12	2243	2254	CAAGCAGTACAACCACCCCT	60.028	20	AAGCAGTAGAGACCAGATAGCCA	59.578	23	197	2089	2285	TTCGCCAGATTCTGTGATTG	59.799	20	AAGCAGTAGAGACCAGATAGCCA	59.578	23	226	2060	2285	CGCCAGATTCTGTGATTGAA	59.799	20	AAGCAGTAGAGACCAGATAGCCA	59.578	23	224	2062	2285
tissues_transcript_27016	1	p1	(A)11	11	102	112	TCCTTCAGTAAGGATGACTGTGA	58.851	23	CTCCTCAACAATGCAGCAGA	60.136	20	103	52	154	TCCTTCAGTAAGGATGACTGTGAA	60.165	24	CTCCTCAACAATGCAGCAGA	60.136	20	103	52	154	TCCTTCAGTAAGGATGACTGTGA	58.851	23	GTTGGGAGAATGGATGTTGG	60.173	20	210	52	261
tissues_transcript_27019	1	p1	(A)11	11	653	663	GCAATTGAGATATTGGAAACGG	60.673	22	CCCAGTCCATTATGGGAAAA	59.617	20	267	449	715	GCAATTGAGATATTGGAAACGG	60.673	22	ACCCAGTCCATTATGGGAAA	59.101	20	268	449	716	GCAATTGAGATATTGGAAACGG	60.673	22	CCCAGTCCATTATGGGAAAAT	59.896	21	267	449	715
tissues_transcript_27033	1	p2	(AT)8	16	1821	1836	CCTAGGCGGCAACATTAGG	60.602	19	TTCATGATAAACGACACAAATGAA	59.407	24	193	1674	1866	CCTAGGCGGCAACATTAGG	60.602	19	TTTCATGATAAACGACACAAATGA	59.407	24	194	1674	1867	CTAGGCGGCAACATTAGGC	60.747	19	TTCATGATAAACGACACAAATGAA	59.407	24	192	1675	1866
tissues_transcript_27035	1	c	(CT)14caaagactcacattttctctctcctcacgt(TC)7gctcgctctttctctctcctcacctccacctcctttaaagtccctttcccctttgctcactctctctctttctcctcaacacgcatccattccc(CT)24	214	77	290	CGCAACCAACCTGCTCTCT	61.549	19	TCAATTGCTCACGATCAACC	59.654	20	268	55	322	CGCAACCAACCTGCTCTC	60.557	18	TCAATTGCTCACGATCAACC	59.654	20	268	55	322	CGCAACCAACCTGCTCTCT	61.549	19	AACTCGGCTCAATTGCTCAC	60.406	20	276	55	330
tissues_transcript_27035	2	p3	(CTC)11	33	907	939	TTTCCTCGACGACTCGAACT	59.989	20	CGTCGTCTCGCTGGTTCTA	60.144	19	250	720	969	TTCCTCGACGACTCGAACTT	59.989	20	CGTCGTCTCGCTGGTTCTA	60.144	19	249	721	969	CCTGTCGCTAATGGGATCAT	59.917	20	CGTCGTCTCGCTGGTTCTA	60.144	19	216	754	969
tissues_transcript_27035	3	p3	(GAA)5	15	1195	1209	ATGTTGCAGTCCCCATTGTC	60.79	20	CAAGAAAATTCTGGCGGCT	60.337	19	156	1076	1231	TAGGGCCTACCATGATGCTG	61.012	20	CAAGAAAATTCTGGCGGCT	60.337	19	231	1001	1231	TGTTGCAGTCCCCATTGTC	60.527	19	CAAGAAAATTCTGGCGGCT	60.337	19	155	1077	1231
tissues_transcript_27060	1	p1	(A)10	10	128	137	ACTCTTTCTACTGGCGTGGC	59.501	20	TTCAGGCAATCCAATCTTCC	60.014	20	193	73	265	ACTCTTTCTACTGGCGTGGC	59.501	20	ACTCGTGATTCAGGCAATCC	60.081	20	201	73	273	ACTCTTTCTACTGGCGTGGC	59.501	20	AATCTTCCGTGTGTAAGGCG	60.132	20	181	73	253
tissues_transcript_27060	2	p1	(C)10	10	603	612	TCTTTCCTGAACCAGAACCG	60.224	20	CAATGGCACCAAAGATGAAA	59.518	20	264	514	777	AAACGCCAGCGTATATTTGG	59.985	20	CGGGGCTTCTTTATTGAAAA	59.186	20	239	404	642	ACGCCAGCGTATATTTGGAG	60.117	20	CGGGGCTTCTTTATTGAAAA	59.186	20	237	406	642
tissues_transcript_27060	3	p1	(C)10	10	2291	2300	TCTTTCCTGAACCAGAACCG	60.224	20	CAATGGCACCAAAGATGAAA	59.518	20	264	2202	2465	AAACGCCAGCGTATATTTGG	59.985	20	CGGGGCTTCTTTATTGAAAA	59.186	20	239	2092	2330	ACGCCAGCGTATATTTGGAG	60.117	20	CGGGGCTTCTTTATTGAAAA	59.186	20	237	2094	2330
tissues_transcript_27072	1	p3	(GAT)6	18	355	372	CGAGCTATGGGAGGTCTGAG	59.966	20	AAATGCAAAGCAATGTCGAA	59.305	20	195	256	450	CGTGGGCTATGGAGGATCTA	60.051	20	AAATGCAAAGCAATGTCGAA	59.305	20	266	185	450	AACCGAGCTATGGGAGGTCT	60.096	20	AAATGCAAAGCAATGTCGAA	59.305	20	198	253	450
tissues_transcript_27072	2	p3	(CAC)5	15	997	1011	AGGACACTTCAGGGCTTTCA	59.844	20	TTCCATGCAAACTCCAATCA	60.049	20	227	837	1063	AGGACACTTCAGGGCTTTCA	59.844	20	CATGCATCTTCCATGCAAAC	60.08	20	235	837	1071	AGGACACTTCAGGGCTTTCA	59.844	20	CGCAAAAGTTTGCAAAACAA	59.895	20	277	837	1113
tissues_transcript_27104	1	p1	(T)10	10	3455	3464	ATGTACTTCTTCCGTCCCGC	61.401	20	CTCCCTCTGTCCCTGCCTAT	60.607	20	261	3413	3673	GTACTTCTTCCGTCCCGCT	59.298	19	CTCCCTCTGTCCCTGCCTAT	60.607	20	259	3415	3673	ATGTACTTCTTCCGTCCCGC	61.401	20	CCCTCTGTCCCTGCCTATTC	60.979	20	259	3413	3671
tissues_transcript_27117	1	p1	(A)10	10	849	858	CTGGCACTATATGGACGCCT	60.118	20	AGCCTGTCCTCAAAAAGCAA	59.993	20	272	622	893	GATGGCGAAGAAAATCAGGA	60.155	20	AGCCTGTCCTCAAAAAGCAA	59.993	20	146	748	893	ATCTGAACGGAGTCGATGCT	59.834	20	AGCCTGTCCTCAAAAAGCAA	59.993	20	217	677	893
tissues_transcript_27127	1	p3	(GAA)5	15	272	286	AGGTTACTTGTCGGTGGACG	60.028	20	TGCGCGAAAATATAGCACTG	60.002	20	241	186	426	AGGTTACTTGTCGGTGGACG	60.028	20	CTGCAGTATGCGCGAAAATA	60.002	20	249	186	434	TTGCACTGAAGGAGGTGTTG	59.873	20	TGCGCGAAAATATAGCACTG	60.002	20	184	243	426
tissues_transcript_27135	1	p3	(CGG)5	15	316	330	GTGGTGGCGAGATTGTCTTT	60.119	20	CCATGTCAATGGTGAGCAAC	59.967	20	196	265	460	GTGGTGGCGAGATTGTCTTT	60.119	20	ATCCATGTCAATGGTGAGCA	59.925	20	198	265	462	GTGGTGGCGAGATTGTCTTT	60.119	20	AAAAGTTCCAGCAGCCAAAA	59.861	20	165	265	429
tissues_transcript_27155	1	p2	(TG)6	12	4242	4253	AAGGCGTTCTTTGTTTGCAT	59.752	20	GGTCACCTCAAAGTGGCATT	59.973	20	105	4178	4282	AAGGCGTTCTTTGTTTGCAT	59.752	20	ATGTGCTTGTTTTGGGGAAG	59.971	20	163	4178	4340	AGGCGTTCTTTGTTTGCATC	60.257	20	GGTCACCTCAAAGTGGCATT	59.973	20	104	4179	4282
tissues_transcript_27175	1	p2	(AG)6	12	2385	2396	CCGGAATCTTTTGCCACTTA	60.067	20	GTTCAAGGTGTTGGAGGCAT	59.973	20	265	2249	2513	CCGGAATCTTTTGCCACTTA	60.067	20	TACCCAAGACTCAAGGTCGG	60.103	20	222	2249	2470	AGTGGGAAAATGCACTCCAG	60.111	20	TACCCAAGACTCAAGGTCGG	60.103	20	270	2201	2470
tissues_transcript_27183	1	p3	(TCA)5	15	4283	4297	AGATGGCGATGCAGTTCTTT	59.843	20	CCCACCTGGAAAATTGATTG	60.162	20	186	4139	4324	AGAAAAGATGGCGATGCAGT	59.843	20	CCCACCTGGAAAATTGATTG	60.162	20	191	4134	4324	AAGATGGCGATGCAGTTCTT	59.843	20	CCCACCTGGAAAATTGATTG	60.162	20	187	4138	4324
tissues_transcript_27189	1	p3	(GCA)5	15	439	453	ACTCCAAGGCATGGAAACTG	60.111	20	CCAGGAGGAACTACGACCAC	59.574	20	265	350	614	ACTCCAAGGCATGGAAACTG	60.111	20	ACCAGGAGGAACTACGACCA	59.574	20	266	350	615	ACTCCAAGGCATGGAAACTG	60.111	20	CAGGAGGAACTACGACCACC	59.574	20	264	350	613
tissues_transcript_27191	1	p2	(CT)6	12	180	191	TAGCCCTGCTCTCTCTGCTC	59.997	20	GGGGCATATACGAATGGAGA	59.745	20	170	54	223	TAGCCCTGCTCTCTCTGCTC	59.997	20	CGGAGAAGACAATTCGGAGA	60.331	20	228	54	281	ACCGTAACGGAAATAGCCCT	59.856	20	GGGGCATATACGAATGGAGA	59.745	20	183	41	223
tissues_transcript_27203	1	p4	(ATCA)6	24	87	110	GGGGGAACCATAAACCATTT	59.756	20	CTCTCGGTCTCAGGATTTGC	59.95	20	140	1	140	GGGGGAACCATAAACCATTT	59.756	20	GATTTGCCTCTCGGTCTCAG	59.95	20	147	1	147	GGGGGAACCATAAACCATTT	59.756	20	CTTCAATTTCTGCTCCTCGG	59.948	20	174	1	174
tissues_transcript_27226	1	p1	(G)11	11	1	11	--
tissues_transcript_27242	1	p3	(TCT)5	15	795	809	CGGTATAAGCCAGGTTGCAT	59.982	20	AGACGGAGGTGCTAGGGTTT	60.132	20	237	628	864	TCCTCAGACGTGGATTTTCC	60.05	20	AGACGGAGGTGCTAGGGTTT	60.132	20	216	649	864	CGGTATAAGCCAGGTTGCAT	59.982	20	GAAGGAGGAGAGACGGAGGT	59.807	20	247	628	874
tissues_transcript_27267	1	p3	(ATT)6	18	16	33	--
tissues_transcript_27277	1	p1	(C)10	10	60	69	CCCATCAATAAAGTGAGGGCT	60.326	21	CAATGGCACCAAAGATGAAA	59.518	20	211	24	234	TGAGGGCTTTCCATTCTTCC	61.46	20	CAATGGCACCAAAGATGAAA	59.518	20	198	37	234	GTGAGGGCTTTCCATTCTTC	58.717	20	TGGTTAGTGGAGAACAGCCA	59.288	20	158	36	193
tissues_transcript_27285	1	p3	(TAA)5	15	1196	1210	AAATCACAAACCAAACTGCG	58.675	20	CTTTGGGAAGACCCAATTCA	59.903	20	252	1109	1360	CGCCAGAAGGCATTACTAAGA	59.505	21	CTTTGGGAAGACCCAATTCA	59.903	20	234	1127	1360	AAATCACAAACCAAACTGCG	58.675	20	TTTGGGAAGACCCAATTCAA	60.28	20	251	1109	1359
tissues_transcript_27285	2	p1	(T)11	11	1372	1382	TGAATTGGGTCTTCCCAAAG	59.903	20	CCGAATACTGGAAACGTGCT	60.132	20	273	1341	1613	TGAATTGGGTCTTCCCAAAG	59.903	20	AGCCGACGCCTTTTAGTTTT	60.257	20	180	1341	1520	TGAATTGGGTCTTCCCAAAG	59.903	20	AAGCCGACGCCTTTTAGTTT	60.257	20	181	1341	1521
tissues_transcript_27285	3	p1	(A)12	12	2900	2911	GATTGACCGACTGGAATCGT	59.934	20	TTGCGCAGGATCTTTTTCTT	59.96	20	276	2841	3116	GATTGACCGACTGGAATCGT	59.934	20	TTCTTGCGCAGGATCTTTTT	59.96	20	279	2841	3119	GATTGACCGACTGGAATCGT	59.934	20	TTTCTTGCGCAGGATCTTTT	59.96	20	280	2841	3120
tissues_transcript_27322	1	p2	(AC)8	16	1338	1353	AATTACACATGCACCCCCTC	59.676	20	GTGCCCATTGTCACATTGAA	60.376	20	244	1274	1517	AGCTCACAGTCAACCGCTTT	60.058	20	TATGCGCTTGTTGGACGTAT	59.21	20	254	1189	1442	AGCTCACAGTCAACCGCTTT	60.058	20	ATATGCGCTTGTTGGACGTA	59.21	20	255	1189	1443
tissues_transcript_27328	1	p3	(GAA)8	24	1264	1287	CCTTTGAACAGCGTAAAGCC	59.883	20	CTACCACCCCCACTGCTAAA	59.986	20	227	1112	1338	GTTCTCCTTCCCTTCATCCC	59.874	20	CTACCACCCCCACTGCTAAA	59.986	20	262	1077	1338	TCTCAGCCCAGATGAAATCC	60.158	20	CTACCACCCCCACTGCTAAA	59.986	20	120	1219	1338
tissues_transcript_27342	1	p3	(TTA)5	15	735	749	CTTCACCACATGACCTCATCA	59.535	21	CGGAGGTTAGAACAATGGGA	59.926	20	213	687	899	TTCCAAATGAAAGGGGTCTT	58.477	20	CGGAGGTTAGAACAATGGGA	59.926	20	273	627	899	CTTCACCACATGACCTCATCA	59.535	21	GCAGAGAACCTCCCAAGATG	59.803	20	249	687	935
tissues_transcript_27347	1	p3	(GCG)6	18	362	379	TCCATGTCTCCAGGAAGGAG	60.191	20	TATATGCACCGACTGACCCA	59.948	20	250	192	441	AACCTCTTTCCGGCAGTCTT	60.247	20	GGCCGTGTGACCATAGAGTT	59.997	20	223	285	507	AACCTCTTTCCGGCAGTCTT	60.247	20	TATATGCACCGACTGACCCA	59.948	20	157	285	441
tissues_transcript_27355	1	p3	(TGA)5	15	1335	1349	GGGATTCAGTTCCACGAAGA	60.05	20	TTCCCACAACTCGAAGAAGC	60.375	20	248	1148	1395	GCCTCAACCATCTGTGGATT	59.934	20	TTCCCACAACTCGAAGAAGC	60.375	20	160	1236	1395	GCCTCAACCATCTGTGGATT	59.934	20	CGGAGGAGCAACTCTCAACT	59.598	20	193	1236	1428
tissues_transcript_27356	1	p1	(A)10	10	2456	2465	--
tissues_transcript_27399	1	p3	(AAG)5	15	668	682	CGTTACTGATTTCCTCCCGA	60.066	20	GGAGCTAGAGGGACTGGACC	60.216	20	269	545	813	CGTGGAAGAAGGTGAAGGAG	59.837	20	AATTGCCGGTAACCTGTTTG	59.861	20	276	614	889	CTCGTGGAAGAAGGTGAAGG	59.837	20	AATTGCCGGTAACCTGTTTG	59.861	20	278	612	889
tissues_transcript_27415	1	p2	(TG)6	12	2076	2087	TTGGTGGTGGAAATGGTTTT	60.066	20	TTTGTTGTCCAAAGCAGCAC	59.888	20	207	2007	2213	TTTGGTGGTGGAAATGGTTT	60.066	20	TTTGTTGTCCAAAGCAGCAC	59.888	20	208	2006	2213	TTGGTGGTGGAAATGGTTTT	60.066	20	CTTTGTATTCAGCGAAGGGC	59.845	20	171	2007	2177
tissues_transcript_27418	1	p3	(CGG)5	15	605	619	AGGTTAGTGTGAACCCGCTG	60.171	20	CGACTTACACCTCGTCAGCA	60.049	20	188	511	698	AGGTTAGTGTGAACCCGCTG	60.171	20	AACGTAGCATTCCTATGCGG	60.117	20	277	511	787	AGGTTAGTGTGAACCCGCTG	60.171	20	GCTCCGACTTACACCTCGTC	59.874	20	192	511	702
tissues_transcript_27433	1	p3	(ATG)5	15	415	429	CATGGTGATGGGAATGATGA	60.137	20	GCCGCAGTCAAAGGAGTAAA	60.386	20	266	293	558	CATGGTGATGGGAATGATGA	60.137	20	CCTCTACTCCAGGAGGCAAA	59.425	20	202	293	494	TGGTAGTGTTGCAGGGTCAA	60.152	20	CCTCTACTCCAGGAGGCAAA	59.425	20	278	217	494
tissues_transcript_27438	1	p3	(CGC)5	15	82	96	ACCGCTTTCATTTCAGCACT	59.882	20	AACCACTTGGAGTTTGTCGG	60.005	20	146	45	190	AACCGCTTTCATTTCAGCAC	60.257	20	AACCACTTGGAGTTTGTCGG	60.005	20	147	44	190	ACCGCTTTCATTTCAGCACT	59.882	20	CTTCTTCCAACCAGCCAAAG	59.846	20	266	45	310
tissues_transcript_27443	1	p1	(T)10	10	180	189	CATTCACACACTCGCCATTT	59.572	20	GGACTCAGATTGAACCCGAA	60.05	20	266	23	288	ACACTCGCCATTTTGGAGAT	59.556	20	GGACTCAGATTGAACCCGAA	60.05	20	259	30	288	CATTCACACACTCGCCATTT	59.572	20	ATCAGAATTCTCCACCGTCG	60.073	20	216	23	238
tissues_transcript_27444	1	p3	(AGA)5	15	4	18	--
tissues_transcript_27458	1	p3	(CGC)5	15	173	187	TCCTCATCTGTCATCTCCCC	60.008	20	ACTGGACTTCGTCGTCGTCT	59.907	20	142	71	212	CGGTCACATTATCAAACCCC	60.051	20	ACTGGACTTCGTCGTCGTCT	59.907	20	165	48	212	CCGGTCACATTATCAAACCC	60.051	20	ACTGGACTTCGTCGTCGTCT	59.907	20	166	47	212
tissues_transcript_27458	2	c	(CGC)5cgaaggcgtccggga(GCG)5	45	377	421	CGCAGTCTCAGAACAACAGC	59.776	20	GTGCTTCTGCTTCAGGTTCC	59.997	20	209	316	524	CGCAGTCTCAGAACAACAGC	59.776	20	CGACCTCTCTCCAGTGCTTC	60.135	20	222	316	537	CGCAGTCTCAGAACAACAGC	59.776	20	TCTCCAGTGCTTCTGCTTCA	59.855	20	215	316	530
tissues_transcript_27469	1	p3	(TGC)6	18	761	778	CCTGCAGGAAGAAATTGTTGA	60.234	21	TCACATCTCCAGGGTTCTCC	60.048	20	209	697	905	CCTGCAGGAAGAAATTGTTGA	60.234	21	CTGTGGTCGTGTCGAAGAAA	59.873	20	190	697	886	TGATGCAGTGACAAATGGTG	59.085	20	CAGTCCAGATCCTTTACGGG	59.545	20	238	601	838
tissues_transcript_27488	1	p1	(G)10	10	1	10	--
tissues_transcript_27501	1	p3	(TGG)6	18	187	204	TCACTGGTGATGGTGGAGAA	60.088	20	TCCACCAGTACCTTCACCGT	60.422	20	251	137	387	GGAGGATTCACTGGTGATGG	60.326	20	ACCACCCCCTACTTCTCCAC	60.23	20	135	130	264	GTGATGGTGGAGAAGTTGGG	60.363	20	TCCACCAGTACCTTCACCGT	60.422	20	245	143	387
tissues_transcript_27501	2	c	(TGG)5ccggggcaccgggggtgatggaggaggcggtgaaggtggtggtggagaaggcgggggtggtgatggtatgggtaggggaggtggcaatggaga(TGG)5	123	436	558	GGGTGGTGATGGTATGGGT	60.319	19	CCGCCTTCACTACCACCTT	60.119	19	213	396	608	GGGTGGTGATGGTATGGGT	60.319	19	CGCCTTCACTACCACCTTCA	61.224	20	212	396	607	GTGGTGATGGTATGGGTGG	59.462	19	CCGCCTTCACTACCACCTT	60.119	19	211	398	608
tissues_transcript_27504	1	p4	(TTCT)5	20	409	428	TTCTTCCAGGGGAGATTGTG	60.042	20	TAGACCATGTTCTCCCGAGC	60.218	20	228	355	582	GGAGATTGTGCTGGCTTCTC	59.957	20	TAGACCATGTTCTCCCGAGC	60.218	20	218	365	582	GGAGATTGTGCTGGCTTCTC	59.957	20	CGCATCACAAACCTTGTCTG	60.301	20	262	365	626
tissues_transcript_27512	1	p3	(CTC)5	15	867	881	TCACCACCACCTCCAGTGTA	59.997	20	GGCCCTTGCTCCTTATTCTT	59.688	20	152	775	926	AATACAAGTCCCCACCACCA	60.088	20	GGCCCTTGCTCCTTATTCTT	59.688	20	106	821	926	TCACCACCACCTCCAGTGTA	59.997	20	ATGGCCCTTGCTCCTTATTC	60.419	20	154	775	928
tissues_transcript_27518	1	p1	(G)10	10	1	10	--
tissues_transcript_27532	1	p3	(CAC)6	18	368	385	GGTTAAAGCGGAACCCTAGC	60.095	20	CGTAGAGCCACGATTTCTCC	59.836	20	192	260	451	GGTTAAAGCGGAACCCTAGC	60.095	20	CCGTAGAGCCACGATTTCTC	59.836	20	193	260	452	GGTTAAAGCGGAACCCTAGC	60.095	20	CCGGAAAGGAAACAGCAGTA	60.241	20	173	260	432
tissues_transcript_27546	1	c	(TA)14at(TA)7	44	1361	1404	--
tissues_transcript_27553	1	p1	(T)10	10	2503	2512	CGCGAACATACTGCAAGAAA	60.014	20	TGGTAATCACCGTCGACAAA	59.964	20	230	2399	2628	CGCGAACATACTGCAAGAAA	60.014	20	TTGGTAATCACCGTCGACAA	59.964	20	231	2399	2629	TTTCGCGAACATACTGCAAG	60.014	20	TGGTAATCACCGTCGACAAA	59.964	20	233	2396	2628
tissues_transcript_27583	1	c	(AGA)6aggacaagaggaagggtgaggagattcaggctgaggataacggtgctgtcacaggtgatgacggaaccacaaaa(AAG)5	107	1490	1596	TGAAGAAGAGGGAGCAATGG	60.331	20	AGGAGTCTCACCGTTTGCAT	59.727	20	199	1424	1622	TGAAGAAGAGGGAGCAATGG	60.331	20	GTGCAGGAGTCTCACCGTTT	60.307	20	203	1424	1626	GCGATGCTCTGGAAGAAGAA	60.624	20	AGTCTCACCGTTTGCATCCT	59.727	20	161	1459	1619
tissues_transcript_27584	1	p1	(G)10	10	1	10	--
tissues_transcript_27612	1	p3	(CCA)5	15	2042	2056	CACCACCCATCAGACCTACC	60.238	20	TTTGTGCCTTGATGTGGTGT	60.008	20	279	1894	2172	ACCATTAGCTAGCACTGCCG	60.428	20	TTTGTGCCTTGATGTGGTGT	60.008	20	237	1936	2172	ACCATTAGCTAGCACTGCCG	60.428	20	GTTTGTGCCTTGATGTGGTG	60.008	20	238	1936	2173
tissues_transcript_27616	1	p1	(A)16	16	1324	1339	GATTCCACTTTTGGCGACTC	59.676	20	AAGTATGGGCAAGGTGTTGG	59.853	20	276	1233	1508	ACTTTGAAAATTTTGCCCCC	60.164	20	GGGAGGGAGTGGAGAAGACT	59.661	20	190	1210	1399	CTTTGAAAATTTTGCCCCCT	60.285	20	GGGAGGGAGTGGAGAAGACT	59.661	20	189	1211	1399
tissues_transcript_27616	2	p3	(CAG)6	18	3498	3515	TCCCCAGATTTTTCTTGTCG	60.044	20	TGCTGCTGATACTGGTCCTG	60.008	20	143	3398	3540	CGACACACCTCTGGGAGATT	60.112	20	TGCTGCTGATACTGGTCCTG	60.008	20	171	3370	3540	AAGAAGGTCACGTTCATGGC	60.119	20	TGCTGCTGATACTGGTCCTG	60.008	20	224	3317	3540
tissues_transcript_27631	1	p1	(G)10	10	1	10	--
tissues_transcript_27636	1	p1	(T)13	13	1440	1452	--
tissues_transcript_27699	1	p3	(GAG)6	18	746	763	CGATAGAGAAGCGGGAAGTG	59.971	20	GCGTAGTCCAGTAAGCGGAG	60.037	20	258	580	837	CGATAGAGAAGCGGGAAGTG	59.971	20	AGCGTAGTCCAGTAAGCGGA	60.037	20	259	580	838	CGATAGAGAAGCGGGAAGTG	59.971	20	ACATTCGGAGCAAGCGTAGT	59.904	20	271	580	850
tissues_transcript_27702	1	p1	(G)11	11	1	11	--
tissues_transcript_27718	1	c	(TC)6tgacttctccc(CT)7	37	47	83	GGGGGCTTTTAGAAATTCAT	57.187	20	TTTGTGGAGACAGGAAAGGG	60.081	20	131	3	133	GGGGGCTTTTAGAAATTCAT	57.187	20	AATCGGGAAAAAGGATGGAG	60.258	20	204	3	206	GGGGGCTTTTAGAAATTCAT	57.187	20	GAAATCGGGAAAAAGGATGG	60.614	20	206	3	208
tissues_transcript_27758	1	p1	(G)11	11	1	11	--
tissues_transcript_27763	1	p3	(CTC)5	15	281	295	AAATACTCCCACACCCTCCC	60.052	20	AGGAGCTGGCCCTTGTAGA	59.958	19	143	245	387	CCACAAATACTCCCACACCC	60.088	20	AGGAGCTGGCCCTTGTAGA	59.958	19	147	241	387	GCGGAAGATAACATGGGAAA	59.901	20	AGGAGCTGGCCCTTGTAGA	59.958	19	179	209	387
tissues_transcript_27763	2	p3	(AGC)5	15	501	515	TCTTCTACAAGGGCCAGCTC	59.574	20	TTTCAACTGGTGATGGTTGC	59.547	20	269	366	634	TCTTCTACAAGGGCCAGCTC	59.574	20	CGGAGATGTGGAAGAAGTGG	60.646	20	234	366	599	TCTTCTACAAGGGCCAGCTC	59.574	20	GCGGAGATGTGGAAGAAGTG	60.801	20	235	366	600
tissues_transcript_27763	3	p3	(CGG)5	15	962	976	AAAGGGATCAGAAAGCAGCA	59.955	20	TGACGACGCATCGTAAGAAC	59.871	20	256	934	1189	GCAAAGGGATCAGAAAGCAG	59.955	20	TGACGACGCATCGTAAGAAC	59.871	20	258	932	1189	CAAAGGGATCAGAAAGCAGC	59.955	20	TGACGACGCATCGTAAGAAC	59.871	20	257	933	1189
tissues_transcript_27768	1	p2	(AG)6	12	901	912	ACCCGATGAAGACGAAGATG	60.073	20	TCTGGTATTGGCTTCATCCC	59.894	20	181	776	956	ACCCGATGAAGACGAAGATG	60.073	20	ACCTCCGAATTGCTTCCTCT	60.212	20	236	776	1011	AAAATCTGCAAGGAGACGGA	59.813	20	TCTGGTATTGGCTTCATCCC	59.894	20	133	824	956
tissues_transcript_27781	1	p3	(GAA)5	15	416	430	AGGAGGAAAATGCGGAGAAT	60.039	20	GCCTTTTTCCAACACCTTCA	60.088	20	237	266	502	TGATGATCAGCCAGGAACTG	59.787	20	GCCTTTTTCCAACACCTTCA	60.088	20	140	363	502	AGGAGGAAAATGCGGAGAAT	60.039	20	GGGGGCTAGCTCGTTTAGAT	59.709	20	266	266	531
tissues_transcript_27787	1	p2	(TG)6	12	1498	1509	--
tissues_transcript_27796	1	p1	(A)979	979	856	1834	--
tissues_transcript_27834	1	p1	(A)10	10	1914	1923	ACAAGTGGAGAAATCGGGTG	59.966	20	CTGGCGTACACCTCCAAGAT	60.134	20	117	1831	1947	CACAAGTGGAGAAATCGGGT	59.966	20	CTGGCGTACACCTCCAAGAT	60.134	20	118	1830	1947	ACCACAAGTGGAGAAATCGG	59.966	20	CTGGCGTACACCTCCAAGAT	60.134	20	120	1828	1947
tissues_transcript_27837	1	p2	(AT)25	50	465	514	CCAGTCTTGCGACTCCTCAT	60.408	20	ACAGGTGCATCCTGACTTCC	60.12	20	180	417	596	CCAGTCTTGCGACTCCTCAT	60.408	20	AGGTGCATCCTGACTTCCAT	59.535	20	178	417	594	ACCAGTCTTGCGACTCCTCA	61.009	20	ACAGGTGCATCCTGACTTCC	60.12	20	181	416	596
tissues_transcript_27877	1	p3	(CCA)6	18	101	118	CATTTACCAAAGGCCCAAAA	59.805	20	GCGTTAGGGTAAGGGGTGTT	60.242	20	202	36	237	AAACACCTGTGCACCCATTT	60.277	20	GCGTTAGGGTAAGGGGTGTT	60.242	20	217	21	237	CATTTACCAAAGGCCCAAAA	59.805	20	CGTTAGGGTAAGGGGTGTTG	59.35	20	201	36	236
tissues_transcript_27877	2	p3	(GAT)8	24	1117	1140	TCTCATTCGTGGTTGCTCAG	59.984	20	GGAATACCAAGCTCCCATCA	59.894	20	111	1084	1194	CTGATTTGGTGGACGAGGAT	59.927	20	GGAATACCAAGCTCCCATCA	59.894	20	210	985	1194	TTGGGTTCGATTAGTGAGGC	60.074	20	GGAATACCAAGCTCCCATCA	59.894	20	262	933	1194
tissues_transcript_27881	1	p3	(GGA)5	15	157	171	TGCCAAATATCTTTCCCTCG	60.031	20	GCTCTCATAATCTCCGGCTG	59.939	20	243	23	265	TGCCAAATATCTTTCCCTCG	60.031	20	CAGCTCTCATAATCTCCGGC	59.939	20	245	23	267	TGCCAAATATCTTTCCCTCG	60.031	20	CTCTCATAATCTCCGGCTGC	59.939	20	242	23	264
tissues_transcript_27889	1	p3	(AAG)5	15	659	673	GAAGCGAAGAAGGAGGGAGT	59.957	20	AACATCGGCACTTCCTTCAC	60.119	20	246	571	816	AAGCGAAGAAGGAGGGAGTC	59.957	20	AACATCGGCACTTCCTTCAC	60.119	20	245	572	816	AGGTGAAAAGAACGAAGCGA	59.993	20	ATTTGCATCACCATCCACAA	59.781	20	148	558	705
tissues_transcript_27896	1	p3	(CTG)6	18	98	115	ACACCCACACACAGGTTTCA	59.89	20	TGGGAGTAGATGTTGGAGGC	60.073	20	231	37	267	ACACCCACACACAGGTTTCA	59.89	20	GGAGAGGACGACTCACTTGG	59.835	20	253	37	289	ACACCCACACACAGGTTTCA	59.89	20	CAGCGAGCATTGTTGAAGAG	59.74	20	272	37	308
tissues_transcript_27904	1	p2	(GT)6	12	75	86	GACGATGACCATGCAACTGA	60.698	20	GCCCAACATAAGCTGCAAAT	60.103	20	138	4	141	GACGATGACCATGCAACTGA	60.698	20	TTGCCTAGCAGCTGTCTCAA	59.888	20	174	4	177	GACGATGACCATGCAACTGA	60.698	20	CCCATGAACCAATAAAACGC	60.188	20	231	4	234
tissues_transcript_27911	1	p2	(TG)6	12	325	336	TGGCTTGCTCCTAGTTGCTT	60.154	20	AAACCATCAAAACAGCGTCC	59.978	20	236	263	498	CTGGCTTGCTCCTAGTTGCT	59.78	20	AAACCATCAAAACAGCGTCC	59.978	20	237	262	498	TTTATTTCTTGGGATTGGCG	59.901	20	GACAAAATCCTTTCTCCCCC	59.744	20	232	183	414
tissues_transcript_27912	1	p3	(TGA)7	21	1151	1171	CCGACAGAGAAGCCTACTGG	60.005	20	GAAAGTCACCACCTTCATCCA	59.958	21	115	1103	1217	CGACAGAGAAGCCTACTGGG	60.005	20	GAAAGTCACCACCTTCATCCA	59.958	21	114	1104	1217	GCACCGACAGAGAAGCCTAC	60.02	20	GAAAGTCACCACCTTCATCCA	59.958	21	118	1100	1217
tissues_transcript_27952	1	p3	(CCA)6	18	1242	1259	CCACACTGTCCCTGATCCTT	59.962	20	TGGAGAAGTTGGGGGTAGTG	59.959	20	258	1037	1294	CCACACTGTCCCTGATCCTT	59.962	20	TTCACTGGTGATGGTGGAGA	60.088	20	272	1037	1308	CCACACTGTCCCTGATCCTT	59.962	20	TCACTGGTGATGGTGGAGAA	60.088	20	271	1037	1307
tissues_transcript_27952	2	c	(CCA)6tcaccaccgccaccgagaaa(TCC)5	53	1512	1564	TCTTCTCCACCACCTTCACC	60.088	20	AAGGCTCCACAATCAGTTGG	60.111	20	131	1484	1614	TTCTCCACCACCTTCACCAT	60.363	20	AAGGCTCCACAATCAGTTGG	60.111	20	129	1486	1614	CCATCTTCTCCACCACCTTC	59.505	20	AAGGCTCCACAATCAGTTGG	60.111	20	134	1481	1614
tissues_transcript_27981	1	p3	(TGA)8	24	431	454	GGTTTCATAATGGCATCGCT	59.929	20	TCTTCCCTGATTTCACTGGG	60.042	20	265	372	636	GGTTTCATAATGGCATCGCT	59.929	20	CTTCCCTGATTTCACTGGGA	60.042	20	264	372	635	GGTTTCATAATGGCATCGCT	59.929	20	CCACCACCATCATCCTTACC	60.05	20	118	372	489
tissues_transcript_27986	1	p3	(CGA)5	15	142	156	CTCATCCGAACTCGGAACTC	59.803	20	GCAACACCCCTCTCAATGTT	59.973	20	277	111	387	TCTTTGCATTCTGTTGCTGC	60.142	20	TTCGCCTTAGGTTTGCATTC	60.209	20	265	24	288	AACTTCCATTTCCCTCCACC	60.169	20	TTCGCCTTAGGTTTGCATTC	60.209	20	218	71	288
tissues_transcript_27992	1	p2	(TA)6	12	1073	1084	--
tissues_transcript_28040	1	p2	(AT)6	12	1171	1182	GGTGAACTTGTCCGCAGTTT	60.156	20	CGGATCAGTAACATGCAAGC	59.301	20	255	958	1212	CGGATGCTCCGTATATGGTT	59.807	20	CGGATCAGTAACATGCAAGC	59.301	20	110	1103	1212	AGGTGAACTTGTCCGCAGTT	59.769	20	CGGATCAGTAACATGCAAGC	59.301	20	256	957	1212
tissues_transcript_28057	1	p3	(CCA)5	15	855	869	GCTACCTTTCTTCGCCATTG	59.845	20	GGATGACAGACGGTTGAGGT	59.969	20	144	803	946	AACCTTGTGAATTGCCAACC	59.836	20	GGATGACAGACGGTTGAGGT	59.969	20	232	715	946	GCTACCTTTCTTCGCCATTG	59.845	20	TATCGGAGGAGGACCAACAG	60.065	20	119	803	921
tissues_transcript_28070	1	p1	(A)12	12	2205	2216	TGGAGAACTGATGGCAACAA	60.24	20	CCTTTTAAAACCGACTCCAAA	58.286	21	263	2040	2302	CTGTCATGCATTTCAACCGT	59.572	20	CCTTTTAAAACCGACTCCAAA	58.286	21	213	2090	2302	TGGAGAACTGATGGCAACAA	60.24	20	AACCTTTTAAAACCGACTCCAA	59.076	22	265	2040	2304
tissues_transcript_28075	1	p1	(T)13	13	82	94	ACATTGTTCCACGCCAAAAT	60.235	20	TGTCGCAGGAGAGATGACAC	59.988	20	145	51	195	ACATTGTTCCACGCCAAAAT	60.235	20	AAATCTTTGTTCCGGTGACG	59.971	20	225	51	275	ACATTGTTCCACGCCAAAAT	60.235	20	CTGTCGCAGGAGAGATGACA	60.138	20	146	51	196
tissues_transcript_28132	1	p1	(G)10	10	1	10	--
tissues_transcript_28140	1	p1	(T)13	13	2256	2268	GCATCAGGGGACCAGATAGA	60.034	20	AAGACCTAAAATGCAGCCGA	59.845	20	246	2081	2326	ATGTTGGCTTAGCATCAGGG	60.096	20	AAGACCTAAAATGCAGCCGA	59.845	20	257	2070	2326	CTTAGCATCAGGGGACCAGA	60.21	20	AAGACCTAAAATGCAGCCGA	59.845	20	250	2077	2326
tissues_transcript_28176	1	p1	(T)10	10	1300	1309	CGCAGTTATTTGTTCGCTGA	60.014	20	ATGTTGCAAAGTGCAAAGCA	60.445	20	276	1184	1459	TTTGCGCAGTTATTTGTTCG	59.88	20	ATGTTGCAAAGTGCAAAGCA	60.445	20	280	1180	1459	CGCAGTTATTTGTTCGCTGA	60.014	20	GCAAAGTGCAAAGCAACAGT	59.126	20	271	1184	1454
tissues_transcript_28176	2	p2	(GA)6	12	1941	1952	TTCCGAATGAGGAAAAATGG	59.872	20	AAAGCCAATAACACATGCTTCA	59.652	22	270	1907	2176	TTCCGAATGAGGAAAAATGG	59.872	20	AAGCCAATAACACATGCTTCA	58.307	21	269	1907	2175	TTCCGAATGAGGAAAAATGG	59.872	20	TCTGAAAAAGTCAAAGTGGAACC	59.661	23	107	1907	2013
tissues_transcript_28194	1	p1	(T)12	12	86	97	ATCGGATCTTGACGTTCCAC	59.934	20	ACGCTCGGAAGATGAAAGAA	59.955	20	116	62	177	ATCGGATCTTGACGTTCCAC	59.934	20	GTGCAAACCTGGCGTAACTT	60.176	20	170	62	231	ATCGGATCTTGACGTTCCAC	59.934	20	ACAGTGGTTCGGAAGTTGCT	59.769	20	259	62	320
tissues_transcript_28210	1	p1	(T)12	12	4109	4120	GTCGCTTCTCTGGATTTGGA	60.34	20	CATGAATAAAACCCGTTACCGT	60.004	22	216	3977	4192	TCGCTTCTCTGGATTTGGAC	60.34	20	CATGAATAAAACCCGTTACCGT	60.004	22	215	3978	4192	TGAATTGTCGCTTCTCTGGA	59.522	20	CATGAATAAAACCCGTTACCGT	60.004	22	222	3971	4192
tissues_transcript_28213	1	p3	(GGC)8	24	126	149	TTTCTCCGAATTGGGTTCTG	60.044	20	CCAACAATCTTTGCTTCCGT	60.11	20	245	35	279	GGGGGCTCTCTCTCTGTTCT	59.952	20	CCAACAATCTTTGCTTCCGT	60.11	20	279	1	279	TGGGTTCTGATCGGTTTCTC	60.05	20	CCAACAATCTTTGCTTCCGT	60.11	20	234	46	279
tissues_transcript_28220	1	p1	(C)10	10	674	683	AACGCCTACATCTCGTTTGG	60.132	20	CGATAATTGGCGGTTGAAGT	59.96	20	280	601	880	AAGATGGCAACGCCTACATC	60.103	20	GTCCTGATGAAGCAAGGGAA	60.195	20	197	593	789	TACATCTCGTTTGGCCAGTG	59.716	20	CGATAATTGGCGGTTGAAGT	59.96	20	274	607	880
tissues_transcript_28224	1	p3	(AAT)5	15	1875	1889	GCTGGCTTTCCATTGTTCTC	59.82	20	GCAAAATTCTCAATATGTACAAGGC	60.259	25	144	1839	1982	GCTGGCTTTCCATTGTTCTC	59.82	20	CAAAATTCTCAATATGTACAAGGCA	59.484	25	143	1839	1981	TGTTCTGGAGAAAGCAACGA	59.566	20	TCTAATCATCTTCTTCCTAAGAGCG	59.591	25	251	1667	1917
tissues_transcript_28226	1	p3	(GAA)5	15	307	321	ACAGTGGAGGCCAAAGAAGA	59.844	20	TCGTCGGAATCCATATCCTC	59.854	20	218	219	436	GAAACAGTGGAGGCCAAAGA	60.232	20	TCGTCGGAATCCATATCCTC	59.854	20	221	216	436	ACAGTGGAGGCCAAAGAAGA	59.844	20	CTGCTGCTGTTGTTCGTCTC	59.776	20	192	219	410
tissues_transcript_28242	1	p1	(T)11	11	3379	3389	TGACCCTATTGATCGGGAAG	59.887	20	CCATGATAGTGGTTAAAATTGGC	59.637	23	201	3270	3470	ATCGGGAAGGAAGGGTAAAA	59.772	20	CCATGATAGTGGTTAAAATTGGC	59.637	23	190	3281	3470	GTGACCCTATTGATCGGGAA	59.75	20	CCATGATAGTGGTTAAAATTGGC	59.637	23	202	3269	3470
tissues_transcript_28249	1	c	(T)10c(T)10	21	837	857	TTGAGGGAAAGCAAGGCTTA	59.953	20	CATGCTGAAAATTTGACCGA	59.664	20	174	737	910	TTGAGGGAAAGCAAGGCTTA	59.953	20	TCATGCTGAAAATTTGACCG	59.664	20	175	737	911	TTGAGGGAAAGCAAGGCTTA	59.953	20	ACTCGCTGTCATGCTGAAAA	59.596	20	183	737	919
tissues_transcript_28249	2	p1	(A)10	10	2609	2618	TGATTCCGATCCCTCGTTAG	60.029	20	CCAATTCTTCTTGGGCTTCA	60.184	20	119	2526	2644	TGAAGTCGACCCGGTTTAAG	60.103	20	CCAATTCTTCTTGGGCTTCA	60.184	20	202	2443	2644	GTGATTCCGATCCCTCGTTA	59.894	20	CCAATTCTTCTTGGGCTTCA	60.184	20	120	2525	2644
tissues_transcript_28258	1	p1	(A)10	10	102	111	GACTCGGTGGCTTTCAGTTC	59.851	20	CTTTGGATTTTGCCGATGAT	59.901	20	123	33	155	CTCGGTGGCTTTCAGTTCAT	60.255	20	CTTTGGATTTTGCCGATGAT	59.901	20	121	35	155	GACTCGGTGGCTTTCAGTTC	59.851	20	GGATCATACTGCTGCGATCA	59.788	20	188	33	220
tissues_transcript_28268	1	p1	(T)10	10	1046	1055	CAGTATAGCTCTCCGACGGC	60	20	TTTCTTCTTTTTCCCCAAAAACT	59.547	23	199	919	1117	CAGTATAGCTCTCCGACGGC	60	20	AACTTTCTTCTTTTTCCCCAAA	58.353	22	202	919	1120	CAGTATAGCTCTCCGACGGC	60	20	TTCTTCTTTTTCCCCAAAAACT	58.353	22	198	919	1116
tissues_transcript_28280	1	p1	(G)10	10	1	10	--
tissues_transcript_28297	1	p2	(TA)8	16	1810	1825	GGGTTGATTTCCAAGAAGCA	60.051	20	AAACTCACGCCACGAAATCT	59.74	20	247	1628	1874	TGGGTTGATTTCCAAGAAGC	60.051	20	AAACTCACGCCACGAAATCT	59.74	20	248	1627	1874	GAAGGGCATAAAAACAGGCA	60.074	20	AAACTCACGCCACGAAATCT	59.74	20	221	1654	1874
tissues_transcript_28322	1	p3	(CCG)8	24	78	101	CCCATAGTTCTGCTCCGTTC	59.694	20	GAGCAGCAAGTTTTGATCCC	59.82	20	270	35	304	CCCATAGTTCTGCTCCGTTC	59.694	20	CCGCCCGTGATATAATCAGT	59.807	20	212	35	246	CCCATAGTTCTGCTCCGTTC	59.694	20	TTCTCTTTGCCGGCTATCAT	59.807	20	177	35	211
tissues_transcript_28353	1	p1	(G)10	10	1	10	--
tissues_transcript_28361	1	p1	(A)12	12	169	180	CTTAGCGGAGCACACCTTTC	60.015	20	TTGAAGTGAATCCATGCGAG	59.799	20	252	8	259	TTAGCGGAGCACACCTTTCT	60.015	20	TTGAAGTGAATCCATGCGAG	59.799	20	251	9	259	TTAGCGGAGCACACCTTTCT	60.015	20	TGAATCCATGCGAGACTTGA	60.353	20	245	9	253
tissues_transcript_28379	1	c	(AT)7ac(AT)8	32	570	601	GAAGGTCGTCGCAGTACCTC	59.874	20	TAACCAAACCCCCTACATGC	59.685	20	233	408	640	CAAGTCGGAGTTGTTCACGA	59.873	20	TAACCAAACCCCCTACATGC	59.685	20	157	484	640	ATGGCAAGTCGGAGTTGTTC	60.119	20	CCAAAACTAACCAAACCCCC	60.435	20	168	480	647
tissues_transcript_28381	1	p3	(TCA)5	15	1055	1069	AGATGCAGGGTCAAAGTTGG	60.111	20	CCTGTTTCACCCAGATTGCT	60.111	20	226	959	1184	AAAGTGAACGAGATGCAGGG	60.255	20	CCTGTTTCACCCAGATTGCT	60.111	20	236	949	1184	CGAGATGCAGGGTCAAAGTT	60.255	20	CCTGTTTCACCCAGATTGCT	60.111	20	228	957	1184
tissues_transcript_28396	1	p3	(GCG)5	15	79	93	GTTGAAGAAGCTGGACGAGG	59.989	20	GCGTAGTCCAGTAAGCGGAG	60.037	20	182	17	198	TTGAAGAAGCTGGACGAGGT	59.989	20	GCGTAGTCCAGTAAGCGGAG	60.037	20	181	18	198	GTTGAAGAAGCTGGACGAGG	59.989	20	AGCGTAGTCCAGTAAGCGGA	60.037	20	183	17	199
tissues_transcript_28396	2	p4	(TTCT)6	24	577	600	TTCTTCCAGGGGAGATTGTG	60.042	20	TAGACCATGTTCTCCCGAGC	60.218	20	246	523	768	GGAGATTGTGCTGGCTTCTC	59.957	20	TAGACCATGTTCTCCCGAGC	60.218	20	236	533	768	GGAGATTGTGCTGGCTTCTC	59.957	20	CGCATCACAAACCTTGTCTG	60.301	20	280	533	812
tissues_transcript_28403	1	p1	(T)10	10	1259	1268	AAAATTACGGGGAATACGGG	59.909	20	CGGAGCCAGGATACACTGAT	60.096	20	126	1183	1308	AAAATTACGGGGAATACGGG	59.909	20	AGCCAGGATACACTGATGGC	60.104	20	123	1183	1305	CGAGATGAAAATTACGGGGA	59.894	20	CGGAGCCAGGATACACTGAT	60.096	20	133	1176	1308
tissues_transcript_28409	1	p1	(T)10	10	1331	1340	TTTCATGATGAGAGAGGGGG	60.003	20	TCACGATCATCACCACCTTG	60.534	20	200	1262	1461	TTTCATGATGAGAGAGGGGG	60.003	20	CACGATCATCACCACCTTGT	59.393	20	199	1262	1460	GAGTACTTCCATCGCCTTCG	59.836	20	TCACGATCATCACCACCTTG	60.534	20	272	1190	1461
tissues_transcript_28428	1	p1	(G)10	10	1	10	--
tissues_transcript_28432	1	p6	(TGTGGC)6	36	344	379	AGGGTTGTGTGGTTGAGGAG	60.002	20	CCTCAGTTTCAGCTTCCAGG	59.982	20	279	273	551	CTGTGGGAAGAGGGTTGTGT	60.002	20	ATTGCCACCTTCTCAACCAC	59.973	20	167	263	429	AGGGTTGTGTGGTTGAGGAG	60.002	20	CCGGTCAAATTCCCTCTGTA	59.926	20	248	273	520
tissues_transcript_28443	1	p3	(AAG)5	15	1301	1315	GCAAAAGTCCGACGCTATTC	59.851	20	AAAACAGCCCCAGAAAACCT	59.976	20	274	1121	1394	TATTCCGCCATCTACTTCGC	60.196	20	AAAACAGCCCCAGAAAACCT	59.976	20	259	1136	1394	ACCGGCAGAAGCCTAACTTT	60.262	20	AAAACAGCCCCAGAAAACCT	59.976	20	148	1247	1394
tissues_transcript_28457	1	p1	(A)11	11	117	127	GGTTAAATTGGGTGAATTGGC	60.414	21	GTGACATGTGTCCCAACTGC	60.013	20	119	80	198	GGTTAAATTGGGTGAATTGGC	60.414	21	GCTGTCGGGTCAACAAAAAT	59.978	20	239	80	318	TGGTTAAATTGGGTGAATTGG	59.551	21	GTGACATGTGTCCCAACTGC	60.013	20	120	79	198
tissues_transcript_28458	1	p2	(AG)6	12	1045	1056	TAAGTCGCGCTTTCGAAGAT	60.117	20	AGCAATGCGGGATCAAACTA	60.606	20	167	980	1146	CATAAGGCGTGCACCTGTAA	59.752	20	AGCAATGCGGGATCAAACTA	60.606	20	249	898	1146	AACATGGTTTAAAATGGGCG	59.699	20	AGCAATGCGGGATCAAACTA	60.606	20	199	948	1146
tissues_transcript_28474	1	p3	(CCA)5	15	1104	1118	ATCATTACCCCCGCCTATTC	60.006	20	ACTGGAGGTGATGGATGAGG	59.92	20	210	1000	1209	ATCATTACCCCCGCCTATTC	60.006	20	CGGTAGTGGAGGTGGAGAAG	59.715	20	151	1000	1150	CCAACCTTCACTGCCTCCTA	60.246	20	ACTGGAGGTGATGGATGAGG	59.92	20	155	1055	1209
tissues_transcript_28474	2	c	(CCA)5tctccattgccacctcccctacccataccatcaccaccccccgccttctccaccaccaccttcaccgcctcctccatcacccccggtgccccgg(CCA)5	124	1759	1882	CTTCACCGCCTCCTTCATC	60.753	19	GTGATGGTATGGGGTGGG	59.398	18	243	1675	1917	CTTCACCGCCTCCTTCATC	60.753	19	GGGTGGTGATGGTATGGG	59.398	18	248	1675	1922	CTTCACCGCCTCCTTCATC	60.753	19	GGGGTGGTGATGGTATGG	59.398	18	249	1675	1923
tissues_transcript_28474	3	p3	(CCA)6	18	2119	2136	CACACCCCTACTTCTCCACC	59.425	20	GGAGGATTCACTGGTGATGG	60.326	20	134	2058	2191	CTCCACCACACCCCTACTTC	59.425	20	GGAGGATTCACTGGTGATGG	60.326	20	140	2052	2191	CCACCTTCACCACCTCCTAC	59.425	20	GGAGGATTCACTGGTGATGG	60.326	20	186	2006	2191
tissues_transcript_28474	4	c	(CCA)5accatcaccaccgccaccgagaaa(TCC)5	54	2390	2443	TCTTCTCCACCACCTTCACC	60.088	20	AAGGCTCCACAATCAGTTGG	60.111	20	132	2362	2493	TTCTCCACCACCTTCACCAT	60.363	20	AAGGCTCCACAATCAGTTGG	60.111	20	130	2364	2493	CCATCTTCTCCACCACCTTC	59.505	20	AAGGCTCCACAATCAGTTGG	60.111	20	135	2359	2493
tissues_transcript_28474	5	p1	(A)10	10	3089	3098	--
tissues_transcript_28475	1	p2	(CT)8	16	713	728	GCCTTTTTAAGGCCCAATTC	59.915	20	GAAGGGTTATTCCCCTTTTCTC	59.345	22	268	595	862	TTTTTAAGGCCCAATTCCCT	59.782	20	GAAGGGTTATTCCCCTTTTCTC	59.345	22	265	598	862	CTTTTTAAGGCCCAATTCCC	59.782	20	GAAGGGTTATTCCCCTTTTCTC	59.345	22	266	597	862
tissues_transcript_28503	1	p2	(AC)6	12	83	94	TTCCCGATTTTCTCCCTTCT	60.011	20	ATTCATCGTCGTCGTCCTTC	60.081	20	266	58	323	TTCCCGATTTTCTCCCTTCT	60.011	20	GAACAGAGTCGAGGACGCTC	60.143	20	174	58	231	TTTTCCCGATTTTCTCCCTT	59.882	20	ATTCATCGTCGTCGTCCTTC	60.081	20	268	56	323
tissues_transcript_28504	1	p1	(T)10	10	1363	1372	TATGCACAGTCAGCCCATGT	60.144	20	TGACATTTCTTCCCTCCTGG	60.042	20	207	1198	1404	GGAGAGGGGAAAATGGAAAA	60.237	20	TAATTGTTCCACCAGTGCCA	59.964	20	279	1239	1517	CAGTCAGCCCATGTCCTCTT	60.261	20	TGACATTTCTTCCCTCCTGG	60.042	20	201	1204	1404
tissues_transcript_28504	2	p3	(TGC)6	18	2346	2363	GCAATTGAAACTGCAAAGCA	59.999	20	GGACGGTCGACAAGTATCGT	59.997	20	169	2283	2451	GCAATTGAAACTGCAAAGCA	59.999	20	CTGCATTCTCGGGTCTCTTC	59.95	20	112	2283	2394	TTTTGCTGGGATGGAGGTAG	60.066	20	CTGCATTCTCGGGTCTCTTC	59.95	20	243	2152	2394
tissues_transcript_28515	1	p1	(A)10	10	2411	2420	GGTTCACTTGCAGTTGAGAGG	59.899	21	GCTCTGCAGCTTCAGCTTTT	60.044	20	176	2287	2462	GGTTCACTTGCAGTTGAGAGG	59.899	21	GGCAAACTTTCCTTTTTCCC	59.924	20	226	2287	2512	GGTTCACTTGCAGTTGAGAGG	59.899	21	GGGCAAACTTTCCTTTTTCC	59.924	20	227	2287	2513
tissues_transcript_28518	1	p3	(TCA)5	15	4024	4038	TGCTTGTGATGTTGCTAGGG	59.864	20	CCCACCTGGAAAATTGATTG	60.162	20	279	3787	4065	CCAAGGCTAAACCTGATTGC	59.708	20	CCCACCTGGAAAATTGATTG	60.162	20	242	3824	4065	GATGCAGTTCTTTCCCAAGG	59.67	20	CCCACCTGGAAAATTGATTG	60.162	20	179	3887	4065
tissues_transcript_28545	1	p1	(T)11	11	1100	1110	AAATGCCTCTTCTTCTCCGA	59.006	20	GCATTCGTGTCTGCAGATGT	59.87	20	277	906	1182	AAATGCCTCTTCTTCTCCGA	59.006	20	ATTCGTGTCTGCAGATGTGG	59.707	20	275	906	1180	AAATGCCTCTTCTTCTCCGAC	59.841	21	GCATTCGTGTCTGCAGATGT	59.87	20	277	906	1182
tissues_transcript_28555	1	p1	(G)11	11	1	11	--
tissues_transcript_28558	1	p3	(GGT)5	15	97	111	GTTTTGGGGTTGCGTTCTAA	59.975	20	CCCCTCTCTCATAGCACCAC	59.679	20	270	58	327	GTTTTGGGGTTGCGTTCTAA	59.975	20	CCCTCTCTCATAGCACCACC	59.679	20	269	58	326	TTTTGGGGTTGCGTTCTAAG	60.103	20	CCCCTCTCTCATAGCACCAC	59.679	20	269	59	327
tissues_transcript_28575	1	c	(TG)7(TA)10	34	1360	1393	TTTTGGTGCAGGATGTGGTA	59.964	20	GGGATTTATACGGGGATTGG	60.219	20	195	1261	1455	TTTTGGTGCAGGATGTGGTA	59.964	20	CTTAGACCAAGGATCCCACG	59.545	20	224	1261	1484	CGCCCTGCTGCTTCTTATTA	60.488	20	GGGATTTATACGGGGATTGG	60.219	20	279	1177	1455
tissues_transcript_28582	1	p1	(G)14	14	1	14	--
tissues_transcript_28663	1	p3	(TTC)6	18	61	78	TTATCCACACAGAAGCACCG	59.716	20	AACTTGCAGGAGGAGGGATT	60.074	20	182	9	190	AGAAGCACCGGAGCTCTATG	59.598	20	AACTTGCAGGAGGAGGGATT	60.074	20	172	19	190	GAAGCACCGGAGCTCTATGA	60.504	20	AACTTGCAGGAGGAGGGATT	60.074	20	171	20	190
tissues_transcript_28664	1	p1	(T)10	10	266	275	TGTCATCATCAAGCACATGG	59.033	20	ACGATTTGTAGGGTTGGCAT	59.316	20	211	214	424	TGTCATCATCAAGCACATGG	59.033	20	GACGATTTGTAGGGTTGGCA	60.894	20	212	214	425	TGTCATCATCAAGCACATGG	59.033	20	AGACGATTTGTAGGGTTGGC	59.056	20	213	214	426
tissues_transcript_28667	1	p1	(T)10	10	2045	2054	TAGTCCCACATTGGTGGTTG	59.262	20	ACCGGATGCTGTGCAATAAT	60.361	20	221	1907	2127	CCACATTGGTGGTTGACAAT	59.112	20	ACCGGATGCTGTGCAATAAT	60.361	20	216	1912	2127	CCACATTGGTGGTTGACAAT	59.112	20	AGAAAAGAGCAGCCAAGGTG	59.615	20	167	1912	2078
tissues_transcript_28697	1	p1	(A)10	10	829	838	CAGGTTGAGGTGCAGATTGA	59.831	20	TTCGGCATAAGCAATTTTCC	60.04	20	230	792	1021	TCAGGTTGAGGTGCAGATTG	59.831	20	TTCGGCATAAGCAATTTTCC	60.04	20	231	791	1021	CAGGTTGAGGTGCAGATTGA	59.831	20	TCCTTTCAGTTCATACCCCG	59.926	20	213	792	1004
tissues_transcript_28697	2	p2	(CT)16	32	2004	2035	AGCAAACATTGGGCTTATGG	59.96	20	GGACACTTTGATTGGCTGGT	59.973	20	271	1849	2119	TATTATGGCCTGACCGAAGC	60.06	20	GGACACTTTGATTGGCTGGT	59.973	20	201	1919	2119	CCTATTATGGCCTGACCGAA	59.916	20	GGACACTTTGATTGGCTGGT	59.973	20	203	1917	2119
tissues_transcript_28703	1	p2	(TG)11	22	1236	1257	ACTATTCTTTTCCGGTGGGG	60.18	20	TCACCACAGACTCGGAAGAA	59.388	20	227	1075	1301	TGGGGACAGGAAAGAGCTTA	59.807	20	TCACCACAGACTCGGAAGAA	59.388	20	212	1090	1301	GAACAACAAAATCCCGATGC	60.318	20	TCACCACAGACTCGGAAGAA	59.388	20	163	1139	1301
tissues_transcript_28705	1	p1	(A)10	10	3025	3034	CTTTTCTTTGGAAAAGGCCC	60.048	20	CGAATGGATTGGATCGACTT	59.894	20	256	2921	3176	CTTTTCTTTGGAAAAGGCCC	60.048	20	TTCGTCACCACTTTGTGGAA	60.128	20	206	2921	3126	CTTTTCTTTGGAAAAGGCCC	60.048	20	TCGTCACCACTTTGTGGAAA	60.128	20	205	2921	3125
tissues_transcript_28709	1	c	(GTG)5gttgggacgagtggtggcggggctaggaaagagcggtggtggcggtggttgggacgagtggtggggctagggatgagcggtggctggactagggtttagc(GGT)5	130	218	347	GACGAGTAGTGGTGGGGCTA	60.134	20	ATCCCAACCACCATCAACAC	60.497	20	269	121	389	GACGAGTAGTGGTGGGGCTA	60.134	20	TCCCAACCACCATCAACAC	60.213	19	268	121	388	GTGGAGGGGCTAAGGATGAG	60.979	20	ATCCCAACCACCATCAACAC	60.497	20	214	176	389
tissues_transcript_28720	1	p3	(TGC)5	15	1490	1504	GATCGCTTCAGTGGGAGAAA	60.34	20	CCACAGAAACTCCAAGCTCC	59.844	20	280	1371	1650	TATGTGATCGCTTCAGTGGG	59.673	20	CCTCGACTTGTCCTCCAAAA	60.224	20	206	1366	1571	GATCGCTTCAGTGGGAGAAA	60.34	20	CCTCGACTTGTCCTCCAAAA	60.224	20	201	1371	1571
tissues_transcript_28735	1	p2	(AC)17	34	484	517	TACCCAATGCCAGTCCCTAC	59.813	20	GACTGAGCCCTTTCTCAGGA	59.53	20	228	369	596	CCAAAAGCAATTCAGCAGGT	60.249	20	GACTGAGCCCTTTCTCAGGA	59.53	20	170	427	596	AGTTCGCCTAAATGGCTGTG	60.27	20	GACTGAGCCCTTTCTCAGGA	59.53	20	190	407	596
tissues_transcript_28735	2	p1	(T)10	10	2348	2357	TTTTGGAGGATTGCAAGGTC	60.051	20	GCATGATGCACCACTTCTTG	60.272	20	200	2287	2486	TCTTTTGGAGGATTGCAAGG	60.184	20	GCATGATGCACCACTTCTTG	60.272	20	202	2285	2486	TCCACCTCCCTTAGAAGCCT	60.204	20	GCATGATGCACCACTTCTTG	60.272	20	260	2227	2486
tissues_transcript_28740	1	p3	(GGC)5	15	135	149	GTTGTGCTGAGTGTGCTGGT	59.948	20	TGAACTACTTCCCGCGCTAT	59.867	20	150	94	243	AGTTGTGCTGAGTGTGCTGG	60.096	20	TGAACTACTTCCCGCGCTAT	59.867	20	151	93	243	GTTGTGCTGAGTGTGCTGGT	59.948	20	TCTCCTCTGCTAAACCCCAA	59.807	20	131	94	224
tissues_transcript_28740	2	p2	(GA)8	16	3076	3091	TGAGCCATTTGTCCTCAAGA	59.369	20	GCAGATTAAAACCCCATCCA	59.762	20	203	2957	3159	GTTAGCAGAGCCGAAGCAAA	60.658	20	GCAGATTAAAACCCCATCCA	59.762	20	232	2928	3159	AAGCAAAGGTTGCAGCTGAG	60.71	20	GCAGATTAAAACCCCATCCA	59.762	20	219	2941	3159
tissues_transcript_28754	1	p3	(CTT)5	15	27	41	GGGGGAGAAGAAAAGAATCG	60.011	20	GGGGAGTGTGTGTGACTGTG	60.045	20	195	1	195	GGGGGAGAAGAAAAGAATCG	60.011	20	GGGTGTGGGGGATTTTAGTT	59.919	20	160	1	160	GGGGGAGAAGAAAAGAATCG	60.011	20	AGTTGCGGCAATAAAACGAC	60.138	20	144	1	144
tissues_transcript_28778	1	p2	(GA)6	12	7	18	--
tissues_transcript_28784	1	p2	(GT)7	14	538	551	AAGCATTTCTCTCAGGCTGC	59.723	20	TGCACAAACCACCTCTTATG	57.185	20	249	417	665	AAGCATTTCTCTCAGGCTGC	59.723	20	TTTTATGCACAAACCACCTCTT	58.676	22	254	417	670	TGCAAAACTGCGTCTTCTTC	59.199	20	TGCACAAACCACCTCTTATG	57.185	20	209	457	665
tissues_transcript_28789	1	p3	(TGC)6	18	1066	1083	GCAATTGAAACTGCAAAGCA	59.999	20	GGACGGTCGACAAGTATCGT	59.997	20	169	1003	1171	GCAATTGAAACTGCAAAGCA	59.999	20	CTGCATTCTCGGGTCTCTTC	59.95	20	112	1003	1114	TACTCTCTGGTGGCAAGCCT	60.012	20	CTGCATTCTCGGGTCTCTTC	59.95	20	228	887	1114
tissues_transcript_28807	1	p1	(T)10	10	1089	1098	TGTTCTGGCTCTGTATGCAGTT	59.943	22	TTTGAGGAGAAGCGGTGAGT	59.989	20	278	968	1245	TGTTCTGGCTCTGTATGCAGTT	59.943	22	CTTTGAGGAGAAGCGGTGAG	60.126	20	279	968	1246	TGCAGATAATGTGTTCTGGCTC	60.278	22	GGCCAATCTCCCATACAATG	60.155	20	240	957	1196
tissues_transcript_28821	1	c	(CT)14(CA)9	46	2108	2153	AGGGCTGAGAGATCACTGGA	59.945	20	GGCTACAATGTTGGGAGCAT	59.962	20	263	1949	2211	AGGGCTGAGAGATCACTGGA	59.945	20	TGGTCCACCCTACCTACACC	59.697	20	242	1949	2190	AGGGCTGAGAGATCACTGGA	59.945	20	GGTCCACCCTACCTACACCA	59.697	20	241	1949	2189
tissues_transcript_28835	1	p2	(TC)6	12	2261	2272	AACTTCTGCCCACCTTTTCA	59.711	20	AGAGCTCGACAACCCTTTCA	59.989	20	161	2176	2336	ACTTCTGCCCACCTTTTCAA	59.711	20	AGAGCTCGACAACCCTTTCA	59.989	20	160	2177	2336	ACTTCTGCCCACCTTTTCAA	59.711	20	GGAGCACAAAAGGGTCAAAA	60.088	20	231	2177	2407
tissues_transcript_28859	1	p3	(TTC)5	15	97	111	TTTGTGCAACATTAGTGCTCTT	57.656	22	CTCGTCGTAGCTCATCTCCC	59.973	20	252	22	273	TTTGTGCAACATTAGTGCTCTT	57.656	22	GCTCGTCGTAGCTCATCTCC	60.127	20	253	22	274	TTTGTGCAACATTAGTGCTCTT	57.656	22	GGCAAACAATGTTCCTCAGC	60.646	20	205	22	226
tissues_transcript_28859	2	p3	(CCA)6	18	2072	2089	AACAGCACCACCAAATCTCC	59.973	20	CTATCATTCTCCGCTTTCGC	59.945	20	245	1891	2135	AACAGCACCACCAAATCTCC	59.973	20	GCTATCATTCTCCGCTTTCG	59.945	20	246	1891	2136	TGAATCCAATGGAAACAGCA	60.049	20	CTATCATTCTCCGCTTTCGC	59.945	20	258	1878	2135
tissues_transcript_28863	1	p1	(G)10	10	665	674	TGAATCGTGGAAGAACCACA	60.088	20	CGAGGAATTCCCATAGACGA	60.029	20	280	498	777	TGAATCGTGGAAGAACCACA	60.088	20	ACGAGTTTAATCCCCCTGCT	59.962	20	264	498	761	TGAATCGTGGAAGAACCACA	60.088	20	GAGTTTAATCCCCCTGCTCC	59.903	20	262	498	759
tissues_transcript_28869	1	p3	(GGT)6	18	151	168	AAAAGGAAGCAGAGAAGCCC	59.962	20	GTGGCATCAGAATCGACTGA	59.794	20	253	70	322	AAAAGGAAGCAGAGAAGCCC	59.962	20	CCTGGAGTCGGAGTCTCATC	59.792	20	229	70	298	AAAAGGAAGCAGAGAAGCCC	59.962	20	CTGGAGTCGGAGTCTCATCC	59.792	20	228	70	297
tissues_transcript_28896	1	c	(AGC)7agagccaggggaggatcccggactatctgtttggtttggaaaagggtggtaatcgcgccg(CGC)5	96	616	711	CTGCTCAGGCGAATCAGAAC	61.087	20	ATGAATCTGGCGGTGAAGAT	59.513	20	263	558	820	TGCTCAGGCGAATCAGAAC	60.088	19	ATGAATCTGGCGGTGAAGAT	59.513	20	262	559	820	TTTGGATGCGTTGAATGCT	60.213	19	ATGAATCTGGCGGTGAAGAT	59.513	20	280	541	820
tissues_transcript_28896	2	p1	(A)11	11	1522	1532	CCTCAAGCATGACGAATGTG	60.263	20	TCCAGACCCATGATCATTCC	60.692	20	254	1421	1674	CCTCAAGCATGACGAATGTG	60.263	20	CTATCCAACCCAACGAATCC	59.244	20	271	1421	1691	CCTCAAGCATGACGAATGTG	60.263	20	CCTATCCAACCCAACGAATC	59.244	20	272	1421	1692
tissues_transcript_28898	1	p2	(CT)8	16	46	61	GCACACCGAATCACCTCTCT	60.269	20	CGAAGCCTTCTTCTTCATCG	60.088	20	262	21	282	GCACACCGAATCACCTCTCT	60.269	20	GGAGGTGATGGTGAGGTAGG	59.38	20	161	21	181	GCACACCGAATCACCTCTCT	60.269	20	GTAGGTGAGGCGTCTTGTGG	60.711	20	146	21	166
tissues_transcript_28899	1	p1	(T)10	10	349	358	AGTCCATGCTATCGAGGGTG	60.096	20	CGATAGATCCGTGCCTGATT	60.059	20	164	314	477	CAGTCCATGCTATCGAGGGT	60.096	20	CGATAGATCCGTGCCTGATT	60.059	20	165	313	477	CCATGCTATCGAGGGTGAGT	60.096	20	CGATAGATCCGTGCCTGATT	60.059	20	161	317	477
tissues_transcript_28917	1	c*	(TG)6tc(TG)6tttctgtatgtgcgtgtatgtttgtgtgtta(GT)6taatgtgtgtgtgtatgttagtgtgttagtgtta(GT)11tagtgttata(GT)11ttgtgttata(GT)6gctactgtgtgtatttatgtta(GT)6tagtgtatgtgtatgtgtta(GT)13ttgcgtgtttgtgtta(GT)6tattgtgttagtgtgttagtgtgtgtgttagtgtgtgtgttagtgtgtgtgttagtgtgcgttagtgtgttagtatgtgtgtgcatatgtgttagtgtta(GT)8ta(GT)8(GTGTTA)5*	447	25	471	--
tissues_transcript_28917	2	c	(GT)7gatagtgtgttagtttgcgtgtta(GT)9ttgtgttagtgtgttagta(TG)8tta(GT)10taatgtgtgtgtta(GT)9tagtgtgttagta(TG)6ttagtgtgtgtctgagtgtgtttgtgtgtctgtgtgtattagtgtgta(TG)6tcagtatgttagtgtgtcat(TG)7tcagtatgttagtgtgtca(GT)8tagtgtgttagtatgtgtgtgttagtgtgtgtctgagtgtgtt(TG)7ttagtgtgta(TG)7tcagtatgttagtgtgtca(GT)7taatggtaatgttaatgttagtgtgtgtgtta(GT)12tagtgtgtgtttgtgtgtgtgctactgtgtgtgtatgtta(GT)8tagagtgtgtgtatgttagatag…	1058	681	1738	--
tissues_transcript_28929	1	p2	(AG)8	16	86	101	GTGGCTTCCAGAAAAGCAAG	59.993	20	GGAAAATATCGGGACACCCT	60.017	20	275	53	327	GTGGCTTCCAGAAAAGCAAG	59.993	20	AGGAAAATATCGGGACACCC	60.017	20	276	53	328	AGTGGCTTCCAGAAAAGCAA	59.993	20	GGAAAATATCGGGACACCCT	60.017	20	276	52	327
tissues_transcript_28938	1	p1	(T)12	12	1656	1667	--
tissues_transcript_28951	1	p1	(T)11	11	961	971	CACTGCAAGATTTTCCCTCA	58.847	20	GCAGCCAAATGATTCCAGAT	60.043	20	155	887	1041	CACTGCAAGATTTTCCCTCAA	60.234	21	GCAGCCAAATGATTCCAGAT	60.043	20	155	887	1041	CACTGCAAGATTTTCCCTCA	58.847	20	AAAGGTAGGCAGCCAAATGA	59.708	20	163	887	1049
tissues_transcript_28952	1	p3	(CGA)5	15	186	200	TTCGGTTTCATCTTCTGCCT	59.813	20	CGGGAGCCCATAATCTATCA	59.878	20	275	128	402	TTTCGGTTTCATCTTCTGCC	60.192	20	CGGGAGCCCATAATCTATCA	59.878	20	276	127	402	TTCGGTTTCATCTTCTGCCT	59.813	20	GAGGGCTTGACTTTATGGCA	60.214	20	165	128	292
tissues_transcript_28953	1	p1	(C)10	10	50	59	CCCATCAATAAAGTGAGGGCT	60.326	21	CAATGGCACCAAAGATGAAA	59.518	20	211	14	224	TGAGGGCTTTCCATTCTTCC	61.46	20	CAATGGCACCAAAGATGAAA	59.518	20	198	27	224	GTGAGGGCTTTCCATTCTTC	58.717	20	TGGTTAGTGGAGAACAGCCA	59.288	20	158	26	183
tissues_transcript_28953	2	p1	(C)10	10	1471	1480	TCTTTCCTGAACCAGAACCG	60.224	20	CAATGGCACCAAAGATGAAA	59.518	20	264	1382	1645	AAACGCCAGCGTATATTTGG	59.985	20	CGGGGCTTCTTTATTGAAAA	59.186	20	239	1272	1510	ACGCCAGCGTATATTTGGAG	60.117	20	CGGGGCTTCTTTATTGAAAA	59.186	20	237	1274	1510
tissues_transcript_28960	1	p3	(GGT)5	15	42	56	--
tissues_transcript_28967	1	p1	(G)10	10	1	10	--
tissues_transcript_28976	1	p1	(T)11	11	2268	2278	GTTGCAGCTCGTGAAATGAA	59.995	20	TGGACGAACACATCCTCAAA	60.088	20	100	2244	2343	GAAAGCCGAGGATTACACCA	60.074	20	TGGACGAACACATCCTCAAA	60.088	20	220	2124	2343	TGAAAGCCGAGGATTACACC	60.074	20	TGGACGAACACATCCTCAAA	60.088	20	221	2123	2343
tissues_transcript_29008	1	p1	(T)11	11	1359	1369	TTTCCCCTTGGTAAAAACCC	60.027	20	TGAGGTTCTCCTTCAACCCA	60.624	20	228	1195	1422	CCCCTTGGTAAAAACCCACT	60.082	20	TGAGGTTCTCCTTCAACCCA	60.624	20	225	1198	1422	TTTCCCCTTGGTAAAAACCC	60.027	20	AGCTCCACATGAGGTTCTCC	59.258	20	237	1195	1431
tissues_transcript_29012	1	p1	(G)10	10	890	899	TGCTGCAAATTTGAAACTATGG	60.13	22	TCTGACACACCCATTCCAAA	59.935	20	254	812	1065	TGATGTGGGATTCGAACAAA	59.9	20	TCATTTCCCATTCAAACAGAGA	59.546	22	272	697	968	TGATGTGGGATTCGAACAAA	59.9	20	CAGAGATACCTCAATCCCTCCA	60.455	22	256	697	952
tissues_transcript_29014	1	p1	(T)11	11	3484	3494	--
tissues_transcript_29017	1	p3	(CCA)5	15	703	717	CTCTCGGAAGCATGGAGTTC	59.95	20	CAACAAAATCCAAAGTCGGAA	59.961	21	255	608	862	ATCAGACCTCGATGAGCCAC	60.231	20	CAACAAAATCCAAAGTCGGAA	59.961	21	230	633	862	CTCTCGGAAGCATGGAGTTC	59.95	20	TCAACAAAATCCAAAGTCGG	58.597	20	256	608	863
tissues_transcript_29022	1	p1	(A)11	11	1420	1430	GCATGTGATTGTATGCCCTG	59.955	20	CAAGAAGGTTGGACGACACA	59.72	20	206	1275	1480	GCATGTGATTGTATGCCCTG	59.955	20	TCTGCAAGCCTGAAACAAGA	59.716	20	227	1275	1501	TGTGCTTTTGTTTGCTGACC	59.888	20	CAAGAAGGTTGGACGACACA	59.72	20	271	1210	1480
tissues_transcript_29025	1	p1	(T)12	12	2960	2971	CCGGAGATAGATGCCTGATT	59.105	20	CTGCAACCCAGAATGTCTCA	59.831	20	275	2893	3167	CCGGAGATAGATGCCTGATT	59.105	20	AGATTGGAGTTGCCTCAGGA	59.803	20	147	2893	3039	ACCGGAGATAGATGCCTGATT	59.939	21	CTGCAACCCAGAATGTCTCA	59.831	20	276	2892	3167
tissues_transcript_29027	1	p1	(T)12	12	2961	2972	CTCTCGATCATCAGTGGCAA	59.942	20	GGATTTTATTGGGGGCTCAT	59.984	20	207	2808	3014	TCGAGTTGCAGGTAGGTTCC	60.255	20	GGATTTTATTGGGGGCTCAT	59.984	20	115	2900	3014	CTCTCGATCATCAGTGGCAA	59.942	20	TTTTATTGGGGGCTCATTTG	59.767	20	204	2808	3011
tissues_transcript_29034	1	p1	(T)12	12	1374	1385	ATGAAGTTGATGGCTGGGTC	59.934	20	GCCCCTCAGATATGCTTTCA	60.177	20	212	1283	1494	ATGAAGTTGATGGCTGGGTC	59.934	20	TGAGCCCCTCAGATATGCTT	59.797	20	215	1283	1497	ATGAAGTTGATGGCTGGGTC	59.934	20	TGCTTTCACTCATTGCCAGT	59.445	20	200	1283	1482
tissues_transcript_29034	2	p1	(T)23	23	1648	1670	--
tissues_transcript_29046	1	p1	(T)15	15	1750	1764	CTACTGAAGTTCGGGAAGCG	60.008	20	AAAACAGCAAATGCAGTAAATCAA	60.064	24	203	1590	1792	CTACTGAAGTTCGGGAAGCG	60.008	20	AAAAACAGCAAATGCAGTAAATCA	60.064	24	204	1590	1793	CATGCGAGCATTCCTACTGA	59.972	20	AAAACAGCAAATGCAGTAAATCAA	60.064	24	216	1577	1792
tissues_transcript_29069	1	p2	(TG)6	12	934	945	GCAAATTCAACACCGACCTT	59.978	20	GGAGCAAAAGTAGGCTTCCC	60.208	20	235	790	1024	TGTAGATGAGTGGGCATCCA	60.072	20	GGAGCAAAAGTAGGCTTCCC	60.208	20	207	818	1024	GATGAGTGGGCATCCAGTCT	60.08	20	GGAGCAAAAGTAGGCTTCCC	60.208	20	203	822	1024
tissues_transcript_29074	1	p1	(T)12	12	1773	1784	CATAGACCCGAGGATTCCAA	59.887	20	GAACAGTGTCGCACAAAGGA	59.88	20	268	1602	1869	GGAGGTCGTGATGAAAATGC	60.47	20	CGCTTGACCAGTGAACAGAA	60.025	20	271	1686	1956	TCATAGACCCGAGGATTCCA	60.417	20	GAACAGTGTCGCACAAAGGA	59.88	20	269	1601	1869
tissues_transcript_29087	1	p2	(AT)27	54	3921	3974	--
tissues_transcript_29089	1	p1	(A)11	11	24	34	--
tissues_transcript_29093	1	p3	(GTA)5	15	410	424	CCTTTTCATCTTCCTCGCTG	59.948	20	CCATCCCAATACCGTGAATC	60.014	20	222	329	550	CCTTTTCATCTTCCTCGCTG	59.948	20	TGTAAGTGATCCATGCCCAA	59.924	20	193	329	521	CCTTTTCATCTTCCTCGCTG	59.948	20	GATCCATGCCCAAATTCAAC	60.141	20	186	329	514
tissues_transcript_29109	1	c	(T)10attatagattattctcaaattcgagtggttgagaattcaaatttgatttttgaaaacgtgctggcactatcctcgtatttcaaccatgaa(T)16	116	1991	2106	GGAAAGACGATTTTTCCCAA	58.995	20	AACGAGATGGTAGGTGCAGG	60.134	20	270	1934	2203	GGAAAGACGATTTTTCCCAA	58.995	20	ACGAGATGGTAGGTGCAGGA	60.678	20	269	1934	2202	GGAAAGACGATTTTTCCCAAT	59.301	21	AACGAGATGGTAGGTGCAGG	60.134	20	270	1934	2203
tissues_transcript_29110	1	p2	(CA)7	14	50	63	CCTCTGATCCTCCACCGAAG	62.11	20	CTTTCGAATGATCCCCTGAA	60.006	20	273	27	299	CCTCTGATCCTCCACCGAAG	62.11	20	TTCTTTCGAATGATCCCCTG	60.006	20	275	27	301	CCTCTGATCCTCCACCGAAG	62.11	20	GCTGACTTCTTGCTGATCCC	59.957	20	154	27	180
tissues_transcript_29122	1	p1	(A)14	14	364	377	TGTGATTACGGACCTCACGA	60.112	20	GCACACAGTAGAGGTGCGAC	59.498	20	265	179	443	TGTGATTACGGACCTCACGA	60.112	20	CACACAGTAGAGGTGCGACG	60.523	20	264	179	442	GAAGCCTGTGATTACGGACC	59.556	20	GCACACAGTAGAGGTGCGAC	59.498	20	271	173	443
tissues_transcript_29122	2	p1	(A)12	12	1104	1115	TGTGATTACGGACCTCACGA	60.112	20	GCACACAGTAGAGGTGCGAC	59.498	20	263	919	1181	TGTGATTACGGACCTCACGA	60.112	20	CACACAGTAGAGGTGCGACG	60.523	20	262	919	1180	ACGTTCAATTCGAAGCCTGT	59.74	20	GCACACAGTAGAGGTGCGAC	59.498	20	280	902	1181
tissues_transcript_29122	3	p1	(A)13	13	1842	1854	TGTGATTACGGACCTCACGA	60.112	20	GCACACAGTAGAGGTGCGAC	59.498	20	264	1657	1920	TGTGATTACGGACCTCACGA	60.112	20	CACACAGTAGAGGTGCGACG	60.523	20	263	1657	1919	ACGTTCAATTCGAAGCCTGT	59.74	20	CACACAGTAGAGGTGCGACG	60.523	20	280	1640	1919
tissues_transcript_29122	4	p1	(A)13	13	2581	2593	TGTGATTACGGACCTCACGA	60.112	20	GCACACAGTAGAGGTGCGAC	59.498	20	264	2396	2659	TGTGATTACGGACCTCACGA	60.112	20	CACACAGTAGAGGTGCGACG	60.523	20	263	2396	2658	ACGTTCAATTCGAAGCCTGT	59.74	20	CACACAGTAGAGGTGCGACG	60.523	20	280	2379	2658
tissues_transcript_29133	1	p1	(T)10	10	1766	1775	CCTGCAACTCGTCAGTTTGA	60.025	20	AATCAGTTGGGATACGTGGC	59.82	20	190	1649	1838	AAAGCCTGCAACTCGTCAGT	60.058	20	AATCAGTTGGGATACGTGGC	59.82	20	194	1645	1838	AGCCTGCAACTCGTCAGTTT	60.058	20	AATCAGTTGGGATACGTGGC	59.82	20	192	1647	1838
tissues_transcript_29160	1	c	(AT)6ac(AT)6gtatatatatatgtatatatatatgtg(TA)10	73	1395	1467	GGAACCTGTCTTATTTTCTGCG	60.129	22	GCAACTGAAACTTCAACATCCA	60.154	22	189	1316	1504	GATGGTCGGATTCTAAAAGCA	59.172	21	TTCAACATCCAACTGATCAACA	59.024	22	279	1215	1493	GATGGTCGGATTCTAAAAGCA	59.172	21	CTTCAACATCCAACTGATCAACA	60.023	23	280	1215	1494
tissues_transcript_29164	1	p3	(AGA)6	18	58	75	CTTCCCCTTTCTGTGAACCA	60.081	20	TGCTCATCGTGTTGTGTCAA	59.868	20	249	33	281	CTTCCCCTTTCTGTGAACCA	60.081	20	TTGCTCATCGTGTTGTGTCA	59.868	20	250	33	282	TCCCCTTTCTGTGAACCATC	59.903	20	TGCTCATCGTGTTGTGTCAA	59.868	20	247	35	281
tissues_transcript_29165	1	p2	(GT)6	12	1915	1926	AAGCGTGCAGAGGAGAATGT	60.02	20	TCAAACGAGCAGCAAAGAGA	59.864	20	240	1727	1966	AGCGTGCAGAGGAGAATGTT	60.02	20	TCAAACGAGCAGCAAAGAGA	59.864	20	239	1728	1966	GTCTAGGGCAGCAGTAAGCG	60.176	20	TCAAACGAGCAGCAAAGAGA	59.864	20	255	1712	1966
tissues_transcript_29168	1	p3	(CTC)5	15	23	37	--
tissues_transcript_29168	2	p1	(T)10	10	1615	1624	AAGATGAGGGAGATCGGGTT	59.896	20	CCCGGGGAAACTACAAAAAT	60.048	20	211	1461	1671	ACGACAACATGCAGAAACCA	60.16	20	CCCGGGGAAACTACAAAAAT	60.048	20	270	1402	1671	CAGGAATGTGGTGAACATGG	59.806	20	CCCGGGGAAACTACAAAAAT	60.048	20	233	1439	1671
tissues_transcript_29171	1	p6	(CCACAG)12	72	957	1028	ATTGCCACCTTCTCAACCAC	59.973	20	CTGTGGGAAGAGGGTTGTGT	60.002	20	221	892	1112	ATTGCCACCTTCTCAACCAC	59.973	20	AAGTTGAGGCAGTTGCTGGT	59.914	20	169	892	1060	CCGGTCAAATTCCCTCTGTA	59.926	20	AAGTTGAGGCAGTTGCTGGT	59.914	20	260	801	1060
tissues_transcript_29175	1	p1	(T)10	10	36	45	GGGCCCTCATGACATAAACT	58.864	20	TTAACCGATTCACTCCGACC	59.933	20	215	3	217	GGGCCCTCATGACATAAACT	58.864	20	AAGTTGCAGACACAAGCCCT	59.914	20	123	3	125	GGGCCCTCATGACATAAACTT	60.201	21	TTAACCGATTCACTCCGACC	59.933	20	215	3	217
tissues_transcript_29175	2	p3	(AAG)5	15	242	256	AGGGCTTGTGTCTGCAACTT	59.914	20	CAGAAGCTATATCCAGGGCG	59.823	20	189	106	294	TGGGTTGGGAAAGGTATGAA	60.162	20	CAGAAGCTATATCCAGGGCG	59.823	20	165	130	294	TTGGGTTGGGAAAGGTATGA	60.162	20	CAGAAGCTATATCCAGGGCG	59.823	20	166	129	294
tissues_transcript_29187	1	p1	(T)10	10	2751	2760	--
tissues_transcript_29190	1	p2	(GA)8	16	1134	1149	TGCAGTTGAAGGAAATGCTG	59.988	20	ATCTCCTCTAGTGCCTCGCC	60.893	20	208	965	1172	TGGATAGCGTTGCTGAGATG	59.972	20	ATCTCCTCTAGTGCCTCGCC	60.893	20	190	983	1172	AAGGTTGGTGCTTGAATTGC	60.118	20	ATCTCCTCTAGTGCCTCGCC	60.893	20	130	1043	1172
tissues_transcript_29200	1	p3	(AGA)5	15	58	72	CTAGGAGAGGAGTCGCTGGA	59.697	20	CACTCGTTTTCTTGTCGTCCT	59.386	21	159	8	166	CTAGGAGAGGAGTCGCTGGA	59.697	20	CACTCGTTTTCTTGTCGTCCT	59.386	21	219	8	226	CTAGGAGAGGAGTCGCTGGA	59.697	20	CACTCGTTTTCTTGTCGTCCT	59.386	21	279	8	286
tissues_transcript_29203	1	p2	(AT)8	16	1194	1209	--
tissues_transcript_29206	1	p1	(G)11	11	3	13	--
tissues_transcript_29209	1	p3	(TGA)5	15	833	847	GGGATTCGTTGAGGTTACGA	59.933	20	TTCGCCTTTCTCCCAATATG	60.031	20	185	750	934	TTAAGGTCGGGTTCATGCTC	60.074	20	TTCGCCTTTCTCCCAATATG	60.031	20	141	794	934	TTAAGGTCGGGTTCATGCTC	60.074	20	TCTTCCTTCTTCCCCCTTGT	60.045	20	249	794	1042
tissues_transcript_29211	1	p1	(A)10	10	2311	2320	TCGACCTTTCAACAAAAATAGC	58.433	22	GGGTTAAATTGGCACTTTCTCA	60.344	22	228	2239	2466	CGACCTTTCAACAAAAATAGCTT	58.914	23	GGGTTAAATTGGCACTTTCTCA	60.344	22	227	2240	2466	ATCGACCTTTCAACAAAAATAGC	58.749	23	GGGTTAAATTGGCACTTTCTCA	60.344	22	229	2238	2466
tissues_transcript_29219	1	p2	(TC)7	14	159	172	TAACGTTAGGCCGTTTGGTC	59.996	20	CCTTTTGCCCCCTCTACTTC	60.068	20	250	17	266	TAACGTTAGGCCGTTTGGTC	59.996	20	TCAAGCAAACAGCAACAACC	59.888	20	229	17	245	TAACGTTAGGCCGTTTGGTC	59.996	20	CCCATTCTTTCCCACAAAAA	59.772	20	275	17	291
tissues_transcript_29223	1	p3	(GCA)5	15	189	203	CACTGCTCAGAAACGATGGA	59.984	20	GGGTGAAATGCTTCACGAAT	59.939	20	220	16	235	CACTGCTCAGAAACGATGGA	59.984	20	GCTACGCAAGAAACTGGAGC	60.162	20	255	16	270	CACTGCTCAGAAACGATGGA	59.984	20	GAAGCTCTTGGGTGAAATGC	59.82	20	229	16	244
tissues_transcript_29223	2	p3	(TGA)5	15	886	900	AAAGCTGTGCGTGAGGATCT	60.02	20	CCTGATTCCCGCTTTCATAA	60.031	20	277	823	1099	AAAGCTGTGCGTGAGGATCT	60.02	20	CAGTCACATGTTCGACCTGG	60.154	20	160	823	982	TGTCCCTTGGTACAGCAACA	60.152	20	CCTGATTCCCGCTTTCATAA	60.031	20	248	852	1099
tissues_transcript_29232	1	p2	(AG)6	12	888	899	CTCTCATCGCCCTTTCTGAC	59.95	20	ATCTGCTGGGGATATGTTGC	59.923	20	232	768	999	TATCCTCCAAACTCGAACCG	60.066	20	CGTCAACCCCCATTCTTCTA	59.926	20	280	821	1100	TATCCTCCAAACTCGAACCG	60.066	20	ATCTGCTGGGGATATGTTGC	59.923	20	179	821	999
tissues_transcript_29255	1	p3	(CGC)5	15	148	162	AATTTGCGGAAGACAACCAG	60.11	20	AATTAAGCTCCGATTTGGGG	60.272	20	211	28	238	CCTCTCAACATCCTCCGAAC	59.655	20	GAGGGGAAAAGGTGGACTTC	59.912	20	132	78	209	TCCTCCGAACTTCTGCAAAC	60.375	20	GAGGGGAAAAGGTGGACTTC	59.912	20	122	88	209
tissues_transcript_29264	1	p1	(T)10	10	371	380	CGAGTCTCTCCATTTCCCAA	60.187	20	AAATTGGTGGGCTTTCACTG	59.971	20	134	291	424	CCCACTTAATAAGCCTCCCC	59.793	20	AAATTGGTGGGCTTTCACTG	59.971	20	221	204	424	CGAGTCTCTCCATTTCCCAA	60.187	20	GAAAAATTGGTGGGCTTTCA	59.916	20	137	291	427
tissues_transcript_29269	1	p3	(GAG)5	15	101	115	GTGAGGAAGAGCGGGGAT	60.16	18	CAGATGCCCTTCCAGCTATC	59.797	20	219	56	274	GTGAGGAAGAGCGGGGAT	60.16	18	GGGCACCAATCAGCTTCTTA	60.214	20	275	56	330	AAGAGCGGGGATGCTGAT	60.736	18	TCCTCCTCTCCTTCTCCTCC	59.883	20	106	62	167
tissues_transcript_29274	1	p3	(AGC)6	18	182	199	AATTAGGACAAAATGGGGGC	60.02	20	CCGAAATCTCTGTGGCCTAA	60.206	20	278	8	285	GTTTCGTTTTCTCCCTTCCC	59.919	20	CCGAAATCTCTGTGGCCTAA	60.206	20	201	85	285	GGTTTCGTTTTCTCCCTTCC	59.919	20	CCGAAATCTCTGTGGCCTAA	60.206	20	202	84	285
tissues_transcript_29283	1	c	(AT)6(GT)8	28	890	917	TAAGTAATGGTTGGGCTGGG	59.817	20	TTGCTGGCATCTTCCTTTTT	59.823	20	236	803	1038	TAAGTAATGGTTGGGCTGGG	59.817	20	CAATTGCTGGCATCTTCCTT	60.214	20	239	803	1041	TAAGTAATGGTTGGGCTGGG	59.817	20	TGGGCATGTATTGCTGCTTA	60.237	20	177	803	979
tissues_transcript_29293	1	p3	(CTG)5	15	1944	1958	TGGCTTCGGGACTTTATCAC	60.074	20	AAGGGAGCAGAAACAAAGCA	59.993	20	240	1832	2071	TGGCTTCGGGACTTTATCAC	60.074	20	CAAGGGAGCAGAAACAAAGC	59.993	20	241	1832	2072	TATTGGGCTTGAGTTGGCTT	59.708	20	AAGGGAGCAGAAACAAAGCA	59.993	20	254	1818	2071
tissues_transcript_29295	1	c	(CAG)5caacaaatgctgcagtcgatgccaccaatgcagcgagcccagctgctgcagcaa(CAG)8	93	775	867	ATCCATCAACAGAGGTTGCG	61.067	20	TGTCGTAGGGCCGTTTATTC	59.96	20	208	735	942	ATCCATCAACAGAGGTTGCG	61.067	20	TCTCCGAGAGCAGACTCCAT	60.096	20	228	735	962	TCTCCAGCGTCAAGAATTGG	61.316	20	TGTCGTAGGGCCGTTTATTC	59.96	20	266	677	942
tissues_transcript_29303	1	p3	(ATC)7	21	2934	2954	GCATATGGTTGGTTGTGTCG	59.847	20	TCACTCCATGGCAAAATGAA	60.049	20	168	2847	3014	GCATATGGTTGGTTGTGTCG	59.847	20	TTCACTCCATGGCAAAATGA	60.049	20	169	2847	3015	TTAGCCGAGCCATTTCTGTT	59.845	20	TCACTCCATGGCAAAATGAA	60.049	20	240	2775	3014
tissues_transcript_29312	1	p3	(AGA)5	15	251	265	CGGAGATGGAGGAAGAAGAA	59.356	20	CTGGGTAAAGGACAGGGGAT	60.183	20	146	180	325	CGGAGATGGAGGAAGAAGAA	59.356	20	CATGCTGGGTAAAGGACAGG	60.508	20	150	180	329	CGGAGATGGAGGAAGAAGAA	59.356	20	GGGGATCCATGTCTTCTGAG	59.46	20	132	180	311
tissues_transcript_29322	1	p3	(TAT)5	15	2997	3011	GATAGAAAGCCCAGCAGTCG	59.978	20	TGGACATTCCATCCTCCACT	60.326	20	253	2791	3043	GATGATGGAGCTAAGCAGCC	59.946	20	TGGACATTCCATCCTCCACT	60.326	20	229	2815	3043	GGATGATGGAGCTAAGCAGC	59.946	20	TGGACATTCCATCCTCCACT	60.326	20	230	2814	3043
tissues_transcript_29333	1	p3	(GCC)5	15	525	539	GGGAGACGGCAGCAGTATAA	60.235	20	ATCCTGAACCAGCATTCCAC	59.934	20	231	467	697	CTCCACTTTCCTCGAATCCA	60.187	20	AGTGTACGGACCCCACTCAC	59.883	20	267	316	582	CTCCACTTTCCTCGAATCCA	60.187	20	GTGTACGGACCCCACTCACT	59.883	20	266	316	581
tissues_transcript_29355	1	p1	(T)19	19	498	516	GATACCTTTCGAGCGTCTGC	59.985	20	CAGTTGCCAAATGTGTGGAC	60.008	20	243	404	646	CCATTCTATCCGTTGCAGGT	59.955	20	CAGTTGCCAAATGTGTGGAC	60.008	20	274	373	646	GATACCTTTCGAGCGTCTGC	59.985	20	GTTTGGCCTCTTCCAAACAA	60.088	20	201	404	604
tissues_transcript_29357	1	p3	(GCA)5	15	377	391	AGACAGCCTTCACCGCTTTA	60.015	20	GATTTTCCGCCAGGTAATCA	59.901	20	241	293	533	AGACAGCCTTCACCGCTTTA	60.015	20	GATGATTTTCCGCCAGGTAA	59.901	20	244	293	536	AGACAGCCTTCACCGCTTTA	60.015	20	GCGGCTGAGGTTTAGCATAC	59.873	20	175	293	467
tissues_transcript_29368	1	p3	(GTG)5	15	385	399	TAGGGTTGAGCGGTGCTAGT	59.898	20	CTAGTCCCACCACCACTCGT	60.026	20	192	350	541	ACTAGGGTTGAGCGGTGCTA	59.898	20	GTCCCAACCACCACCACTAC	60.135	20	245	348	592	GTGAGGTGAGGCTAGGGTTG	59.721	20	CTAGTCCCACCACCACTCGT	60.026	20	276	266	541
tissues_transcript_29368	2	p3	(TGG)5	15	803	817	CTGGGAAGAGTGATGGTGGT	59.962	20	GTCACATTGCACACCCAAAG	60.008	20	277	645	921	GGAAGAGTGATGGTGGTGGT	59.817	20	GTCACATTGCACACCCAAAG	60.008	20	274	648	921	CTGGGAAGAGTGATGGTGGT	59.962	20	GGGACTCATGAAGCCTTGAA	60.195	20	252	645	896
tissues_transcript_29368	3	p2	(TG)6	12	958	969	CTTTGGGTGTGCAATGTGAC	60.008	20	GGTTCAGTCCCATAATAGGCA	58.917	21	131	902	1032	CTTTGGGTGTGCAATGTGAC	60.008	20	AGGTTCAGTCCCATAATAGGCA	59.856	22	132	902	1033	GCTGCGGCAACTATTCCTAA	60.364	20	GGTTCAGTCCCATAATAGGCA	58.917	21	199	834	1032
tissues_transcript_29375	1	p1	(T)10	10	78	87	TGGTTTTTGGTTCGATGTTG	59.415	20	CCACAAGTTGCTATGACAATGG	60.42	22	193	34	226	TGGTTTTTGGTTCGATGTTG	59.415	20	CCCACAAGTTGCTATGACAATG	60.42	22	194	34	227	TGAAGATTGGTTTTTGGTTCG	59.961	21	CCACAAGTTGCTATGACAATGG	60.42	22	200	27	226
tissues_transcript_29377	1	p1	(T)10	10	2764	2773	TATACAAGACGGGAGGTCGC	60.096	20	CCATTTCATTCACCCTTTTCC	60.528	21	259	2550	2808	TATACAAGACGGGAGGTCGC	60.096	20	TGAACCATTTCATTCACCCTT	59.278	21	263	2550	2812	TATACAAGACGGGAGGTCGC	60.096	20	TTGAACCATTTCATTCACCCT	59.278	21	264	2550	2813
tissues_transcript_29391	1	p3	(CTC)5	15	1623	1637	TCACCACCACCTCCAGTGTA	59.997	20	GGCCCTTGCTCCTTATTCTT	59.688	20	152	1531	1682	CCCCACCTCCCTACTACCAT	60.067	20	GGCCCTTGCTCCTTATTCTT	59.688	20	247	1436	1682	AATACAAGTCCCCACCACCA	60.088	20	GGCCCTTGCTCCTTATTCTT	59.688	20	106	1577	1682
tissues_transcript_29404	1	p3	(CAG)5	15	7	21	--
tissues_transcript_29404	2	p3	(CAA)5	15	283	297	AACCACCACAACAACGACAA	59.897	20	TGGCAAAACTTTCTGTGCTG	60.027	20	209	145	353	CAGTCCCAACAGAAACAGCA	59.873	20	TGCAGAGTGTGGTTTTGCTC	60.032	20	250	180	429	CAGTGCAGTCCCAACAGAAA	59.873	20	TGCAGAGTGTGGTTTTGCTC	60.032	20	255	175	429
tissues_transcript_29404	3	p3	(CAG)6	18	474	491	CAGCACAGAAAGTTTTGCCA	60.027	20	CTGCTGTGGTGGTGTCTGTT	59.782	20	217	334	550	CAGAAAGTTTTGCCACAGCA	60.027	20	CTGCTGTGGTGGTGTCTGTT	59.782	20	212	339	550	CAGAAAGTTTTGCCACAGCA	60.027	20	CCGGTTTGACTCTCTTGGAA	60.224	20	265	339	603
tissues_transcript_29404	4	p3	(ACA)7	21	881	901	AAATACAGCGCAACCGAAGT	59.775	20	CCACGAATATGTCTCCGTCC	60.34	20	192	798	989	AAATACAGCGCAACCGAAGT	59.775	20	GCGTCCACGAATATGTCTCC	60.492	20	196	798	993	CAACAAGTGCGAGCAGTACC	59.515	20	CCACGAATATGTCTCCGTCC	60.34	20	148	842	989
tissues_transcript_29419	1	p1	(T)10	10	3855	3864	TGCTTCTCTGGATTTGGACA	59.369	20	CCACCTTTCATGAATAAAAACCA	60.095	23	221	3724	3944	TGTTGCTTCTCTGGATTTGG	58.847	20	CCACCTTTCATGAATAAAAACCA	60.095	23	224	3721	3944	TTGTTGCTTCTCTGGATTTGG	60.234	21	CCACCTTTCATGAATAAAAACCA	60.095	23	225	3720	3944
tissues_transcript_29426	1	p1	(A)10	10	1515	1524	CATGTGAAACAGATGGAGGG	58.93	20	CCATCAATTTGACCTGGCTT	59.933	20	249	1389	1637	ACATGTGAAACAGATGGAGGG	59.835	21	CCATCAATTTGACCTGGCTT	59.933	20	250	1388	1637	CATGTGAAACAGATGGAGGG	58.93	20	CGATTTTTGAGTCCGTCTCC	59.67	20	267	1389	1655
tissues_transcript_29429	1	p3	(GGC)5	15	1082	1096	CTATGGGATCAAGGAGAGCG	59.79	20	CTCTCCACACTTGAAGCACG	59.616	20	268	903	1170	CTATGGGATCAAGGAGAGCG	59.79	20	TCCTCTCCACACTTGAAGCA	59.545	20	270	903	1172	CGTTCACCACTATGGGATCA	59.369	20	CTCTCCACACTTGAAGCACG	59.616	20	277	894	1170
tissues_transcript_29452	1	p3	(TTC)5	15	144	158	ATCCAAGCTGCGCTGATATT	59.835	20	TCCCATCAGTGAGATCACCA	60.046	20	271	99	369	ATCCAAGCTGCGCTGATATT	59.835	20	GGAAGGGTTGATCATGGAGA	59.862	20	237	99	335	ATCCAAGCTGCGCTGATATT	59.835	20	TTAAAATCCAGGGCCCTTTC	60.252	20	197	99	295
tissues_transcript_29475	1	p1	(A)10	10	234	243	TTTCAGAGCCCATGTACAAAAA	59.625	22	TTTGGGGGAAAACAGAAGTG	59.942	20	277	167	443	TTTTCAGAGCCCATGTACAAAA	59.625	22	TTTGGGGGAAAACAGAAGTG	59.942	20	278	166	443	TTCAGAGCCCATGTACAAAAA	58.28	21	TTTGGGGGAAAACAGAAGTG	59.942	20	276	168	443
tissues_transcript_29490	1	p3	(CCG)7	21	92	112	CCATGTAATAATCAGCCGCC	60.31	20	GGTCGGGAGAGAGGAGTGTA	59.254	20	133	25	157	GCCATGTAATAATCAGCCGC	60.453	20	GGTCGGGAGAGAGGAGTGTA	59.254	20	134	24	157	TCCAGTCCTCGCCATGTAAT	60.483	20	GGTCGGGAGAGAGGAGTGTA	59.254	20	144	14	157
tissues_transcript_29499	1	p1	(T)12	12	1672	1683	TTCACTTATGGGGCTCAAGG	60.066	20	CCGGCACCACATCATTAAG	59.933	19	212	1553	1764	TTCACTTATGGGGCTCAAGG	60.066	20	ATATTCATCATCACCCGGCA	61.093	20	226	1553	1778	TTCACTTATGGGGCTCAAGG	60.066	20	CATATTCATCATCACCCGGC	61.093	20	227	1553	1779
tissues_transcript_29540	1	p1	(T)10	10	1389	1398	ACTTCCACACCAGGGTGAAT	59.279	20	CCCGTCAGAACCAAAAGAAT	59.028	20	277	1271	1547	ACTTCCACACCAGGGTGAAT	59.279	20	ATCCCCGTCAGAACCAAAAG	61.238	20	280	1271	1550	CCAGGGTGAATGAAACTGTG	58.98	20	CCCGTCAGAACCAAAAGAAT	59.028	20	268	1280	1547
tissues_transcript_29561	1	p1	(A)11	11	1347	1357	AGACCAAGCTCCTCTGGTGA	59.986	20	GCAGATTCCACACGCAATAA	59.694	20	267	1131	1397	GACCAAGCTCCTCTGGTGAG	59.986	20	GCAGATTCCACACGCAATAA	59.694	20	266	1132	1397	CAGCCACAGCAAGGGTTACT	60.312	20	AACGAGACATCAAGGATGGG	59.927	20	236	1261	1496
tissues_transcript_29571	1	p1	(A)10	10	417	426	AACATGCAAATGAAATGCCA	59.937	20	GGCCTCAGACCTCAATGGTA	60.073	20	210	259	468	TGCAAATGAAATGCCAGAGA	60.343	20	GGCCTCAGACCTCAATGGTA	60.073	20	206	263	468	ACATGCAAATGAAATGCCAG	59.548	20	GGCCTCAGACCTCAATGGTA	60.073	20	209	260	468
tissues_transcript_29571	2	p3	(TAT)5	15	2037	2051	TGCCATTGCTGTATGCAGTT	60.288	20	TTCCATCAGAAGCGGAAAGT	59.813	20	206	1893	2098	TGCCATTGCTGTATGCAGTT	60.288	20	CATCAGAAGCGGAAAGTGCT	60.538	20	203	1893	2095	AGCAGCTGGTTTATGGGTTC	59.198	20	TTCCATCAGAAGCGGAAAGT	59.813	20	143	1956	2098
tissues_transcript_29597	1	p2	(TA)9	18	1980	1997	ATACTGAGGAAGGAAGGGGG	59.392	20	GGTTAAGGTAAACAAGGCGGA	60.35	21	278	1841	2118	ATACTGAGGAAGGAAGGGGG	59.392	20	GGTTAAGGTAAACAAGGCGG	58.628	20	278	1841	2118	ATACTGAGGAAGGAAGGGGG	59.392	20	GAAAAATGTGCAACACCAACA	59.478	21	232	1841	2072
tissues_transcript_29600	1	p3	(CGG)5	15	1883	1897	GGCGAAGAAGAAGGTCAGTG	59.989	20	CACCAGCTTCTGCTCAATCA	60.136	20	154	1778	1931	GGCGAAGAAGAAGGTCAGTG	59.989	20	AACTTCCGATTCTTCCAGCA	59.813	20	264	1778	2041	GGCGAAGAAGAAGGTCAGTG	59.989	20	CAACTTCCGATTCTTCCAGC	59.813	20	265	1778	2042
tissues_transcript_29614	1	p3	(CCG)5	15	142	156	CAAACACGCTACGCAGAGAA	60.195	20	TTAGAAGGGACATCGCCAAC	60.074	20	242	26	267	CAAACACGCTACGCAGAGAA	60.195	20	CAACGAAAGCCTTGATGGTT	60.11	20	226	26	251	TGACCAATATCCGCCCTTTA	60.281	20	TTAGAAGGGACATCGCCAAC	60.074	20	160	108	267
tissues_transcript_29616	1	p1	(T)11	11	34	44	GGGAACGCTCACATTTTTCT	59.174	20	AAGATACGGTCACGGTGGAG	59.989	20	235	3	237	GGGAACGCTCACATTTTTCT	59.174	20	AGAAGATACGGTCACGGTGG	59.989	20	237	3	239	GGGGAACGCTCACATTTTT	59.925	19	AAGATACGGTCACGGTGGAG	59.989	20	236	2	237
tissues_transcript_29650	1	p4	(TTAA)5	20	1877	1896	AGCCCACCTAATAAAGCGGT	59.987	20	AACAAGACAGAAGTGCAACATCA	59.834	23	274	1652	1925	CCGGATTTCAAAGACATCGT	59.933	20	AACAAGACAGAAGTGCAACATCA	59.834	23	228	1698	1925	AGCCCACCTAATAAAGCGGT	59.987	20	CAAAACAAGACAGAAGTGCAACA	60.366	23	277	1652	1928
tissues_transcript_29664	1	p1	(G)11	11	1	11	--
tissues_transcript_29668	1	p3	(ATG)5	15	2021	2035	TCCACGTGAAATGAGTCGAA	60.24	20	TTGCACATCATGAAAGGAGC	59.805	20	234	1884	2117	GCTGTTTGTTCGAAGGCTCT	59.621	20	TTGCACATCATGAAAGGAGC	59.805	20	151	1967	2117	TGCACTCATGTGAAGCAGTG	59.595	20	TTGCACATCATGAAAGGAGC	59.805	20	128	1990	2117
tissues_transcript_29695	1	p3	(GAA)7	21	81	101	GTTTCCGTTTCCGTTTTCAG	59.587	20	GGAGGAGAGAGGATGGCTTT	59.778	20	210	50	259	GTTTCCGTTTCCGTTTTCAG	59.587	20	GAGGTTGTTGATGTGGGGAC	60.223	20	136	50	185	GTTTCCGTTTCCGTTTTCAG	59.587	20	GCTGCTTCCTTTTCACCAAA	60.365	20	171	50	220
tissues_transcript_29700	1	p2	(CA)6	12	65	76	GGGGGATCATCAGTCAATTT	58.641	20	AGGTGGGTTGTGATGATGGT	60.096	20	211	0	210	GGGGGATCATCAGTCAATTT	58.641	20	GGTTGTGATGATGGTGGATG	59.611	20	206	0	205	GGGGGATCATCAGTCAATTT	58.641	20	GGAGATGTCGACGCTGTTCT	60.418	20	260	0	259
tissues_transcript_29724	1	p1	(A)11	11	1583	1593	GAGCTTTTTCAATATGCGTGG	59.734	21	GGTGATAGGGGTTGATGTTTG	59.16	21	270	1369	1638	GAGCTTTTTCAATATGCGTGG	59.734	21	GGTGATAGGGGTTGATGTTTGT	59.983	22	270	1369	1638	GAGCTTTTTCAATATGCGTGG	59.734	21	AGGTGATAGGGGTTGATGTTTG	60.11	22	271	1369	1639
tissues_transcript_29735	1	p2	(TA)6	12	356	367	GCTTTCTCTTATTGCACGCC	59.988	20	AGCCGTGCCCTACCTATTCT	60.117	20	171	246	416	GCTTTCTCTTATTGCACGCC	59.988	20	AGAGCCGTGCCCTACCTATT	60.117	20	173	246	418	GCTTTCTCTTATTGCACGCC	59.988	20	AAGAGCCGTGCCCTACCTAT	60.117	20	174	246	419
tissues_transcript_29737	1	p2	(TA)6	12	2619	2630	CCCATTCCGACACACCTTAT	59.67	20	GTGCCATATCAGCACGACTG	60.296	20	245	2549	2793	CCCATTCCGACACACCTTAT	59.67	20	TGCCATATCAGCACGACTGT	60.296	20	244	2549	2792	TGCAATTTATCCAGAGCCAA	59.257	20	TGCCATATCAGCACGACTGT	60.296	20	279	2514	2792
tissues_transcript_29745	1	p3	(GTG)5	15	795	809	CAAGAGGCAAGGCCTAGAGA	59.711	20	CCTCCTCTACTGCCACCAAA	60.246	20	197	769	965	CAAGAGGCAAGGCCTAGAGA	59.711	20	TCCCACGACCTCCTCTACTG	60.252	20	205	769	973	CAAGAGGCAAGGCCTAGAGA	59.711	20	GACCTCCTCTACTGCCACCA	60.261	20	199	769	967
tissues_transcript_29751	1	p1	(T)15	15	995	1009	CCTATTGTTCTTGCCTCCCA	60.066	20	CAAAGCGAAAATCACTCGGT	60.249	20	215	827	1041	CCTATTGTTCTTGCCTCCCA	60.066	20	ACAAAGCGAAAATCACTCGG	60.249	20	216	827	1042	CCTATTGTTCTTGCCTCCCA	60.066	20	ATAAATCGGGTGTGTCGGTC	59.676	20	266	827	1092
tissues_transcript_29796	1	p1	(A)22	22	64	85	TCAATCATCGTCCTCAACGA	60.201	20	TCAGAAATGACCAGTGCGAG	59.984	20	109	39	147	CAATCATCGTCCTCAACGAA	59.648	20	TCAGAAATGACCAGTGCGAG	59.984	20	108	40	147	TCAATCATCGTCCTCAACGA	60.201	20	ACCAGTGCGAGTAGGATTCG	60.277	20	100	39	138
tissues_transcript_29814	1	p3	(GAG)7	21	471	491	CGGTTTTGGTTATTGCTGCT	60.131	20	GCCAAACTATACCCACCCAA	59.685	20	196	414	609	CGGTTTTGGTTATTGCTGCT	60.131	20	CCATTAGGCATCAAACCTGG	60.323	20	217	414	630	CGGTTTTGGTTATTGCTGCT	60.131	20	ATCAAACCTGGTGCCAAACT	59.454	20	208	414	621
tissues_transcript_29839	1	p1	(T)13	13	2549	2561	GAATCCAATGCCATCCTCAT	59.715	20	TTTTCGAGCACGTGATTTTG	59.849	20	166	2501	2666	CTGAATCCAATGCCATCCTC	60.426	20	TTTTCGAGCACGTGATTTTG	59.849	20	168	2499	2666	ACTGAATCCAATGCCATCCT	59.366	20	TTTTCGAGCACGTGATTTTG	59.849	20	169	2498	2666
tissues_transcript_29849	1	p1	(G)12	12	1	12	--
tissues_transcript_29849	2	p2	(CT)7	14	2031	2044	CCGAAGCATGAAATAACCACT	59.101	21	GCCGTTCATGAGTTTTCCATA	59.952	21	280	1987	2266	CCGAAGCATGAAATAACCAC	58.093	20	GCCGTTCATGAGTTTTCCATA	59.952	21	280	1987	2266	CCGAAGCATGAAATAACCACT	59.101	21	GCCGTTCATGAGTTTTCCA	59.639	19	280	1987	2266
tissues_transcript_29859	1	p3	(GAA)5	15	150	164	TCCGACCACCCATTACTCTC	59.927	20	TCAAGACTTGTGCGATGGAG	59.984	20	144	48	191	TCTCCGACCACCCATTACTC	59.927	20	TCAAGACTTGTGCGATGGAG	59.984	20	146	46	191	TCCGACCACCCATTACTCTC	59.927	20	TGAAGCTGTGCTTTGTTTGG	60.027	20	174	48	221
tissues_transcript_29870	1	p1	(G)10	10	1	10	--
tissues_transcript_29885	1	p3	(CAG)7	21	247	267	GTACGGACAGCGGAAACCTA	60.132	20	CGAGAGTAGGGCTGTTGGTC	59.867	20	174	169	342	ATGGCCATAGCTCAGCAAGT	59.866	20	CGAGAGTAGGGCTGTTGGTC	59.867	20	154	189	342	CAAGTCATCCAGCAGAAGCA	60.136	20	CGAGAGTAGGGCTGTTGGTC	59.867	20	139	204	342
tissues_transcript_29899	1	p1	(T)11	11	654	664	GTTTCCTCGTACGTGCCATT	60	20	TGGTCATTCGGAACAAGTCA	60.088	20	212	604	815	GTTTCCTCGTACGTGCCATT	60	20	TCCTTTTGGTCATTCGGAAC	59.91	20	218	604	821	CGCCGGTAATGTCTCTGTCT	60.277	20	TGGTCATTCGGAACAAGTCA	60.088	20	234	582	815
tissues_transcript_29900	1	p2	(GA)7	14	170	183	CTTCACCCGTTTGTGTGTTG	60.041	20	ATCTGAACCCAAAATGCAGG	59.933	20	225	89	313	CAACTTCACCCGTTTGTGTG	60.041	20	ATCTGAACCCAAAATGCAGG	59.933	20	228	86	313	CTTCACCCGTTTGTGTGTTG	60.041	20	CTGTTGATGTTGCTGCTGGT	59.905	20	140	89	228
tissues_transcript_29906	1	c	(CCACAG)5ccacatccacagccacagccacat(CCACAG)7	96	1003	1098	CCGGTCAAATTCCCTCTGTA	59.926	20	AGGGTTGTGTGGTTGAGGAG	60.002	20	278	895	1172	CCGGTCAAATTCCCTCTGTA	59.926	20	AGAGGGTTGTGTGGTTGAGG	60.002	20	280	895	1174	CCTCAGTTTCAGCTTCCAGG	59.982	20	AAGTTGAGGCAGTTGCTGGT	59.914	20	267	864	1130
tissues_transcript_29931	1	p1	(T)13	13	2584	2596	TGGCCTAGTTTCATTGAGGG	60.066	20	CAGAGAACAAATCCTCCCCA	60.042	20	106	2561	2666	GGTCACCAAACGAAGAAGGA	60.088	20	CAGAGAACAAATCCTCCCCA	60.042	20	250	2417	2666	GGTCACCAAACGAAGAAGGA	60.088	20	AGAACAAATCCTCCCCAAGG	60.298	20	247	2417	2663
tissues_transcript_29937	1	p2	(AC)6	12	39	50	CCGCACGATGTTTTCTCTCT	60.397	20	TCCGATTGGATCTCCACAGT	60.475	20	248	7	254	CCGCACGATGTTTTCTCTCT	60.397	20	CTTTGCTGATGATCAAACCG	59.272	20	119	7	125	CCGCACGATGTTTTCTCTCT	60.397	20	TTCCGATTGGATCTCCACAG	61.004	20	249	7	255
tissues_transcript_29941	1	p1	(T)14	14	1954	1967	CAGCAAGAACTCCATGACGA	59.984	20	CACCTTCCAATGCAGAACCT	60.111	20	240	1783	2022	GGATCTGAAACGCAGAGAGG	59.95	20	CACCTTCCAATGCAGAACCT	60.111	20	211	1812	2022	GCCAAAATACGGATTAGGCA	59.928	20	CACCTTCCAATGCAGAACCT	60.111	20	258	1765	2022
tissues_transcript_29948	1	c	(TC)8cacgctgcgagtgatgtgagtccacataacacccc(CT)7	65	99	163	GGATTGGATTTGGGAACCTT	59.996	20	GTGAAGCAACTGATTGCGAA	59.995	20	280	51	330	AAGGGATTGGATTTGGGAAC	59.996	20	GAATCAGGTCATTTTGGGGA	59.727	20	192	48	239	GGATTGGATTTGGGAACCTT	59.996	20	GAATCAGGTCATTTTGGGGA	59.727	20	189	51	239
tissues_transcript_29949	1	c	(CG)6ccggggagctgggccgagcccggcgaac(CG)6	52	1996	2047	--
tissues_transcript_29952	1	p3	(GAC)5	15	300	314	AAGAACGTCGACTCCTCCAA	59.844	20	TTATCCGCGTCCTTGGTAAC	59.96	20	215	242	456	ACGTCGACTCCTCCAACAAC	60.159	20	TTATCCGCGTCCTTGGTAAC	59.96	20	211	246	456	AACAACGGTGCCCTAGTCTG	60.171	20	TTATCCGCGTCCTTGGTAAC	59.96	20	197	260	456
tissues_transcript_29954	1	p3	(CGG)7	21	254	274	ATCTTCTCCGGCGAATTTTT	60.041	20	TGCTGAGGTCCCTACAAACC	60.111	20	254	161	414	GACGGTTATTCCCAACCCTT	60.053	20	TGCTGAGGTCCCTACAAACC	60.111	20	275	140	414	ATCTTCTCCGGCGAATTTTT	60.041	20	GTCCAAATCCCCAACGTAGA	59.79	20	169	161	329
tissues_transcript_29954	2	p3	(CAG)5	15	2837	2851	TGCACCTACTTGAGTCACCG	59.897	20	TATTGTCACTTCACGCGCTC	60.019	20	164	2765	2928	GGACCAGACAGAGGTCTTGC	59.841	20	TATTGTCACTTCACGCGCTC	60.019	20	181	2748	2928	ACTGGCATGCTTCTGGAGAT	59.834	20	TATTGTCACTTCACGCGCTC	60.019	20	201	2728	2928
tissues_transcript_29969	1	p1	(G)10	10	1	10	--
tissues_transcript_29991	1	p2	(TC)6	12	921	932	AAAGTTGCAGGATGGGACAC	59.973	20	TAAAGCCCAATGAGACCAGG	60.066	20	223	787	1009	ATTGAAAGTTGCAGGATGGG	59.933	20	TAAAGCCCAATGAGACCAGG	60.066	20	227	783	1009	AGGTTCGACGATTTTATGCG	60.096	20	TAAAGCCCAATGAGACCAGG	60.066	20	250	760	1009
tissues_transcript_30022	1	p1	(T)11	11	632	642	CAGGGCTCTGCACAGATGTA	60.008	20	TACCGCAAAACTGAAAGGCT	59.883	20	150	599	748	TTATGAAGCTGAGCAGGGCT	60.118	20	AGACAGTCAATCCCACTCGG	60.112	20	108	586	693	TTATGAAGCTGAGCAGGGCT	60.118	20	TACCGCAAAACTGAAAGGCT	59.883	20	163	586	748
tissues_transcript_30036	1	p3	(CCG)5	15	222	236	ATACTCTCGCCATTGTTGCC	60.103	20	TGTTGATCATCATCGCCATT	59.89	20	205	144	348	ATACTCTCGCCATTGTTGCC	60.103	20	ATCATCATCGCCATTCTTCC	59.861	20	200	144	343	ATACTCTCGCCATTGTTGCC	60.103	20	CTTCGGATTTCCACGTCTTC	59.67	20	138	144	281
tissues_transcript_30052	1	c	(AC)8aaagtatgtaaatgagagacagacactcacataaaccaatcaaaaactattctcagtttcatatgaa(AC)7tctcacataatcaatcaaaaattattctcagtttcatatgaa(AC)6	151	469	619	AAACATCAACACCTCATCCAAA	59.336	22	TGGTTCAACTTTGATCTTTTGC	59.248	22	276	402	677	CATCAACACCTCATCCAAAACT	58.958	22	TGGTTCAACTTTGATCTTTTGC	59.248	22	273	405	677	AACATCAACACCTCATCCAAAA	59.336	22	TGGTTCAACTTTGATCTTTTGCT	60.156	23	275	403	677
tissues_transcript_30052	2	p2	(AC)9	18	810	827	ACCCACATCCCAAAAATCAA	60.029	20	AAAACATCAAGGCCCCTCTT	59.94	20	181	733	913	ACCCACATCCCAAAAATCAA	60.029	20	AAAAACATCAAGGCCCCTCT	59.94	20	182	733	914	AACCCACATCCCAAAAATCA	60.029	20	AAAACATCAAGGCCCCTCTT	59.94	20	182	732	913
tissues_transcript_30063	1	p1	(T)10	10	1878	1887	TGCTTGGACCCGTTTTAATC	59.938	20	TCATGCAAAATAGAGAAGCGG	60.35	21	235	1696	1930	AGTGCCTGGGTTCAATCATC	59.934	20	TCATGCAAAATAGAGAAGCGG	60.35	21	280	1651	1930	TGCTTGGACCCGTTTTAATC	59.938	20	TGCAAAATAGAGAAGCGGTTG	60.382	21	232	1696	1927
tissues_transcript_30091	1	p2	(CT)7	14	34	47	--
tissues_transcript_30097	1	p1	(A)10	10	15	24	--
tissues_transcript_30125	1	p1	(T)10	10	23	32	GAGGGGGAGTGAGATTTTGA	59.065	20	GCTCGAGCTTGCAAATATCC	59.951	20	270	0	269	GAGGGGGAGTGAGATTTTGA	59.065	20	CAAATATCCACCTCGCGAAT	59.923	20	259	0	258	GAGGGGGAGTGAGATTTTGA	59.065	20	AAGGCTCGAGCTTGCAAATA	60.117	20	273	0	272
tissues_transcript_30133	1	p3	(CCA)5	15	82	96	TTAAGTGTGCAGCACGTTCC	59.911	20	CATCATTTTCCCCGAAGCTA	60.031	20	275	15	289	TTAAGTGTGCAGCACGTTCC	59.911	20	TTGATTTCGACTTCCGTTCC	60.051	20	180	15	194	TTAAGTGTGCAGCACGTTCC	59.911	20	TTTCCCCGAAGCTACTTCAA	59.817	20	269	15	283
tissues_transcript_30163	1	p1	(A)11	11	1825	1835	GTTGCAGCCAAGAGACTTCC	59.997	20	CTGGCGTACACCTCCAAGAT	60.134	20	189	1671	1859	GTTGCAGCCAAGAGACTTCC	59.997	20	TTCTGTACATTGCTCGACGG	59.864	20	239	1671	1909	GACATGTTGCAGCCAAGAGA	59.992	20	CTGGCGTACACCTCCAAGAT	60.134	20	194	1666	1859
tissues_transcript_30171	1	c	(C)22aacccccaccacccacacccccacca(C)11	59	1381	1439	--
tissues_transcript_30181	1	p3	(TGG)5	15	403	417	GCCCGACCCTACAACAGTTA	59.993	20	CAAGCTTGGTGCAATTCGTA	59.872	20	274	193	466	CTAGCCCGACCCTACAACAG	59.751	20	CAAGCTTGGTGCAATTCGTA	59.872	20	277	190	466	GAATTTTATGGGCATGCGAC	60.297	20	CAAGCTTGGTGCAATTCGTA	59.872	20	246	221	466
tissues_transcript_30193	1	p1	(G)10	10	1	10	--
tissues_transcript_30209	1	p3	(TTG)5	15	847	861	CTCCACCTCTTGTGGTTGGT	60.002	20	AGCATGTTCAGCAACAGTCG	60.056	20	253	661	913	CACCTCCACCTCTTGTGGTT	60.002	20	AGCATGTTCAGCAACAGTCG	60.056	20	256	658	913	CATCACCTCCATCTCCACCT	59.92	20	AGCATGTTCAGCAACAGTCG	60.056	20	271	643	913
tissues_transcript_30209	2	p1	(T)12	12	1263	1274	TACCGTGGTTTGTGGAAGTG	59.46	20	TCCAAGAGGACGCATTTTGT	60.636	20	238	1195	1432	GTGGTTTGTGGAAGTGGACA	59.415	20	TCCAAGAGGACGCATTTTGT	60.636	20	234	1199	1432	TACCGTGGTTTGTGGAAGTG	59.46	20	CCAAGAGGACGCATTTTGTAA	60.117	21	237	1195	1431
tissues_transcript_30209	3	p1	(T)11	11	1440	1450	--
tissues_transcript_30212	1	p5	(CGTTA)5	25	12	36	--
tissues_transcript_30219	1	p2	(TG)8	16	590	605	CGGGTGAACAGTGTGTTTGT	59.487	20	GAGGCGGCAATAATTCAGAG	59.807	20	231	566	796	TCGGGTGAACAGTGTGTTTG	60.606	20	GAGGCGGCAATAATTCAGAG	59.807	20	232	565	796	TTTATGTTCGATCTGGCGGT	60.469	20	CATGCCCCTATTCATGGTTT	59.645	20	253	425	677
tissues_transcript_30254	1	p1	(A)10	10	617	626	ATCACAGAAATGAATGGGGC	59.756	20	TAGTGCCCCAGACTACCCAC	59.989	20	198	475	672	ACATGCACGGGAATTCCTAA	60.331	20	TAGTGCCCCAGACTACCCAC	59.989	20	280	393	672	TCACAGAAATGAATGGGGCT	60.461	20	TAGTGCCCCAGACTACCCAC	59.989	20	197	476	672
tissues_transcript_30278	1	p3	(GAA)7	21	1422	1442	CTTCAAGCGTGTGCCTAACA	60.05	20	CTACTCGCCTTCAATCTCGC	60.118	20	261	1241	1501	TTCAAGCGTGTGCCTAACAG	60.05	20	CTACTCGCCTTCAATCTCGC	60.118	20	260	1242	1501	GACGAACGGAGTCTGGATGT	60.12	20	GGGCGGAAAAAGGAAAATAG	59.909	20	255	1319	1573
tissues_transcript_30283	1	p2	(AT)8	16	267	282	AACCCACTGCAGATGCTCTT	59.874	20	ATTTAAAAAGGCTCAGCCCC	59.572	20	232	213	444	AAAAATTTGGCAACCCACTG	59.839	20	ATTTAAAAAGGCTCAGCCCC	59.572	20	243	202	444	AACCCACTGCAGATGCTCTT	59.874	20	AGCCCCATTGTCACATCAAC	60.79	20	218	213	430
tissues_transcript_30298	1	p3	(TGC)5	15	2904	2918	ATCCTCCCTATAATGCCGCT	59.916	20	AAATCCCTCCTTGCCTGAAT	59.903	20	258	2773	3030	CATGTACCACCCCTCTCCAC	60.238	20	AAATCCCTCCTTGCCTGAAT	59.903	20	205	2826	3030	ATGTACCACCCCTCTCCACA	60.238	20	AAATCCCTCCTTGCCTGAAT	59.903	20	204	2827	3030
tissues_transcript_30328	1	p1	(T)10	10	2337	2346	CCAGATTGTCCCTCTTCCAA	60.042	20	GCAGCAAACTGTCGATGAAA	59.995	20	259	2216	2474	CCACAAGGGGAACATTCAGT	59.82	20	GCAGCAAACTGTCGATGAAA	59.995	20	226	2249	2474	CAGCCAGATTGTCCCTCTTC	59.803	20	GCAGCAAACTGTCGATGAAA	59.995	20	262	2213	2474
tissues_transcript_30329	1	p1	(T)11	11	1450	1460	--
tissues_transcript_30342	1	p2	(TC)7	14	1391	1404	AGATACTGAGGCTGGGCTGA	59.973	20	CCCTTCATCCACCTCTTCAA	60.042	20	271	1337	1607	ATACTGAGGCTGGGCTGATG	60.24	20	CCCTTCATCCACCTCTTCAA	60.042	20	269	1339	1607	TGAAGATACTGAGGCTGGGC	60.362	20	CCCTTCATCCACCTCTTCAA	60.042	20	274	1334	1607
tissues_transcript_30345	1	p2	(TG)6	12	954	965	GTACGGTGGTGGATACGGAC	60.119	20	AAAAACAAACAACATAAACACGC	58.224	23	274	718	991	TGTGGAAAGTACCACTGCCA	60.152	20	AAAAACAAACAACATAAACACGC	58.224	23	210	782	991	AGTACGGTGGTGGATACGGA	60.255	20	AAAAACAAACAACATAAACACGC	58.224	23	275	717	991
tissues_transcript_30369	1	p2	(TC)6	12	485	496	GCACCTGCTTTAATAGGCCA	60.23	20	TTTGAAGTTGCTCGAACGTG	60.027	20	260	336	595	GCACCTGCTTTAATAGGCCA	60.23	20	TGGGGTAGGTTTGAAGTTGC	59.971	20	269	336	604	GCTATGCTCTGCTTGCCTTT	59.758	20	TTTGAAGTTGCTCGAACGTG	60.027	20	184	412	595
tissues_transcript_30370	1	p3	(TAT)18	54	935	988	--
tissues_transcript_30386	1	p2	(TC)6	12	716	727	ATCAACTACTGGGGCCCTTT	59.827	20	TCTATCAGCCGAAACCCATC	60.036	20	225	551	775	TCACACCCAAGTTTGACGAA	60.128	20	ATCATCCGCTTGGAAACATC	59.9	20	121	685	805	TCACACCCAAGTTTGACGAA	60.128	20	ATCATCATCCGCTTGGAAAC	59.9	20	124	685	808
tissues_transcript_30394	1	p2	(AC)8	16	103	118	GCCAAAGTCAACAAACCCTC	59.574	20	ATTACGGGCGAATGAAACTG	59.96	20	106	57	162	GCCAAAGTCAACAAACCCTC	59.574	20	CATTACGGGCGAATGAAACT	59.96	20	107	57	163	GCCAAAGTCAACAAACCCTC	59.574	20	GCATCATCAAGCCCGATAGT	60.066	20	238	57	294
tissues_transcript_30396	1	p1	(A)10	10	931	940	CAGGTTGAGGTGCAGATTGA	59.831	20	TTCGGCATAAGCAATTTTCC	60.04	20	230	894	1123	TCAGGTTGAGGTGCAGATTG	59.831	20	TTCGGCATAAGCAATTTTCC	60.04	20	231	893	1123	CAGGTTGAGGTGCAGATTGA	59.831	20	TCCTTTCAGTTCATACCCCG	59.926	20	213	894	1106
tissues_transcript_30406	1	c	(TG)17(AG)27	88	331	418	GCTGGCTAAAAGGCTTCAAA	59.609	20	ATAACCCCTTTGGGAACAGG	60.046	20	217	283	499	GCTGGCTAAAAGGCTTCAAA	59.609	20	CATCAGTGCTTTCCCCTCAT	60.073	20	255	283	537	GCTGGCTAAAAGGCTTCAAA	59.609	20	CCATGTTTCCAGCATCAGTG	60.112	20	267	283	549
tissues_transcript_30426	1	p3	(CCG)5	15	535	549	GACCGCCAGTATTTCATCGT	59.962	20	CGATGAAAAGGAGGTTCCAA	60.044	20	216	503	718	ACCGCCAGTATTTCATCGTC	59.962	20	CGATGAAAAGGAGGTTCCAA	60.044	20	215	504	718	GACCGCCAGTATTTCATCGT	59.962	20	AAAAGGAGGTTCCAAGCGAT	60.074	20	211	503	713
tissues_transcript_30435	1	p1	(A)13	13	35	47	--
tissues_transcript_30435	2	p3	(TGA)5	15	1212	1226	GATGATCTCAGGGCAAAAGG	59.629	20	CGTTCGATCACCAACAGAGA	59.831	20	263	995	1257	GATGATCTCAGGGCAAAAGG	59.629	20	TTCGATCACCAACAGAGACG	59.831	20	261	995	1255	GGTGACGTGGTTGATGCTTA	59.572	20	CGTTCGATCACCAACAGAGA	59.831	20	142	1116	1257
tissues_transcript_30436	1	p2	(AT)7	14	3561	3574	TGAGCAACAGATGCAAGGAC	59.992	20	ATAAAACCTGGCCAGTGACG	59.993	20	236	3431	3666	CCATGGTATCTGAACGGCTT	59.955	20	ATAAAACCTGGCCAGTGACG	59.993	20	193	3474	3666	CCATGGTATCTGAACGGCTT	59.955	20	GTCCCGTCCCCTTTACAAAT	60.053	20	255	3474	3728
tissues_transcript_30438	1	p1	(T)15	15	1096	1110	CAGATTGGGTGGAAAAGGAA	59.903	20	GCCCTTTTTCTTCGCAACTT	60.721	20	246	993	1238	GAAGACCAGATTGGGTGGAA	59.903	20	GCCCTTTTTCTTCGCAACTT	60.721	20	252	987	1238	GAAGACCAGATTGGGTGGAA	59.903	20	TCCCATTTCTTTTCTTTCGC	59.273	20	221	987	1207
tissues_transcript_30451	1	p3	(TGG)5	15	19	33	--
tissues_transcript_30451	2	p3	(TGG)5	15	709	723	ACTGGAGGTGATGGATGAGG	59.92	20	CAAGTACGCCACTTCCCATT	59.993	20	204	616	819	ACTGGAGGTGATGGATGAGG	59.92	20	TACGTTCGTTAATGCCACCA	59.992	20	169	616	784	ATGGAGAAGGCGGAGGTAGT	60.096	20	TACGTTCGTTAATGCCACCA	59.992	20	135	650	784
tissues_transcript_30453	1	p2	(CT)7	14	51	64	CCTCTTGTATATGCAACCCCC	60.568	21	ACATGCGGTGGAATTTCTTC	59.939	20	253	23	275	CCCTCTTGTATATGCAACCCC	60.568	21	ACATGCGGTGGAATTTCTTC	59.939	20	254	22	275	CCTCTTGTATATGCAACCCCC	60.568	21	CATGCGGTGGAATTTCTTCT	60.074	20	252	23	274
tissues_transcript_30466	1	p2	(GA)6	12	3	14	--
tissues_transcript_30484	1	p1	(C)15	15	237	251	AGTGGATATTCTTTGCCCCC	60.152	20	GGTCGTCCACAAAGAAGAGG	59.697	20	268	86	353	AGTGGATATTCTTTGCCCCC	60.152	20	GTCGTCCACAAAGAAGAGGG	59.697	20	267	86	352	AGTGGATATTCTTTGCCCCC	60.152	20	GGGTCGTCCACAAAGAAGAG	59.697	20	269	86	354
tissues_transcript_30493	1	p1	(T)12	12	69	80	GGGACGATATTCACGCTGAT	59.923	20	GATAGCGACTGGACTCGGAC	59.834	20	150	3	152	GGGACGATATTCACGCTGAT	59.923	20	GTCCGATAGCGACTGGACTC	59.834	20	154	3	156	GGGACGATATTCACGCTGAT	59.923	20	GCGACTGGACTCGGACTATC	59.834	20	146	3	148
tissues_transcript_30494	1	p1	(T)11	11	141	151	GTACTGCCGGATTCCCTGTA	59.955	20	ATGTGCAAGAACCCGAAATC	59.939	20	152	96	247	CTGCCGGATTCCCTGTATTA	59.916	20	ATGTGCAAGAACCCGAAATC	59.939	20	149	99	247	TAGTACTGCCGGATTCCCTG	60.088	20	ATGTGCAAGAACCCGAAATC	59.939	20	154	94	247
tissues_transcript_30498	1	p1	(T)11	11	1255	1265	GTCAGGCTGCTGTGGATTCT	60.418	20	CTATTGCCGTGGCATTCTTT	60.096	20	152	1193	1344	AGTCAGGCTGCTGTGGATTC	60.418	20	CTATTGCCGTGGCATTCTTT	60.096	20	153	1192	1344	TCAAGATTGCCATTGTGGTG	60.517	20	CTATTGCCGTGGCATTCTTT	60.096	20	253	1092	1344
tissues_transcript_30500	1	p3	(GCT)5	15	1903	1917	GGCCAATGTGAAAGCTGTTT	60.118	20	ATTGCTGTACAATGGCCACA	59.995	20	263	1727	1989	CGGTACAAGCATGAGTCGAA	59.864	20	ATTGCTGTACAATGGCCACA	59.995	20	140	1850	1989	ACAAGCATGAGTCGAAGGGT	59.727	20	ATTGCTGTACAATGGCCACA	59.995	20	136	1854	1989
[truncated: 3,748 more rows]
