# Supplementary material for: Dynamic analysis of growth characteristics, secondary metabolites accumulation, and an in-depth understanding of anthraquinones biosynthesis in Rubia cordifolia Linn
Source: Front Plant Sci. 2025 Jan 7;15:1504863. doi: 10.3389/fpls.2024.1504863 (PMC11747278; doi:10.3389/fpls.2024.1504863)
Supplement: Supplementary file 8 [file Table8.xlsx]

## Sheet: Sheet1
Supplementary Table 8 Putatively transcripts involved in anthraquinone biosynthesis in R. cordifolia
Pathway	EC	Transcript ID
MVA pathway	2.3.1.9	K00626 tissues_transcript_31348;tissues_transcript_47239;tissues_transcript_7097;tissues_transcript_7575
	2.3.3.10	K01641 tissues_transcript_5145;tissues_transcript_73903
	1.1.1.34	K00021 tissues_transcript_23050;tissues_transcript_2972;tissues_transcript_3092;tissues_transcript_37364;tissues_transcript_41486;tissues_transcript_47237;tissues_transcript_67040;tissues_transcript_72318
	2.7.1.36	K00869 tissues_transcript_4275;tissues_transcript_46725;tissues_transcript_50971
	2.7.4.2	K00938 tissues_transcript_24765;tissues_transcript_56284
	4.1.1.33	K01597 tissues_transcript_46923;tissues_transcript_61811;tissues_transcript_66950
	2.7.4.26	K06981 tissues_transcript_38529;tissues_transcript_59340
MEP pathway	2.2.1.7	K01662 tissues_transcript_12514;tissues_transcript_13062;tissues_transcript_1460;tissues_transcript_2065;tissues_transcript_27282;tissues_transcript_27356;tissues_transcript_33104;tissues_transcript_43580;tissues_transcript_61255;tissues_transcript_65349;tissues_transcript_74288;tissues_transcript_75042;tissues_transcript_7766
	1.1.1.267	K00099 tissues_transcript_36220;tissues_transcript_39936;tissues_transcript_41826;tissues_transcript_43911;tissues_transcript_51803;tissues_transcript_53211;tissues_transcript_53545;tissues_transcript_56118;tissues_transcript_56874;tissues_transcript_60657
	2.7.7.60	K00991 tissues_transcript_53621
	2.7.1.148	K00919 tissues_transcript_13874;tissues_transcript_6029
	4.6.1.12	K01770 tissues_transcript_14115;tissues_transcript_58559
	1.17.7.1/1.17.7.3	K03526 tissues_transcript_17494;tissues_transcript_54549;tissues_transcript_70956
	1.17.7.4	K03527 tissues_transcript_10889;tissues_transcript_24518;tissues_transcript_46172;tissues_transcript_5007;tissues_transcript_54357;tissues_transcript_63097;tissues_transcript_65241;tissues_transcript_68877;tissues_transcript_74584
	5.3.3.2	K01823 tissues_transcript_28899;tissues_transcript_35001;tissues_transcript_45344;tissues_transcript_65242
TCA cycle	1.1.1.37	K00026 tissues_transcript_20221;tissues_transcript_28115;tissues_transcript_30578;tissues_transcript_37552;tissues_transcript_38645;tissues_transcript_46472;tissues_transcript_57929;tissues_transcript_5849;tissues_transcript_61866;tissues_transcript_64035;tissues_transcript_65054;tissues_transcript_73833;tissues_transcript_7503;tissues_transcript_9931 K00025 tissues_transcript_40444;tissues_trans…
	2.3.3.1	K01647 tissues_transcript_11540;tissues_transcript_29984;tissues_transcript_37179;tissues_transcript_4484;tissues_transcript_4557;tissues_transcript_4708;tissues_transcript_51447;tissues_transcript_53398;tissues_transcript_60454;tissues_transcript_67739
	2.3.3.8	K01648 tissues_transcript_19605;tissues_transcript_27391;tissues_transcript_2806;tissues_transcript_32201;tissues_transcript_33782;tissues_transcript_40034;tissues_transcript_40914;tissues_transcript_49237;tissues_transcript_54517;tissues_transcript_56854;tissues_transcript_57373;tissues_transcript_64998;tissues_transcript_6540;tissues_transcript_66399;tissues_transcript_67295;tissues_transcript_…
	4.2.1.3	K01681 tissues_transcript_17897;tissues_transcript_292;tissues_transcript_30321;tissues_transcript_30621;tissues_transcript_33606;tissues_transcript_43660;tissues_transcript_44789;tissues_transcript_44872;tissues_transcript_45832;tissues_transcript_64360;tissues_transcript_65821;tissues_transcript_8613
	1.1.1.42	K00031 tissues_transcript_17;tissues_transcript_18298;tissues_transcript_25411;tissues_transcript_44288;tissues_transcript_46910;tissues_transcript_55164;tissues_transcript_56519;tissues_transcript_57075;tissues_transcript_6172;tissues_transcript_62710;tissues_transcript_63205;tissues_transcript_63529;tissues_transcript_65999;tissues_transcript_68408;tissues_transcript_72436
	1.1.1.41	K00030 tissues_transcript_20571;tissues_transcript_28123;tissues_transcript_33084;tissues_transcript_48473;tissues_transcript_56149;tissues_transcript_61756;tissues_transcript_6234;tissues_transcript_62628;tissues_transcript_6605;tissues_transcript_66316;tissues_transcript_70074
	1.2.4.2	K00164 tissues_transcript_18599;tissues_transcript_274;tissues_transcript_293;tissues_transcript_39287;tissues_transcript_74922
	1.8.1.4	K00382 tissues_transcript_2764;tissues_transcript_4660;tissues_transcript_50549;tissues_transcript_70684;tissues_transcript_71470
	2.3.1.61	K00658 tissues_transcript_24847;tissues_transcript_37674;tissues_transcript_4033;tissues_transcript_41801;tissues_transcript_5254;tissues_transcript_55089;tissues_transcript_74285
	6.2.1.4/6.2.1.5	K01900 tissues_transcript_18262;tissues_transcript_6588 K01899 tissues_transcript_44190;tissues_transcript_8177
	1.3.5.1	K00234 tissues_transcript_2107;tissues_transcript_26973;tissues_transcript_27185;tissues_transcript_35527;tissues_transcript_36503;tissues_transcript_38946;tissues_transcript_51338;tissues_transcript_56502;tissues_transcript_57640;tissues_transcript_59912;tissues_transcript_61737;tissues_transcript_62468;tissues_transcript_62548;tissues_transcript_65497;tissues_transcript_67172;tissues_transcript…
	4.2.1.2	K01679 tissues_transcript_16278;tissues_transcript_33688;tissues_transcript_36881;tissues_transcript_4243;tissues_transcript_43277;tissues_transcript_51871;tissues_transcript_53924;tissues_transcript_58114;tissues_transcript_59627
Shikimate pathway	2.5.1.54	K01626 tissues_transcript_13780;tissues_transcript_24757;tissues_transcript_36427;tissues_transcript_37622;tissues_transcript_40910;tissues_transcript_42014;tissues_transcript_44718;tissues_transcript_60211;tissues_transcript_65534;tissues_transcript_6642;tissues_transcript_71537;tissues_transcript_73124;tissues_transcript_8236
	4.2.3.4	K01735 tissues_transcript_27105;tissues_transcript_29786;tissues_transcript_6244
	4.2.1.10	K13832 tissues_transcript_19549;tissues_transcript_24479;tissues_transcript_3587;tissues_transcript_38201;tissues_transcript_54436;tissues_transcript_56008;tissues_transcript_58752;tissues_transcript_61166;tissues_transcript_61877;tissues_transcript_63608;tissues_transcript_64339;tissues_transcript_73138;tissues_transcript_74733
	1.1.1.25	K13832 tissues_transcript_19549;tissues_transcript_24479;tissues_transcript_3587;tissues_transcript_38201;tissues_transcript_54436;tissues_transcript_56008;tissues_transcript_58752;tissues_transcript_61166;tissues_transcript_61877;tissues_transcript_63608;tissues_transcript_64339;tissues_transcript_73138;tissues_transcript_74733
	2.7.1.71	K00891 tissues_transcript_12186;tissues_transcript_28194;tissues_transcript_29259;tissues_transcript_40829;tissues_transcript_46309;tissues_transcript_63799;tissues_transcript_70484;tissues_transcript_73980
	2.5.1.19	K00800 tissues_transcript_2827;tissues_transcript_35260;tissues_transcript_42111;tissues_transcript_42331;tissues_transcript_67473
	4.2.3.5	K01736 tissues_transcript_26099;tissues_transcript_37668;tissues_transcript_37856;tissues_transcript_40180;tissues_transcript_59489
	5.4.4.2	K14759 tissues_transcript_11580;tissues_transcript_25032;tissues_transcript_26604;tissues_transcript_30559;tissues_transcript_43440;tissues_transcript_43620;tissues_transcript_44949;tissues_transcript_45305 K02552 tissues_transcript_15189;tissues_transcript_2680
	2.2.1.9	K14759 tissues_transcript_11580;tissues_transcript_25032;tissues_transcript_26604;tissues_transcript_30559;tissues_transcript_43440;tissues_transcript_43620;tissues_transcript_44949;tissues_transcript_45305 K02552 tissues_transcript_15189;tissues_transcript_2680
	4.299.20	K14759 tissues_transcript_11580;tissues_transcript_25032;tissues_transcript_26604;tissues_transcript_30559;tissues_transcript_43440;tissues_transcript_43620;tissues_transcript_44949;tissues_transcript_45305
	4.2.1.113	K14759 tissues_transcript_11580;tissues_transcript_25032;tissues_transcript_26604;tissues_transcript_30559;tissues_transcript_43440;tissues_transcript_43620;tissues_transcript_44949;tissues_transcript_45305
	6.2.1.26	K14760 tissues_transcript_17784;tissues_transcript_19519;tissues_transcript_32651;tissues_transcript_37564;tissues_transcript_41129;tissues_transcript_57201;tissues_transcript_58346
	4.1.3.36	K01661 tissues_transcript_32203;tissues_transcript_36785;tissues_transcript_47625;tissues_transcript_48181;tissues_transcript_50739;tissues_transcript_70677;tissues_transcript_74779;tissues_transcript_9452
	3.1.2.28	K19222 tissues_transcript_15539;tissues_transcript_17192;tissues_transcript_21608;tissues_transcript_72580
